# Supplementary material for: Population scale mapping of transposable element diversity reveals links to gene regulation and epigenomic variation
Source: eLife. 2016 Dec 2;5:e20777. doi: 10.7554/eLife.20777 (PMC5167521; doi:10.7554/eLife.20777)
Supplement: Figure 1—source data 1. — List of TE presence variants in Leridentified relative to Col-0. DOI: http://dx.doi.org/10.7554/eLife.20777.003 [file elife-20777-fig1-data1.gz]

Archive with 1 entries (1 files):
- insertions_ler.bed
