# Supplementary material for: Population scale mapping of transposable element diversity reveals links to gene regulation and epigenomic variation
Source: eLife. 2016 Dec 2;5:e20777. doi: 10.7554/eLife.20777 (PMC5167521; doi:10.7554/eLife.20777)
Supplement: Figure 1—source data 1. — List of TE presence variants in Leridentified relative to Col-0. DOI: http://dx.doi.org/10.7554/eLife.20777.003 [file elife-20777-fig1-data1.gz › insertions_ler.bed]

chr1	1636054	1636199	chr2	1388832	1393901	AT2TE06390	0
chr1	2583615	2583756	chr5	14586893	14587071	AT5TE52430	1
chr1	3186589	3186664	chr4	8252352	8252521	AT4TE36530	2
chr1	3201451	3201519	chr1	17477615	17477755	AT1TE57925	3
chr1	3263426	3263474	chr1	2029752	2031696	AT1TE06650	4
chr1	4405932	4406006	chr1	4411120	4411234	AT1TE14320	5
chr1	5874259	5874358	chr1	9384160	9385031	AT1TE30240	6
chr1	8640439	8640540	chr1	10497530	10497719	AT1TE33920	7
chr1	8877666	8877804	chr2	16921594	16921726	AT2TE76175	8
chr1	9000440	9000571	chr2	1779100	1779402	AT2TE08205	9
chr1	9368265	9368348	chr1	9373309	9373343	AT1TE30200	10
chr1	9373307	9373369	chr1	9368299	9368344	AT1TE30190	11
chr1	9400219	9400330	chr3	4274618	4275285	AT3TE18020	12
chr1	9575344	9575443	chr3	5277962	5286732	AT3TE22200	13
chr1	10020781	10020884	chr2	6261350	6262119	AT2TE25525,AT2TE25530	14
chr1	10021141	10021242	chr2	3722411	3725767	AT2TE16160	15
chr1	10026422	10026500	chr1	26510665	26511224	AT1TE86795	16
chr1	10082944	10083033	chr3	1555420	1560680	AT3TE06550	17
chr1	10467809	10467915	chr3	9613221	9625546	AT3TE40145	18
chr1	10579232	10579375	chr1	758535	760505	AT1TE02465	19
chr1	10696664	10696727	chr5	22956222	22957218	AT5TE82585,AT5TE82580	20
chr1	10897466	10897510	chr1	26510665	26511224	AT1TE86795	21
chr1	11173451	11173560	chr2	1395260	1399516	AT2TE06405	22
chr1	11210090	11210216	chr1	16070137	16074320	AT1TE52925	23
chr1	11335706	11335777	chr1	3498874	3498959	AT1TE11385	24
chr1	11916087	11916176	chr2	16953055	16953396	AT2TE76330	25
chr1	11962492	11962631	chr4	5965693	5970901	AT4TE25100	26
chr1	12002907	12002982	chr2	9418860	9419033	AT2TE40015	27
chr1	12004226	12004301	chr2	9418860	9419033	AT2TE40015	28
chr1	12033661	12033766	chr4	4373289	4375260	AT4TE18565	29
chr1	12174845	12174920	chr1	21992783	21992974	AT1TE72620	30
chr1	12307533	12307585	chr2	6199395	6199524	AT2TE25210	31
chr1	12880243	12880299	chr1	25247503	25248117	AT1TE82845,AT1TE82850	32
chr1	12899176	12899229	chr4	6034731	6036483	AT4TE25430	33
chr1	13192359	13192432	chr1	13172847	13172925	AT1TE43005	34
chr1	13211388	13211471	chr3	18357985	18359439	AT3TE74490	35
chr1	13529758	13529822	chr1	23152828	23153329	AT1TE76325	36
chr1	13743494	13743526	chr1	13734492	13734679	AT1TE45015	37
chr1	13752876	13752937	chr2	4668852	4675676	AT2TE19400	38
chr1	13865523	13865584	chr3	15484057	15486524	AT3TE62750	39
chr1	14931796	14931860	chr5	13539780	13543177	AT5TE48045	40
chr1	15193078	15193161	chr1	15420952	15421858	AT1TE50885	41
chr1	15198510	15198629	chr1	18154505	18163494	AT1TE60180	42
chr1	15199839	15199890	chr1	13625190	13632772	AT1TE44630	43
chr1	15421156	15421264	chr1	15193029	15193167	AT1TE49855	44
chr1	15547034	15547110	chr1	15570479	15581789	AT1TE51260	45
chr1	15795252	15795282	chr3	15099958	15104977	AT3TE61520	46
chr1	15820262	15820312	chr2	3845316	3852606	AT2TE16530	47
chr1	16094174	16094202	chr3	13116260	13124322	AT3TE53690	48
chr1	16194617	16194666	chr3	12524883	12526171	AT3TE51620	49
chr1	16447995	16448057	chr1	23947053	23947192	AT1TE78780	50
chr1	17114251	17114390	chr4	6624816	6626388	AT4TE28365	51
chr1	17841951	17842042	chr5	4640763	4642974	AT5TE16790	52
chr1	18057157	18057294	chr4	8591243	8591624	AT4TE38275	53
chr1	19395073	19395178	chr3	13240356	13252197	AT3TE54180,AT3TE54185	54
chr1	19713432	19713527	chr3	16510482	16512962	AT3TE66935	55
chr1	19724686	19724756	chr1	19736535	19736645	AT1TE65240	56
chr1	19804839	19804910	chr3	16258665	16271600	AT3TE65875,AT3TE65915	57
chr1	20150718	20150823	chr4	8039898	8040359	AT4TE35460	58
chr1	21375508	21375622	chr1	14296180	14296518	AT1TE46915	59
chr1	21398620	21398735	chr1	15760244	15761056	AT1TE51880,AT1TE51885	60
chr1	21426586	21426722	chr1	13955654	13959379	AT1TE45805	61
chr1	21450076	21450142	chr1	21455991	21456069	AT1TE70810	62
chr1	22100595	22100644	chr1	22106637	22106706	AT1TE72985	63
chr1	22518119	22518244	chr5	18624757	18625088	AT5TE67045	64
chr1	22889680	22889818	chr2	16921594	16921726	AT2TE76175	65
chr1	22891635	22891724	chr4	10351891	10351992	AT4TE47235	66
chr1	22895605	22895664	chr3	16485282	16485891	AT3TE66840	67
chr1	23363944	23364053	chr5	64772	71199	AT5TE00230	68
chr1	23753484	23753561	chr2	18709050	18709116	AT2TE84970	69
chr1	24225077	24225222	chr4	1458685	1459719	AT4TE07415	70
chr1	25270511	25270623	chr3	10031178	10031337	AT3TE41750	71
chr1	25635174	25635232	chr4	5075821	5076471	AT4TE21100	72
chr1	25999241	25999366	chr1	6571873	6573214	AT1TE21300	73
chr1	26366530	26366606	chr1	26371674	26371717	AT1TE86365	74
chr1	26653421	26653556	chr1	30253349	30253650	AT1TE98915	75
chr1	28213567	28213619	chr2	9486209	9486375	AT2TE40355	76
chr1	28334632	28334773	chr5	12615236	12622961	AT5TE44710,AT5TE44715	77
chr1	28420065	28420126	chr4	7564070	7564124	AT4TE33020	78
chr1	28830747	28830865	chr2	3222766	3233780	AT2TE13950	79
chr1	29051342	29051479	chr2	1644041	1644400	AT2TE07605	80
chr1	29096713	29096766	chr2	4633356	4633468	AT2TE19220	81
chr1	29163739	29163810	chr2	5886322	5900126	AT2TE23965	82
chr2	3375	3431	chr2	5100093	5111544	AT2TE20960,AT2TE20965	83
chr2	78872	78928	chr4	793046	793141	AT4TE04085	84
chr2	79745	79853	chr3	16331842	16333031	AT3TE66160	85
chr2	153859	153919	chr3	11602485	11603489	AT3TE48215	86
chr2	744193	744248	chr2	1821235	1821392	AT2TE08330	87
chr2	748560	748622	chr3	21616807	21617554	AT3TE88030	88
chr2	779840	779955	chr2	4212691	4214460	AT2TE17770	89
chr2	859262	859396	chr3	13097961	13104012	AT3TE53630	90
chr2	931094	931157	chr4	11735746	11735857	AT4TE54260	91
chr2	1147705	1147779	chr4	5326461	5331583	AT4TE22180	92
chr2	1248085	1248138	chr2	1465608	1465773	AT2TE06790	93
chr2	1297244	1297305	chr5	13526167	13526317	AT5TE47985	94
chr2	1326435	1326505	chr1	16659688	16664330	AT1TE54925	95
chr2	1351316	1351356	chr2	9486209	9486375	AT2TE40355	96
chr2	1390194	1390264	chr3	11693135	11693278	AT3TE48560	97
chr2	1681140	1681240	chr3	20769599	20770462	AT3TE84475	98
chr2	1940306	1940350	chr3	9613221	9625546	AT3TE40145	99
chr2	1944272	1944389	chr2	15819222	15819889	AT2TE70745	100
chr2	1991221	1991293	chr2	2086354	2086505	AT2TE09545	101
chr2	2121197	2121247	chr4	4207161	4208174	AT4TE18150	102
chr2	2526402	2526528	chr1	19675549	19680353	AT1TE65060	103
chr2	2542441	2542546	chr3	13044777	13046686	AT3TE53430	104
chr2	2629009	2629062	chr5	13128455	13131095	AT5TE46725,AT5TE46735	105
chr2	2697797	2697917	chr2	3023065	3023260	AT2TE13155	106
chr2	2705321	2705429	chr5	11194168	11194435	AT5TE40510	107
chr2	2728357	2728414	chr1	16584101	16586369	AT1TE54655	108
chr2	2812544	2812643	chr1	15530075	15533816	AT1TE51120,AT1TE51125	109
chr2	2894628	2894673	chr5	8447276	8447463	AT5TE30565	110
chr2	2954984	2955123	chr4	13624507	13624767	AT4TE64175,AT4TE64180	111
chr2	3160474	3160555	chr2	3166310	3166334	AT2TE13690	112
chr2	3197360	3197412	chr1	16858045	16858518	AT1TE55800	113
chr2	3398841	3398886	chr5	19750318	19751608	AT5TE71065	114
chr2	3845315	3845385	chr1	15816322	15821314	AT1TE52085,AT1TE52095	115
chr2	3910092	3910190	chr5	12396084	12403525	AT5TE43975	116
chr2	4246597	4246665	chr3	15298931	15299628	AT3TE62210,AT3TE62215	117
chr2	4304573	4304704	chr4	4088277	4088669	AT4TE17715	118
chr2	4306920	4307046	chr1	13834265	13835790	AT1TE45365	119
chr2	4307739	4307809	chr1	12711074	12711180	AT1TE41450	120
chr2	4364088	4364158	chr5	11300751	11304878	AT5TE40960	121
chr2	4697932	4698006	chr3	14977891	14983049	AT3TE61050	122
chr2	4838441	4838522	chr2	713306	713789	AT2TE03075	123
chr2	5015322	5015375	chr4	1669366	1680248	AT4TE08445	124
chr2	5015589	5015646	chr1	16375018	16379642	AT1TE53975,AT1TE53985	125
chr2	5029970	5030009	chr2	2378391	2382180	AT2TE10955	126
chr2	5331337	5331410	chr1	15560685	15569184	AT1TE51235,AT1TE51245	127
chr2	5406968	5407080	chr5	10049634	10050104	AT5TE36610,AT5TE36620	128
chr2	5477510	5477560	chr4	3675894	3693379	AT4TE16380,AT4TE16390	129
chr2	5866287	5866345	chr2	5804585	5804725	AT2TE23630	130
chr2	5877250	5877376	chr3	11495663	11496911	AT3TE47890	131
chr2	5880193	5880322	chr4	3499713	3507968	AT4TE15820	132
chr2	6166276	6166404	chr2	10001480	10009658	AT2TE42810	133
chr2	6199431	6199500	chr1	12307524	12307633	AT1TE40025	134
chr2	6272253	6272304	chr4	2072038	2072129	AT4TE09820,AT4TE09825	135
chr2	6298373	6298494	chr5	24301399	24301642	AT5TE87410	136
chr2	6380537	6380601	chr4	4252256	4255321	AT4TE18260	137
chr2	6508047	6508160	chr3	7014151	7014531	AT3TE29460	138
chr2	6536888	6537016	chr2	6680829	6683312	AT2TE27275,AT2TE27280	139
chr2	6579566	6579644	chr3	9886246	9887442	AT3TE41155	140
chr2	6583289	6583357	chr3	9886246	9887442	AT3TE41155	141
chr2	6872406	6872509	chr3	13104658	13108697	AT3TE53640	142
chr2	7182953	7182998	chr3	12414962	12423192	AT3TE51345	143
chr2	7319631	7319750	chr1	16329247	16339556	AT1TE53765	144
chr2	7727713	7727841	chr4	8591243	8591624	AT4TE38275	145
chr2	8622851	8622893	chr1	12530263	12530392	AT1TE40810	146
chr2	8821632	8821742	chr3	11762560	11765837	AT3TE48990	147
chr2	9040703	9040816	chr4	4659290	4659460	AT4TE19595	148
chr2	9213130	9213233	chr4	3648856	3649023	AT4TE16240	149
chr2	9339854	9339981	chr2	1788911	1791547	AT2TE08255	150
chr2	9454935	9455004	chr3	10869742	10869890	AT3TE45200	151
chr2	9651562	9651674	chr4	5604459	5605878	AT4TE23485,AT4TE23490	152
chr2	10168946	10169074	chr4	8591243	8591624	AT4TE38275	153
chr2	10704586	10704726	chr4	7852686	7853798	AT4TE34490	154
chr2	11426249	11426307	chr1	12076730	12076856	AT1TE39140	155
chr2	12007333	12007401	chr3	16436943	16437072	AT3TE66615	156
chr2	12468711	12468854	chr5	12615236	12622961	AT5TE44710,AT5TE44715	157
chr2	12681288	12681350	chr3	15591968	15597596	AT3TE63050	158
chr2	12709137	12709187	chr4	6140382	6140945	AT4TE25915	159
chr2	12709190	12709264	chr4	6140382	6140945	AT4TE25915	160
chr2	13679839	13679961	chr1	12992997	12993612	AT1TE42370	161
chr2	13934920	13935023	chr5	9561935	9571088	AT5TE34730	162
chr2	14137867	14137915	chr5	22020975	22021050	AT5TE79265	163
chr2	14526102	14526229	chr2	17256672	17256833	AT2TE77800	164
chr2	14687372	14687490	chr5	12277243	12277479	AT5TE43600	165
chr2	15822632	15822727	chr4	1312395	1317221	AT4TE06710	166
chr2	16279603	16279664	chr4	4294664	4297733	AT4TE18360	167
chr2	16596457	16596532	chr1	16637837	16638048	AT1TE54820	168
chr2	16653983	16654063	chr3	8425794	8426325	AT3TE35320	169
chr2	17297788	17297914	chr2	1642169	1642711	AT2TE07570	170
chr2	18051029	18051094	chr1	9762608	9762754	AT1TE31425	171
chr2	19283248	19283340	chr2	9496052	9497136	AT2TE40405	172
chr3	1293598	1293694	chr2	5751631	5752351	AT2TE23340	173
chr3	1935928	1936057	chr5	15350062	15350135	AT5TE55540	174
chr3	2334224	2334341	chr2	6680829	6683312	AT2TE27275,AT2TE27280	175
chr3	2867858	2867914	chr2	2059915	2060025	AT2TE09405	176
chr3	3046921	3046991	chr3	9226633	9231377	AT3TE38565	177
chr3	4084238	4084313	chr3	18544269	18545573	AT3TE75240	178
chr3	4536774	4536908	chr2	7005164	7005375	AT2TE28550	179
chr3	4581837	4581893	chr5	24448645	24449557	AT5TE87975,AT5TE87980	180
chr3	4875465	4875572	chr4	8039898	8040359	AT4TE35460	181
chr3	5848205	5848333	chr2	8854332	8855262	AT2TE37235	182
chr3	7109329	7109429	chr1	16329247	16339556	AT1TE53765	183
chr3	7387277	7387369	chr2	1968287	1968946	AT2TE09085	184
chr3	7403151	7403205	chr3	15026910	15027940	AT3TE61270	185
chr3	7906378	7906520	chr5	15951547	15952389	AT5TE57595,AT5TE57605	186
chr3	8518396	8518492	chr3	20727117	20727464	AT3TE84290	187
chr3	8537120	8537246	chr4	7061023	7062440	AT4TE30625	188
chr3	8547914	8548058	chr5	23431544	23432883	AT5TE84250	189
chr3	8796682	8796824	chr2	10488229	10491804	AT2TE45020	190
chr3	8819155	8819289	chr2	5557361	5558208	AT2TE22480	191
chr3	8875969	8876100	chr2	1613978	1617960	AT2TE07460,AT2TE07465	192
chr3	9241526	9241651	chr1	16842837	16844613	AT1TE55765	193
chr3	9585354	9585413	chr5	16682650	16682782	AT5TE60225	194
chr3	9585420	9585487	chr4	2774170	2774325	AT4TE12960	195
chr3	9599595	9599665	chr3	16436943	16437072	AT3TE66615	196
chr3	9886621	9886660	chr2	6578799	6585273	AT2TE26865,AT2TE26875	197
chr3	10187636	10187700	chr4	6195975	6197362	AT4TE26265	198
chr3	10236795	10236844	chr3	16699076	16699153	AT3TE67650	199
chr3	10345912	10346027	chr5	17956807	17957301	AT5TE64800	200
chr3	10542721	10542844	chr1	19171978	19173840	AT1TE63525	201
chr3	10593654	10593761	chr2	14458396	14458571	AT2TE64040	202
chr3	10656675	10656784	chr3	9723884	9736151	AT3TE40530	203
chr3	10689332	10689446	chr3	11513764	11521912	AT3TE47975	204
chr3	10899737	10899869	chr3	15941184	15943552	AT3TE64495	205
chr3	10961293	10961356	chr1	13283529	13283704	AT1TE43370	206
chr3	11063157	11063299	chr2	1644041	1644400	AT2TE07605	207
chr3	11065350	11065429	chr3	11071370	11071420	AT3TE46010	208
chr3	11663222	11663292	chr3	16436943	16437072	AT3TE66615	209
chr3	11717037	11717107	chr3	11502056	11503915	AT3TE47925	210
chr3	11729493	11729589	chr3	12949417	12950007	AT3TE53105	211
chr3	11792353	11792414	chr2	1987723	1989017	AT2TE09170	212
chr3	11792467	11792537	chr2	275809	275985	AT2TE01120	213
chr3	11832636	11832742	chr3	11826061	11827509	AT3TE49225	214
chr3	11877414	11877468	chr2	2791702	2800659	AT2TE12310,AT2TE12315	215
chr3	12054882	12054957	chr3	13212746	13212850	AT3TE54020	216
chr3	12100830	12100894	chr4	4551533	4570003	AT4TE19135,AT4TE19170	217
chr3	12168944	12169079	chr4	1312395	1317221	AT4TE06710	218
chr3	12249647	12249709	chr4	4958195	4969597	AT4TE20745	219
chr3	12296329	12296375	chr4	5043758	5057116	AT4TE21055	220
chr3	12421266	12421404	chr5	12612034	12615235	AT5TE44700,AT5TE44705	221
chr3	12488433	12488472	chr2	18043465	18043567	AT2TE81695	222
chr3	12970243	12970336	chr5	11550068	11550437	AT5TE41770,AT5TE41775	223
chr3	13020586	13020656	chr2	8028046	8029825	AT2TE33330	224
chr3	13099379	13099446	chr2	859218	859340	AT2TE03815	225
chr3	13116303	13116363	chr1	16094142	16097900	AT1TE52985	226
chr3	13166226	13166284	chr2	2688363	2689571	AT2TE11935	227
chr3	13198081	13198142	chr5	12307822	12315770	AT5TE43705	228
chr3	13212777	13212854	chr4	10404499	10404938	AT4TE47500	229
chr3	13245740	13245772	chr1	19395119	19395209	AT1TE64245	230
chr3	13414047	13414095	chr4	3612080	3613845	AT4TE16120	231
chr3	13426078	13426146	chr2	2494504	2500632	AT2TE11350	232
chr3	13498469	13498513	chr4	2839666	2846533	AT4TE13325	233
chr3	13534276	13534346	chr4	4809779	4821017	AT4TE20075	234
chr3	13581417	13581485	chr4	5662152	5664053	AT4TE23735	235
chr3	13591391	13591462	chr3	15299629	15307268	AT3TE62215	236
chr3	13670279	13670353	chr2	3098017	3107253	AT2TE13440	237
chr3	13954894	13954960	chr4	4145557	4155602	AT4TE17970	238
chr3	13956482	13956610	chr2	2399531	2410158	AT2TE10980,AT2TE10985	239
chr3	13963241	13963369	chr4	3844628	3852229	AT4TE16910	240
chr3	13986482	13986612	chr4	3675894	3693379	AT4TE16380,AT4TE16385	241
chr3	14158655	14158727	chr3	14476511	14476641	AT3TE59340	242
chr3	14361120	14361191	chr2	5280410	5289362	AT2TE21530,AT2TE21555	243
chr3	14462549	14462601	chr5	10086753	10089599	AT5TE36785	244
chr3	14474735	14474808	chr4	3414851	3414954	AT4TE15545	245
chr3	14475704	14475746	chr1	13473487	13473687	AT1TE44080	246
chr3	14586568	14586629	chr3	12381769	12383061	AT3TE51255	247
chr3	14641891	14641940	chr5	10588999	10596453	AT5TE38650	248
chr3	14842953	14843007	chr5	13521332	13521479	AT5TE47970	249
chr3	14911755	14911814	chr2	3157544	3159478	AT2TE13670	250
chr3	14913860	14913915	chr5	10179427	10179472	AT5TE37070,AT5TE37075	251
chr3	15283664	15283721	chr1	13725796	13728135	AT1TE44980	252
chr3	15306380	15306446	chr4	3957022	3965575	AT4TE17240	253
chr3	15507705	15507814	chr2	4699597	4704005	AT2TE19540,AT2TE19555	254
chr3	15941238	15941371	chr2	3722411	3725767	AT2TE16160	255
chr3	16282984	16283101	chr1	18768117	18770603	AT1TE62220	256
chr3	16504158	16504286	chr1	30253349	30253650	AT1TE98915	257
chr3	16587456	16587530	chr5	13777169	13778212	AT5TE49065	258
chr3	16673819	16673860	chr2	6819007	6823736	AT2TE27820	259
chr3	16688812	16688928	chr3	10495709	10496814	AT3TE43615	260
chr3	16691794	16691854	chr5	15639650	15639819	AT5TE56565	261
chr3	16738978	16739041	chr5	13551595	13551780	AT5TE48120	262
chr3	16799073	16799127	chr3	10767986	10772559	AT3TE44790	263
chr3	16888123	16888264	chr4	17712148	17716980	AT4TE85580	264
chr3	17506992	17507081	chr4	4356088	4373281	AT4TE18500,AT4TE18505	265
chr3	17785847	17785898	chr3	20564239	20564388	AT3TE83610	266
chr3	18308445	18308564	chr4	4373289	4375260	AT4TE18565	267
chr3	20416047	20416139	chr4	5943242	5951590	AT4TE25050	268
chr3	20770391	20770465	chr2	1681003	1681391	AT2TE07785	269
chr3	21471794	21471929	chr5	7829096	7829240	AT5TE28330,AT5TE28340	270
chr3	23004694	23004764	chr1	28994619	28994720	AT1TE94830	271
chr3	23171947	23172013	chr1	15530075	15533816	AT1TE51120,AT1TE51125	272
chr4	113728	113838	chr4	1664536	1669364	AT4TE08435,AT4TE08440	273
chr4	557832	557914	chr1	14080251	14082586	AT1TE46260	274
chr4	558289	558342	chr3	8985723	8985912	AT3TE37570	275
chr4	616960	616998	chr5	10479468	10479562	AT5TE38205	276
chr4	662037	662112	chr1	14287085	14287757	AT1TE46870	277
chr4	712889	713015	chr4	8591243	8591624	AT4TE38275	278
chr4	758594	758715	chr2	6199395	6199524	AT2TE25210	279
chr4	837527	837687	chr3	9236767	9240922	AT3TE38595	280
chr4	1249827	1249894	chr3	2970565	2971575	AT3TE12470	281
chr4	1347547	1347685	chr2	9807801	9808378	AT2TE41910	282
chr4	1470479	1470597	chr4	13624768	13632048	AT4TE64180	283
chr4	1511184	1511291	chr3	12637256	12640233	AT3TE51985,AT3TE51990	284
chr4	1609705	1609837	chr5	10632241	10633944	AT5TE38720,AT5TE38725	285
chr4	1783532	1783605	chr1	28994619	28994720	AT1TE94830	286
chr4	1973379	1973455	chr4	1992132	1992302	AT4TE09500	287
chr4	2203941	2203995	chr4	3902306	3903578	AT4TE17065	288
chr4	2262840	2262923	chr1	8489150	8490468	AT1TE27395	289
chr4	2323368	2323444	chr1	20709456	20711250	AT1TE68395	290
chr4	2602648	2602723	chr4	2596879	2597002	AT4TE12170	291
chr4	2790273	2790346	chr4	5083926	5086640	AT4TE21115	292
chr4	2849773	2849836	chr2	3157544	3159478	AT2TE13670	293
chr4	2880577	2880631	chr4	6209999	6211623	AT4TE26330	294
chr4	3153647	3153711	chr5	12151734	12160420	AT5TE43275	295
chr4	3334905	3334999	chr5	9997439	10002109	AT5TE36400	296
chr4	3383816	3383882	chr3	11689823	11691134	AT3TE48545	297
chr4	3417349	3417390	chr4	4132315	4132840	AT4TE17915	298
chr4	3507586	3507659	chr2	5876621	5882829	AT2TE23940	299
chr4	3541917	3542017	chr3	15711476	15722693	AT3TE63540	300
chr4	3677555	3677630	chr3	13979547	13988266	AT3TE57395	301
chr4	3902755	3902822	chr4	2198165	2203993	AT4TE10335	302
chr4	3958703	3958838	chr3	15299629	15307268	AT3TE62215	303
chr4	3962151	3962208	chr4	3087019	3097887	AT4TE14295	304
chr4	4040742	4040793	chr5	12099737	12112785	AT5TE43190	305
chr4	4088599	4088671	chr2	4304293	4304847	AT2TE18075	306
chr4	4207659	4207710	chr2	2121052	2121245	AT2TE09680	307
chr4	4208763	4208836	chr2	5037565	5038393	AT2TE20710	308
chr4	4266993	4267068	chr3	15002511	15003066	AT3TE61175	309
chr4	4295841	4295899	chr1	15530075	15533816	AT1TE51120	310
chr4	4311402	4311477	chr4	1540767	1541536	AT4TE07840	311
chr4	4485372	4485424	chr3	12637256	12640233	AT3TE51985,AT3TE52005	312
chr4	4608258	4608391	chr3	5277962	5286732	AT3TE22200	313
chr4	4774531	4774591	chr3	13515867	13520088	AT3TE55025	314
chr4	4815656	4815705	chr5	15685038	15689976	AT5TE56665	315
chr4	4963658	4963725	chr3	12243854	12255282	AT3TE50760	316
chr4	5303721	5303776	chr4	5309060	5309156	AT4TE22100	317
chr4	5375694	5375761	chr5	13859108	13859471	AT5TE49360	318
chr4	5614345	5614392	chr5	5584325	5584486	AT5TE20220	319
chr4	5614614	5614684	chr5	23750994	23751431	AT5TE85420	320
chr4	5663330	5663376	chr3	13580742	13585518	AT3TE55240	321
chr4	5771367	5771424	chr1	7254947	7257226	AT1TE23420	322
chr4	5773347	5773460	chr2	5557361	5558208	AT2TE22480	323
chr4	5922745	5922810	chr4	5896722	5896785	AT4TE24840	324
chr4	5932398	5932510	chr5	13632100	13633625	AT5TE48505	325
chr4	6020533	6020597	chr1	16962406	16963162	AT1TE56155	326
chr4	6152550	6152618	chr3	10176658	10177809	AT3TE42300	327
chr4	6480892	6480977	chr1	4329877	4334393	AT1TE14085	328
chr4	6507870	6507999	chr5	4495215	4495735	AT5TE16270	329
chr4	6513413	6513553	chr5	12615236	12622961	AT5TE44710,AT5TE44715	330
chr4	6626102	6626160	chr1	17112446	17115304	AT1TE56640	331
chr4	6811709	6811821	chr3	16258665	16271600	AT3TE65875	332
chr4	7055957	7056008	chr1	25343133	25343303	AT1TE83170	333
chr4	7303366	7303435	chr2	6199395	6199524	AT2TE25210	334
chr4	7824026	7824086	chr2	2296812	2298015	AT2TE10585,AT2TE10590	335
chr4	8094284	8094370	chr4	11931996	11932601	AT4TE55215	336
chr4	8378185	8378321	chr4	10826909	10827849	AT4TE49625	337
chr4	8591242	8591317	chr2	10167087	10169886	AT2TE43485	338
chr4	8591460	8591530	chr2	10167087	10169886	AT2TE43485	339
chr4	8601812	8601953	chr1	6880492	6880695	AT1TE22230	340
chr4	8809797	8809835	chr5	10262683	10262819	AT5TE37450	341
chr4	8836512	8836587	chr5	19414893	19414977	AT5TE69850	342
chr4	9309345	9309427	chr3	14272908	14285452	AT3TE58655	343
chr4	9503933	9504000	chr3	16436943	16437072	AT3TE66615	344
chr4	9570424	9570497	chr4	9575604	9575651	AT4TE43255	345
chr4	9996842	9996936	chr1	17054926	17060041	AT1TE56445	346
chr4	10404526	10404601	chr3	13212746	13212850	AT3TE54020	347
chr4	10738729	10738770	chr4	1532595	1533342	AT4TE07800	348
chr4	10998118	10998187	chr4	10992910	10992995	AT4TE50430	349
chr4	12626317	12626437	chr2	8893463	8895164	AT2TE37435	350
chr4	14455060	14455142	chr3	14272908	14285452	AT3TE58655	351
chr4	14790996	14791066	chr5	17275175	17276550	AT5TE62440	352
chr4	18191552	18191591	chr5	14971996	14972085	AT5TE53995	353
chr5	418068	418142	chr1	15560685	15569184	AT1TE51235,AT1TE51240	354
chr5	701296	701322	chr2	5491268	5496081	AT2TE22245	355
chr5	1810386	1810490	chr1	15760244	15761056	AT1TE51880,AT1TE51885	356
chr5	1898596	1898646	chr2	7959523	7959806	AT2TE33010	357
chr5	3191691	3191796	chr5	13948931	13953996	AT5TE49725	358
chr5	3616702	3616836	chr4	1835798	1848371	AT4TE09080,AT4TE09085	359
chr5	4014807	4014866	chr1	25594251	25594966	AT1TE83945	360
chr5	4332802	4332832	chr3	10663779	10663835	AT3TE44315	361
chr5	6484810	6484881	chr3	16436943	16437072	AT3TE66615	362
chr5	6885941	6885995	chr1	22089131	22089250	AT1TE72925	363
chr5	7342855	7342975	chr2	10036535	10040268	AT2TE42940	364
chr5	7344464	7344517	chr2	6837289	6843328	AT2TE27870	365
chr5	7457213	7457333	chr1	6709616	6709729	AT1TE21715	366
chr5	7465688	7465758	chr3	13212746	13212850	AT3TE54020	367
chr5	7608483	7608542	chr4	12269420	12269612	AT4TE57000	368
chr5	7741317	7741422	chr3	2772622	2772911	AT3TE11700,AT3TE11710	369
chr5	7892954	7892997	chr5	20034029	20034913	AT5TE72140	370
chr5	8016842	8016970	chr3	5277962	5286732	AT3TE22200	371
chr5	8172508	8172569	chr3	10862065	10862930	AT3TE45160	372
chr5	8242128	8242194	chr1	25428560	25429180	AT1TE83435	373
chr5	8378602	8378654	chr5	9552596	9552803	AT5TE34705	374
chr5	8407365	8407437	chr2	3750178	3766283	AT2TE16230,AT2TE16235	375
chr5	9104205	9104338	chr4	2790374	2792042	AT4TE13070	376
chr5	9127069	9127135	chr3	2211736	2211944	AT3TE09300	377
chr5	9148846	9148976	chr4	1919524	1925047	AT4TE09315	378
chr5	9228382	9228476	chr1	12043641	12044591	AT1TE39040	379
chr5	9254638	9254705	chr5	9248837	9248980	AT5TE33450	380
chr5	9417981	9418093	chr1	7985126	7986420	AT1TE25685	381
chr5	9557658	9557735	chr1	28160617	28161035	AT1TE92160	382
chr5	9561850	9561925	chr5	9571089	9571137	AT5TE34735	383
chr5	9652334	9652392	chr2	6415312	6415460	AT2TE26185	384
chr5	9859326	9859429	chr4	5326461	5331583	AT4TE22180	385
chr5	10000483	10000541	chr2	4358542	4360141	AT2TE18335	386
chr5	10023523	10023643	chr5	10924243	10924355	AT5TE39755	387
chr5	10061130	10061239	chr4	1835798	1848371	AT4TE09080,AT4TE09085	388
chr5	10659837	10659894	chr2	9486209	9486375	AT2TE40355	389
chr5	10757476	10757516	chr1	16038908	16045334	AT1TE52860	390
chr5	10760109	10760146	chr5	14266344	14266431	AT5TE50990	391
chr5	10772514	10772621	chr5	10763180	10764242	AT5TE39165	392
chr5	10796408	10796533	chr2	11076578	11077468	AT2TE47765	393
chr5	10924291	10924353	chr5	10023511	10023611	AT5TE36490	394
chr5	10942152	10942259	chr3	14012690	14012850	AT3TE57485	395
chr5	11292784	11292834	chr5	11278059	11278125	AT5TE40865	396
chr5	11397633	11397692	chr2	2399531	2410158	AT2TE10980,AT2TE10985	397
chr5	11401313	11401381	chr4	4892325	4903536	AT4TE20400	398
chr5	11412618	11412757	chr4	4356088	4373281	AT4TE18500,AT4TE18505,AT4TE18510	399
chr5	11519368	11519430	chr2	2378391	2382180	AT2TE10955	400
chr5	11670762	11670853	chr2	5471063	5479129	AT2TE22185	401
chr5	11802862	11802976	chr4	4768682	4782141	AT4TE19915	402
chr5	12104967	12105005	chr4	4035340	4045318	AT4TE17510	403
chr5	12148946	12149016	chr3	14519912	14535258	AT3TE59535	404
chr5	12154914	12154952	chr3	13826608	13830489	AT3TE56730	405
chr5	12175401	12175453	chr5	11286590	11286895	AT5TE40910	406
chr5	12391164	12391223	chr2	2399531	2410158	AT2TE10980,AT2TE10985	407
chr5	13246015	13246087	chr4	617775	618487	AT4TE03225	408
chr5	13252841	13252892	chr1	11457202	11457354	AT1TE37075	409
chr5	13284712	13284767	chr3	15767552	15767677	AT3TE63745	410
chr5	13652918	13653025	chr1	512693	513136	AT1TE01665	411
chr5	13970029	13970104	chr1	13283529	13283704	AT1TE43370	412
chr5	13981498	13981566	chr1	13215105	13216190	AT1TE43170	413
chr5	13989068	13989176	chr5	1180386	1181904	AT5TE04290	414
chr5	14266357	14266412	chr5	10755541	10760142	AT5TE39140	415
chr5	14650012	14650064	chr1	4846671	4846730	AT1TE15700	416
chr5	14702341	14702411	chr4	2205875	2214904	AT4TE10345,AT4TE10350	417
chr5	14750012	14750130	chr4	7425564	7427007	AT4TE32330	418
chr5	14836540	14836652	chr4	9954151	9958038	AT4TE45190	419
chr5	14988747	14988841	chr3	9011213	9017190	AT3TE37690	420
chr5	15101271	15101400	chr4	10999801	11000869	AT4TE50445	421
chr5	15151639	15151713	chr1	14311851	14327652	AT1TE47035,AT1TE47050	422
chr5	15645641	15645728	chr2	6607922	6608296	AT2TE26920	423
chr5	15697678	15697820	chr1	18846375	18854882	AT1TE62470	424
chr5	15698216	15698357	chr2	4900803	4909281	AT2TE20205	425
chr5	15797020	15797144	chr1	24593076	24593605	AT1TE80770	426
chr5	17273571	17273663	chr3	10834589	10834680	AT3TE45035,AT3TE45045	427
chr5	17332010	17332127	chr4	4199535	4199793	AT4TE18105	428
chr5	17863956	17864020	chr1	23723924	23724092	AT1TE78110	429
chr5	17916256	17916390	chr3	5929425	5930702	AT3TE24910	430
chr5	17968721	17968785	chr4	17799584	17799763	AT4TE86010	431
chr5	18642401	18642472	chr3	13212746	13212850	AT3TE54020	432
chr5	19414830	19414965	chr4	8836502	8837145	AT4TE39495	433
chr5	19437354	19437456	chr2	5507384	5507739	AT2TE22290	434
chr5	20014696	20014722	chr4	9954151	9958038	AT4TE45190	435
chr5	20076130	20076252	chr2	2296812	2298015	AT2TE10585,AT2TE10590	436
chr5	20351025	20351129	chr1	18692243	18692438	AT1TE61935,AT1TE61945	437
chr5	20403527	20403628	chr2	16560516	16560782	AT2TE74405	438
chr5	21957590	21957725	chr1	28526861	28527671	AT1TE93320	439
chr5	22957333	22957440	chr1	7761201	7762110	AT1TE24955	440
chr5	23935830	23935960	chr1	4209164	4209607	AT1TE13690	441
chr5	24314468	24314500	chr4	4517208	4526924	AT4TE19030,AT4TE19035	442
chr5	25877217	25877270	chr3	16405198	16405292	AT3TE66445	443
chr5	26070962	26071064	chr1	7023546	7024535	AT1TE22695	444
chr5	26856657	26856725	chr3	16436943	16437072	AT3TE66615	445
