# Supplementary material for: Population scale mapping of transposable element diversity reveals links to gene regulation and epigenomic variation
Source: eLife. 2016 Dec 2;5:e20777. doi: 10.7554/eLife.20777 (PMC5167521; doi:10.7554/eLife.20777)
Supplement: Figure 1—source data 2. — List of TE absence variants in Leridentified relative to Col-0. DOI: http://dx.doi.org/10.7554/eLife.20777.004 [file elife-20777-fig1-data2.gz › deletions_ler.bed]

chr1	587410	588054	-	AT1TE01910	0
chr1	1194345	1195166	+	AT1TE03900	1
chr1	2029752	2031696	+	AT1TE06650	2
chr1	2030569	2030715	+	AT1TE06655	3
chr1	2788430	2800701	+	AT1TE09080	4
chr1	3250579	3251485	+	AT1TE10560	5
chr1	3497680	3498873	-	AT1TE11380	6
chr1	3498874	3498959	-	AT1TE11385	7
chr1	3728969	3730413	+	AT1TE12135	8
chr1	3780765	3785721	+	AT1TE12295	9
chr1	3825781	3827697	-	AT1TE12430	10
chr1	4110104	4111021	+	AT1TE13365	11
chr1	4329877	4334393	+	AT1TE14085	12
chr1	4405996	4411119	-	AT1TE14315	13
chr1	5391427	5392691	+	AT1TE17415	14
chr1	5679268	5681449	+	AT1TE18370	15
chr1	5681490	5681628	+	AT1TE18375	16
chr1	5681629	5681695	+	AT1TE18380	17
chr1	5681696	5681873	+	AT1TE18385	18
chr1	5862942	5863537	+	AT1TE18955	19
chr1	6156401	6158864	-	AT1TE19910	20
chr1	6704197	6709404	+	AT1TE21710	21
chr1	6709616	6709729	+	AT1TE21715	22
chr1	6742979	6744224	+	AT1TE21805	23
chr1	7023546	7024535	+	AT1TE22695	24
chr1	7254947	7257226	-	AT1TE23420	25
chr1	7352930	7365197	-	AT1TE23740	26
chr1	7725248	7725868	+	AT1TE24855	27
chr1	7969361	7974385	+	AT1TE25645	28
chr1	8189829	8190549	+	AT1TE26370	29
chr1	8374592	8374611	+	AT1TE27020	30
chr1	8374612	8374634	+	AT1TE27025	31
chr1	8453486	8461797	+	AT1TE27295	32
chr1	8461419	8461481	+	AT1TE27300	33
chr1	8490641	8492849	+	AT1TE27405	34
chr1	8515352	8515706	-	AT1TE27475	35
chr1	8927732	8933058	-	AT1TE28830	36
chr1	9004836	9015724	+	AT1TE29060	37
chr1	9368345	9373307	-	AT1TE30195	38
chr1	9384160	9385031	-	AT1TE30240	39
chr1	9412334	9412459	+	AT1TE30330	40
chr1	9418063	9419054	-	AT1TE30365	41
chr1	9476002	9480634	+	AT1TE30550	42
chr1	9676477	9691257	-	AT1TE31190	43
chr1	9865346	9865642	-	AT1TE31770	44
chr1	9867366	9867414	-	AT1TE31780	45
chr1	9939337	9939673	+	AT1TE32040	46
chr1	10021343	10021368	-	AT1TE32320	47
chr1	10021369	10021965	-	AT1TE32325	48
chr1	10021966	10022005	-	AT1TE32330	49
chr1	10060620	10060876	-	AT1TE32455	50
chr1	10802426	10803341	-	AT1TE34895	51
chr1	10840017	10840915	-	AT1TE35020	52
chr1	10840916	10840941	+	AT1TE35025	53
chr1	11064456	11067139	-	AT1TE35720	54
chr1	11148275	11148307	-	AT1TE36030	55
chr1	11148308	11152649	-	AT1TE36035	56
chr1	11152650	11152684	-	AT1TE36040	57
chr1	11152685	11152710	-	AT1TE36045	58
chr1	11286625	11287694	-	AT1TE36510	59
chr1	11298445	11299452	+	AT1TE36550	60
chr1	11315041	11316663	-	AT1TE36605	61
chr1	11351513	11352405	-	AT1TE36715	62
chr1	11422071	11422450	-	AT1TE36945	63
chr1	11789450	11794079	+	AT1TE38210	64
chr1	11803471	11804092	-	AT1TE38245	65
chr1	11805615	11806799	-	AT1TE38260	66
chr1	11957935	11958234	+	AT1TE38700	67
chr1	11958317	11959087	+	AT1TE38705	68
chr1	12136634	12137681	-	AT1TE39360	69
chr1	12183387	12184077	-	AT1TE39530	70
chr1	12183406	12184060	-	AT1TE39535	71
chr1	12273260	12276388	-	AT1TE39880	72
chr1	12276389	12276648	-	AT1TE39885	73
chr1	12483087	12483559	-	AT1TE40640	74
chr1	12674460	12684931	-	AT1TE41350	75
chr1	12733351	12733441	-	AT1TE41495	76
chr1	12733501	12734177	+	AT1TE41500	77
chr1	12738313	12740004	-	AT1TE41525	78
chr1	12739497	12739623	-	AT1TE41530	79
chr1	12840228	12841118	-	AT1TE41790	80
chr1	12895317	12896538	-	AT1TE41995	81
chr1	12942825	12947010	+	AT1TE42210	82
chr1	12949835	12953875	+	AT1TE42225	83
chr1	12953876	12953902	-	AT1TE42230	84
chr1	12953925	12954132	-	AT1TE42235	85
chr1	13119393	13120283	-	AT1TE42850	86
chr1	13131405	13140006	+	AT1TE42890	87
chr1	13151880	13152923	-	AT1TE42930	88
chr1	13164662	13165419	+	AT1TE42965	89
chr1	13407453	13409316	+	AT1TE43845	90
chr1	13482748	13490426	-	AT1TE44125	91
chr1	13559846	13564825	+	AT1TE44380	92
chr1	13616744	13616953	+	AT1TE44595	93
chr1	13621507	13622705	-	AT1TE44615	94
chr1	13623933	13624551	-	AT1TE44625	95
chr1	13625190	13632772	-	AT1TE44630	96
chr1	13658879	13659269	+	AT1TE44715	97
chr1	13659273	13667557	+	AT1TE44720	98
chr1	13734680	13743201	-	AT1TE45020	99
chr1	13862959	13864749	-	AT1TE45475	100
chr1	13869866	13870461	+	AT1TE45495	101
chr1	13883073	13890962	+	AT1TE45560	102
chr1	14167106	14167369	-	AT1TE46530	103
chr1	14222136	14222170	-	AT1TE46670	104
chr1	14225657	14226700	+	AT1TE46680	105
chr1	14470211	14470653	+	AT1TE47660	106
chr1	15093011	15093355	-	AT1TE49390	107
chr1	15096703	15097188	-	AT1TE49415	108
chr1	15147344	15147808	-	AT1TE49725	109
chr1	15170084	15170321	-	AT1TE49790	110
chr1	15177408	15177670	-	AT1TE49835	111
chr1	15205716	15205935	-	AT1TE49935	112
chr1	15222984	15223013	-	AT1TE49995	113
chr1	15223944	15225219	-	AT1TE50000	114
chr1	15259860	15259926	-	AT1TE50215	115
chr1	15280423	15280448	+	AT1TE50310	116
chr1	15319908	15321345	-	AT1TE50450	117
chr1	15361492	15361799	-	AT1TE50705	118
chr1	15366244	15366405	-	AT1TE50725	119
chr1	15394956	15395627	-	AT1TE50805	120
chr1	15412724	15420826	+	AT1TE50860	121
chr1	15418823	15418872	+	AT1TE50865	122
chr1	15419075	15419174	+	AT1TE50870	123
chr1	15419175	15420289	+	AT1TE50875	124
chr1	15420827	15420951	+	AT1TE50880	125
chr1	15420952	15421858	-	AT1TE50885	126
chr1	15422080	15423710	+	AT1TE50895	127
chr1	15703960	15715037	-	AT1TE51735	128
chr1	15888799	15889209	-	AT1TE52300	129
chr1	16070137	16074320	+	AT1TE52925	130
chr1	16311524	16316838	+	AT1TE53710	131
chr1	16343290	16346824	+	AT1TE53825	132
chr1	16360021	16361175	-	AT1TE53915	133
chr1	16406732	16407941	-	AT1TE54075	134
chr1	16659688	16664330	-	AT1TE54925	135
chr1	16822306	16822848	+	AT1TE55645	136
chr1	16853329	16858040	-	AT1TE55795	137
chr1	16942841	16962196	+	AT1TE56135	138
chr1	16953915	16957460	+	AT1TE56140	139
chr1	16986005	16986041	-	AT1TE56240	140
chr1	16986042	16987141	-	AT1TE56245	141
chr1	16987142	16987347	-	AT1TE56250	142
chr1	16987716	16989955	+	AT1TE56260	143
chr1	17017022	17018618	+	AT1TE56365	144
chr1	17035033	17050039	+	AT1TE56420	145
chr1	17035065	17050021	+	AT1TE56425	146
chr1	17332446	17332479	-	AT1TE57435	147
chr1	17345670	17345759	+	AT1TE57475	148
chr1	17596590	17597178	+	AT1TE58410	149
chr1	17624834	17627298	-	AT1TE58505	150
chr1	17627299	17627355	-	AT1TE58510	151
chr1	17656787	17660319	+	AT1TE58625	152
chr1	17665030	17666250	-	AT1TE58650	153
chr1	17713520	17714780	+	AT1TE58825	154
chr1	17840571	17840805	-	AT1TE59230	155
chr1	17842303	17845285	+	AT1TE59235	156
chr1	18002177	18007370	-	AT1TE59745	157
chr1	18154505	18163494	+	AT1TE60180	158
chr1	18300267	18301257	-	AT1TE60645	159
chr1	18301258	18301373	-	AT1TE60650	160
chr1	18308583	18308791	+	AT1TE60675	161
chr1	18626814	18627361	+	AT1TE61735	162
chr1	18632331	18633937	-	AT1TE61755	163
chr1	18846375	18854882	-	AT1TE62470	164
chr1	18966109	18969386	-	AT1TE62820	165
chr1	19240623	19240970	+	AT1TE63760	166
chr1	19251573	19251851	+	AT1TE63805	167
chr1	19329839	19330140	-	AT1TE64065	168
chr1	19330143	19330778	+	AT1TE64070	169
chr1	19336306	19345618	+	AT1TE64080	170
chr1	19463588	19463886	-	AT1TE64430	171
chr1	19465091	19465122	-	AT1TE64440	172
chr1	20085179	20090143	+	AT1TE66380	173
chr1	20090144	20090227	+	AT1TE66385	174
chr1	20090228	20090251	+	AT1TE66390	175
chr1	20154054	20154314	+	AT1TE66575	176
chr1	20979423	20980832	+	AT1TE69285	177
chr1	21244324	21249205	-	AT1TE70190	178
chr1	21346162	21351041	-	AT1TE70490	179
chr1	21428116	21428825	-	AT1TE70735	180
chr1	21450132	21455990	-	AT1TE70805	181
chr1	21507773	21508044	+	AT1TE70985	182
chr1	21509601	21510092	+	AT1TE70995	183
chr1	21615298	21616150	-	AT1TE71330	184
chr1	21681523	21682456	+	AT1TE71540	185
chr1	21682457	21682493	+	AT1TE71545	186
chr1	21731638	21732236	+	AT1TE71705	187
chr1	21918430	21918995	+	AT1TE72330	188
chr1	22069212	22069853	+	AT1TE72875	189
chr1	22224562	22224825	-	AT1TE73400	190
chr1	22562685	22563702	-	AT1TE74430	191
chr1	22615989	22616097	+	AT1TE74600	192
chr1	22693955	22699336	-	AT1TE74860	193
chr1	22855428	22855824	-	AT1TE75350	194
chr1	22931684	22932520	-	AT1TE75580	195
chr1	23118240	23123214	+	AT1TE76215	196
chr1	23125126	23125808	-	AT1TE76235	197
chr1	23156937	23157393	+	AT1TE76335	198
chr1	23211864	23212737	+	AT1TE76520	199
chr1	23240232	23242673	-	AT1TE76620	200
chr1	23651611	23652016	-	AT1TE77880	201
chr1	24270494	24270672	+	AT1TE79800	202
chr1	24350741	24352986	+	AT1TE80035	203
chr1	24704987	24706028	+	AT1TE81150	204
chr1	24718477	24719103	+	AT1TE81195	205
chr1	24744926	24745330	+	AT1TE81285	206
chr1	24831579	24832636	+	AT1TE81560	207
chr1	25159043	25163500	+	AT1TE82600	208
chr1	25343349	25343969	-	AT1TE83175	209
chr1	25975951	25977038	-	AT1TE85105	210
chr1	26306947	26307617	+	AT1TE86175	211
chr1	26366603	26371673	+	AT1TE86360	212
chr1	26374208	26375957	+	AT1TE86375	213
chr1	26582421	26582531	-	AT1TE87045	214
chr1	27117491	27118195	-	AT1TE88730	215
chr1	27556157	27556325	-	AT1TE90170	216
chr1	29474555	29479485	+	AT1TE96425	217
chr1	29774232	29775138	-	AT1TE97390	218
chr2	42034	42128	-	AT2TE00070	219
chr2	240847	241949	+	AT2TE00985	220
chr2	243804	249211	-	AT2TE01000	221
chr2	566757	582571	+	AT2TE02465	222
chr2	596349	597748	-	AT2TE02530	223
chr2	612658	612921	-	AT2TE02595	224
chr2	708841	709399	+	AT2TE03060	225
chr2	754359	754596	+	AT2TE03290	226
chr2	919815	920007	-	AT2TE04110	227
chr2	1318462	1318691	+	AT2TE06005	228
chr2	1380606	1381291	-	AT2TE06330	229
chr2	1395260	1399516	+	AT2TE06405	230
chr2	1684821	1686097	+	AT2TE07805	231
chr2	1778044	1778167	-	AT2TE08200	232
chr2	1848175	1848503	-	AT2TE08490	233
chr2	1968287	1968946	-	AT2TE09085	234
chr2	1970284	1974992	+	AT2TE09100	235
chr2	2014819	2015001	+	AT2TE09240	236
chr2	2619116	2620320	-	AT2TE11760	237
chr2	2691572	2693140	+	AT2TE11955	238
chr2	2712873	2720794	+	AT2TE12030	239
chr2	2721276	2722904	-	AT2TE12040	240
chr2	2902330	2907117	+	AT2TE12660	241
chr2	3013098	3013131	+	AT2TE13135	242
chr2	3013132	3014478	-	AT2TE13140	243
chr2	3060846	3061226	+	AT2TE13330	244
chr2	3061229	3074307	+	AT2TE13335	245
chr2	3077205	3077305	-	AT2TE13355	246
chr2	3118267	3119694	-	AT2TE13505	247
chr2	3160553	3166309	-	AT2TE13685	248
chr2	3225683	3230917	-	AT2TE13955	249
chr2	3731261	3731280	+	AT2TE16185	250
chr2	3737023	3737657	+	AT2TE16195	251
chr2	3934296	3934858	-	AT2TE16760	252
chr2	3946038	3948281	+	AT2TE16815	253
chr2	4097076	4097098	+	AT2TE17315	254
chr2	4218953	4219022	-	AT2TE17800	255
chr2	4219023	4220768	-	AT2TE17805	256
chr2	4236657	4244403	+	AT2TE17875	257
chr2	4351512	4353557	-	AT2TE18305	258
chr2	4517288	4518080	-	AT2TE18890	259
chr2	4775332	4775370	-	AT2TE19830	260
chr2	4861229	4869425	-	AT2TE20140	261
chr2	4889269	4890107	+	AT2TE20165	262
chr2	5040995	5048412	+	AT2TE20735	263
chr2	5044474	5044524	+	AT2TE20740	264
chr2	5053732	5054374	+	AT2TE20770	265
chr2	5352838	5352865	-	AT2TE21735	266
chr2	5353173	5353224	-	AT2TE21740	267
chr2	5394710	5399649	+	AT2TE21855	268
chr2	5557361	5558208	-	AT2TE22480	269
chr2	5739507	5741402	+	AT2TE23255	270
chr2	5886607	5888004	+	AT2TE23970	271
chr2	6053174	6053448	-	AT2TE24650	272
chr2	6249188	6249657	-	AT2TE25475	273
chr2	6409366	6410233	-	AT2TE26140	274
chr2	6415535	6417341	-	AT2TE26190	275
chr2	6422230	6427295	-	AT2TE26230	276
chr2	6485328	6485577	+	AT2TE26510	277
chr2	6508853	6510920	+	AT2TE26610	278
chr2	6682174	6683112	+	AT2TE27280	279
chr2	6778862	6785573	-	AT2TE27670	280
chr2	6945309	6945717	-	AT2TE28295	281
chr2	6953995	6958817	+	AT2TE28325	282
chr2	7148309	7150197	-	AT2TE29090	283
chr2	7155511	7156608	-	AT2TE29120	284
chr2	7246549	7247042	-	AT2TE29500	285
chr2	7566549	7566645	-	AT2TE31135	286
chr2	7566646	7567748	-	AT2TE31140	287
chr2	7581422	7584152	+	AT2TE31215	288
chr2	7598597	7602614	-	AT2TE31290	289
chr2	7691567	7692285	-	AT2TE31715	290
chr2	8075979	8078202	-	AT2TE33540	291
chr2	8379698	8381945	-	AT2TE34910	292
chr2	8382002	8382472	-	AT2TE34915	293
chr2	8816056	8820891	-	AT2TE37050	294
chr2	9029775	9030696	+	AT2TE38110	295
chr2	9057251	9059623	-	AT2TE38245	296
chr2	9058516	9058624	-	AT2TE38250	297
chr2	9058706	9058903	-	AT2TE38255	298
chr2	9121958	9125818	+	AT2TE38575	299
chr2	9161385	9161867	+	AT2TE38760	300
chr2	9455140	9455234	+	AT2TE40195	301
chr2	9455235	9456574	+	AT2TE40200	302
chr2	9564941	9565430	-	AT2TE40730	303
chr2	9611998	9612944	-	AT2TE40975	304
chr2	9633548	9635121	+	AT2TE41090	305
chr2	9807801	9808378	+	AT2TE41910	306
chr2	9859894	9860512	-	AT2TE42170	307
chr2	9927685	9932560	-	AT2TE42485	308
chr2	10001480	10009658	-	AT2TE42810	309
chr2	10018073	10020460	+	AT2TE42855	310
chr2	10070066	10071017	-	AT2TE43100	311
chr2	10075303	10075335	-	AT2TE43120	312
chr2	10075336	10076174	+	AT2TE43125	313
chr2	10085509	10093594	-	AT2TE43165	314
chr2	10436266	10437353	-	AT2TE44750	315
chr2	10488229	10491804	-	AT2TE45020	316
chr2	10491805	10491932	-	AT2TE45025	317
chr2	10521475	10521639	+	AT2TE45145	318
chr2	10534899	10535902	-	AT2TE45210	319
chr2	10592185	10609120	+	AT2TE45465	320
chr2	11231328	11231584	-	AT2TE48545	321
chr2	11555402	11556304	-	AT2TE50120	322
chr2	11867186	11868276	-	AT2TE51630	323
chr2	11982481	11983952	-	AT2TE52165	324
chr2	12539441	12541817	-	AT2TE54780	325
chr2	12566155	12578422	+	AT2TE54910	326
chr2	12708739	12709220	+	AT2TE55565	327
chr2	13101678	13102359	+	AT2TE57420	328
chr2	13223059	13227048	-	AT2TE58010	329
chr2	14407884	14412426	+	AT2TE63800	330
chr2	14682472	14683688	+	AT2TE65130	331
chr2	15134226	15134771	+	AT2TE67350	332
chr2	15448702	15449107	+	AT2TE68900	333
chr2	15566814	15568070	+	AT2TE69490	334
chr2	15595121	15597210	+	AT2TE69630	335
chr2	16125701	16126499	+	AT2TE72255	336
chr2	16150387	16151304	-	AT2TE72380	337
chr2	16379576	16380843	-	AT2TE73500	338
chr2	16625761	16626817	+	AT2TE74725	339
chr2	16953055	16953396	+	AT2TE76330	340
chr2	18709117	18709168	+	AT2TE84975	341
chr2	18709169	18711006	+	AT2TE84980	342
chr2	18711007	18711055	+	AT2TE84985	343
chr3	845415	845511	+	AT3TE03575	344
chr3	1555420	1560680	-	AT3TE06550	345
chr3	1959468	1960013	+	AT3TE08235	346
chr3	2808422	2818893	+	AT3TE11850	347
chr3	3807304	3807366	-	AT3TE16030	348
chr3	3807367	3812643	-	AT3TE16035	349
chr3	4275286	4275371	-	AT3TE18025	350
chr3	4275372	4275488	-	AT3TE18030	351
chr3	4276478	4276602	-	AT3TE18035	352
chr3	4276603	4288584	-	AT3TE18040	353
chr3	4283615	4285728	-	AT3TE18045	354
chr3	4285729	4285854	-	AT3TE18050	355
chr3	4288585	4288944	-	AT3TE18060	356
chr3	4288945	4289130	-	AT3TE18065	357
chr3	4931840	4931907	-	AT3TE20790	358
chr3	5590741	5591635	-	AT3TE23485	359
chr3	5651129	5652442	+	AT3TE23740	360
chr3	5651497	5651517	+	AT3TE23745	361
chr3	5651568	5651604	+	AT3TE23750	362
chr3	5929425	5930702	+	AT3TE24910	363
chr3	6486327	6487244	-	AT3TE27270	364
chr3	7637193	7637362	-	AT3TE32090	365
chr3	7936985	7937572	-	AT3TE33265	366
chr3	8093489	8095938	+	AT3TE33960	367
chr3	8101039	8102913	-	AT3TE33980	368
chr3	8684947	8685109	-	AT3TE36405	369
chr3	8842971	8857757	+	AT3TE37060	370
chr3	8857758	8858230	+	AT3TE37065	371
chr3	9226633	9231377	+	AT3TE38565	372
chr3	9236767	9240922	-	AT3TE38595	373
chr3	9434862	9438342	-	AT3TE39395	374
chr3	9438343	9438404	-	AT3TE39400	375
chr3	9540333	9541250	+	AT3TE39820	376
chr3	9608086	9610451	-	AT3TE40125	377
chr3	9609341	9609449	-	AT3TE40130	378
chr3	9609531	9609728	-	AT3TE40135	379
chr3	9646566	9646691	-	AT3TE40225	380
chr3	9723884	9736151	+	AT3TE40530	381
chr3	9808122	9809189	+	AT3TE40820	382
chr3	9828598	9829385	-	AT3TE40900	383
chr3	10432540	10433078	-	AT3TE43325	384
chr3	10517674	10517944	+	AT3TE43690	385
chr3	10577158	10581824	-	AT3TE44000	386
chr3	10708627	10708721	+	AT3TE44485	387
chr3	10717785	10718343	-	AT3TE44540	388
chr3	10751089	10752363	-	AT3TE44695	389
chr3	10917704	10922777	-	AT3TE45385	390
chr3	10922914	10923082	-	AT3TE45390	391
chr3	11054935	11055895	+	AT3TE45975	392
chr3	11097260	11099626	+	AT3TE46170	393
chr3	11122707	11127674	-	AT3TE46255	394
chr3	11319128	11319278	-	AT3TE47195	395
chr3	11319279	11319496	-	AT3TE47200	396
chr3	11319768	11319857	-	AT3TE47205	397
chr3	11619321	11619465	+	AT3TE48290	398
chr3	11664969	11669787	+	AT3TE48480	399
chr3	11726289	11727555	+	AT3TE48840	400
chr3	11823272	11823303	-	AT3TE49205	401
chr3	11823304	11825940	+	AT3TE49210	402
chr3	11825941	11826028	-	AT3TE49215	403
chr3	11826035	11826060	-	AT3TE49220	404
chr3	11862336	11862827	+	AT3TE49390	405
chr3	11863214	11864420	-	AT3TE49395	406
chr3	11959242	11960293	-	AT3TE49790	407
chr3	11962545	11962721	-	AT3TE49805	408
chr3	12243189	12243827	+	AT3TE50750	409
chr3	12243828	12243853	-	AT3TE50755	410
chr3	12473541	12474001	+	AT3TE51495	411
chr3	12508966	12511291	+	AT3TE51550	412
chr3	12558292	12559109	+	AT3TE51695	413
chr3	12559239	12560276	+	AT3TE51710	414
chr3	12603208	12603265	-	AT3TE51890	415
chr3	12721976	12723758	+	AT3TE52370	416
chr3	13176703	13176886	+	AT3TE53895	417
chr3	13426798	13428003	-	AT3TE54745	418
chr3	13438370	13438436	-	AT3TE54770	419
chr3	14064626	14067617	-	AT3TE57660	420
chr3	14064914	14066181	-	AT3TE57665	421
chr3	14409644	14411463	+	AT3TE59105	422
chr3	14676582	14677720	-	AT3TE60025	423
chr3	14837373	14837427	-	AT3TE60580	424
chr3	14896545	14898505	-	AT3TE60755	425
chr3	14897009	14897243	-	AT3TE60760	426
chr3	14898118	14898139	+	AT3TE60765	427
chr3	15052145	15052181	-	AT3TE61340	428
chr3	15058140	15058218	-	AT3TE61370	429
chr3	15173792	15177525	-	AT3TE61685	430
chr3	15441107	15446921	-	AT3TE62655	431
chr3	15476399	15477549	+	AT3TE62720	432
chr3	15486525	15486557	-	AT3TE62755	433
chr3	15486558	15487020	+	AT3TE62760	434
chr3	15613222	15613492	+	AT3TE63125	435
chr3	15676744	15677283	-	AT3TE63400	436
chr3	15711476	15722693	-	AT3TE63540	437
chr3	15732887	15733206	+	AT3TE63565	438
chr3	15768787	15773753	-	AT3TE63765	439
chr3	15775049	15775148	+	AT3TE63775	440
chr3	15812882	15812921	+	AT3TE63925	441
chr3	15812922	15813133	-	AT3TE63930	442
chr3	15892081	15892101	-	AT3TE64310	443
chr3	16152383	16152579	-	AT3TE65425	444
chr3	16259535	16259567	-	AT3TE65880	445
chr3	16274432	16275009	+	AT3TE65945	446
chr3	16301843	16303089	+	AT3TE66060	447
chr3	16333759	16342025	+	AT3TE66175	448
chr3	16485282	16485891	-	AT3TE66840	449
chr3	16500839	16501839	+	AT3TE66890	450
chr3	16568177	16568744	-	AT3TE67180	451
chr3	16715851	16715891	-	AT3TE67740	452
chr3	16715892	16716235	-	AT3TE67745	453
chr3	16957465	16962731	-	AT3TE68730	454
chr3	17106151	17115098	+	AT3TE69350	455
chr3	17147465	17147495	-	AT3TE69480	456
chr3	17147496	17147537	-	AT3TE69485	457
chr3	17147538	17148178	-	AT3TE69490	458
chr3	17150118	17150795	-	AT3TE69495	459
chr3	17226020	17227205	-	AT3TE69815	460
chr3	17914131	17914576	-	AT3TE72570	461
chr3	17983947	17983984	-	AT3TE72855	462
chr3	18018777	18019898	+	AT3TE73025	463
chr3	18019899	18019926	+	AT3TE73030	464
chr3	18055221	18056033	-	AT3TE73190	465
chr3	18062634	18063039	-	AT3TE73230	466
chr3	18791152	18796089	+	AT3TE76225	467
chr3	18843490	18844703	+	AT3TE76405	468
chr3	18873611	18873890	-	AT3TE76530	469
chr3	18926160	18926392	-	AT3TE76765	470
chr3	19027318	19027671	+	AT3TE77170	471
chr3	20681809	20681863	+	AT3TE84100	472
chr3	20786392	20788524	+	AT3TE84550	473
chr3	21967288	21968306	+	AT3TE89485	474
chr3	21968307	21968475	-	AT3TE89490	475
chr3	22076601	22076627	-	AT3TE89885	476
chr3	22112933	22115657	-	AT3TE90030	477
chr3	22118466	22120683	+	AT3TE90045	478
chr3	22522315	22522575	+	AT3TE91750	479
chr3	22533168	22533743	-	AT3TE91790	480
chr3	22695566	22700522	-	AT3TE92525	481
chr3	23085518	23086101	+	AT3TE94135	482
chr4	558392	558432	+	AT4TE02915	483
chr4	692491	692732	+	AT4TE03570	484
chr4	697584	698822	-	AT4TE03595	485
chr4	999917	1002008	-	AT4TE05105	486
chr4	1190061	1190301	+	AT4TE06080	487
chr4	1301948	1302908	-	AT4TE06655	488
chr4	1365783	1366187	+	AT4TE06950	489
chr4	1521259	1521854	+	AT4TE07740	490
chr4	1667890	1669206	+	AT4TE08440	491
chr4	1777278	1778174	+	AT4TE08915	492
chr4	1958753	1960245	-	AT4TE09410	493
chr4	1976922	1989659	-	AT4TE09480	494
chr4	2042503	2042534	-	AT4TE09725	495
chr4	2235064	2237772	-	AT4TE10450	496
chr4	2237792	2237961	-	AT4TE10455	497
chr4	2323370	2323821	+	AT4TE10775	498
chr4	2361327	2363449	-	AT4TE10985	499
chr4	2597003	2602175	-	AT4TE12175	500
chr4	2639586	2641302	+	AT4TE12345	501
chr4	2643338	2648818	-	AT4TE12355	502
chr4	2697075	2714156	-	AT4TE12615	503
chr4	2706822	2708966	+	AT4TE12620	504
chr4	2845463	2845502	+	AT4TE13340	505
chr4	2845503	2845598	+	AT4TE13345	506
chr4	3148334	3148354	+	AT4TE14485	507
chr4	3148355	3150596	+	AT4TE14490	508
chr4	3172256	3173298	+	AT4TE14530	509
chr4	3173302	3173942	-	AT4TE14535	510
chr4	3173943	3184236	-	AT4TE14540	511
chr4	3498043	3499665	-	AT4TE15810	512
chr4	3499666	3499712	-	AT4TE15815	513
chr4	3499713	3507968	-	AT4TE15820	514
chr4	3501968	3503976	-	AT4TE15825	515
chr4	3506115	3506471	-	AT4TE15835	516
chr4	3533235	3533472	-	AT4TE15925	517
chr4	4609217	4610745	-	AT4TE19380	518
chr4	4645310	4648816	-	AT4TE19530	519
chr4	5118813	5118870	+	AT4TE21260	520
chr4	5292981	5294223	-	AT4TE22040	521
chr4	5303773	5309049	-	AT4TE22095	522
chr4	5326461	5331583	+	AT4TE22180	523
chr4	5394405	5394979	-	AT4TE22545	524
chr4	5398354	5398801	-	AT4TE22565	525
chr4	5450300	5450435	+	AT4TE22835	526
chr4	5517833	5518722	+	AT4TE23110	527
chr4	5517944	5517972	-	AT4TE23115	528
chr4	5581567	5586563	+	AT4TE23410	529
chr4	5618042	5619125	+	AT4TE23545	530
chr4	5681775	5682692	+	AT4TE23815	531
chr4	5683901	5697847	-	AT4TE23825	532
chr4	5822426	5827300	+	AT4TE24480	533
chr4	5905482	5908220	-	AT4TE24880	534
chr4	5976695	5977326	+	AT4TE25160	535
chr4	5979421	5979718	+	AT4TE25170	536
chr4	5987004	5991976	+	AT4TE25200	537
chr4	6067397	6072635	+	AT4TE25590	538
chr4	6111275	6111504	+	AT4TE25795	539
chr4	6113710	6116485	+	AT4TE25805	540
chr4	6115343	6115890	+	AT4TE25810	541
chr4	6157521	6159506	+	AT4TE26010	542
chr4	6157800	6157878	+	AT4TE26015	543
chr4	6157879	6158535	-	AT4TE26020	544
chr4	6197693	6199939	-	AT4TE26270	545
chr4	6429770	6429858	-	AT4TE27450	546
chr4	6429859	6429973	-	AT4TE27455	547
chr4	6467401	6473067	+	AT4TE27640	548
chr4	6529315	6537160	-	AT4TE27915	549
chr4	6588726	6593808	+	AT4TE28200	550
chr4	6686714	6687109	-	AT4TE28680	551
chr4	6876402	6876828	-	AT4TE29625	552
chr4	6992609	6992628	-	AT4TE30220	553
chr4	6992629	6994363	-	AT4TE30225	554
chr4	6993930	6994045	+	AT4TE30230	555
chr4	7084027	7084701	-	AT4TE30730	556
chr4	7101226	7102618	-	AT4TE30830	557
chr4	7178778	7179106	+	AT4TE31215	558
chr4	7300396	7301656	-	AT4TE31790	559
chr4	7359463	7364607	+	AT4TE32060	560
chr4	7611782	7611854	-	AT4TE33290	561
chr4	7816826	7821792	+	AT4TE34305	562
chr4	7896264	7897400	+	AT4TE34695	563
chr4	7956746	7956775	+	AT4TE35005	564
chr4	8141781	8142803	-	AT4TE35980	565
chr4	8327633	8329716	+	AT4TE36905	566
chr4	8587046	8587411	-	AT4TE38255	567
chr4	8728400	8730519	-	AT4TE38980	568
chr4	8776653	8777878	+	AT4TE39195	569
chr4	8858702	8859120	-	AT4TE39595	570
chr4	8899079	8900012	+	AT4TE39800	571
chr4	8901451	8907132	-	AT4TE39815	572
chr4	8907133	8907236	-	AT4TE39820	573
chr4	8946378	8946800	+	AT4TE40040	574
chr4	8947216	8947832	-	AT4TE40050	575
chr4	9035261	9035522	+	AT4TE40525	576
chr4	9111569	9112212	-	AT4TE40860	577
chr4	9368717	9369387	+	AT4TE42280	578
chr4	9401723	9401995	+	AT4TE42450	579
chr4	9508382	9512986	-	AT4TE42950	580
chr4	9570499	9575603	+	AT4TE43250	581
chr4	9732598	9737733	-	AT4TE44080	582
chr4	9840808	9842607	-	AT4TE44650	583
chr4	9954151	9958038	+	AT4TE45190	584
chr4	10427156	10427334	-	AT4TE47620	585
chr4	10899528	10904738	+	AT4TE49990	586
chr4	10992996	10998058	+	AT4TE50435	587
chr4	10999801	11000869	+	AT4TE50445	588
chr4	11191549	11191878	+	AT4TE51400	589
chr4	11676468	11681340	-	AT4TE53965	590
chr4	11834129	11838651	+	AT4TE54750	591
chr4	12115529	12115713	+	AT4TE56200	592
chr4	12129314	12131466	+	AT4TE56270	593
chr4	12892354	12892759	+	AT4TE60280	594
chr4	12948910	12949516	+	AT4TE60590	595
chr4	13887249	13888108	+	AT4TE65510	596
chr4	14249963	14249995	-	AT4TE67450	597
chr4	14249996	14250994	-	AT4TE67455	598
chr4	14280183	14288304	-	AT4TE67560	599
chr4	14911696	14912675	+	AT4TE70790	600
chr4	15397745	15398694	-	AT4TE73405	601
chr4	15559112	15559161	+	AT4TE74235	602
chr4	15559245	15562588	-	AT4TE74240	603
chr4	15562630	15562776	+	AT4TE74245	604
chr4	15562777	15563187	+	AT4TE74250	605
chr4	15563188	15563830	+	AT4TE74255	606
chr4	15564460	15564731	-	AT4TE74260	607
chr4	15922833	15924043	-	AT4TE76155	608
chr4	17654771	17656015	+	AT4TE85270	609
chr4	17712148	17716980	+	AT4TE85580	610
chr5	64772	71199	-	AT5TE00230	611
chr5	135831	141287	+	AT5TE00480	612
chr5	1026499	1027067	+	AT5TE03750	613
chr5	2257475	2262962	-	AT5TE08220	614
chr5	3005871	3007470	+	AT5TE10940	615
chr5	3566345	3566975	+	AT5TE12955	616
chr5	4208083	4213084	-	AT5TE15240	617
chr5	4970260	4971020	+	AT5TE17955	618
chr5	4971021	4971092	+	AT5TE17960	619
chr5	4971093	4971114	+	AT5TE17965	620
chr5	6403053	6408058	-	AT5TE23185	621
chr5	6408059	6408195	+	AT5TE23190	622
chr5	6913795	6915667	+	AT5TE25085	623
chr5	6926018	6926463	-	AT5TE25115	624
chr5	7027973	7037665	-	AT5TE25460	625
chr5	7037666	7037779	-	AT5TE25465	626
chr5	7038186	7038206	-	AT5TE25470	627
chr5	7038207	7038553	-	AT5TE25475	628
chr5	7041125	7042955	+	AT5TE25480	629
chr5	7056105	7057389	-	AT5TE25535	630
chr5	7069991	7070530	+	AT5TE25585	631
chr5	7352731	7352764	+	AT5TE26580	632
chr5	7833868	7834774	+	AT5TE28355	633
chr5	8404443	8405117	+	AT5TE30400	634
chr5	8571574	8577832	+	AT5TE31020	635
chr5	8624511	8629386	-	AT5TE31200	636
chr5	8748927	8749501	+	AT5TE31655	637
chr5	8769450	8770675	+	AT5TE31745	638
chr5	8819462	8820010	+	AT5TE31925	639
chr5	9069298	9070680	+	AT5TE32810	640
chr5	9175637	9176568	+	AT5TE33200	641
chr5	9176042	9176337	+	AT5TE33205	642
chr5	9181650	9189417	+	AT5TE33235	643
chr5	9211109	9218667	-	AT5TE33315	644
chr5	9249018	9253968	+	AT5TE33455	645
chr5	9389339	9389502	+	AT5TE34075	646
chr5	9561935	9571088	-	AT5TE34730	647
chr5	10025640	10025996	+	AT5TE36495	648
chr5	10034413	10037202	-	AT5TE36530	649
chr5	10035244	10035507	-	AT5TE36535	650
chr5	10035508	10035533	+	AT5TE36540	651
chr5	10036350	10036395	+	AT5TE36545	652
chr5	10048010	10049183	+	AT5TE36600	653
chr5	10432877	10446801	-	AT5TE38070	654
chr5	10480207	10480405	-	AT5TE38215	655
chr5	10632794	10633563	+	AT5TE38725	656
chr5	10666710	10666789	+	AT5TE38825	657
chr5	10764243	10772503	+	AT5TE39170	658
chr5	10853865	10853909	+	AT5TE39430	659
chr5	10888927	10889285	+	AT5TE39570	660
chr5	10917821	10917906	+	AT5TE39710	661
chr5	11294542	11294678	+	AT5TE40940	662
chr5	11643341	11651273	-	AT5TE42015	663
chr5	11810265	11821593	-	AT5TE42440	664
chr5	12029269	12029289	-	AT5TE42960	665
chr5	12540559	12544395	+	AT5TE44415	666
chr5	12543458	12543479	+	AT5TE44420	667
chr5	12601006	12601727	+	AT5TE44640	668
chr5	13004467	13009799	+	AT5TE46220	669
chr5	13064789	13066019	-	AT5TE46475	670
chr5	13231670	13232072	+	AT5TE47025	671
chr5	13701232	13701274	+	AT5TE48755	672
chr5	13797563	13797758	+	AT5TE49125	673
chr5	13798312	13801412	+	AT5TE49130	674
chr5	13802845	13804021	-	AT5TE49150	675
chr5	13815977	13817581	-	AT5TE49245	676
chr5	13951743	13952034	+	AT5TE49730	677
chr5	13960646	13968612	+	AT5TE49755	678
chr5	13994796	14000227	+	AT5TE49915	679
chr5	14012276	14012491	+	AT5TE49955	680
chr5	14013227	14013460	-	AT5TE49960	681
chr5	14264640	14265608	-	AT5TE50970	682
chr5	14502433	14517642	+	AT5TE52200	683
chr5	14557744	14559737	+	AT5TE52345	684
chr5	15052477	15052546	+	AT5TE54360	685
chr5	15105645	15107012	-	AT5TE54615	686
chr5	15145510	15146304	+	AT5TE54785	687
chr5	15175728	15180971	+	AT5TE54905	688
chr5	15267644	15268498	-	AT5TE55235	689
chr5	15291228	15291824	+	AT5TE55330	690
chr5	15334173	15339896	+	AT5TE55490	691
chr5	15636219	15639175	-	AT5TE56560	692
chr5	15646197	15651173	-	AT5TE56585	693
chr5	15658812	15659429	-	AT5TE56615	694
chr5	15699189	15699489	+	AT5TE56690	695
chr5	15718227	15722359	-	AT5TE56780	696
chr5	15779045	15779840	+	AT5TE56960	697
chr5	15791107	15791849	+	AT5TE57005	698
chr5	15813251	15813462	+	AT5TE57090	699
chr5	15917930	15918650	+	AT5TE57480	700
chr5	16712853	16713435	+	AT5TE60325	701
chr5	16721190	16721226	+	AT5TE60365	702
chr5	16721227	16722030	+	AT5TE60370	703
chr5	16826322	16826549	-	AT5TE60750	704
chr5	16908096	16910311	-	AT5TE61035	705
chr5	17043353	17043958	+	AT5TE61545	706
chr5	17085555	17086919	-	AT5TE61705	707
chr5	17090765	17090875	-	AT5TE61730	708
chr5	17090876	17095159	-	AT5TE61735	709
chr5	17095160	17095666	-	AT5TE61740	710
chr5	17278173	17280197	+	AT5TE62455	711
chr5	17365026	17365067	+	AT5TE62745	712
chr5	17365068	17367207	+	AT5TE62750	713
chr5	17596759	17605846	+	AT5TE63610	714
chr5	17644359	17644660	+	AT5TE63740	715
chr5	17893551	17901550	-	AT5TE64600	716
chr5	17970375	17970438	+	AT5TE64845	717
chr5	17975558	17975698	-	AT5TE64860	718
chr5	18142156	18146898	-	AT5TE65370	719
chr5	18171286	18172315	+	AT5TE65460	720
chr5	18233631	18238202	+	AT5TE65640	721
chr5	18387153	18388051	-	AT5TE66180	722
chr5	18388052	18388076	-	AT5TE66185	723
chr5	18413671	18416199	+	AT5TE66280	724
chr5	18414150	18414202	+	AT5TE66285	725
chr5	18476061	18476106	-	AT5TE66510	726
chr5	18490606	18495234	-	AT5TE66565	727
chr5	18500733	18501486	-	AT5TE66580	728
chr5	18702504	18702814	-	AT5TE67330	729
chr5	18933096	18938943	-	AT5TE68140	730
chr5	19042799	19042967	-	AT5TE68490	731
chr5	19101560	19102178	+	AT5TE68695	732
chr5	19152391	19153744	-	AT5TE68915	733
chr5	19358618	19363928	+	AT5TE69650	734
chr5	19493778	19494625	+	AT5TE70150	735
chr5	19526341	19526568	+	AT5TE70265	736
chr5	19526569	19526601	+	AT5TE70270	737
chr5	20048358	20049583	-	AT5TE72200	738
chr5	20233164	20233830	-	AT5TE72870	739
chr5	20296504	20296760	-	AT5TE73100	740
chr5	21015769	21016577	-	AT5TE75710	741
chr5	21530079	21532125	+	AT5TE77565	742
chr5	21542894	21546691	+	AT5TE77610	743
chr5	21841877	21841925	+	AT5TE78665	744
chr5	22002017	22006884	-	AT5TE79225	745
chr5	22069914	22069977	+	AT5TE79445	746
chr5	22464158	22464201	+	AT5TE80865	747
chr5	23024592	23024859	+	AT5TE82820	748
chr5	23431544	23432883	+	AT5TE84250	749
chr5	23774322	23775709	-	AT5TE85500	750
chr5	23995931	23996090	+	AT5TE86330	751
chr5	24818770	24820162	+	AT5TE89325	752
chr5	25846574	25847073	+	AT5TE93030	753
chr5	26069816	26070860	-	AT5TE93845	754
chr5	26070250	26070282	+	AT5TE93850	755
chr5	26209504	26210488	-	AT5TE94375	756
chr5	26891559	26893445	+	AT5TE96875	757
