# Supplementary material for: Population scale mapping of transposable element diversity reveals links to gene regulation and epigenomic variation
Source: eLife. 2016 Dec 2;5:e20777. doi: 10.7554/eLife.20777 (PMC5167521; doi:10.7554/eLife.20777)
Supplement: Figure 2—source data 1. — List of all TE presence variants identified in the global population of 216 Arabidopsis accessions. DOI: http://dx.doi.org/10.7554/eLife.20777.009 [file elife-20777-fig2-data1.gz]

Archive with 1 entries (1 files):
- insertions.tsv
