# Supplementary material for: Population scale mapping of transposable element diversity reveals links to gene regulation and epigenomic variation
Source: eLife. 2016 Dec 2;5:e20777. doi: 10.7554/eLife.20777 (PMC5167521; doi:10.7554/eLife.20777)
Supplement: Figure 2—source data 1. — List of all TE presence variants identified in the global population of 216 Arabidopsis accessions. DOI: http://dx.doi.org/10.7554/eLife.20777.009 [file elife-20777-fig2-data1.gz › insertions.tsv]

insertion_chr	insertion_start	insertion_stop	origin_chr	origin_start	origin_stop	TE	Accessions_with_insertion	Accessions_without_insertion	Age
chr1	1830	1942	chr3	15676227	15677487	AT3TE63395,AT3TE63400	Etna-2	Col-0,Ove-0,PHW-2,PHW-34,Per-1,Or-0,Old-1,Pi-0,Pt-0,Pu2-23,Pla-0,Pog-0,Pu2-7,Pu2-8,Pro-0,Rak-2,Ra-0,Ragl-1,Qar-8a,Rennes-1,Ren-1,Rld-1,RMX-A02,Ren-11,Rd-0,Rou-0,RMX-A180,RRS-7,Sap-0,Rome-1,Seattle-0,Ob-0,Rhen-1,Se-0,RRS-10,Np-0,Nw-0,Neo-6,NC-6,NFA-8,NFA-10,Nok-3,Na-1,Ms-0,Mnz-0,Mir-0,Mh-0,Mz-0,Lp2-6,Lp2-2,Lm-2,Nc-1,Mc-0,LL-0,Sei-0,Mv-0,Sg-1,Litva,Sorbo,Sp-0,Sq-1,Sq-8,Stw-0,Su-0,Sus-1,Ta-0,Tamm-2,…	NA
chr1	8668	8746	chr5	23668496	23668680	AT5TE85110	Hey-1	Col-0,Ove-0,PHW-2,PHW-34,Per-1,Or-0,Old-1,Pi-0,Pt-0,Pu2-23,Pla-0,Pog-0,Pu2-7,Pu2-8,Pro-0,Rak-2,Ra-0,Ragl-1,Qar-8a,Rennes-1,Ren-1,Rld-1,RMX-A02,Ren-11,Rd-0,Rou-0,RMX-A180,RRS-7,Sap-0,Rome-1,Seattle-0,Ob-0,Rhen-1,Se-0,RRS-10,Np-0,Nw-0,Neo-6,NC-6,NFA-8,NFA-10,Nok-3,Na-1,Ms-0,Mnz-0,Mir-0,Mh-0,Mz-0,Lp2-6,Lp2-2,Lm-2,Nc-1,Mc-0,LL-0,Sei-0,Mv-0,Sg-1,Litva,Sorbo,Sp-0,Sq-1,Sq-8,Stw-0,Su-0,Sus-1,Ta-0,Tamm-2,…	NA
chr1	23022	23145	chr2	2101051	2101414	AT2TE09600	Bs-1	Col-0,Ove-0,PHW-2,PHW-34,Per-1,Or-0,Old-1,Pi-0,Pt-0,Pu2-23,Pla-0,Pog-0,Pu2-7,Pu2-8,Pro-0,Rak-2,Ra-0,Ragl-1,Qar-8a,Rennes-1,Ren-1,Rld-1,RMX-A02,Ren-11,Rd-0,Rou-0,RMX-A180,RRS-7,Sap-0,Rome-1,Seattle-0,Ob-0,Rhen-1,Se-0,RRS-10,Np-0,Nw-0,Neo-6,NC-6,NFA-8,NFA-10,Nok-3,Na-1,Ms-0,Mnz-0,Mir-0,Mh-0,Mz-0,Lp2-6,Lp2-2,Lm-2,Nc-1,Mc-0,LL-0,Sei-0,Mv-0,Sg-1,Litva,Sorbo,Sp-0,Sq-1,Sq-8,Stw-0,Su-0,Sus-1,Ta-0,Tamm-2,…	NA
chr1	23084	23198	chr1	20979423	20980832	AT1TE69285	Sorbo	Col-0,Ove-0,PHW-2,PHW-34,Per-1,Or-0,Old-1,Pi-0,Pt-0,Pu2-23,Pla-0,Pog-0,Pu2-7,Pu2-8,Pro-0,Rak-2,Ra-0,Ragl-1,Qar-8a,Rennes-1,Ren-1,Rld-1,RMX-A02,Ren-11,Rd-0,Rou-0,RMX-A180,RRS-7,Sap-0,Rome-1,Seattle-0,Ob-0,Rhen-1,Se-0,RRS-10,Np-0,Nw-0,Neo-6,NC-6,NFA-8,NFA-10,Nok-3,Na-1,Ms-0,Mnz-0,Mir-0,Mh-0,Mz-0,Lp2-6,Lp2-2,Lm-2,Nc-1,Mc-0,LL-0,Sei-0,Mv-0,Sg-1,Litva,Sp-0,Sq-1,Sq-8,Stw-0,Su-0,Sus-1,Ta-0,Tamm-2,Bla-1,…	NA
chr1	38635	38694	chr2	13173887	13174079	AT2TE57775	Co	Col-0,Ove-0,PHW-2,PHW-34,Per-1,Or-0,Old-1,Pi-0,Pt-0,Pu2-23,Pla-0,Pog-0,Pu2-7,Pu2-8,Pro-0,Rak-2,Ra-0,Ragl-1,Qar-8a,Rennes-1,Ren-1,Rld-1,RMX-A02,Ren-11,Rd-0,Rou-0,RMX-A180,RRS-7,Sap-0,Rome-1,Seattle-0,Ob-0,Rhen-1,Se-0,RRS-10,Np-0,Nw-0,Neo-6,NC-6,NFA-8,NFA-10,Nok-3,Na-1,Ms-0,Mnz-0,Mir-0,Mh-0,Mz-0,Lp2-6,Lp2-2,Lm-2,Nc-1,Mc-0,LL-0,Sei-0,Mv-0,Sg-1,Litva,Sorbo,Sp-0,Sq-1,Sq-8,Stw-0,Su-0,Sus-1,Ta-0,Tamm-2,…	NA
chr1	38695	38751	chr2	13172142	13172395	AT2TE57770	Co	Col-0,Ove-0,PHW-2,PHW-34,Per-1,Or-0,Old-1,Pi-0,Pt-0,Pu2-23,Pla-0,Pog-0,Pu2-7,Pu2-8,Pro-0,Rak-2,Ra-0,Ragl-1,Qar-8a,Rennes-1,Ren-1,Rld-1,RMX-A02,Ren-11,Rd-0,Rou-0,RMX-A180,RRS-7,Sap-0,Rome-1,Seattle-0,Ob-0,Rhen-1,Se-0,RRS-10,Np-0,Nw-0,Neo-6,NC-6,NFA-8,NFA-10,Nok-3,Na-1,Ms-0,Mnz-0,Mir-0,Mh-0,Mz-0,Lp2-6,Lp2-2,Lm-2,Nc-1,Mc-0,LL-0,Sei-0,Mv-0,Sg-1,Litva,Sorbo,Sp-0,Sq-1,Sq-8,Stw-0,Su-0,Sus-1,Ta-0,Tamm-2,…	NA
chr1	69025	69143	chr2	914342	915293	AT2TE04090	Ven-1,Cvi-0,Pt-0,Bg-2,Sq-8,Cal-0,En-1,Pog-0,Gel-1,Hh-0,An-1,Gy-0,CIBC-5,Mnz-0,Pla-0,Got-22,Boot-1,Rhen-1,Benk-1,CIBC-17,Kro-0,Es-0	Col-0,Ove-0,PHW-2,PHW-34,Per-1,Or-0,Old-1,Pi-0,Pu2-23,Pu2-7,Pu2-8,Pro-0,Rak-2,Ra-0,Ragl-1,Qar-8a,Rennes-1,Ren-1,Rld-1,RMX-A02,Ren-11,Rd-0,Rou-0,RMX-A180,RRS-7,Sap-0,Rome-1,Seattle-0,Ob-0,RRS-10,Np-0,Nw-0,Neo-6,NC-6,NFA-8,NFA-10,Nok-3,Na-1,Ms-0,Mir-0,Mh-0,Mz-0,Lp2-6,Lp2-2,Lm-2,Nc-1,Mc-0,LL-0,Sei-0,Mv-0,Sg-1,Litva,Sorbo,Sp-0,Sq-1,Stw-0,Su-0,Sus-1,Ta-0,Tamm-2,Bla-1,Sf-1,Si-0,Tamm-27,Tha-1,Ting-1,Tol…	old
chr1	77563	77656	chr1	25097891	25099159	AT1TE82410	Ko-2	Col-0,Ove-0,PHW-2,PHW-34,Per-1,Or-0,Old-1,Pi-0,Pt-0,Pu2-23,Pla-0,Pog-0,Pu2-7,Pu2-8,Pro-0,Rak-2,Ra-0,Ragl-1,Qar-8a,Rennes-1,Ren-1,Rld-1,RMX-A02,Ren-11,Rd-0,Rou-0,RMX-A180,RRS-7,Sap-0,Rome-1,Seattle-0,Ob-0,Rhen-1,Se-0,RRS-10,Np-0,Nw-0,Neo-6,NC-6,NFA-8,NFA-10,Nok-3,Na-1,Ms-0,Mnz-0,Mir-0,Mh-0,Mz-0,Lp2-6,Lp2-2,Lm-2,Nc-1,Mc-0,LL-0,Sei-0,Mv-0,Sg-1,Litva,Sorbo,Sp-0,Sq-1,Sq-8,Stw-0,Su-0,Sus-1,Ta-0,Tamm-2,…	NA
chr1	79646	79762	chr5	13839560	13840289	AT5TE49330	Bsch-0	Col-0,Ove-0,PHW-2,PHW-34,Per-1,Or-0,Old-1,Pi-0,Pt-0,Pu2-23,Pla-0,Pog-0,Pu2-7,Pu2-8,Pro-0,Rak-2,Ra-0,Ragl-1,Qar-8a,Rennes-1,Ren-1,Rld-1,RMX-A02,Ren-11,Rd-0,Rou-0,RMX-A180,RRS-7,Sap-0,Rome-1,Seattle-0,Ob-0,Rhen-1,Se-0,RRS-10,Np-0,Nw-0,Neo-6,NC-6,NFA-8,NFA-10,Nok-3,Na-1,Ms-0,Mnz-0,Mir-0,Mh-0,Mz-0,Lp2-6,Lp2-2,Lm-2,Nc-1,Mc-0,LL-0,Sei-0,Mv-0,Sg-1,Litva,Sorbo,Sp-0,Sq-1,Sq-8,Stw-0,Su-0,Sus-1,Ta-0,Tamm-2,…	NA
chr1	105906	105974	chr2	9486209	9486375	AT2TE40355	Cvi-0,Pro-0	Col-0,Ove-0,PHW-2,PHW-34,Per-1,Or-0,Old-1,Pi-0,Pt-0,Pu2-23,Pla-0,Pog-0,Pu2-7,Pu2-8,Rak-2,Ra-0,Ragl-1,Qar-8a,Rennes-1,Ren-1,Rld-1,RMX-A02,Ren-11,Rd-0,Rou-0,RMX-A180,RRS-7,Sap-0,Rome-1,Seattle-0,Ob-0,Rhen-1,Se-0,RRS-10,Np-0,Nw-0,Neo-6,NC-6,NFA-8,NFA-10,Nok-3,Na-1,Ms-0,Mnz-0,Mir-0,Mh-0,Mz-0,Lp2-6,Lp2-2,Lm-2,Nc-1,Mc-0,LL-0,Sei-0,Mv-0,Sg-1,Litva,Sorbo,Sp-0,Sq-1,Sq-8,Stw-0,Su-0,Sus-1,Ta-0,Tamm-2,Bla-1,…	NA
chr1	105906	105974	chr5	16682650	16682782	AT5TE60225	Qar-8a	Col-0,Ove-0,PHW-2,PHW-34,Per-1,Or-0,Old-1,Pi-0,Pt-0,Pu2-23,Pla-0,Pog-0,Pu2-7,Pu2-8,Pro-0,Rak-2,Ra-0,Ragl-1,Rennes-1,Ren-1,Rld-1,RMX-A02,Ren-11,Rd-0,Rou-0,RMX-A180,RRS-7,Sap-0,Rome-1,Seattle-0,Ob-0,Rhen-1,Se-0,RRS-10,Np-0,Nw-0,Neo-6,NC-6,NFA-8,NFA-10,Nok-3,Na-1,Ms-0,Mnz-0,Mir-0,Mh-0,Mz-0,Lp2-6,Lp2-2,Lm-2,Nc-1,Mc-0,LL-0,Sei-0,Mv-0,Sg-1,Litva,Sorbo,Sp-0,Sq-1,Sq-8,Stw-0,Su-0,Sus-1,Ta-0,Tamm-2,Bla-1,S…	NA
chr1	130245	130320	chr4	10918644	10918836	AT4TE50055	Sf-1,Ts-5,Wc-1,Sorbo,En-D,Ei-2,Na-1,Se-0,Yo-0,En-1,Bch-1,Per-1,Tscha-1,Etna-2	Col-0,Ove-0,PHW-2,PHW-34,Or-0,Old-1,Pi-0,Pt-0,Pu2-23,Pla-0,Pog-0,Pu2-7,Pu2-8,Pro-0,Rak-2,Ra-0,Ragl-1,Qar-8a,Rennes-1,Ren-1,Rld-1,RMX-A02,Ren-11,Rd-0,Rou-0,RMX-A180,RRS-7,Sap-0,Rome-1,Seattle-0,Ob-0,Rhen-1,RRS-10,Np-0,Nw-0,Neo-6,NC-6,NFA-8,NFA-10,Nok-3,Ms-0,Mnz-0,Mir-0,Mh-0,Mz-0,Lp2-6,Lp2-2,Lm-2,Nc-1,Mc-0,LL-0,Sei-0,Mv-0,Sg-1,Litva,Sp-0,Sq-1,Sq-8,Stw-0,Su-0,Sus-1,Ta-0,Tamm-2,Bla-1,Si-0,Tamm-27,Tha…	young
chr1	152794	152916	chr4	8591243	8591624	AT4TE38275	Koln	Col-0,Ove-0,PHW-2,PHW-34,Per-1,Or-0,Old-1,Pi-0,Pt-0,Pu2-23,Pla-0,Pog-0,Pu2-7,Pu2-8,Pro-0,Rak-2,Ra-0,Ragl-1,Qar-8a,Rennes-1,Ren-1,Rld-1,RMX-A02,Ren-11,Rd-0,Rou-0,RMX-A180,RRS-7,Sap-0,Rome-1,Seattle-0,Ob-0,Rhen-1,Se-0,RRS-10,Np-0,Nw-0,Neo-6,NC-6,NFA-8,NFA-10,Nok-3,Na-1,Ms-0,Mnz-0,Mir-0,Mh-0,Mz-0,Lp2-6,Lp2-2,Lm-2,Nc-1,Mc-0,LL-0,Sei-0,Mv-0,Sg-1,Litva,Sorbo,Sp-0,Sq-1,Sq-8,Stw-0,Su-0,Sus-1,Ta-0,Tamm-2,…	NA
chr1	158566	158707	chr3	10834589	10834680	AT3TE45035,AT3TE45045	Co	Col-0,Ove-0,PHW-2,PHW-34,Per-1,Or-0,Old-1,Pi-0,Pt-0,Pu2-23,Pla-0,Pog-0,Pu2-7,Pu2-8,Pro-0,Rak-2,Ra-0,Ragl-1,Qar-8a,Rennes-1,Ren-1,Rld-1,RMX-A02,Ren-11,Rd-0,Rou-0,RMX-A180,RRS-7,Sap-0,Rome-1,Seattle-0,Ob-0,Rhen-1,Se-0,RRS-10,Np-0,Nw-0,Neo-6,NC-6,NFA-8,NFA-10,Nok-3,Na-1,Ms-0,Mnz-0,Mir-0,Mh-0,Mz-0,Lp2-6,Lp2-2,Lm-2,Nc-1,Mc-0,LL-0,Sei-0,Mv-0,Sg-1,Litva,Sorbo,Sp-0,Sq-1,Sq-8,Stw-0,Su-0,Sus-1,Ta-0,Tamm-2,…	NA
chr1	159680	159804	chr1	25400479	25401474	AT1TE83355	Boot-1	Col-0,Ove-0,PHW-2,PHW-34,Per-1,Or-0,Old-1,Pi-0,Pt-0,Pu2-23,Pla-0,Pog-0,Pu2-7,Pu2-8,Pro-0,Rak-2,Ra-0,Ragl-1,Qar-8a,Rennes-1,Ren-1,Rld-1,RMX-A02,Ren-11,Rd-0,Rou-0,RMX-A180,RRS-7,Sap-0,Rome-1,Seattle-0,Ob-0,Rhen-1,Se-0,RRS-10,Np-0,Nw-0,Neo-6,NC-6,NFA-8,NFA-10,Nok-3,Na-1,Ms-0,Mnz-0,Mir-0,Mh-0,Mz-0,Lp2-6,Lp2-2,Lm-2,Nc-1,Mc-0,LL-0,Sei-0,Mv-0,Sg-1,Litva,Sorbo,Sp-0,Sq-1,Sq-8,Stw-0,Su-0,Sus-1,Ta-0,Tamm-2,…	NA
chr1	163684	163786	chr1	9476002	9480634	AT1TE30550	Chat-1	Col-0,Ove-0,PHW-2,PHW-34,Per-1,Or-0,Old-1,Pi-0,Pt-0,Pu2-23,Pla-0,Pog-0,Pu2-7,Pu2-8,Pro-0,Rak-2,Ra-0,Ragl-1,Qar-8a,Rennes-1,Ren-1,Rld-1,RMX-A02,Ren-11,Rd-0,Rou-0,RMX-A180,RRS-7,Sap-0,Rome-1,Seattle-0,Ob-0,Rhen-1,Se-0,RRS-10,Np-0,Nw-0,Neo-6,NC-6,NFA-8,NFA-10,Nok-3,Na-1,Ms-0,Mnz-0,Mir-0,Mh-0,Mz-0,Lp2-6,Lp2-2,Lm-2,Nc-1,Mc-0,LL-0,Sei-0,Mv-0,Sg-1,Litva,Sorbo,Sp-0,Sq-1,Sq-8,Stw-0,Su-0,Sus-1,Ta-0,Tamm-2,…	NA
chr1	199201	199325	chr1	22449883	22452429	AT1TE74085	Db-1,Br-0,RMX-A180,Kl-5,Yo-0,Kb-0,RMX-A02	Col-0,Ove-0,PHW-2,PHW-34,Per-1,Or-0,Old-1,Pi-0,Pt-0,Pu2-23,Pla-0,Pog-0,Pu2-7,Pu2-8,Pro-0,Rak-2,Ra-0,Ragl-1,Qar-8a,Rennes-1,Ren-1,Rld-1,Ren-11,Rd-0,Rou-0,RRS-7,Sap-0,Rome-1,Seattle-0,Ob-0,Rhen-1,Se-0,RRS-10,Np-0,Nw-0,Neo-6,NC-6,NFA-8,NFA-10,Nok-3,Na-1,Ms-0,Mnz-0,Mir-0,Mh-0,Mz-0,Lp2-6,Lp2-2,Lm-2,Nc-1,Mc-0,LL-0,Sei-0,Mv-0,Sg-1,Litva,Sorbo,Sp-0,Sq-1,Sq-8,Stw-0,Su-0,Sus-1,Ta-0,Tamm-2,Bla-1,Sf-1,Si-0,T…	NA
chr1	206231	206365	chr1	22775861	22776617	AT1TE75065	Tamm-2,Kar-1	Col-0,Ove-0,PHW-2,PHW-34,Per-1,Or-0,Old-1,Pi-0,Pt-0,Pu2-23,Pla-0,Pog-0,Pu2-7,Pu2-8,Pro-0,Rak-2,Ra-0,Ragl-1,Qar-8a,Rennes-1,Ren-1,Rld-1,RMX-A02,Ren-11,Rd-0,Rou-0,RMX-A180,RRS-7,Sap-0,Rome-1,Seattle-0,Ob-0,Rhen-1,Se-0,RRS-10,Np-0,Nw-0,Neo-6,NC-6,NFA-8,NFA-10,Nok-3,Na-1,Ms-0,Mnz-0,Mir-0,Mh-0,Mz-0,Lp2-6,Lp2-2,Lm-2,Nc-1,Mc-0,LL-0,Sei-0,Mv-0,Sg-1,Litva,Sorbo,Sp-0,Sq-1,Sq-8,Stw-0,Su-0,Sus-1,Ta-0,Bla-1,S…	NA
chr1	208299	208418	chr1	4329877	4334393	AT1TE14085	Mir-0	Col-0,Ove-0,PHW-2,PHW-34,Per-1,Or-0,Old-1,Pi-0,Pt-0,Pu2-23,Pla-0,Pog-0,Pu2-7,Pu2-8,Pro-0,Rak-2,Ra-0,Ragl-1,Qar-8a,Rennes-1,Ren-1,Rld-1,RMX-A02,Ren-11,Rd-0,Rou-0,RMX-A180,RRS-7,Sap-0,Rome-1,Seattle-0,Ob-0,Rhen-1,RRS-10,Np-0,Nw-0,Neo-6,NC-6,NFA-8,NFA-10,Nok-3,Na-1,Ms-0,Mnz-0,Mh-0,Mz-0,Lp2-6,Lp2-2,Lm-2,Nc-1,Mc-0,LL-0,Sei-0,Mv-0,Sg-1,Litva,Sorbo,Sp-0,Sq-1,Sq-8,Stw-0,Su-0,Sus-1,Ta-0,Tamm-2,Bla-1,Sf-1,…	NA
chr1	214011	214077	chr1	16252755	16254035	AT1TE53510	Cal-0,Fr-2,Bch-1,Amel-1,Fi-0,Ei-2,Old-1,Gel-1,Is-0,Ren-1,Wc-1,Lm-2,Mc-0,Hn-0,Ws-2,Et-0,Alst-1,Si-0,Got-22,HR-5,Pog-0,Boot-1,Benk-1,NFA-10,Tscha-1,Kro-0,Er-0,Ba-1,Cnt-1	Col-0,Ove-0,PHW-2,PHW-34,Per-1,Or-0,Pi-0,Pt-0,Pu2-23,Pla-0,Pu2-7,Pu2-8,Pro-0,Rak-2,Ra-0,Ragl-1,Qar-8a,Rennes-1,Rld-1,RMX-A02,Ren-11,Rd-0,Rou-0,RMX-A180,RRS-7,Sap-0,Rome-1,Seattle-0,Ob-0,Rhen-1,Se-0,RRS-10,Np-0,Nw-0,Neo-6,NC-6,NFA-8,Nok-3,Na-1,Ms-0,Mnz-0,Mir-0,Mh-0,Mz-0,Lp2-6,Lp2-2,Nc-1,LL-0,Sei-0,Mv-0,Sg-1,Litva,Sorbo,Sp-0,Sq-1,Sq-8,Stw-0,Su-0,Sus-1,Ta-0,Tamm-2,Bla-1,Sf-1,Tamm-27,Tha-1,Ting-1,Tol…	mid
chr1	228275	228373	chr3	3479087	3479430	AT3TE14620	Wc-1,Hn-0,Si-0,Ws-2,Es-0	Col-0,Ove-0,PHW-2,PHW-34,Per-1,Or-0,Old-1,Pi-0,Pt-0,Pu2-23,Pla-0,Pog-0,Pu2-7,Pu2-8,Pro-0,Rak-2,Ra-0,Ragl-1,Qar-8a,Rennes-1,Ren-1,Rld-1,RMX-A02,Ren-11,Rd-0,Rou-0,RMX-A180,RRS-7,Sap-0,Rome-1,Seattle-0,Ob-0,Rhen-1,Se-0,RRS-10,Np-0,Nw-0,Neo-6,NC-6,NFA-8,NFA-10,Nok-3,Na-1,Ms-0,Mnz-0,Mir-0,Mh-0,Mz-0,Lp2-6,Lp2-2,Lm-2,Nc-1,Mc-0,LL-0,Sei-0,Mv-0,Sg-1,Litva,Sorbo,Sp-0,Sq-1,Sq-8,Stw-0,Su-0,Sus-1,Ta-0,Tamm-2,…	NA
chr1	228279	228371	chr3	12637256	12640233	AT3TE51985,AT3TE51990	Ove-0	Col-0,PHW-2,PHW-34,Per-1,Or-0,Old-1,Pi-0,Pt-0,Pu2-23,Pla-0,Pog-0,Pu2-7,Pu2-8,Pro-0,Rak-2,Ra-0,Ragl-1,Qar-8a,Rennes-1,Ren-1,Rld-1,RMX-A02,Ren-11,Rd-0,Rou-0,RMX-A180,RRS-7,Sap-0,Rome-1,Seattle-0,Ob-0,Rhen-1,Se-0,RRS-10,Np-0,Nw-0,Neo-6,NC-6,NFA-8,NFA-10,Nok-3,Na-1,Ms-0,Mnz-0,Mir-0,Mh-0,Mz-0,Lp2-6,Lp2-2,Lm-2,Nc-1,Mc-0,LL-0,Sei-0,Mv-0,Sg-1,Litva,Sorbo,Sp-0,Sq-1,Sq-8,Stw-0,Su-0,Sus-1,Ta-0,Tamm-2,Bla-1,…	NA
chr1	254616	254763	chr1	13058486	13061316	AT1TE42635	Rome-1	Col-0,Ove-0,PHW-2,PHW-34,Per-1,Or-0,Old-1,Pi-0,Pt-0,Pu2-23,Pla-0,Pog-0,Pu2-7,Pu2-8,Pro-0,Rak-2,Ra-0,Ragl-1,Qar-8a,Rennes-1,Ren-1,Rld-1,RMX-A02,Ren-11,Rd-0,Rou-0,RMX-A180,RRS-7,Sap-0,Seattle-0,Ob-0,Rhen-1,Se-0,RRS-10,Np-0,Nw-0,Neo-6,NC-6,NFA-8,NFA-10,Nok-3,Na-1,Ms-0,Mnz-0,Mir-0,Mh-0,Mz-0,Lp2-6,Lp2-2,Lm-2,Nc-1,Mc-0,LL-0,Sei-0,Mv-0,Sg-1,Litva,Sorbo,Sp-0,Sq-1,Sq-8,Stw-0,Su-0,Sus-1,Ta-0,Tamm-2,Bla-1,S…	NA
chr1	258709	258776	chr1	11711645	11711972	AT1TE37940	Nok-3,Pro-0	Col-0,Ove-0,PHW-2,PHW-34,Per-1,Or-0,Old-1,Pi-0,Pt-0,Pu2-23,Pla-0,Pog-0,Pu2-7,Pu2-8,Rak-2,Ra-0,Ragl-1,Qar-8a,Rennes-1,Ren-1,Rld-1,RMX-A02,Ren-11,Rd-0,Rou-0,RMX-A180,RRS-7,Sap-0,Rome-1,Seattle-0,Ob-0,Rhen-1,Se-0,RRS-10,Np-0,Nw-0,Neo-6,NC-6,NFA-8,NFA-10,Na-1,Ms-0,Mnz-0,Mir-0,Mh-0,Mz-0,Lp2-6,Lp2-2,Lm-2,Nc-1,Mc-0,LL-0,Sei-0,Mv-0,Sg-1,Litva,Sorbo,Sp-0,Sq-1,Sq-8,Stw-0,Su-0,Sus-1,Ta-0,Tamm-2,Bla-1,Sf-1,S…	NA
chr1	266358	266426	chr2	4623545	4624517	AT2TE19160	Nok-3	Col-0,Ove-0,PHW-2,PHW-34,Per-1,Or-0,Old-1,Pi-0,Pt-0,Pu2-23,Pla-0,Pog-0,Pu2-7,Pu2-8,Pro-0,Rak-2,Ra-0,Ragl-1,Qar-8a,Rennes-1,Ren-1,Rld-1,RMX-A02,Ren-11,Rd-0,Rou-0,RMX-A180,RRS-7,Sap-0,Rome-1,Seattle-0,Ob-0,Rhen-1,Se-0,RRS-10,Np-0,Nw-0,Neo-6,NC-6,NFA-8,NFA-10,Na-1,Ms-0,Mnz-0,Mir-0,Mh-0,Mz-0,Lp2-6,Lp2-2,Lm-2,Nc-1,Mc-0,LL-0,Sei-0,Mv-0,Sg-1,Litva,Sorbo,Sp-0,Sq-1,Sq-8,Stw-0,Su-0,Sus-1,Ta-0,Tamm-2,Bla-1,…	NA
chr1	291621	291758	chr1	17665030	17666250	AT1TE58650	Tha-1,Nok-3	Col-0,Ove-0,PHW-2,PHW-34,Per-1,Or-0,Old-1,Pi-0,Pt-0,Pu2-23,Pla-0,Pog-0,Pu2-7,Pu2-8,Pro-0,Rak-2,Ra-0,Ragl-1,Qar-8a,Rennes-1,Ren-1,Rld-1,RMX-A02,Ren-11,Rd-0,Rou-0,RMX-A180,RRS-7,Sap-0,Rome-1,Seattle-0,Ob-0,Rhen-1,Se-0,RRS-10,Np-0,Nw-0,Neo-6,NC-6,NFA-8,NFA-10,Na-1,Ms-0,Mnz-0,Mir-0,Mh-0,Mz-0,Lp2-6,Lp2-2,Lm-2,Nc-1,Mc-0,LL-0,Sei-0,Mv-0,Sg-1,Litva,Sorbo,Sp-0,Sq-1,Sq-8,Stw-0,Su-0,Sus-1,Ta-0,Tamm-2,Bla-1,…	NA
chr1	303134	303218	chr3	14272908	14285452	AT3TE58655	Chi-0	Col-0,Ove-0,PHW-2,PHW-34,Per-1,Or-0,Old-1,Pi-0,Pt-0,Pu2-23,Pla-0,Pog-0,Pu2-7,Pu2-8,Pro-0,Rak-2,Ra-0,Ragl-1,Qar-8a,Rennes-1,Ren-1,Rld-1,RMX-A02,Ren-11,Rd-0,Rou-0,RMX-A180,RRS-7,Sap-0,Rome-1,Seattle-0,Ob-0,Rhen-1,Se-0,RRS-10,Np-0,Nw-0,Neo-6,NC-6,NFA-8,NFA-10,Nok-3,Na-1,Ms-0,Mnz-0,Mir-0,Mh-0,Mz-0,Lp2-6,Lp2-2,Lm-2,Nc-1,Mc-0,LL-0,Sei-0,Mv-0,Sg-1,Litva,Sorbo,Sp-0,Sq-1,Sq-8,Stw-0,Su-0,Sus-1,Ta-0,Tamm-2,…	NA
chr1	311900	311968	chr3	16436943	16437072	AT3TE66615	Dja-1	Col-0,Ove-0,PHW-2,PHW-34,Per-1,Or-0,Old-1,Pi-0,Pt-0,Pu2-23,Pla-0,Pog-0,Pu2-7,Pu2-8,Pro-0,Rak-2,Ra-0,Ragl-1,Qar-8a,Rennes-1,Ren-1,Rld-1,RMX-A02,Ren-11,Rd-0,Rou-0,RMX-A180,RRS-7,Sap-0,Rome-1,Seattle-0,Ob-0,Rhen-1,Se-0,RRS-10,Np-0,Nw-0,Neo-6,NC-6,NFA-8,NFA-10,Nok-3,Na-1,Ms-0,Mnz-0,Mir-0,Mh-0,Mz-0,Lp2-6,Lp2-2,Lm-2,Nc-1,Mc-0,LL-0,Sei-0,Mv-0,Sg-1,Litva,Sorbo,Sp-0,Sq-1,Sq-8,Stw-0,Su-0,Sus-1,Ta-0,Tamm-2,…	NA
chr1	325291	325428	chr2	1644041	1644400	AT2TE07605	DraIII-1,Uod-7,Bor-4,DraII-1	Col-0,Ove-0,PHW-2,PHW-34,Per-1,Or-0,Old-1,Pi-0,Pt-0,Pu2-23,Pla-0,Pog-0,Pu2-7,Pu2-8,Pro-0,Rak-2,Ra-0,Ragl-1,Qar-8a,Rennes-1,Ren-1,Rld-1,RMX-A02,Ren-11,Rd-0,Rou-0,RMX-A180,RRS-7,Sap-0,Rome-1,Seattle-0,Ob-0,Rhen-1,Se-0,RRS-10,Np-0,Nw-0,Neo-6,NC-6,NFA-8,NFA-10,Nok-3,Na-1,Ms-0,Mnz-0,Mir-0,Mh-0,Mz-0,Lp2-6,Lp2-2,Lm-2,Nc-1,Mc-0,LL-0,Sei-0,Mv-0,Sg-1,Litva,Sorbo,Sp-0,Sq-1,Sq-8,Stw-0,Su-0,Sus-1,Ta-0,Tamm-2,…	NA
chr1	355144	355266	chr5	12615236	12622961	AT5TE44710,AT5TE44715	Ts-5	Col-0,Ove-0,PHW-2,PHW-34,Per-1,Or-0,Old-1,Pi-0,Pt-0,Pu2-23,Pla-0,Pog-0,Pu2-7,Pu2-8,Pro-0,Rak-2,Ra-0,Ragl-1,Qar-8a,Rennes-1,Ren-1,Rld-1,RMX-A02,Ren-11,Rd-0,Rou-0,RMX-A180,RRS-7,Sap-0,Rome-1,Seattle-0,Ob-0,Rhen-1,Se-0,RRS-10,Np-0,Nw-0,Neo-6,NC-6,NFA-8,NFA-10,Nok-3,Na-1,Ms-0,Mnz-0,Mir-0,Mh-0,Mz-0,Lp2-6,Lp2-2,Lm-2,Nc-1,Mc-0,LL-0,Sei-0,Mv-0,Sg-1,Litva,Sorbo,Sp-0,Sq-1,Sq-8,Stw-0,Su-0,Sus-1,Ta-0,Tamm-2,…	NA
chr1	356059	356198	chr5	12615236	12622961	AT5TE44715,AT5TE44710	En-D,Pi-0,En-1	Col-0,Ove-0,PHW-2,PHW-34,Per-1,Or-0,Old-1,Pt-0,Pu2-23,Pla-0,Pog-0,Pu2-7,Pu2-8,Pro-0,Rak-2,Ra-0,Ragl-1,Qar-8a,Rennes-1,Ren-1,Rld-1,RMX-A02,Ren-11,Rd-0,Rou-0,RMX-A180,RRS-7,Sap-0,Rome-1,Seattle-0,Ob-0,Rhen-1,Se-0,RRS-10,Np-0,Nw-0,Neo-6,NC-6,NFA-8,NFA-10,Nok-3,Na-1,Ms-0,Mnz-0,Mir-0,Mh-0,Mz-0,Lp2-6,Lp2-2,Lm-2,Nc-1,Mc-0,LL-0,Sei-0,Mv-0,Sg-1,Litva,Sorbo,Sp-0,Sq-1,Sq-8,Stw-0,Su-0,Sus-1,Ta-0,Tamm-2,Bla-1…	NA
chr1	357236	357378	chr2	10488229	10491804	AT2TE45020,AT2TE45025	Lip-0	Col-0,Ove-0,PHW-2,PHW-34,Per-1,Or-0,Old-1,Pi-0,Pt-0,Pu2-23,Pla-0,Pog-0,Pu2-7,Pu2-8,Pro-0,Rak-2,Ra-0,Ragl-1,Qar-8a,Rennes-1,Ren-1,Rld-1,RMX-A02,Ren-11,Rd-0,Rou-0,RMX-A180,RRS-7,Sap-0,Rome-1,Seattle-0,Ob-0,Rhen-1,Se-0,RRS-10,Np-0,Nw-0,Neo-6,NC-6,NFA-8,NFA-10,Nok-3,Na-1,Ms-0,Mnz-0,Mir-0,Mh-0,Mz-0,Lp2-6,Lp2-2,Lm-2,Nc-1,Mc-0,LL-0,Sei-0,Mv-0,Sg-1,Litva,Sorbo,Sp-0,Sq-1,Sq-8,Stw-0,Su-0,Sus-1,Ta-0,Tamm-2,…	NA
chr1	372450	372487	chr1	13566362	13566471	AT1TE44390	En-1	Col-0,Ove-0,PHW-2,PHW-34,Per-1,Or-0,Old-1,Pi-0,Pt-0,Pu2-23,Pla-0,Pog-0,Pu2-7,Pu2-8,Pro-0,Rak-2,Ra-0,Ragl-1,Qar-8a,Rennes-1,Ren-1,Rld-1,RMX-A02,Ren-11,Rd-0,Rou-0,RMX-A180,RRS-7,Sap-0,Rome-1,Seattle-0,Ob-0,Rhen-1,Se-0,RRS-10,Np-0,Nw-0,Neo-6,NC-6,NFA-8,NFA-10,Nok-3,Na-1,Ms-0,Mnz-0,Mir-0,Mh-0,Mz-0,Lp2-6,Lp2-2,Lm-2,Nc-1,Mc-0,LL-0,Sei-0,Mv-0,Sg-1,Litva,Sorbo,Sp-0,Sq-1,Sq-8,Stw-0,Su-0,Sus-1,Ta-0,Tamm-2,…	NA
chr1	425668	425736	chr5	9516313	9517374	AT5TE34565	Dja-1,Westkar-4,Sus-1,Kar-1,Kondara	Col-0,Ove-0,PHW-2,PHW-34,Per-1,Or-0,Old-1,Pi-0,Pt-0,Pu2-23,Pla-0,Pog-0,Pu2-7,Pu2-8,Pro-0,Rak-2,Ra-0,Ragl-1,Qar-8a,Rennes-1,Ren-1,Rld-1,RMX-A02,Ren-11,Rd-0,Rou-0,RMX-A180,RRS-7,Sap-0,Rome-1,Seattle-0,Ob-0,Rhen-1,Se-0,RRS-10,Np-0,Nw-0,Neo-6,NC-6,NFA-8,NFA-10,Nok-3,Na-1,Ms-0,Mnz-0,Mir-0,Mh-0,Mz-0,Lp2-6,Lp2-2,Lm-2,Nc-1,Mc-0,LL-0,Sei-0,Mv-0,Sg-1,Litva,Sorbo,Sp-0,Sq-1,Sq-8,Stw-0,Su-0,Ta-0,Tamm-2,Bla-1,…	NA
chr1	428097	428201	chr1	10579209	10580491	AT1TE34215	Bch-1	Col-0,Ove-0,PHW-2,PHW-34,Per-1,Or-0,Old-1,Pi-0,Pt-0,Pu2-23,Pla-0,Pog-0,Pu2-7,Pu2-8,Pro-0,Rak-2,Ra-0,Ragl-1,Qar-8a,Rennes-1,Ren-1,Rld-1,RMX-A02,Ren-11,Rd-0,Rou-0,RMX-A180,RRS-7,Sap-0,Rome-1,Seattle-0,Ob-0,Rhen-1,Se-0,RRS-10,Np-0,Nw-0,Neo-6,NC-6,NFA-8,NFA-10,Nok-3,Na-1,Ms-0,Mnz-0,Mir-0,Mh-0,Mz-0,Lp2-6,Lp2-2,Lm-2,Nc-1,Mc-0,LL-0,Sei-0,Mv-0,Sg-1,Litva,Sorbo,Sp-0,Sq-1,Sq-8,Stw-0,Su-0,Sus-1,Ta-0,Tamm-2,…	NA
chr1	432722	432850	chr1	10221755	10222388	AT1TE32995	Ts-1,Cerv-1,LL-0,Bl-1,Fr-2,Bla-1,Rd-0,Ren-11,Benk-1,Ob-0,Vind-1,Gr-1,Gel-1,Wt-5,Rhen-1,Ren-1,Lip-0,Kin-0,Ang-0,Lm-2,Ber,Rennes-1,Altai-5,Ts-5,Seattle-0,Rubezhnoe-1,Appt-1	Col-0,Ove-0,PHW-2,PHW-34,Per-1,Or-0,Old-1,Pi-0,Pt-0,Pu2-23,Pla-0,Pog-0,Pu2-7,Pu2-8,Pro-0,Rak-2,Ra-0,Ragl-1,Qar-8a,Rld-1,RMX-A02,Rou-0,RMX-A180,RRS-7,Sap-0,Rome-1,Se-0,RRS-10,Np-0,Nw-0,Neo-6,NC-6,NFA-8,NFA-10,Nok-3,Na-1,Ms-0,Mnz-0,Mir-0,Mh-0,Mz-0,Lp2-6,Lp2-2,Nc-1,Mc-0,Sei-0,Mv-0,Sg-1,Litva,Sorbo,Sp-0,Sq-1,Sq-8,Stw-0,Su-0,Sus-1,Ta-0,Tamm-2,Si-0,Tamm-27,Tha-1,Ting-1,Tol-0,Tscha-1,Tu-0,Tul-0,Ty-0,Uk-…	mid
chr1	453480	453548	chr5	15601039	15601491	AT5TE56415	Cvi-0	Col-0,Ove-0,PHW-2,PHW-34,Per-1,Or-0,Old-1,Pi-0,Pt-0,Pu2-23,Pla-0,Pog-0,Pu2-7,Pu2-8,Pro-0,Rak-2,Ra-0,Ragl-1,Qar-8a,Rennes-1,Ren-1,Rld-1,RMX-A02,Ren-11,Rd-0,Rou-0,RMX-A180,RRS-7,Sap-0,Rome-1,Seattle-0,Ob-0,Rhen-1,Se-0,RRS-10,Np-0,Nw-0,Neo-6,NC-6,NFA-8,NFA-10,Nok-3,Na-1,Ms-0,Mnz-0,Mir-0,Mh-0,Mz-0,Lp2-6,Lp2-2,Lm-2,Nc-1,Mc-0,LL-0,Sei-0,Mv-0,Sg-1,Litva,Sorbo,Sp-0,Sq-1,Sq-8,Stw-0,Su-0,Sus-1,Ta-0,Tamm-2,…	NA
chr1	473800	473909	chr2	1395260	1399516	AT2TE06405	Hey-1,Bor-4	Col-0,Ove-0,PHW-2,PHW-34,Per-1,Or-0,Old-1,Pi-0,Pt-0,Pu2-23,Pla-0,Pog-0,Pu2-7,Pu2-8,Pro-0,Rak-2,Ra-0,Ragl-1,Qar-8a,Rennes-1,Ren-1,Rld-1,RMX-A02,Ren-11,Rd-0,Rou-0,RMX-A180,RRS-7,Sap-0,Rome-1,Seattle-0,Ob-0,Rhen-1,Se-0,RRS-10,Np-0,Nw-0,Neo-6,NC-6,NFA-8,NFA-10,Nok-3,Na-1,Ms-0,Mnz-0,Mir-0,Mh-0,Mz-0,Lp2-6,Lp2-2,Lm-2,Nc-1,Mc-0,LL-0,Sei-0,Mv-0,Sg-1,Litva,Sorbo,Sp-0,Sq-1,Sq-8,Stw-0,Su-0,Sus-1,Ta-0,Tamm-2,…	NA
chr1	520550	520621	chr1	18969795	18971496	AT1TE62825	Chat-1,Baa-1,Bl-1,Rome-1,Fr-2,Nw-0,Bch-1,Pna-17,Gre-0,Sq-8,Ei-2,Le-0,Pro-0,Do-0,Yo-0,Lip-0,Aa-0,Nc-1,Gifu-2,Hn-0,CIBC-5,Got-7,Pla-0,Com-1,Sf-1,Ha-0,Rennes-1,Ts-5,Ts-1,Appt-1,Tscha-1,Anz-0,Ba-1,Cnt-1,Es-0	Col-0,Ove-0,PHW-2,PHW-34,Per-1,Or-0,Old-1,Pi-0,Pt-0,Pu2-23,Pog-0,Pu2-7,Pu2-8,Rak-2,Ra-0,Ragl-1,Qar-8a,Ren-1,Rld-1,RMX-A02,Ren-11,Rd-0,Rou-0,RMX-A180,RRS-7,Sap-0,Seattle-0,Ob-0,Rhen-1,Se-0,RRS-10,Np-0,Neo-6,NC-6,NFA-8,NFA-10,Nok-3,Na-1,Ms-0,Mnz-0,Mir-0,Mh-0,Mz-0,Lp2-6,Lp2-2,Lm-2,Mc-0,LL-0,Sei-0,Mv-0,Sg-1,Litva,Sorbo,Sp-0,Sq-1,Stw-0,Su-0,Sus-1,Ta-0,Tamm-2,Bla-1,Si-0,Tamm-27,Tha-1,Ting-1,Tol-0,Tu-0,…	mid
chr1	522496	522558	chr4	5467275	5467325	AT4TE22900	Sf-1	Col-0,Ove-0,PHW-2,PHW-34,Per-1,Or-0,Old-1,Pi-0,Pt-0,Pu2-23,Pla-0,Pog-0,Pu2-7,Pu2-8,Pro-0,Rak-2,Ra-0,Ragl-1,Qar-8a,Rennes-1,Ren-1,Rld-1,RMX-A02,Ren-11,Rd-0,Rou-0,RMX-A180,RRS-7,Sap-0,Rome-1,Seattle-0,Ob-0,Rhen-1,Se-0,RRS-10,Np-0,Nw-0,Neo-6,NC-6,NFA-8,NFA-10,Nok-3,Na-1,Ms-0,Mnz-0,Mir-0,Mh-0,Mz-0,Lp2-6,Lp2-2,Lm-2,Nc-1,Mc-0,LL-0,Sei-0,Mv-0,Sg-1,Litva,Sorbo,Sp-0,Sq-1,Sq-8,Stw-0,Su-0,Sus-1,Ta-0,Tamm-2,…	NA
chr1	536030	536136	chr1	11170812	11171651	AT1TE36105,AT1TE36110	Db-1,Ven-1,Hod,Cal-0,Ty-0,Pt-0,Mir-0,Fi-0,Su-0,Nok-3,Sap-0,Old-1,Vind-1,Gel-1,Uod-7,Wt-5,Uod-1,Is-0,Tha-1,Alst-1,Com-1,Got-22,Br-0,Pog-0,Tamm-27,NFA-10,Rubezhnoe-1,Kelsterbach-4	Col-0,Ove-0,PHW-2,PHW-34,Per-1,Or-0,Pi-0,Pu2-23,Pla-0,Pu2-7,Pu2-8,Pro-0,Rak-2,Ra-0,Ragl-1,Qar-8a,Rennes-1,Ren-1,Rld-1,RMX-A02,Ren-11,Rd-0,Rou-0,RMX-A180,RRS-7,Rome-1,Seattle-0,Ob-0,Rhen-1,Se-0,RRS-10,Np-0,Nw-0,Neo-6,NC-6,NFA-8,Na-1,Ms-0,Mnz-0,Mh-0,Mz-0,Lp2-6,Lp2-2,Lm-2,Nc-1,Mc-0,LL-0,Sei-0,Mv-0,Sg-1,Litva,Sorbo,Sp-0,Sq-1,Sq-8,Stw-0,Sus-1,Ta-0,Tamm-2,Bla-1,Sf-1,Si-0,Ting-1,Tol-0,Ts-1,Ts-5,Tscha-1,…	young
chr1	536071	536136	chr4	762271	762430	AT4TE03905	RMX-A180,RMX-A02	Col-0,Ove-0,PHW-2,PHW-34,Per-1,Or-0,Old-1,Pi-0,Pt-0,Pu2-23,Pla-0,Pog-0,Pu2-7,Pu2-8,Pro-0,Rak-2,Ra-0,Ragl-1,Qar-8a,Rennes-1,Ren-1,Rld-1,Ren-11,Rd-0,Rou-0,RRS-7,Sap-0,Rome-1,Seattle-0,Ob-0,Rhen-1,Se-0,RRS-10,Np-0,Nw-0,Neo-6,NC-6,NFA-8,NFA-10,Nok-3,Na-1,Ms-0,Mnz-0,Mir-0,Mh-0,Mz-0,Lp2-6,Lp2-2,Lm-2,Nc-1,Mc-0,LL-0,Sei-0,Mv-0,Sg-1,Litva,Sorbo,Sp-0,Sq-1,Sq-8,Stw-0,Su-0,Sus-1,Ta-0,Tamm-2,Bla-1,Sf-1,Si-0,T…	NA
chr1	536686	536755	chr5	23750994	23751431	AT5TE85420	Tu-0	Col-0,Ove-0,PHW-2,PHW-34,Per-1,Or-0,Old-1,Pi-0,Pt-0,Pu2-23,Pla-0,Pog-0,Pu2-7,Pu2-8,Pro-0,Rak-2,Ra-0,Ragl-1,Qar-8a,Rennes-1,Ren-1,Rld-1,RMX-A02,Ren-11,Rd-0,Rou-0,RMX-A180,RRS-7,Sap-0,Rome-1,Seattle-0,Ob-0,Rhen-1,Se-0,RRS-10,Np-0,Nw-0,Neo-6,NC-6,NFA-8,NFA-10,Nok-3,Na-1,Ms-0,Mnz-0,Mir-0,Mh-0,Mz-0,Lp2-6,Lp2-2,Lm-2,Nc-1,Mc-0,LL-0,Sei-0,Mv-0,Sg-1,Litva,Sorbo,Sp-0,Sq-1,Sq-8,Stw-0,Su-0,Sus-1,Ta-0,Tamm-2,…	NA
chr1	540930	540990	chr1	28160617	28161035	AT1TE92160	Dem-4,Mv-0,Ag-0	Col-0,Ove-0,PHW-2,PHW-34,Per-1,Or-0,Old-1,Pi-0,Pt-0,Pu2-23,Pla-0,Pog-0,Pu2-7,Pu2-8,Pro-0,Rak-2,Ra-0,Ragl-1,Qar-8a,Rennes-1,Ren-1,Rld-1,RMX-A02,Ren-11,Rd-0,Rou-0,RMX-A180,RRS-7,Sap-0,Rome-1,Seattle-0,Ob-0,Rhen-1,Se-0,RRS-10,Np-0,Nw-0,Neo-6,NC-6,NFA-8,NFA-10,Nok-3,Na-1,Ms-0,Mnz-0,Mir-0,Mh-0,Mz-0,Lp2-6,Lp2-2,Lm-2,Nc-1,Mc-0,LL-0,Sei-0,Sg-1,Litva,Sorbo,Sp-0,Sq-1,Sq-8,Stw-0,Su-0,Sus-1,Ta-0,Tamm-2,Bla-1…	NA
chr1	544100	544208	chr2	16379576	16380843	AT2TE73500,AT2TE73505	NC-6	Col-0,Ove-0,PHW-2,PHW-34,Per-1,Or-0,Old-1,Pi-0,Pt-0,Pu2-23,Pla-0,Pog-0,Pu2-7,Pu2-8,Pro-0,Rak-2,Ra-0,Ragl-1,Qar-8a,Rennes-1,Ren-1,Rld-1,RMX-A02,Ren-11,Rd-0,Rou-0,RMX-A180,RRS-7,Sap-0,Rome-1,Seattle-0,Ob-0,Rhen-1,Se-0,RRS-10,Np-0,Nw-0,Neo-6,NFA-8,NFA-10,Nok-3,Na-1,Ms-0,Mnz-0,Mir-0,Mh-0,Mz-0,Lp2-6,Lp2-2,Lm-2,Nc-1,Mc-0,LL-0,Sei-0,Mv-0,Sg-1,Litva,Sorbo,Sp-0,Sq-1,Sq-8,Stw-0,Su-0,Sus-1,Ta-0,Tamm-2,Bla-1…	NA
chr1	564011	564088	chr3	2772622	2772911	AT3TE11710,AT3TE11700	Kro-0	Col-0,Ove-0,PHW-2,PHW-34,Per-1,Or-0,Old-1,Pi-0,Pt-0,Pu2-23,Pla-0,Pog-0,Pu2-7,Pu2-8,Pro-0,Rak-2,Ra-0,Ragl-1,Qar-8a,Rennes-1,Ren-1,Rld-1,RMX-A02,Ren-11,Rd-0,Rou-0,RMX-A180,RRS-7,Sap-0,Rome-1,Seattle-0,Ob-0,Rhen-1,Se-0,RRS-10,Np-0,Nw-0,Neo-6,NC-6,NFA-8,NFA-10,Nok-3,Na-1,Ms-0,Mnz-0,Mir-0,Mh-0,Mz-0,Lp2-6,Lp2-2,Lm-2,Nc-1,Mc-0,LL-0,Sei-0,Mv-0,Sg-1,Litva,Sorbo,Sp-0,Sq-1,Sq-8,Stw-0,Su-0,Sus-1,Ta-0,Tamm-2,…	NA
chr1	591832	591906	chr5	18500733	18501486	AT5TE66580	Chi-0	Col-0,Ove-0,PHW-2,PHW-34,Per-1,Or-0,Old-1,Pi-0,Pt-0,Pu2-23,Pla-0,Pog-0,Pu2-7,Pu2-8,Pro-0,Rak-2,Ra-0,Ragl-1,Qar-8a,Rennes-1,Ren-1,Rld-1,RMX-A02,Ren-11,Rd-0,Rou-0,RMX-A180,RRS-7,Sap-0,Rome-1,Seattle-0,Ob-0,Rhen-1,Se-0,RRS-10,Np-0,Nw-0,Neo-6,NC-6,NFA-8,NFA-10,Nok-3,Na-1,Ms-0,Mnz-0,Mir-0,Mh-0,Mz-0,Lp2-6,Lp2-2,Lm-2,Nc-1,Mc-0,LL-0,Sei-0,Mv-0,Sg-1,Litva,Sorbo,Sp-0,Sq-1,Sq-8,Stw-0,Su-0,Sus-1,Ta-0,Tamm-2,…	NA
chr1	607143	607264	chr5	2374076	2377446	AT5TE08630	Fi-0,Ven-1,Hh-0,Com-1,Got-22,Cal-0,En-D,Su-0,Pi-0,Ty-0,Nok-3,Kb-0,Kl-5,Tha-1,Sei-0,Old-1,Vind-1,En-1	Col-0,Ove-0,PHW-2,PHW-34,Per-1,Or-0,Pt-0,Pu2-23,Pla-0,Pog-0,Pu2-7,Pu2-8,Pro-0,Rak-2,Ra-0,Ragl-1,Qar-8a,Rennes-1,Ren-1,Rld-1,RMX-A02,Ren-11,Rd-0,Rou-0,RMX-A180,RRS-7,Sap-0,Rome-1,Seattle-0,Ob-0,Rhen-1,Se-0,RRS-10,Np-0,Nw-0,Neo-6,NC-6,NFA-8,NFA-10,Na-1,Ms-0,Mnz-0,Mir-0,Mh-0,Mz-0,Lp2-6,Lp2-2,Lm-2,Nc-1,Mc-0,LL-0,Mv-0,Sg-1,Litva,Sorbo,Sp-0,Sq-1,Sq-8,Stw-0,Sus-1,Ta-0,Tamm-2,Bla-1,Sf-1,Si-0,Tamm-27,Ting…	old
chr1	610295	610426	chr1	26374208	26375957	AT1TE86375	La-0	Col-0,Ove-0,PHW-2,PHW-34,Per-1,Or-0,Old-1,Pi-0,Pt-0,Pu2-23,Pla-0,Pog-0,Pu2-7,Pu2-8,Pro-0,Rak-2,Ra-0,Ragl-1,Qar-8a,Rennes-1,Ren-1,Rld-1,RMX-A02,Ren-11,Rd-0,Rou-0,RMX-A180,RRS-7,Sap-0,Rome-1,Seattle-0,Ob-0,Rhen-1,Se-0,RRS-10,Np-0,Nw-0,Neo-6,NC-6,NFA-8,NFA-10,Nok-3,Na-1,Ms-0,Mnz-0,Mir-0,Mh-0,Mz-0,Lp2-6,Lp2-2,Lm-2,Nc-1,Mc-0,LL-0,Sei-0,Mv-0,Sg-1,Litva,Sorbo,Sp-0,Sq-1,Sq-8,Stw-0,Su-0,Sus-1,Ta-0,Tamm-2,…	NA
chr1	617955	618086	chr5	22956174	22956221	AT5TE82580,AT5TE82585	Ann-1	Col-0,Ove-0,PHW-2,PHW-34,Per-1,Or-0,Old-1,Pi-0,Pt-0,Pu2-23,Pla-0,Pog-0,Pu2-7,Pu2-8,Pro-0,Rak-2,Ra-0,Ragl-1,Qar-8a,Rennes-1,Ren-1,Rld-1,RMX-A02,Ren-11,Rd-0,Rou-0,RMX-A180,RRS-7,Sap-0,Rome-1,Seattle-0,Ob-0,Rhen-1,Se-0,RRS-10,Np-0,Nw-0,Neo-6,NC-6,NFA-8,NFA-10,Nok-3,Na-1,Ms-0,Mnz-0,Mir-0,Mh-0,Mz-0,Lp2-6,Lp2-2,Lm-2,Nc-1,Mc-0,LL-0,Sei-0,Mv-0,Sg-1,Litva,Sorbo,Sp-0,Sq-1,Sq-8,Stw-0,Su-0,Sus-1,Ta-0,Tamm-2,…	NA
chr1	662743	662852	chr1	12618547	12619858	AT1TE41170	El-0,Rennes-1,Cvi-0	Col-0,Ove-0,PHW-2,PHW-34,Per-1,Or-0,Old-1,Pi-0,Pt-0,Pu2-23,Pla-0,Pog-0,Pu2-7,Pu2-8,Pro-0,Rak-2,Ra-0,Ragl-1,Qar-8a,Ren-1,Rld-1,RMX-A02,Ren-11,Rd-0,Rou-0,RMX-A180,RRS-7,Sap-0,Rome-1,Seattle-0,Ob-0,Rhen-1,Se-0,RRS-10,Np-0,Nw-0,Neo-6,NC-6,NFA-8,NFA-10,Nok-3,Na-1,Ms-0,Mnz-0,Mir-0,Mh-0,Mz-0,Lp2-6,Lp2-2,Lm-2,Nc-1,Mc-0,LL-0,Sei-0,Mv-0,Sg-1,Litva,Sorbo,Sp-0,Sq-1,Sq-8,Stw-0,Su-0,Sus-1,Ta-0,Tamm-2,Bla-1,Sf-…	NA
chr1	676615	676697	chr5	13839560	13840289	AT5TE49330	NC-6	Col-0,Ove-0,PHW-2,PHW-34,Per-1,Or-0,Old-1,Pi-0,Pt-0,Pu2-23,Pla-0,Pog-0,Pu2-7,Pu2-8,Pro-0,Rak-2,Ra-0,Ragl-1,Qar-8a,Rennes-1,Ren-1,Rld-1,RMX-A02,Ren-11,Rd-0,Rou-0,RMX-A180,RRS-7,Sap-0,Rome-1,Seattle-0,Ob-0,Rhen-1,Se-0,RRS-10,Np-0,Nw-0,Neo-6,NFA-8,NFA-10,Nok-3,Na-1,Ms-0,Mnz-0,Mir-0,Mh-0,Mz-0,Lp2-6,Lp2-2,Lm-2,Nc-1,Mc-0,LL-0,Sei-0,Mv-0,Sg-1,Litva,Sorbo,Sp-0,Sq-1,Sq-8,Stw-0,Su-0,Sus-1,Ta-0,Tamm-2,Bla-1…	NA
chr1	746620	746749	chr3	5277962	5286732	AT3TE22200	Ak-1,Ei-2,En-2	Col-0,Ove-0,PHW-2,PHW-34,Per-1,Or-0,Old-1,Pi-0,Pt-0,Pu2-23,Pla-0,Pog-0,Pu2-7,Pu2-8,Pro-0,Rak-2,Ra-0,Ragl-1,Qar-8a,Rennes-1,Ren-1,Rld-1,RMX-A02,Ren-11,Rd-0,Rou-0,RMX-A180,RRS-7,Sap-0,Rome-1,Seattle-0,Ob-0,Rhen-1,Se-0,RRS-10,Np-0,Nw-0,Neo-6,NC-6,NFA-8,NFA-10,Nok-3,Na-1,Ms-0,Mnz-0,Mir-0,Mh-0,Mz-0,Lp2-6,Lp2-2,Lm-2,Nc-1,Mc-0,LL-0,Sei-0,Mv-0,Sg-1,Litva,Sorbo,Sp-0,Sq-1,Sq-8,Stw-0,Su-0,Sus-1,Ta-0,Tamm-2,…	NA
chr1	748366	748441	chr5	15148493	15151482	AT5TE54805	Bu-0	Col-0,Ove-0,PHW-2,PHW-34,Per-1,Or-0,Old-1,Pi-0,Pt-0,Pu2-23,Pla-0,Pog-0,Pu2-7,Pu2-8,Pro-0,Rak-2,Ra-0,Ragl-1,Qar-8a,Rennes-1,Ren-1,Rld-1,RMX-A02,Ren-11,Rd-0,Rou-0,RMX-A180,RRS-7,Sap-0,Rome-1,Seattle-0,Ob-0,Rhen-1,Se-0,RRS-10,Np-0,Nw-0,Neo-6,NC-6,NFA-8,NFA-10,Nok-3,Na-1,Ms-0,Mnz-0,Mir-0,Mh-0,Mz-0,Lp2-6,Lp2-2,Lm-2,Nc-1,Mc-0,LL-0,Sei-0,Mv-0,Sg-1,Litva,Sorbo,Sp-0,Sq-1,Sq-8,Stw-0,Su-0,Sus-1,Ta-0,Tamm-2,…	NA
chr1	748716	748837	chr5	4208083	4213084	AT5TE15240	Bs-1	Col-0,Ove-0,PHW-2,PHW-34,Per-1,Or-0,Old-1,Pi-0,Pt-0,Pu2-23,Pla-0,Pog-0,Pu2-7,Pu2-8,Pro-0,Rak-2,Ra-0,Ragl-1,Qar-8a,Rennes-1,Ren-1,Rld-1,RMX-A02,Ren-11,Rd-0,Rou-0,RMX-A180,RRS-7,Sap-0,Rome-1,Seattle-0,Ob-0,Rhen-1,Se-0,RRS-10,Np-0,Nw-0,Neo-6,NC-6,NFA-8,NFA-10,Nok-3,Na-1,Ms-0,Mnz-0,Mir-0,Mh-0,Mz-0,Lp2-6,Lp2-2,Lm-2,Nc-1,Mc-0,LL-0,Sei-0,Mv-0,Sg-1,Litva,Sorbo,Sp-0,Sq-1,Sq-8,Stw-0,Su-0,Sus-1,Ta-0,Tamm-2,…	NA
chr1	760510	760574	chr1	11406655	11410513	AT1TE36890	Yo-0	Col-0,Ove-0,PHW-2,PHW-34,Per-1,Or-0,Old-1,Pi-0,Pt-0,Pu2-23,Pla-0,Pog-0,Pu2-7,Pu2-8,Pro-0,Rak-2,Ra-0,Ragl-1,Qar-8a,Rennes-1,Ren-1,Rld-1,RMX-A02,Ren-11,Rd-0,Rou-0,RMX-A180,RRS-7,Sap-0,Rome-1,Seattle-0,Ob-0,Rhen-1,Se-0,RRS-10,Np-0,Nw-0,Neo-6,NC-6,NFA-8,NFA-10,Nok-3,Na-1,Ms-0,Mnz-0,Mir-0,Mh-0,Mz-0,Lp2-6,Lp2-2,Lm-2,Nc-1,Mc-0,LL-0,Sei-0,Mv-0,Sg-1,Litva,Sorbo,Sp-0,Sq-1,Sq-8,Stw-0,Su-0,Sus-1,Ta-0,Tamm-2,…	NA
chr1	760510	760582	chr1	16965619	16968377	AT1TE56170	PHW-34	Col-0,Ove-0,PHW-2,Per-1,Or-0,Old-1,Pi-0,Pt-0,Pu2-23,Pla-0,Pog-0,Pu2-7,Pu2-8,Pro-0,Rak-2,Ra-0,Ragl-1,Qar-8a,Rennes-1,Ren-1,Rld-1,RMX-A02,Ren-11,Rd-0,Rou-0,RMX-A180,RRS-7,Sap-0,Rome-1,Seattle-0,Ob-0,Rhen-1,Se-0,RRS-10,Np-0,Nw-0,Neo-6,NC-6,NFA-8,NFA-10,Nok-3,Na-1,Ms-0,Mnz-0,Mir-0,Mh-0,Mz-0,Lp2-6,Lp2-2,Lm-2,Nc-1,Mc-0,LL-0,Sei-0,Mv-0,Sg-1,Litva,Sorbo,Sp-0,Sq-1,Sq-8,Stw-0,Su-0,Sus-1,Ta-0,Tamm-2,Bla-1,S…	NA
chr1	768165	768222	chr3	10663779	10663835	AT3TE44315	Tol-0,Sq-1,Knox-10,Tul-0,Mv-0,Rou-0,Ty-0,Kb-0,Dem-4,Gr-1,Pna-17	Col-0,Ove-0,PHW-2,PHW-34,Per-1,Or-0,Old-1,Pi-0,Pt-0,Pu2-23,Pla-0,Pog-0,Pu2-7,Pu2-8,Pro-0,Rak-2,Ra-0,Ragl-1,Qar-8a,Rennes-1,Ren-1,Rld-1,RMX-A02,Ren-11,Rd-0,RMX-A180,RRS-7,Sap-0,Rome-1,Seattle-0,Ob-0,Rhen-1,Se-0,RRS-10,Np-0,Nw-0,Neo-6,NC-6,NFA-8,NFA-10,Nok-3,Na-1,Ms-0,Mnz-0,Mir-0,Mh-0,Mz-0,Lp2-6,Lp2-2,Lm-2,Nc-1,Mc-0,LL-0,Sei-0,Sg-1,Litva,Sorbo,Sp-0,Sq-8,Stw-0,Su-0,Sus-1,Ta-0,Tamm-2,Bla-1,Sf-1,Si-0,…	young
chr1	782764	782886	chr5	16870830	16871517	AT5TE60915	Bor-4	Col-0,Ove-0,PHW-2,PHW-34,Per-1,Or-0,Old-1,Pi-0,Pt-0,Pu2-23,Pla-0,Pog-0,Pu2-7,Pu2-8,Pro-0,Rak-2,Ra-0,Ragl-1,Qar-8a,Rennes-1,Ren-1,Rld-1,RMX-A02,Ren-11,Rd-0,Rou-0,RMX-A180,RRS-7,Sap-0,Rome-1,Seattle-0,Ob-0,Rhen-1,Se-0,RRS-10,Np-0,Nw-0,Neo-6,NC-6,NFA-8,NFA-10,Nok-3,Na-1,Ms-0,Mnz-0,Mir-0,Mh-0,Mz-0,Lp2-6,Lp2-2,Lm-2,Nc-1,Mc-0,LL-0,Sei-0,Mv-0,Sg-1,Litva,Sorbo,Sp-0,Sq-1,Sq-8,Stw-0,Su-0,Sus-1,Ta-0,Tamm-2,…	NA
chr1	789600	789674	chr1	11935690	11936470	AT1TE38630	Zal-1	Col-0,Ove-0,PHW-2,PHW-34,Per-1,Or-0,Old-1,Pi-0,Pt-0,Pu2-23,Pla-0,Pog-0,Pu2-7,Pu2-8,Pro-0,Rak-2,Ra-0,Ragl-1,Qar-8a,Rennes-1,Ren-1,Rld-1,RMX-A02,Ren-11,Rd-0,Rou-0,RMX-A180,RRS-7,Sap-0,Rome-1,Seattle-0,Ob-0,Rhen-1,Se-0,RRS-10,Np-0,Nw-0,Neo-6,NC-6,NFA-8,NFA-10,Nok-3,Na-1,Ms-0,Mnz-0,Mir-0,Mh-0,Mz-0,Lp2-6,Lp2-2,Lm-2,Nc-1,Mc-0,LL-0,Sei-0,Mv-0,Sg-1,Litva,Sorbo,Sp-0,Sq-1,Sq-8,Stw-0,Su-0,Sus-1,Ta-0,Tamm-2,…	NA
chr1	789605	789674	chr4	7061023	7062440	AT4TE30625	Westkar-4	Col-0,Ove-0,PHW-2,PHW-34,Per-1,Or-0,Old-1,Pi-0,Pt-0,Pu2-23,Pla-0,Pog-0,Pu2-7,Pu2-8,Pro-0,Rak-2,Ra-0,Ragl-1,Qar-8a,Rennes-1,Ren-1,Rld-1,RMX-A02,Ren-11,Rd-0,Rou-0,RMX-A180,RRS-7,Sap-0,Rome-1,Seattle-0,Ob-0,Rhen-1,Se-0,RRS-10,Np-0,Nw-0,Neo-6,NC-6,NFA-8,NFA-10,Nok-3,Na-1,Ms-0,Mnz-0,Mir-0,Mh-0,Mz-0,Lp2-6,Lp2-2,Lm-2,Nc-1,Mc-0,LL-0,Sei-0,Mv-0,Sg-1,Litva,Sorbo,Sp-0,Sq-1,Sq-8,Stw-0,Su-0,Sus-1,Ta-0,Tamm-2,…	NA
chr1	821964	822059	chr2	6411068	6412252	AT2TE26170	Cvi-0	Col-0,Ove-0,PHW-2,PHW-34,Per-1,Or-0,Old-1,Pi-0,Pt-0,Pu2-23,Pla-0,Pog-0,Pu2-7,Pu2-8,Pro-0,Rak-2,Ra-0,Ragl-1,Qar-8a,Rennes-1,Ren-1,Rld-1,RMX-A02,Ren-11,Rd-0,Rou-0,RMX-A180,RRS-7,Sap-0,Rome-1,Seattle-0,Ob-0,Rhen-1,Se-0,RRS-10,Np-0,Nw-0,Neo-6,NC-6,NFA-8,NFA-10,Nok-3,Na-1,Ms-0,Mnz-0,Mir-0,Mh-0,Mz-0,Lp2-6,Lp2-2,Lm-2,Nc-1,Mc-0,LL-0,Sei-0,Mv-0,Sg-1,Litva,Sorbo,Sp-0,Sq-1,Sq-8,Stw-0,Su-0,Sus-1,Ta-0,Tamm-2,…	NA
chr1	888484	888546	chr1	18692243	18692438	AT1TE61935	Sei-0	Col-0,Ove-0,PHW-2,PHW-34,Per-1,Or-0,Old-1,Pi-0,Pt-0,Pu2-23,Pla-0,Pog-0,Pu2-7,Pu2-8,Pro-0,Rak-2,Ra-0,Ragl-1,Qar-8a,Rennes-1,Ren-1,Rld-1,RMX-A02,Ren-11,Rd-0,Rou-0,RMX-A180,RRS-7,Sap-0,Rome-1,Seattle-0,Ob-0,Rhen-1,Se-0,RRS-10,Np-0,Nw-0,Neo-6,NC-6,NFA-8,NFA-10,Nok-3,Na-1,Ms-0,Mnz-0,Mir-0,Mh-0,Mz-0,Lp2-6,Lp2-2,Lm-2,Nc-1,Mc-0,LL-0,Mv-0,Sg-1,Litva,Sorbo,Sp-0,Sq-1,Sq-8,Stw-0,Su-0,Sus-1,Ta-0,Tamm-2,Bla-1,…	NA
chr1	900724	900763	chr1	21391563	21391681	AT1TE70620	Pu2-8	Col-0,Ove-0,PHW-2,PHW-34,Per-1,Or-0,Old-1,Pi-0,Pt-0,Pu2-23,Pla-0,Pog-0,Pu2-7,Pro-0,Rak-2,Ra-0,Ragl-1,Qar-8a,Rennes-1,Ren-1,Rld-1,RMX-A02,Ren-11,Rd-0,Rou-0,RMX-A180,RRS-7,Sap-0,Rome-1,Seattle-0,Ob-0,Rhen-1,Se-0,RRS-10,Np-0,Nw-0,Neo-6,NC-6,NFA-8,NFA-10,Nok-3,Na-1,Ms-0,Mnz-0,Mir-0,Mh-0,Mz-0,Lp2-6,Lp2-2,Lm-2,Nc-1,Mc-0,LL-0,Sei-0,Mv-0,Sg-1,Litva,Sorbo,Sp-0,Sq-1,Sq-8,Stw-0,Su-0,Sus-1,Ta-0,Tamm-2,Bla-1,…	NA
chr1	903282	903357	chr3	5839310	5839379	AT3TE24550	Hn-0,PHW-34,Gel-1	Col-0,Ove-0,PHW-2,Per-1,Or-0,Old-1,Pi-0,Pt-0,Pu2-23,Pla-0,Pog-0,Pu2-7,Pu2-8,Pro-0,Rak-2,Ra-0,Ragl-1,Qar-8a,Rennes-1,Ren-1,Rld-1,RMX-A02,Ren-11,Rd-0,Rou-0,RMX-A180,RRS-7,Sap-0,Rome-1,Seattle-0,Ob-0,Rhen-1,Se-0,RRS-10,Np-0,Nw-0,Neo-6,NC-6,NFA-8,NFA-10,Nok-3,Na-1,Ms-0,Mnz-0,Mir-0,Mh-0,Mz-0,Lp2-6,Lp2-2,Lm-2,Nc-1,Mc-0,LL-0,Sei-0,Mv-0,Sg-1,Litva,Sorbo,Sp-0,Sq-1,Sq-8,Stw-0,Su-0,Sus-1,Ta-0,Tamm-2,Bla-1,S…	NA
chr1	931009	931104	chr1	22778334	22779072	AT1TE75090	Wa-1	Col-0,Ove-0,PHW-2,PHW-34,Per-1,Or-0,Old-1,Pi-0,Pt-0,Pu2-23,Pla-0,Pog-0,Pu2-7,Pu2-8,Pro-0,Rak-2,Ra-0,Ragl-1,Qar-8a,Rennes-1,Ren-1,Rld-1,RMX-A02,Ren-11,Rd-0,Rou-0,RMX-A180,RRS-7,Sap-0,Rome-1,Seattle-0,Ob-0,Rhen-1,Se-0,RRS-10,Np-0,Nw-0,Neo-6,NC-6,NFA-8,NFA-10,Nok-3,Na-1,Ms-0,Mnz-0,Mir-0,Mh-0,Mz-0,Lp2-6,Lp2-2,Lm-2,Nc-1,Mc-0,LL-0,Sei-0,Mv-0,Sg-1,Litva,Sorbo,Sp-0,Sq-1,Sq-8,Stw-0,Su-0,Sus-1,Ta-0,Tamm-2,…	NA
chr1	954101	954187	chr1	30253349	30253650	AT1TE98915	Bor-4	Col-0,Ove-0,PHW-2,PHW-34,Per-1,Or-0,Old-1,Pi-0,Pt-0,Pu2-23,Pla-0,Pog-0,Pu2-7,Pu2-8,Pro-0,Rak-2,Ra-0,Ragl-1,Qar-8a,Rennes-1,Ren-1,Rld-1,RMX-A02,Ren-11,Rd-0,Rou-0,RMX-A180,RRS-7,Sap-0,Rome-1,Seattle-0,Ob-0,Rhen-1,Se-0,RRS-10,Np-0,Nw-0,Neo-6,NC-6,NFA-8,NFA-10,Nok-3,Na-1,Ms-0,Mnz-0,Mir-0,Mh-0,Mz-0,Lp2-6,Lp2-2,Lm-2,Nc-1,Mc-0,LL-0,Sei-0,Mv-0,Sg-1,Litva,Sorbo,Sp-0,Sq-1,Sq-8,Stw-0,Su-0,Sus-1,Ta-0,Tamm-2,…	NA
chr1	958116	958237	chr1	22778334	22779072	AT1TE75090	Gre-0,Tol-0,Ca-0,Tul-0,Knox-10,Mh-0,RRS-10,Gifu-2,Buckhorn-Pass,Dem-4	Col-0,Ove-0,PHW-2,PHW-34,Per-1,Or-0,Old-1,Pi-0,Pt-0,Pu2-23,Pla-0,Pog-0,Pu2-7,Pu2-8,Pro-0,Rak-2,Ra-0,Ragl-1,Qar-8a,Rennes-1,Ren-1,Rld-1,RMX-A02,Ren-11,Rd-0,Rou-0,RMX-A180,RRS-7,Sap-0,Rome-1,Seattle-0,Ob-0,Rhen-1,Se-0,Np-0,Nw-0,Neo-6,NC-6,NFA-8,NFA-10,Nok-3,Na-1,Ms-0,Mnz-0,Mir-0,Mz-0,Lp2-6,Lp2-2,Lm-2,Nc-1,Mc-0,LL-0,Sei-0,Mv-0,Sg-1,Litva,Sorbo,Sp-0,Sq-1,Sq-8,Stw-0,Su-0,Sus-1,Ta-0,Tamm-2,Bla-1,Sf-1,S…	NA
chr1	958312	958426	chr1	22778334	22779072	AT1TE75090	Gre-0,Tol-0,Ca-0,Tul-0,Mv-0,Hs-0,Knox-10,Mh-0,RRS-10,Gifu-2,Buckhorn-Pass,Dem-4	Col-0,Ove-0,PHW-2,PHW-34,Per-1,Or-0,Old-1,Pi-0,Pt-0,Pu2-23,Pla-0,Pog-0,Pu2-7,Pu2-8,Pro-0,Rak-2,Ra-0,Ragl-1,Qar-8a,Rennes-1,Ren-1,Rld-1,RMX-A02,Ren-11,Rd-0,Rou-0,RMX-A180,RRS-7,Sap-0,Rome-1,Seattle-0,Ob-0,Rhen-1,Se-0,Np-0,Nw-0,Neo-6,NC-6,NFA-8,NFA-10,Nok-3,Na-1,Ms-0,Mnz-0,Mir-0,Mz-0,Lp2-6,Lp2-2,Lm-2,Nc-1,Mc-0,LL-0,Sei-0,Sg-1,Litva,Sorbo,Sp-0,Sq-1,Sq-8,Stw-0,Su-0,Sus-1,Ta-0,Tamm-2,Bla-1,Sf-1,Si-0,T…	young
chr1	967240	967347	chr2	8893463	8895164	AT2TE37435	Sq-8,HR-5,Sq-1,HR-10,Lm-2,Vind-1,Bg-2,Abd-0,Cnt-1	Col-0,Ove-0,PHW-2,PHW-34,Per-1,Or-0,Old-1,Pi-0,Pt-0,Pu2-23,Pla-0,Pog-0,Pu2-7,Pu2-8,Pro-0,Rak-2,Ra-0,Ragl-1,Qar-8a,Rennes-1,Ren-1,Rld-1,RMX-A02,Ren-11,Rd-0,Rou-0,RMX-A180,RRS-7,Sap-0,Rome-1,Seattle-0,Ob-0,Rhen-1,Se-0,RRS-10,Np-0,Nw-0,Neo-6,NC-6,NFA-8,NFA-10,Nok-3,Na-1,Ms-0,Mnz-0,Mir-0,Mh-0,Mz-0,Lp2-6,Lp2-2,Nc-1,Mc-0,LL-0,Sei-0,Mv-0,Sg-1,Litva,Sorbo,Sp-0,Stw-0,Su-0,Sus-1,Ta-0,Tamm-2,Bla-1,Sf-1,Si-0…	young
chr1	968628	968769	chr4	7425564	7427007	AT4TE32330	Bor-1	Col-0,Ove-0,PHW-2,PHW-34,Per-1,Or-0,Old-1,Pi-0,Pt-0,Pu2-23,Pla-0,Pog-0,Pu2-7,Pu2-8,Pro-0,Rak-2,Ra-0,Ragl-1,Qar-8a,Rennes-1,Ren-1,Rld-1,RMX-A02,Ren-11,Rd-0,Rou-0,RMX-A180,RRS-7,Sap-0,Rome-1,Seattle-0,Ob-0,Rhen-1,Se-0,RRS-10,Np-0,Nw-0,Neo-6,NC-6,NFA-8,NFA-10,Nok-3,Na-1,Ms-0,Mnz-0,Mir-0,Mh-0,Mz-0,Lp2-6,Lp2-2,Lm-2,Nc-1,Mc-0,LL-0,Sei-0,Mv-0,Sg-1,Litva,Sorbo,Sp-0,Sq-1,Sq-8,Stw-0,Su-0,Sus-1,Ta-0,Tamm-2,…	NA
chr1	973854	973925	chr4	1312395	1317221	AT4TE06710	Ko-2	Col-0,Ove-0,PHW-2,PHW-34,Per-1,Or-0,Old-1,Pi-0,Pt-0,Pu2-23,Pla-0,Pog-0,Pu2-7,Pu2-8,Pro-0,Rak-2,Ra-0,Ragl-1,Qar-8a,Rennes-1,Ren-1,Rld-1,RMX-A02,Ren-11,Rd-0,Rou-0,RMX-A180,RRS-7,Sap-0,Rome-1,Seattle-0,Ob-0,Rhen-1,Se-0,RRS-10,Np-0,Nw-0,Neo-6,NC-6,NFA-8,NFA-10,Nok-3,Na-1,Ms-0,Mnz-0,Mir-0,Mh-0,Mz-0,Lp2-6,Lp2-2,Lm-2,Nc-1,Mc-0,LL-0,Sei-0,Mv-0,Sg-1,Litva,Sorbo,Sp-0,Sq-1,Sq-8,Stw-0,Su-0,Sus-1,Ta-0,Tamm-2,…	NA
chr1	976776	976867	chr5	13839560	13840289	AT5TE49330	Je-0	Col-0,Ove-0,PHW-2,PHW-34,Per-1,Or-0,Pi-0,Pt-0,Pu2-23,Pla-0,Pog-0,Pu2-7,Pu2-8,Pro-0,Rak-2,Ragl-1,Qar-8a,Rennes-1,Ren-1,Rld-1,RMX-A02,Ren-11,Rd-0,Rou-0,RMX-A180,RRS-7,Sap-0,Rome-1,Seattle-0,Ob-0,Rhen-1,Se-0,RRS-10,Np-0,Nw-0,Neo-6,NC-6,NFA-8,NFA-10,Nok-3,Na-1,Ms-0,Mnz-0,Mir-0,Mh-0,Mz-0,Lp2-6,Lp2-2,Lm-2,Nc-1,Mc-0,LL-0,Sei-0,Mv-0,Litva,Sorbo,Sp-0,Sq-1,Sq-8,Stw-0,Su-0,Sus-1,Ta-0,Tamm-2,Bla-1,Sf-1,Si-0,…	NA
chr1	1084461	1084556	chr1	16070137	16074320	AT1TE52925	Etna-2	Col-0,Ove-0,PHW-2,PHW-34,Per-1,Or-0,Old-1,Pi-0,Pt-0,Pu2-23,Pla-0,Pog-0,Pu2-7,Pu2-8,Pro-0,Rak-2,Ra-0,Ragl-1,Qar-8a,Rennes-1,Ren-1,Rld-1,RMX-A02,Ren-11,Rd-0,Rou-0,RMX-A180,RRS-7,Sap-0,Rome-1,Seattle-0,Ob-0,Rhen-1,Se-0,RRS-10,Np-0,Nw-0,Neo-6,NC-6,NFA-8,NFA-10,Nok-3,Na-1,Ms-0,Mnz-0,Mir-0,Mh-0,Mz-0,Lp2-6,Lp2-2,Lm-2,Nc-1,Mc-0,LL-0,Sei-0,Mv-0,Sg-1,Litva,Sorbo,Sp-0,Sq-1,Sq-8,Stw-0,Su-0,Sus-1,Ta-0,Tamm-2,…	NA
chr1	1114052	1114191	chr5	15951547	15952389	AT5TE57595,AT5TE57605	Rld-1	Col-0,Ove-0,PHW-2,PHW-34,Per-1,Or-0,Old-1,Pi-0,Pt-0,Pu2-23,Pla-0,Pog-0,Pu2-7,Pu2-8,Pro-0,Rak-2,Ra-0,Ragl-1,Qar-8a,Rennes-1,Ren-1,RMX-A02,Ren-11,Rd-0,Rou-0,RMX-A180,RRS-7,Sap-0,Rome-1,Seattle-0,Ob-0,Rhen-1,Se-0,RRS-10,Np-0,Nw-0,Neo-6,NC-6,NFA-8,NFA-10,Nok-3,Na-1,Ms-0,Mnz-0,Mir-0,Mh-0,Mz-0,Lp2-6,Lp2-2,Lm-2,Nc-1,Mc-0,LL-0,Sei-0,Mv-0,Sg-1,Litva,Sorbo,Sp-0,Sq-1,Sq-8,Stw-0,Su-0,Sus-1,Ta-0,Tamm-2,Bla-1,…	NA
chr1	1147532	1147651	chr3	15814611	15818285	AT3TE63950	Alst-1	Col-0,Ove-0,PHW-2,PHW-34,Per-1,Or-0,Old-1,Pi-0,Pt-0,Pu2-23,Pla-0,Pog-0,Pu2-7,Pu2-8,Pro-0,Rak-2,Ra-0,Ragl-1,Qar-8a,Rennes-1,Ren-1,Rld-1,RMX-A02,Ren-11,Rd-0,Rou-0,RMX-A180,RRS-7,Sap-0,Rome-1,Seattle-0,Ob-0,Rhen-1,Se-0,RRS-10,Np-0,Nw-0,Neo-6,NC-6,NFA-8,NFA-10,Nok-3,Na-1,Ms-0,Mnz-0,Mir-0,Mh-0,Mz-0,Lp2-6,Lp2-2,Lm-2,Nc-1,Mc-0,LL-0,Sei-0,Mv-0,Sg-1,Litva,Sorbo,Sp-0,Sq-1,Sq-8,Stw-0,Su-0,Sus-1,Ta-0,Tamm-2,…	NA
chr1	1165322	1165431	chr4	1664536	1669364	AT4TE08435,AT4TE08440	Sei-0	Col-0,Ove-0,PHW-2,PHW-34,Per-1,Or-0,Old-1,Pi-0,Pt-0,Pu2-23,Pla-0,Pog-0,Pu2-7,Pu2-8,Pro-0,Rak-2,Ra-0,Ragl-1,Qar-8a,Rennes-1,Ren-1,Rld-1,RMX-A02,Ren-11,Rd-0,Rou-0,RMX-A180,RRS-7,Sap-0,Rome-1,Seattle-0,Ob-0,Rhen-1,Se-0,RRS-10,Np-0,Nw-0,Neo-6,NC-6,NFA-8,NFA-10,Nok-3,Na-1,Ms-0,Mnz-0,Mir-0,Mh-0,Mz-0,Lp2-6,Lp2-2,Lm-2,Nc-1,Mc-0,LL-0,Mv-0,Sg-1,Litva,Sorbo,Sp-0,Sq-1,Sq-8,Stw-0,Su-0,Sus-1,Ta-0,Tamm-2,Bla-1,…	NA
chr1	1167152	1167266	chr1	22778334	22779072	AT1TE75090	Bor-1	Col-0,Ove-0,PHW-2,PHW-34,Per-1,Or-0,Old-1,Pi-0,Pt-0,Pu2-23,Pla-0,Pog-0,Pu2-7,Pu2-8,Pro-0,Rak-2,Ra-0,Ragl-1,Qar-8a,Rennes-1,Ren-1,Rld-1,RMX-A02,Ren-11,Rd-0,Rou-0,RMX-A180,RRS-7,Sap-0,Rome-1,Seattle-0,Ob-0,Rhen-1,Se-0,RRS-10,Np-0,Nw-0,Neo-6,NC-6,NFA-8,NFA-10,Nok-3,Na-1,Ms-0,Mnz-0,Mir-0,Mh-0,Mz-0,Lp2-6,Lp2-2,Lm-2,Nc-1,Mc-0,LL-0,Sei-0,Mv-0,Sg-1,Litva,Sorbo,Sp-0,Sq-1,Sq-8,Stw-0,Su-0,Sus-1,Ta-0,Tamm-2,…	NA
chr1	1169680	1169810	chr4	8591243	8591624	AT4TE38275	Rubezhnoe-1	Col-0,Ove-0,PHW-2,PHW-34,Per-1,Or-0,Old-1,Pi-0,Pt-0,Pu2-23,Pla-0,Pog-0,Pu2-7,Pu2-8,Pro-0,Rak-2,Ra-0,Ragl-1,Qar-8a,Rennes-1,Ren-1,Rld-1,RMX-A02,Ren-11,Rd-0,Rou-0,RMX-A180,RRS-7,Sap-0,Rome-1,Seattle-0,Ob-0,Rhen-1,Se-0,RRS-10,Np-0,Nw-0,Neo-6,NC-6,NFA-8,NFA-10,Nok-3,Na-1,Ms-0,Mnz-0,Mir-0,Mh-0,Mz-0,Lp2-6,Lp2-2,Lm-2,Nc-1,Mc-0,LL-0,Sei-0,Mv-0,Sg-1,Litva,Sorbo,Sp-0,Sq-1,Sq-8,Stw-0,Su-0,Sus-1,Ta-0,Tamm-2,…	NA
chr1	1197919	1198057	chr2	1644041	1644400	AT2TE07605	La-0,Di-G	Col-0,Ove-0,PHW-2,PHW-34,Per-1,Or-0,Old-1,Pi-0,Pt-0,Pu2-23,Pla-0,Pog-0,Pu2-7,Pu2-8,Pro-0,Rak-2,Ra-0,Ragl-1,Qar-8a,Rennes-1,Ren-1,Rld-1,RMX-A02,Ren-11,Rd-0,Rou-0,RMX-A180,RRS-7,Sap-0,Rome-1,Seattle-0,Ob-0,Rhen-1,Se-0,RRS-10,Np-0,Nw-0,Neo-6,NC-6,NFA-8,NFA-10,Nok-3,Na-1,Ms-0,Mnz-0,Mir-0,Mh-0,Mz-0,Lp2-6,Lp2-2,Lm-2,Nc-1,Mc-0,LL-0,Sei-0,Mv-0,Sg-1,Litva,Sorbo,Sp-0,Sq-1,Sq-8,Stw-0,Su-0,Sus-1,Ta-0,Tamm-2,…	NA
chr1	1210312	1210456	chr1	18969795	18971496	AT1TE62825	Pla-0,Cerv-1,Sf-1,Sq-1,Ei-2,Ren-1,CIBC-5,PHW-34,Van-0,An-1,Se-0	Col-0,Ove-0,PHW-2,Per-1,Or-0,Old-1,Pi-0,Pt-0,Pu2-23,Pog-0,Pu2-7,Pu2-8,Pro-0,Rak-2,Ra-0,Ragl-1,Qar-8a,Rennes-1,Rld-1,RMX-A02,Ren-11,Rd-0,Rou-0,RMX-A180,RRS-7,Sap-0,Rome-1,Seattle-0,Ob-0,Rhen-1,RRS-10,Np-0,Nw-0,Neo-6,NC-6,NFA-8,NFA-10,Nok-3,Na-1,Ms-0,Mnz-0,Mir-0,Mh-0,Mz-0,Lp2-6,Lp2-2,Lm-2,Nc-1,Mc-0,LL-0,Sei-0,Mv-0,Sg-1,Litva,Sorbo,Sp-0,Sq-8,Stw-0,Su-0,Sus-1,Ta-0,Tamm-2,Bla-1,Si-0,Tamm-27,Tha-1,Ting…	mid
chr1	1249698	1249828	chr3	10834589	10834680	AT3TE45035,AT3TE45045,AT3TE45040	Je-0,Knox-18,Or-0,Baa-1,Bu-0,Kz-9,Altai-5,Ms-0,Hau-0,Dja-1,Westkar-4,Le-0,Wa-1,Ting-1,Tamm-27,Zal-1	Col-0,Ove-0,PHW-2,PHW-34,Per-1,Old-1,Pi-0,Pt-0,Pu2-23,Pla-0,Pog-0,Pu2-7,Pu2-8,Pro-0,Rak-2,Ra-0,Qar-8a,Rennes-1,Ren-1,Rld-1,RMX-A02,Ren-11,Rd-0,Rou-0,RMX-A180,RRS-7,Sap-0,Rome-1,Seattle-0,Rhen-1,RRS-10,Np-0,Nw-0,Neo-6,NC-6,NFA-8,NFA-10,Nok-3,Na-1,Mnz-0,Mir-0,Mh-0,Mz-0,Lp2-6,Lp2-2,Lm-2,Nc-1,Mc-0,LL-0,Sei-0,Mv-0,Litva,Sorbo,Sp-0,Sq-1,Sq-8,Stw-0,Su-0,Sus-1,Ta-0,Tamm-2,Bla-1,Sf-1,Si-0,Tha-1,Tol-0,Ts-1…	young
chr1	1288151	1288216	chr1	12542349	12542532	AT1TE40850	Ko-2	Col-0,Ove-0,PHW-2,PHW-34,Per-1,Or-0,Old-1,Pi-0,Pt-0,Pu2-23,Pla-0,Pog-0,Pu2-7,Pu2-8,Pro-0,Rak-2,Ra-0,Ragl-1,Qar-8a,Rennes-1,Ren-1,Rld-1,RMX-A02,Ren-11,Rd-0,Rou-0,RMX-A180,RRS-7,Sap-0,Rome-1,Seattle-0,Ob-0,Rhen-1,Se-0,RRS-10,Np-0,Nw-0,Neo-6,NC-6,NFA-8,NFA-10,Nok-3,Na-1,Ms-0,Mnz-0,Mir-0,Mh-0,Mz-0,Lp2-6,Lp2-2,Lm-2,Nc-1,Mc-0,LL-0,Sei-0,Mv-0,Sg-1,Litva,Sorbo,Sp-0,Sq-1,Sq-8,Stw-0,Su-0,Sus-1,Ta-0,Tamm-2,…	NA
chr1	1288152	1288218	chr4	7955868	7956745	AT4TE35000	Ge-0,Rome-1	Col-0,Ove-0,PHW-2,PHW-34,Per-1,Or-0,Old-1,Pi-0,Pt-0,Pu2-23,Pla-0,Pog-0,Pu2-7,Pu2-8,Pro-0,Rak-2,Ra-0,Ragl-1,Qar-8a,Rennes-1,Ren-1,Rld-1,RMX-A02,Ren-11,Rd-0,Rou-0,RMX-A180,RRS-7,Sap-0,Seattle-0,Ob-0,Rhen-1,Se-0,RRS-10,Np-0,Nw-0,Neo-6,NC-6,NFA-8,NFA-10,Nok-3,Na-1,Ms-0,Mnz-0,Mir-0,Mh-0,Mz-0,Lp2-6,Lp2-2,Lm-2,Nc-1,Mc-0,LL-0,Sei-0,Mv-0,Sg-1,Litva,Sorbo,Sp-0,Sq-1,Sq-8,Stw-0,Su-0,Sus-1,Ta-0,Tamm-2,Bla-1,S…	NA
chr1	1288152	1288221	chr2	11807437	11809161	AT2TE51345	Bch-1	Col-0,Ove-0,PHW-2,PHW-34,Per-1,Or-0,Old-1,Pi-0,Pt-0,Pu2-23,Pla-0,Pog-0,Pu2-7,Pu2-8,Pro-0,Rak-2,Ra-0,Ragl-1,Qar-8a,Rennes-1,Ren-1,Rld-1,RMX-A02,Ren-11,Rd-0,Rou-0,RMX-A180,RRS-7,Sap-0,Rome-1,Seattle-0,Ob-0,Rhen-1,Se-0,RRS-10,Np-0,Nw-0,Neo-6,NC-6,NFA-8,NFA-10,Nok-3,Na-1,Ms-0,Mnz-0,Mir-0,Mh-0,Mz-0,Lp2-6,Lp2-2,Lm-2,Nc-1,Mc-0,LL-0,Sei-0,Mv-0,Sg-1,Litva,Sorbo,Sp-0,Sq-1,Sq-8,Stw-0,Su-0,Sus-1,Ta-0,Tamm-2,…	NA
chr1	1288152	1288221	chr3	17268545	17268855	AT3TE70010	Chat-1	Col-0,Ove-0,PHW-2,PHW-34,Per-1,Or-0,Old-1,Pi-0,Pt-0,Pu2-23,Pla-0,Pog-0,Pu2-7,Pu2-8,Pro-0,Rak-2,Ra-0,Ragl-1,Qar-8a,Rennes-1,Ren-1,Rld-1,RMX-A02,Ren-11,Rd-0,Rou-0,RMX-A180,RRS-7,Sap-0,Rome-1,Seattle-0,Ob-0,Rhen-1,Se-0,RRS-10,Np-0,Nw-0,Neo-6,NC-6,NFA-8,NFA-10,Nok-3,Na-1,Ms-0,Mnz-0,Mir-0,Mh-0,Mz-0,Lp2-6,Lp2-2,Lm-2,Nc-1,Mc-0,LL-0,Sei-0,Mv-0,Sg-1,Litva,Sorbo,Sp-0,Sq-1,Sq-8,Stw-0,Su-0,Sus-1,Ta-0,Tamm-2,…	NA
chr1	1288152	1288222	chr1	17911030	17911223	AT1TE59450	Alst-1	Col-0,Ove-0,PHW-2,PHW-34,Per-1,Or-0,Old-1,Pi-0,Pt-0,Pu2-23,Pla-0,Pog-0,Pu2-7,Pu2-8,Pro-0,Rak-2,Ra-0,Ragl-1,Qar-8a,Rennes-1,Ren-1,Rld-1,RMX-A02,Ren-11,Rd-0,Rou-0,RMX-A180,RRS-7,Sap-0,Rome-1,Seattle-0,Ob-0,Rhen-1,Se-0,RRS-10,Np-0,Nw-0,Neo-6,NC-6,NFA-8,NFA-10,Nok-3,Na-1,Ms-0,Mnz-0,Mir-0,Mh-0,Mz-0,Lp2-6,Lp2-2,Lm-2,Nc-1,Mc-0,LL-0,Sei-0,Mv-0,Sg-1,Litva,Sorbo,Sp-0,Sq-1,Sq-8,Stw-0,Su-0,Sus-1,Ta-0,Tamm-2,…	NA
chr1	1288152	1288228	chr5	15303126	15303307	AT5TE55385	Benk-1,Wt-5,Ba-1,Baa-1	Col-0,Ove-0,PHW-2,PHW-34,Per-1,Or-0,Old-1,Pi-0,Pt-0,Pu2-23,Pla-0,Pog-0,Pu2-7,Pu2-8,Pro-0,Rak-2,Ra-0,Ragl-1,Qar-8a,Rennes-1,Ren-1,Rld-1,RMX-A02,Ren-11,Rd-0,Rou-0,RMX-A180,RRS-7,Sap-0,Rome-1,Seattle-0,Ob-0,Rhen-1,Se-0,RRS-10,Np-0,Nw-0,Neo-6,NC-6,NFA-8,NFA-10,Nok-3,Na-1,Ms-0,Mnz-0,Mir-0,Mh-0,Mz-0,Lp2-6,Lp2-2,Lm-2,Nc-1,Mc-0,LL-0,Sei-0,Mv-0,Sg-1,Litva,Sorbo,Sp-0,Sq-1,Sq-8,Stw-0,Su-0,Sus-1,Ta-0,Tamm-2,…	NA
chr1	1288584	1288637	chr1	17911030	17911223	AT1TE59450	Alst-1,Baa-1,Ren-11,Ema-1,Abd-0,Gel-1	Col-0,Ove-0,PHW-2,PHW-34,Per-1,Or-0,Old-1,Pi-0,Pt-0,Pu2-23,Pla-0,Pog-0,Pu2-7,Pu2-8,Pro-0,Rak-2,Ra-0,Ragl-1,Qar-8a,Rennes-1,Ren-1,Rld-1,RMX-A02,Rd-0,Rou-0,RMX-A180,RRS-7,Sap-0,Rome-1,Seattle-0,Ob-0,Rhen-1,Se-0,RRS-10,Np-0,Nw-0,Neo-6,NC-6,NFA-8,NFA-10,Nok-3,Na-1,Ms-0,Mnz-0,Mir-0,Mh-0,Mz-0,Lp2-6,Lp2-2,Lm-2,Nc-1,Mc-0,LL-0,Sei-0,Mv-0,Sg-1,Litva,Sorbo,Sp-0,Sq-1,Sq-8,Stw-0,Su-0,Sus-1,Ta-0,Tamm-2,Bla-1,S…	young
chr1	1289473	1289547	chr3	18544269	18545573	AT3TE75240	Gel-1,HR-10,Ema-1,RMX-A02,Gre-0,Sq-8,Vind-1,Pro-0,RRS-10,RMX-A180,Ca-0,Lm-2,CIBC-5,Gifu-2,Hn-0,Abd-0,Alst-1,Ha-0,HR-5,Tul-0,Appt-1,Durh-1,Cnt-1	Col-0,Ove-0,PHW-2,PHW-34,Per-1,Or-0,Old-1,Pi-0,Pt-0,Pu2-23,Pla-0,Pog-0,Pu2-7,Pu2-8,Rak-2,Ra-0,Ragl-1,Qar-8a,Rennes-1,Ren-1,Rld-1,Ren-11,Rd-0,Rou-0,RRS-7,Sap-0,Rome-1,Seattle-0,Ob-0,Rhen-1,Se-0,Np-0,Nw-0,Neo-6,NC-6,NFA-8,NFA-10,Nok-3,Na-1,Ms-0,Mnz-0,Mir-0,Mh-0,Mz-0,Lp2-6,Lp2-2,Nc-1,Mc-0,LL-0,Sei-0,Mv-0,Sg-1,Litva,Sorbo,Sp-0,Sq-1,Stw-0,Su-0,Sus-1,Ta-0,Tamm-2,Bla-1,Sf-1,Si-0,Tamm-27,Tha-1,Ting-1,Tol…	mid
chr1	1339494	1339570	chr5	13917236	13917380	AT5TE49605,AT5TE49620	Cvi-0	Col-0,Ove-0,PHW-2,PHW-34,Per-1,Or-0,Old-1,Pi-0,Pt-0,Pu2-23,Pla-0,Pog-0,Pu2-7,Pu2-8,Pro-0,Rak-2,Ra-0,Ragl-1,Qar-8a,Rennes-1,Ren-1,Rld-1,RMX-A02,Ren-11,Rd-0,Rou-0,RMX-A180,RRS-7,Sap-0,Rome-1,Seattle-0,Ob-0,Rhen-1,Se-0,RRS-10,Np-0,Nw-0,Neo-6,NC-6,NFA-8,NFA-10,Nok-3,Na-1,Ms-0,Mnz-0,Mir-0,Mh-0,Mz-0,Lp2-6,Lp2-2,Lm-2,Nc-1,Mc-0,LL-0,Sei-0,Mv-0,Sg-1,Litva,Sorbo,Sp-0,Sq-1,Sq-8,Stw-0,Su-0,Sus-1,Ta-0,Tamm-2,…	NA
chr1	1340022	1340164	chr5	12615236	12622961	AT5TE44710,AT5TE44715	Neo-6	Col-0,Ove-0,PHW-2,PHW-34,Per-1,Or-0,Old-1,Pi-0,Pt-0,Pu2-23,Pla-0,Pog-0,Pu2-7,Pu2-8,Pro-0,Rak-2,Ra-0,Ragl-1,Qar-8a,Rennes-1,Ren-1,Rld-1,RMX-A02,Ren-11,Rd-0,Rou-0,RMX-A180,RRS-7,Sap-0,Rome-1,Seattle-0,Ob-0,Rhen-1,Se-0,RRS-10,Np-0,Nw-0,NC-6,NFA-8,NFA-10,Nok-3,Na-1,Ms-0,Mnz-0,Mir-0,Mh-0,Mz-0,Lp2-6,Lp2-2,Lm-2,Nc-1,Mc-0,LL-0,Sei-0,Mv-0,Sg-1,Litva,Sorbo,Sp-0,Sq-1,Sq-8,Stw-0,Su-0,Sus-1,Ta-0,Tamm-2,Bla-1,…	NA
chr1	1375941	1375996	chr1	13388504	13389976	AT1TE43775	Wil-1	Col-0,Ove-0,PHW-2,PHW-34,Per-1,Or-0,Old-1,Pi-0,Pt-0,Pu2-23,Pla-0,Pog-0,Pu2-7,Pu2-8,Pro-0,Rak-2,Ra-0,Ragl-1,Qar-8a,Rennes-1,Ren-1,Rld-1,RMX-A02,Ren-11,Rd-0,Rou-0,RMX-A180,RRS-7,Sap-0,Rome-1,Seattle-0,Ob-0,Rhen-1,Se-0,RRS-10,Np-0,Nw-0,Neo-6,NC-6,NFA-8,NFA-10,Nok-3,Na-1,Ms-0,Mnz-0,Mir-0,Mh-0,Mz-0,Lp2-6,Lp2-2,Lm-2,Nc-1,Mc-0,LL-0,Sei-0,Mv-0,Sg-1,Litva,Sorbo,Sp-0,Sq-1,Sq-8,Stw-0,Su-0,Sus-1,Ta-0,Tamm-2,…	NA
chr1	1380783	1380866	chr1	13869866	13870461	AT1TE45495	Wc-1,Ws-2,Le-0,Ragl-1	Col-0,Ove-0,PHW-2,PHW-34,Per-1,Or-0,Old-1,Pi-0,Pt-0,Pu2-23,Pla-0,Pog-0,Pu2-7,Pu2-8,Pro-0,Rak-2,Ra-0,Qar-8a,Rennes-1,Ren-1,Rld-1,RMX-A02,Ren-11,Rd-0,Rou-0,RMX-A180,RRS-7,Sap-0,Rome-1,Seattle-0,Ob-0,Rhen-1,Se-0,RRS-10,Np-0,Nw-0,Neo-6,NC-6,NFA-8,NFA-10,Nok-3,Na-1,Ms-0,Mnz-0,Mir-0,Mh-0,Mz-0,Lp2-6,Lp2-2,Lm-2,Nc-1,Mc-0,LL-0,Sei-0,Mv-0,Sg-1,Litva,Sorbo,Sp-0,Sq-1,Sq-8,Stw-0,Su-0,Sus-1,Ta-0,Tamm-2,Bla-1,S…	NA
chr1	1433139	1433210	chr3	8874889	8875097	AT3TE37120	Westkar-4,Zal-1	Col-0,Ove-0,PHW-2,PHW-34,Per-1,Or-0,Old-1,Pi-0,Pt-0,Pu2-23,Pla-0,Pog-0,Pu2-7,Pu2-8,Pro-0,Rak-2,Ra-0,Ragl-1,Qar-8a,Rennes-1,Ren-1,Rld-1,RMX-A02,Ren-11,Rd-0,Rou-0,RMX-A180,RRS-7,Sap-0,Rome-1,Seattle-0,Ob-0,Rhen-1,Se-0,RRS-10,Np-0,Nw-0,Neo-6,NC-6,NFA-8,NFA-10,Nok-3,Na-1,Ms-0,Mnz-0,Mir-0,Mh-0,Mz-0,Lp2-6,Lp2-2,Lm-2,Nc-1,Mc-0,LL-0,Sei-0,Mv-0,Sg-1,Litva,Sorbo,Sp-0,Sq-1,Sq-8,Stw-0,Su-0,Sus-1,Ta-0,Tamm-2,…	NA
chr1	1433142	1433203	chr3	15873075	15874976	AT3TE64215	Ba-1,PHW-2	Col-0,Ove-0,PHW-34,Per-1,Or-0,Old-1,Pi-0,Pt-0,Pu2-23,Pla-0,Pog-0,Pu2-7,Pu2-8,Pro-0,Rak-2,Ra-0,Ragl-1,Qar-8a,Rennes-1,Ren-1,Rld-1,RMX-A02,Ren-11,Rd-0,Rou-0,RMX-A180,RRS-7,Sap-0,Rome-1,Seattle-0,Ob-0,Rhen-1,Se-0,RRS-10,Np-0,Nw-0,Neo-6,NC-6,NFA-8,NFA-10,Nok-3,Na-1,Ms-0,Mnz-0,Mir-0,Mh-0,Mz-0,Lp2-6,Lp2-2,Lm-2,Nc-1,Mc-0,LL-0,Sei-0,Mv-0,Sg-1,Litva,Sorbo,Sp-0,Sq-1,Sq-8,Stw-0,Su-0,Sus-1,Ta-0,Tamm-2,Bla-1,…	NA
chr1	1469940	1470013	chr4	11036485	11040233	AT4TE50640	Chat-1	Col-0,Ove-0,PHW-2,PHW-34,Per-1,Or-0,Old-1,Pi-0,Pt-0,Pu2-23,Pla-0,Pog-0,Pu2-7,Pu2-8,Pro-0,Rak-2,Ra-0,Ragl-1,Qar-8a,Rennes-1,Ren-1,Rld-1,RMX-A02,Ren-11,Rd-0,Rou-0,RMX-A180,RRS-7,Sap-0,Rome-1,Seattle-0,Ob-0,Rhen-1,Se-0,RRS-10,Np-0,Nw-0,Neo-6,NC-6,NFA-8,NFA-10,Nok-3,Na-1,Ms-0,Mnz-0,Mir-0,Mh-0,Mz-0,Lp2-6,Lp2-2,Lm-2,Nc-1,Mc-0,LL-0,Sei-0,Mv-0,Sg-1,Litva,Sorbo,Sp-0,Sq-1,Sq-8,Stw-0,Su-0,Sus-1,Ta-0,Tamm-2,…	NA
chr1	1470639	1470748	chr1	24704987	24706028	AT1TE81150	Ba-1	Col-0,Ove-0,PHW-2,PHW-34,Per-1,Or-0,Old-1,Pi-0,Pt-0,Pu2-23,Pla-0,Pog-0,Pu2-7,Pu2-8,Pro-0,Rak-2,Ra-0,Ragl-1,Qar-8a,Rennes-1,Ren-1,Rld-1,RMX-A02,Ren-11,Rd-0,Rou-0,RMX-A180,RRS-7,Sap-0,Rome-1,Seattle-0,Ob-0,Rhen-1,Se-0,RRS-10,Np-0,Nw-0,Neo-6,NC-6,NFA-8,NFA-10,Nok-3,Na-1,Ms-0,Mnz-0,Mir-0,Mh-0,Mz-0,Lp2-6,Lp2-2,Lm-2,Nc-1,Mc-0,LL-0,Sei-0,Mv-0,Sg-1,Litva,Sorbo,Sp-0,Sq-1,Sq-8,Stw-0,Su-0,Sus-1,Ta-0,Tamm-2,…	NA
chr1	1487258	1487393	chr3	8101039	8102913	AT3TE33980	Bik-1	Col-0,Ove-0,PHW-2,PHW-34,Per-1,Or-0,Old-1,Pi-0,Pt-0,Pu2-23,Pla-0,Pog-0,Pu2-7,Pu2-8,Pro-0,Rak-2,Ra-0,Ragl-1,Qar-8a,Rennes-1,Ren-1,Rld-1,RMX-A02,Ren-11,Rd-0,Rou-0,RMX-A180,RRS-7,Sap-0,Rome-1,Seattle-0,Ob-0,Rhen-1,Se-0,RRS-10,Np-0,Nw-0,Neo-6,NC-6,NFA-8,NFA-10,Nok-3,Na-1,Ms-0,Mnz-0,Mir-0,Mh-0,Mz-0,Lp2-6,Lp2-2,Lm-2,Nc-1,Mc-0,LL-0,Sei-0,Mv-0,Sg-1,Litva,Sorbo,Sp-0,Sq-1,Sq-8,Stw-0,Su-0,Sus-1,Ta-0,Tamm-2,…	NA
chr1	1552985	1553081	chr3	10555962	10558868	AT3TE43880	Wt-5	Col-0,Ove-0,PHW-2,PHW-34,Per-1,Or-0,Old-1,Pi-0,Pt-0,Pu2-23,Pla-0,Pog-0,Pu2-7,Pu2-8,Pro-0,Rak-2,Ra-0,Ragl-1,Qar-8a,Rennes-1,Ren-1,Rld-1,RMX-A02,Ren-11,Rd-0,Rou-0,RMX-A180,RRS-7,Sap-0,Rome-1,Seattle-0,Ob-0,Rhen-1,Se-0,RRS-10,Np-0,Nw-0,Neo-6,NC-6,NFA-8,NFA-10,Nok-3,Na-1,Ms-0,Mnz-0,Mir-0,Mh-0,Mz-0,Lp2-6,Lp2-2,Lm-2,Nc-1,Mc-0,LL-0,Sei-0,Mv-0,Sg-1,Litva,Sorbo,Sp-0,Sq-1,Sq-8,Stw-0,Su-0,Sus-1,Ta-0,Tamm-2,…	NA
chr1	1556734	1556799	chr3	16436943	16437072	AT3TE66615	Yo-0	Col-0,Ove-0,PHW-2,PHW-34,Per-1,Or-0,Old-1,Pi-0,Pt-0,Pu2-23,Pla-0,Pog-0,Pu2-7,Pu2-8,Pro-0,Rak-2,Ra-0,Ragl-1,Qar-8a,Rennes-1,Ren-1,Rld-1,RMX-A02,Ren-11,Rd-0,Rou-0,RMX-A180,RRS-7,Sap-0,Rome-1,Seattle-0,Ob-0,Rhen-1,Se-0,RRS-10,Np-0,Nw-0,Neo-6,NC-6,NFA-8,NFA-10,Nok-3,Na-1,Ms-0,Mnz-0,Mir-0,Mh-0,Mz-0,Lp2-6,Lp2-2,Lm-2,Nc-1,Mc-0,LL-0,Sei-0,Mv-0,Sg-1,Litva,Sorbo,Sp-0,Sq-1,Sq-8,Stw-0,Su-0,Sus-1,Ta-0,Tamm-2,…	NA
chr1	1558731	1558872	chr5	20399550	20400092	AT5TE73490	Wt-5	Col-0,Ove-0,PHW-2,PHW-34,Per-1,Or-0,Old-1,Pi-0,Pt-0,Pu2-23,Pla-0,Pog-0,Pu2-7,Pu2-8,Pro-0,Rak-2,Ra-0,Ragl-1,Qar-8a,Rennes-1,Ren-1,Rld-1,RMX-A02,Ren-11,Rd-0,Rou-0,RMX-A180,RRS-7,Sap-0,Rome-1,Seattle-0,Ob-0,Rhen-1,Se-0,RRS-10,Np-0,Nw-0,Neo-6,NC-6,NFA-8,NFA-10,Nok-3,Na-1,Ms-0,Mnz-0,Mir-0,Mh-0,Mz-0,Lp2-6,Lp2-2,Lm-2,Nc-1,Mc-0,LL-0,Sei-0,Mv-0,Sg-1,Litva,Sorbo,Sp-0,Sq-1,Sq-8,Stw-0,Su-0,Sus-1,Ta-0,Tamm-2,…	NA
chr1	1573773	1573910	chr1	7959315	7959915	AT1TE25610,AT1TE25615	Co-1	Col-0,Ove-0,PHW-2,PHW-34,Per-1,Or-0,Old-1,Pi-0,Pt-0,Pu2-23,Pla-0,Pog-0,Pu2-7,Pu2-8,Pro-0,Rak-2,Ra-0,Ragl-1,Qar-8a,Rennes-1,Ren-1,Rld-1,RMX-A02,Ren-11,Rd-0,Rou-0,RMX-A180,RRS-7,Sap-0,Rome-1,Seattle-0,Ob-0,Rhen-1,Se-0,RRS-10,Np-0,Nw-0,Neo-6,NC-6,NFA-8,NFA-10,Nok-3,Na-1,Ms-0,Mnz-0,Mir-0,Mh-0,Mz-0,Lp2-6,Lp2-2,Lm-2,Nc-1,Mc-0,LL-0,Sei-0,Mv-0,Sg-1,Litva,Sorbo,Sp-0,Sq-1,Sq-8,Stw-0,Su-0,Sus-1,Ta-0,Tamm-2,…	NA
chr1	1588378	1588498	chr5	17274574	17275130	AT5TE62430	LL-0,Ts-1	Col-0,Ove-0,PHW-2,PHW-34,Per-1,Or-0,Old-1,Pi-0,Pt-0,Pu2-23,Pla-0,Pog-0,Pu2-7,Pu2-8,Pro-0,Rak-2,Ra-0,Ragl-1,Qar-8a,Rennes-1,Ren-1,Rld-1,RMX-A02,Ren-11,Rd-0,Rou-0,RMX-A180,RRS-7,Sap-0,Rome-1,Seattle-0,Ob-0,Rhen-1,Se-0,RRS-10,Np-0,Nw-0,Neo-6,NC-6,NFA-8,NFA-10,Nok-3,Na-1,Ms-0,Mnz-0,Mir-0,Mh-0,Mz-0,Lp2-6,Lp2-2,Lm-2,Nc-1,Mc-0,Sei-0,Mv-0,Sg-1,Litva,Sorbo,Sp-0,Sq-1,Sq-8,Stw-0,Su-0,Sus-1,Ta-0,Tamm-2,Bla-1…	NA
chr1	1588381	1588465	chr2	2034140	2035218	AT2TE09345	Cerv-1	Col-0,Ove-0,PHW-2,PHW-34,Per-1,Or-0,Old-1,Pi-0,Pt-0,Pu2-23,Pla-0,Pog-0,Pu2-7,Pu2-8,Pro-0,Rak-2,Ra-0,Ragl-1,Qar-8a,Rennes-1,Ren-1,Rld-1,RMX-A02,Ren-11,Rd-0,Rou-0,RMX-A180,RRS-7,Sap-0,Rome-1,Seattle-0,Ob-0,Rhen-1,Se-0,RRS-10,Np-0,Nw-0,Neo-6,NC-6,NFA-8,NFA-10,Nok-3,Na-1,Ms-0,Mnz-0,Mir-0,Mh-0,Mz-0,Lp2-6,Lp2-2,Lm-2,Nc-1,Mc-0,LL-0,Sei-0,Mv-0,Sg-1,Litva,Sorbo,Sp-0,Sq-1,Sq-8,Stw-0,Su-0,Sus-1,Ta-0,Tamm-2,…	NA
chr1	1588392	1588487	chr1	9915357	9916480	AT1TE31970	Lip-0,Cvi-0,Rome-1	Col-0,Ove-0,PHW-2,PHW-34,Per-1,Or-0,Old-1,Pi-0,Pt-0,Pu2-23,Pla-0,Pog-0,Pu2-7,Pu2-8,Pro-0,Rak-2,Ra-0,Ragl-1,Qar-8a,Rennes-1,Ren-1,Rld-1,RMX-A02,Ren-11,Rd-0,Rou-0,RMX-A180,RRS-7,Sap-0,Seattle-0,Ob-0,Rhen-1,Se-0,RRS-10,Np-0,Nw-0,Neo-6,NC-6,NFA-8,NFA-10,Nok-3,Na-1,Ms-0,Mnz-0,Mir-0,Mh-0,Mz-0,Lp2-6,Lp2-2,Lm-2,Nc-1,Mc-0,LL-0,Sei-0,Mv-0,Sg-1,Litva,Sorbo,Sp-0,Sq-1,Sq-8,Stw-0,Su-0,Sus-1,Ta-0,Tamm-2,Bla-1,S…	NA
chr1	1601196	1601266	chr3	9977355	9977444	AT3TE41515	Kro-0	Col-0,Ove-0,PHW-2,PHW-34,Per-1,Or-0,Old-1,Pi-0,Pt-0,Pu2-23,Pla-0,Pog-0,Pu2-7,Pu2-8,Pro-0,Rak-2,Ra-0,Ragl-1,Qar-8a,Rennes-1,Ren-1,Rld-1,RMX-A02,Ren-11,Rd-0,Rou-0,RMX-A180,RRS-7,Sap-0,Rome-1,Seattle-0,Ob-0,Rhen-1,Se-0,RRS-10,Np-0,Nw-0,Neo-6,NC-6,NFA-8,NFA-10,Nok-3,Na-1,Ms-0,Mnz-0,Mir-0,Mh-0,Mz-0,Lp2-6,Lp2-2,Lm-2,Nc-1,Mc-0,LL-0,Sei-0,Mv-0,Sg-1,Litva,Sorbo,Sp-0,Sq-1,Sq-8,Stw-0,Su-0,Sus-1,Ta-0,Tamm-2,…	NA
chr1	1605130	1605202	chr4	7594249	7596565	AT4TE33200	Bik-1	Col-0,Ove-0,PHW-2,PHW-34,Per-1,Or-0,Old-1,Pi-0,Pt-0,Pu2-23,Pla-0,Pog-0,Pu2-7,Pu2-8,Pro-0,Rak-2,Ra-0,Ragl-1,Qar-8a,Rennes-1,Ren-1,Rld-1,RMX-A02,Ren-11,Rd-0,Rou-0,RMX-A180,RRS-7,Sap-0,Rome-1,Seattle-0,Ob-0,Rhen-1,Se-0,RRS-10,Np-0,Nw-0,Neo-6,NC-6,NFA-8,NFA-10,Nok-3,Na-1,Ms-0,Mnz-0,Mir-0,Mh-0,Mz-0,Lp2-6,Lp2-2,Lm-2,Nc-1,Mc-0,LL-0,Sei-0,Mv-0,Sg-1,Litva,Sorbo,Sp-0,Sq-1,Sq-8,Stw-0,Su-0,Sus-1,Ta-0,Tamm-2,…	NA
chr1	1623883	1623989	chr3	22662352	22662578	AT3TE92360	Er-0	Col-0,Ove-0,PHW-2,PHW-34,Per-1,Or-0,Old-1,Pi-0,Pt-0,Pu2-23,Pla-0,Pog-0,Pu2-7,Pu2-8,Pro-0,Rak-2,Ra-0,Ragl-1,Qar-8a,Rennes-1,Ren-1,Rld-1,RMX-A02,Ren-11,Rd-0,Rou-0,RMX-A180,RRS-7,Sap-0,Rome-1,Seattle-0,Ob-0,Rhen-1,Se-0,RRS-10,Np-0,Nw-0,Neo-6,NC-6,NFA-8,NFA-10,Nok-3,Na-1,Ms-0,Mnz-0,Mir-0,Mh-0,Mz-0,Lp2-6,Lp2-2,Lm-2,Nc-1,Mc-0,LL-0,Sei-0,Mv-0,Sg-1,Litva,Sorbo,Sp-0,Sq-1,Sq-8,Stw-0,Su-0,Sus-1,Ta-0,Tamm-2,…	NA
chr1	1636059	1636195	chr2	1388832	1393901	AT2TE06390	Je-0,La-0,Ko-2,Or-0,Di-G,Dja-1,Bik-1,Altai-5,Ei-2,Chi-0,Lisse,HSm,Fr-2,Benk-1,Mnz-0,Pu2-7,Kar-1	Col-0,Ove-0,PHW-2,PHW-34,Per-1,Old-1,Pi-0,Pt-0,Pu2-23,Pla-0,Pog-0,Pu2-8,Pro-0,Rak-2,Ra-0,Ragl-1,Qar-8a,Rennes-1,Ren-1,Rld-1,RMX-A02,Ren-11,Rd-0,Rou-0,RMX-A180,RRS-7,Sap-0,Rome-1,Seattle-0,Ob-0,Rhen-1,Se-0,RRS-10,Np-0,Nw-0,Neo-6,NC-6,NFA-8,NFA-10,Nok-3,Na-1,Ms-0,Mir-0,Mh-0,Mz-0,Lp2-6,Lp2-2,Lm-2,Nc-1,Mc-0,LL-0,Sei-0,Mv-0,Sg-1,Litva,Sorbo,Sp-0,Sq-1,Sq-8,Stw-0,Su-0,Sus-1,Ta-0,Tamm-2,Bla-1,Sf-1,Si-0,T…	young
chr1	1636154	1636223	chr5	19495551	19496983	AT5TE70155	Fi-0	Col-0,Ove-0,PHW-2,PHW-34,Per-1,Or-0,Old-1,Pi-0,Pt-0,Pu2-23,Pla-0,Pog-0,Pu2-7,Pu2-8,Pro-0,Rak-2,Ra-0,Ragl-1,Qar-8a,Rennes-1,Ren-1,Rld-1,RMX-A02,Ren-11,Rd-0,Rou-0,RMX-A180,RRS-7,Sap-0,Rome-1,Seattle-0,Ob-0,Rhen-1,Se-0,RRS-10,Np-0,Nw-0,Neo-6,NC-6,NFA-8,NFA-10,Nok-3,Na-1,Ms-0,Mnz-0,Mir-0,Mh-0,Mz-0,Lp2-6,Lp2-2,Lm-2,Nc-1,Mc-0,LL-0,Sei-0,Mv-0,Sg-1,Litva,Sorbo,Sp-0,Sq-1,Sq-8,Stw-0,Su-0,Sus-1,Ta-0,Tamm-2,…	NA
chr1	1642673	1642762	chr5	12540559	12544395	AT5TE44415	Fi-0,Got-22,PHW-2	Col-0,Ove-0,PHW-34,Per-1,Or-0,Old-1,Pi-0,Pt-0,Pu2-23,Pla-0,Pog-0,Pu2-7,Pu2-8,Pro-0,Rak-2,Ra-0,Ragl-1,Qar-8a,Rennes-1,Ren-1,Rld-1,RMX-A02,Ren-11,Rd-0,Rou-0,RMX-A180,RRS-7,Sap-0,Rome-1,Seattle-0,Ob-0,Rhen-1,Se-0,RRS-10,Np-0,Nw-0,Neo-6,NC-6,NFA-8,NFA-10,Nok-3,Na-1,Ms-0,Mnz-0,Mir-0,Mh-0,Mz-0,Lp2-6,Lp2-2,Lm-2,Nc-1,Mc-0,LL-0,Sei-0,Mv-0,Sg-1,Litva,Sorbo,Sp-0,Sq-1,Sq-8,Stw-0,Su-0,Sus-1,Ta-0,Tamm-2,Bla-1,…	NA
chr1	1677319	1677393	chr1	16624534	16625815	AT1TE54795	Pt-0	Col-0,Ove-0,PHW-2,PHW-34,Per-1,Or-0,Old-1,Pi-0,Pu2-23,Pla-0,Pog-0,Pu2-7,Pu2-8,Pro-0,Rak-2,Ra-0,Ragl-1,Qar-8a,Rennes-1,Ren-1,Rld-1,RMX-A02,Ren-11,Rd-0,Rou-0,RMX-A180,RRS-7,Sap-0,Rome-1,Seattle-0,Ob-0,Rhen-1,Se-0,RRS-10,Np-0,Nw-0,Neo-6,NC-6,NFA-8,NFA-10,Nok-3,Na-1,Ms-0,Mnz-0,Mir-0,Mh-0,Mz-0,Lp2-6,Lp2-2,Lm-2,Nc-1,Mc-0,LL-0,Sei-0,Mv-0,Sg-1,Litva,Sorbo,Sp-0,Sq-1,Sq-8,Stw-0,Su-0,Sus-1,Ta-0,Tamm-2,Bla-1…	NA
chr1	1681627	1681721	chr2	12740683	12740923	AT2TE55700	Ga-0	Col-0,Ove-0,PHW-2,PHW-34,Per-1,Or-0,Old-1,Pi-0,Pt-0,Pu2-23,Pla-0,Pog-0,Pu2-7,Pu2-8,Pro-0,Rak-2,Ra-0,Ragl-1,Qar-8a,Rennes-1,Ren-1,Rld-1,RMX-A02,Ren-11,Rd-0,Rou-0,RMX-A180,RRS-7,Sap-0,Rome-1,Seattle-0,Ob-0,Rhen-1,Se-0,RRS-10,Np-0,Nw-0,Neo-6,NC-6,NFA-8,NFA-10,Nok-3,Na-1,Ms-0,Mnz-0,Mir-0,Mh-0,Mz-0,Lp2-6,Lp2-2,Lm-2,Nc-1,Mc-0,LL-0,Sei-0,Mv-0,Sg-1,Litva,Sorbo,Sp-0,Sq-1,Sq-8,Stw-0,Su-0,Sus-1,Ta-0,Tamm-2,…	NA
chr1	1706412	1706442	chr3	11646060	11647280	AT3TE48430	Pla-0,Bch-1	Col-0,Ove-0,PHW-2,PHW-34,Per-1,Or-0,Old-1,Pi-0,Pt-0,Pu2-23,Pog-0,Pu2-7,Pu2-8,Pro-0,Rak-2,Ra-0,Ragl-1,Qar-8a,Rennes-1,Ren-1,Rld-1,RMX-A02,Ren-11,Rd-0,Rou-0,RMX-A180,RRS-7,Sap-0,Rome-1,Seattle-0,Ob-0,Rhen-1,Se-0,RRS-10,Np-0,Nw-0,Neo-6,NC-6,NFA-8,NFA-10,Nok-3,Na-1,Ms-0,Mnz-0,Mir-0,Mh-0,Mz-0,Lp2-6,Lp2-2,Lm-2,Nc-1,Mc-0,LL-0,Sei-0,Mv-0,Sg-1,Litva,Sorbo,Sp-0,Sq-1,Sq-8,Stw-0,Su-0,Sus-1,Ta-0,Tamm-2,Bla-1,…	NA
chr1	1724932	1724993	chr5	10072240	10072879	AT5TE36700	LL-0,Lip-0	Col-0,Ove-0,PHW-2,PHW-34,Per-1,Or-0,Old-1,Pi-0,Pt-0,Pu2-23,Pla-0,Pog-0,Pu2-7,Pu2-8,Pro-0,Rak-2,Ra-0,Ragl-1,Qar-8a,Rennes-1,Ren-1,Rld-1,RMX-A02,Ren-11,Rd-0,Rou-0,RMX-A180,RRS-7,Sap-0,Rome-1,Seattle-0,Ob-0,Rhen-1,Se-0,RRS-10,Np-0,Nw-0,Neo-6,NC-6,NFA-8,NFA-10,Nok-3,Na-1,Ms-0,Mnz-0,Mir-0,Mh-0,Mz-0,Lp2-6,Lp2-2,Lm-2,Nc-1,Mc-0,Sei-0,Mv-0,Sg-1,Litva,Sorbo,Sp-0,Sq-1,Sq-8,Stw-0,Su-0,Sus-1,Ta-0,Tamm-2,Bla-1…	NA
chr1	1744157	1744267	chr3	19520643	19521598	AT3TE79240	Mir-0,An-1,PHW-34	Col-0,Ove-0,PHW-2,Per-1,Or-0,Old-1,Pi-0,Pt-0,Pu2-23,Pla-0,Pog-0,Pu2-7,Pu2-8,Pro-0,Rak-2,Ra-0,Ragl-1,Qar-8a,Rennes-1,Ren-1,Rld-1,RMX-A02,Ren-11,Rd-0,Rou-0,RMX-A180,RRS-7,Sap-0,Rome-1,Seattle-0,Ob-0,Rhen-1,Se-0,RRS-10,Np-0,Nw-0,Neo-6,NC-6,NFA-8,NFA-10,Nok-3,Na-1,Ms-0,Mnz-0,Mh-0,Mz-0,Lp2-6,Lp2-2,Lm-2,Nc-1,Mc-0,LL-0,Sei-0,Mv-0,Sg-1,Litva,Sorbo,Sp-0,Sq-1,Sq-8,Stw-0,Su-0,Sus-1,Ta-0,Tamm-2,Bla-1,Sf-1,Si…	NA
chr1	1800493	1800556	chr5	8447276	8447463	AT5TE30565	Qar-8a,Cvi-0	Col-0,Ove-0,PHW-2,PHW-34,Per-1,Or-0,Old-1,Pi-0,Pt-0,Pu2-23,Pla-0,Pog-0,Pu2-7,Pu2-8,Pro-0,Rak-2,Ra-0,Ragl-1,Rennes-1,Ren-1,Rld-1,RMX-A02,Ren-11,Rd-0,Rou-0,RMX-A180,RRS-7,Sap-0,Rome-1,Seattle-0,Ob-0,Rhen-1,Se-0,RRS-10,Np-0,Nw-0,Neo-6,NC-6,NFA-8,NFA-10,Nok-3,Na-1,Ms-0,Mnz-0,Mir-0,Mh-0,Mz-0,Lp2-6,Lp2-2,Lm-2,Nc-1,Mc-0,LL-0,Sei-0,Mv-0,Sg-1,Litva,Sorbo,Sp-0,Sq-1,Sq-8,Stw-0,Su-0,Sus-1,Ta-0,Tamm-2,Bla-1,S…	NA
chr1	1817522	1817590	chr3	10663779	10663835	AT3TE44315	Kyoto,Ba-1	Col-0,Ove-0,PHW-2,PHW-34,Per-1,Or-0,Old-1,Pi-0,Pt-0,Pu2-23,Pla-0,Pog-0,Pu2-7,Pu2-8,Pro-0,Rak-2,Ra-0,Ragl-1,Qar-8a,Rennes-1,Ren-1,Rld-1,RMX-A02,Ren-11,Rd-0,Rou-0,RMX-A180,RRS-7,Sap-0,Rome-1,Seattle-0,Ob-0,Rhen-1,Se-0,RRS-10,Np-0,Nw-0,Neo-6,NC-6,NFA-8,NFA-10,Nok-3,Na-1,Ms-0,Mnz-0,Mir-0,Mh-0,Mz-0,Lp2-6,Lp2-2,Lm-2,Nc-1,Mc-0,LL-0,Sei-0,Mv-0,Sg-1,Litva,Sorbo,Sp-0,Sq-1,Sq-8,Stw-0,Su-0,Sus-1,Ta-0,Tamm-2,…	NA
chr1	1839294	1839362	chr1	24776634	24776698	AT1TE81370	Kas-2,Bla-1,Bor-1	Col-0,Ove-0,PHW-2,PHW-34,Per-1,Or-0,Old-1,Pi-0,Pt-0,Pu2-23,Pla-0,Pog-0,Pu2-7,Pu2-8,Pro-0,Rak-2,Ra-0,Ragl-1,Qar-8a,Rennes-1,Ren-1,Rld-1,RMX-A02,Ren-11,Rd-0,Rou-0,RMX-A180,RRS-7,Sap-0,Rome-1,Seattle-0,Ob-0,Rhen-1,Se-0,RRS-10,Np-0,Nw-0,Neo-6,NC-6,NFA-8,NFA-10,Nok-3,Na-1,Ms-0,Mnz-0,Mir-0,Mh-0,Mz-0,Lp2-6,Lp2-2,Lm-2,Nc-1,Mc-0,LL-0,Sei-0,Mv-0,Sg-1,Litva,Sorbo,Sp-0,Sq-1,Sq-8,Stw-0,Su-0,Sus-1,Ta-0,Tamm-2,…	NA
chr1	1860960	1861067	chr5	9557280	9559986	AT5TE34715	El-0,Knox-10,Mv-0	Col-0,Ove-0,PHW-2,PHW-34,Per-1,Or-0,Old-1,Pi-0,Pt-0,Pu2-23,Pla-0,Pog-0,Pu2-7,Pu2-8,Pro-0,Rak-2,Ra-0,Ragl-1,Qar-8a,Rennes-1,Ren-1,Rld-1,RMX-A02,Ren-11,Rd-0,Rou-0,RMX-A180,RRS-7,Sap-0,Rome-1,Seattle-0,Ob-0,Rhen-1,Se-0,RRS-10,Np-0,Nw-0,Neo-6,NC-6,NFA-8,NFA-10,Nok-3,Na-1,Ms-0,Mnz-0,Mir-0,Mh-0,Mz-0,Lp2-6,Lp2-2,Lm-2,Nc-1,Mc-0,LL-0,Sei-0,Sg-1,Litva,Sorbo,Sp-0,Sq-1,Sq-8,Stw-0,Su-0,Sus-1,Ta-0,Tamm-2,Bla-1…	NA
chr1	1922260	1922335	chr1	6211689	6211987	AT1TE20090	Et-0,Lip-0	Col-0,Ove-0,PHW-2,PHW-34,Per-1,Or-0,Old-1,Pi-0,Pt-0,Pu2-23,Pla-0,Pog-0,Pu2-7,Pu2-8,Pro-0,Rak-2,Ra-0,Ragl-1,Qar-8a,Rennes-1,Ren-1,Rld-1,RMX-A02,Ren-11,Rd-0,Rou-0,RMX-A180,RRS-7,Sap-0,Rome-1,Seattle-0,Ob-0,Rhen-1,Se-0,RRS-10,Np-0,Nw-0,Neo-6,NC-6,NFA-8,NFA-10,Nok-3,Na-1,Ms-0,Mnz-0,Mir-0,Mh-0,Mz-0,Lp2-6,Lp2-2,Lm-2,Nc-1,Mc-0,LL-0,Sei-0,Mv-0,Sg-1,Litva,Sorbo,Sp-0,Sq-1,Sq-8,Stw-0,Su-0,Sus-1,Ta-0,Tamm-2,…	NA
chr1	1941365	1941439	chr4	17501120	17502316	AT4TE84485	Kar-1	Col-0,Ove-0,PHW-2,PHW-34,Per-1,Or-0,Old-1,Pi-0,Pt-0,Pu2-23,Pla-0,Pog-0,Pu2-7,Pu2-8,Pro-0,Rak-2,Ra-0,Ragl-1,Qar-8a,Rennes-1,Ren-1,Rld-1,RMX-A02,Ren-11,Rd-0,Rou-0,RMX-A180,RRS-7,Sap-0,Rome-1,Seattle-0,Ob-0,Rhen-1,Se-0,RRS-10,Np-0,Nw-0,Neo-6,NC-6,NFA-8,NFA-10,Nok-3,Na-1,Ms-0,Mnz-0,Mir-0,Mh-0,Mz-0,Lp2-6,Lp2-2,Lm-2,Nc-1,Mc-0,LL-0,Sei-0,Mv-0,Sg-1,Litva,Sorbo,Sp-0,Sq-1,Sq-8,Stw-0,Su-0,Sus-1,Ta-0,Tamm-2,…	NA
chr1	1953601	1953718	chr5	14810261	14810881	AT5TE53390	Etna-2	Col-0,Ove-0,PHW-2,PHW-34,Per-1,Or-0,Old-1,Pi-0,Pt-0,Pu2-23,Pla-0,Pog-0,Pu2-7,Pu2-8,Pro-0,Rak-2,Ra-0,Ragl-1,Qar-8a,Rennes-1,Ren-1,Rld-1,RMX-A02,Ren-11,Rd-0,Rou-0,RMX-A180,RRS-7,Sap-0,Rome-1,Seattle-0,Ob-0,Rhen-1,Se-0,RRS-10,Np-0,Nw-0,Neo-6,NC-6,NFA-8,NFA-10,Nok-3,Na-1,Ms-0,Mnz-0,Mir-0,Mh-0,Mz-0,Lp2-6,Lp2-2,Lm-2,Nc-1,Mc-0,LL-0,Sei-0,Mv-0,Sg-1,Litva,Sorbo,Sp-0,Sq-1,Sq-8,Stw-0,Su-0,Sus-1,Ta-0,Tamm-2,…	NA
chr1	2030989	2031022	chr5	24302976	24303057	AT5TE87415	Et-0,PHW-34	Col-0,Ove-0,PHW-2,Per-1,Or-0,Old-1,Pi-0,Pt-0,Pu2-23,Pla-0,Pog-0,Pu2-7,Pu2-8,Pro-0,Rak-2,Ra-0,Ragl-1,Qar-8a,Rennes-1,Ren-1,Rld-1,RMX-A02,Ren-11,Rd-0,Rou-0,RMX-A180,RRS-7,Sap-0,Rome-1,Seattle-0,Ob-0,Rhen-1,Se-0,RRS-10,Np-0,Nw-0,Neo-6,NC-6,NFA-8,NFA-10,Nok-3,Na-1,Ms-0,Mnz-0,Mir-0,Mh-0,Mz-0,Lp2-6,Lp2-2,Lm-2,Nc-1,Mc-0,LL-0,Sei-0,Mv-0,Sg-1,Litva,Sorbo,Sp-0,Sq-1,Sq-8,Stw-0,Su-0,Sus-1,Ta-0,Tamm-2,Bla-1,S…	NA
chr1	2031672	2031700	chr5	3802700	3802851	AT5TE13800	Or-0,Sf-1,Ren-1,Su-0,NC-6,Dem-4,RMX-A02	Col-0,Ove-0,PHW-2,PHW-34,Per-1,Pi-0,Pt-0,Pu2-23,Pla-0,Pog-0,Pu2-7,Pu2-8,Pro-0,Rak-2,Ra-0,Ragl-1,Qar-8a,Rennes-1,Rld-1,Ren-11,Rd-0,Rou-0,RMX-A180,RRS-7,Sap-0,Rome-1,Seattle-0,Ob-0,Rhen-1,Se-0,RRS-10,Np-0,Nw-0,Neo-6,NFA-8,NFA-10,Nok-3,Na-1,Ms-0,Mnz-0,Mir-0,Mh-0,Mz-0,Lp2-6,Lp2-2,Lm-2,Nc-1,Mc-0,LL-0,Sei-0,Mv-0,Sg-1,Litva,Sorbo,Sp-0,Sq-1,Sq-8,Stw-0,Sus-1,Ta-0,Tamm-2,Bla-1,Si-0,Tamm-27,Tha-1,Ting-1,Tol…	young
chr1	2070651	2070806	chr1	13524126	13524980	AT1TE44260	Kas-2	Col-0,Ove-0,PHW-2,PHW-34,Per-1,Or-0,Old-1,Pi-0,Pt-0,Pu2-23,Pla-0,Pog-0,Pu2-7,Pu2-8,Pro-0,Rak-2,Ra-0,Ragl-1,Qar-8a,Rennes-1,Ren-1,Rld-1,RMX-A02,Ren-11,Rd-0,Rou-0,RMX-A180,RRS-7,Sap-0,Rome-1,Seattle-0,Ob-0,Rhen-1,Se-0,RRS-10,Np-0,Nw-0,Neo-6,NC-6,NFA-8,NFA-10,Nok-3,Na-1,Ms-0,Mnz-0,Mir-0,Mh-0,Mz-0,Lp2-6,Lp2-2,Lm-2,Nc-1,Mc-0,LL-0,Sei-0,Mv-0,Sg-1,Litva,Sorbo,Sp-0,Sq-1,Sq-8,Stw-0,Su-0,Sus-1,Ta-0,Tamm-2,…	NA
chr1	2123419	2123529	chr3	16234584	16235029	AT3TE65760	Lp2-2	Col-0,Ove-0,PHW-2,PHW-34,Per-1,Or-0,Old-1,Pi-0,Pt-0,Pu2-23,Pla-0,Pog-0,Pu2-7,Pu2-8,Pro-0,Rak-2,Ra-0,Ragl-1,Qar-8a,Rennes-1,Ren-1,Rld-1,RMX-A02,Ren-11,Rd-0,Rou-0,RMX-A180,RRS-7,Sap-0,Rome-1,Seattle-0,Ob-0,Rhen-1,Se-0,RRS-10,Np-0,Nw-0,Neo-6,NC-6,NFA-8,NFA-10,Nok-3,Na-1,Ms-0,Mnz-0,Mir-0,Mh-0,Mz-0,Lp2-6,Lm-2,Nc-1,Mc-0,LL-0,Sei-0,Mv-0,Sg-1,Litva,Sorbo,Sp-0,Sq-1,Sq-8,Stw-0,Su-0,Sus-1,Ta-0,Tamm-2,Bla-1,…	NA
chr1	2160779	2160895	chr3	5277962	5286732	AT3TE22200	Westkar-4	Col-0,Ove-0,PHW-2,PHW-34,Per-1,Or-0,Old-1,Pi-0,Pt-0,Pu2-23,Pla-0,Pog-0,Pu2-7,Pu2-8,Pro-0,Rak-2,Ra-0,Ragl-1,Qar-8a,Rennes-1,Ren-1,Rld-1,RMX-A02,Ren-11,Rd-0,Rou-0,RMX-A180,RRS-7,Sap-0,Rome-1,Seattle-0,Ob-0,Rhen-1,Se-0,RRS-10,Np-0,Nw-0,Neo-6,NC-6,NFA-8,NFA-10,Nok-3,Na-1,Ms-0,Mnz-0,Mir-0,Mh-0,Mz-0,Lp2-6,Lp2-2,Lm-2,Nc-1,Mc-0,LL-0,Sei-0,Mv-0,Sg-1,Litva,Sorbo,Sp-0,Sq-1,Sq-8,Stw-0,Su-0,Sus-1,Ta-0,Tamm-2,…	NA
chr1	2188496	2188613	chr2	8893463	8895164	AT2TE37435	Ge-0	Col-0,Ove-0,PHW-2,PHW-34,Per-1,Or-0,Old-1,Pi-0,Pt-0,Pu2-23,Pla-0,Pog-0,Pu2-7,Pu2-8,Pro-0,Rak-2,Ra-0,Ragl-1,Qar-8a,Rennes-1,Ren-1,Rld-1,RMX-A02,Ren-11,Rd-0,Rou-0,RMX-A180,RRS-7,Sap-0,Rome-1,Seattle-0,Ob-0,Rhen-1,Se-0,RRS-10,Np-0,Nw-0,Neo-6,NC-6,NFA-8,NFA-10,Nok-3,Na-1,Ms-0,Mnz-0,Mir-0,Mh-0,Mz-0,Lp2-6,Lp2-2,Lm-2,Nc-1,Mc-0,LL-0,Sei-0,Mv-0,Sg-1,Litva,Sorbo,Sp-0,Sq-1,Sq-8,Stw-0,Su-0,Sus-1,Ta-0,Tamm-2,…	NA
chr1	2207334	2207415	chr1	28526861	28527671	AT1TE93320	Kb-0,Gu-0,Amel-1,Kl-5	Col-0,Ove-0,PHW-2,PHW-34,Per-1,Or-0,Old-1,Pi-0,Pt-0,Pu2-23,Pla-0,Pog-0,Pu2-7,Pu2-8,Pro-0,Rak-2,Ra-0,Ragl-1,Qar-8a,Rennes-1,Ren-1,Rld-1,RMX-A02,Ren-11,Rd-0,Rou-0,RMX-A180,RRS-7,Sap-0,Rome-1,Seattle-0,Ob-0,Rhen-1,Se-0,RRS-10,Np-0,Nw-0,Neo-6,NC-6,NFA-8,NFA-10,Nok-3,Na-1,Ms-0,Mnz-0,Mir-0,Mh-0,Mz-0,Lp2-6,Lp2-2,Lm-2,Nc-1,Mc-0,LL-0,Sei-0,Mv-0,Sg-1,Litva,Sorbo,Sp-0,Sq-1,Sq-8,Stw-0,Su-0,Sus-1,Ta-0,Tamm-2,…	NA
chr1	2286297	2286364	chr3	15814611	15818285	AT3TE63950	Dra-0	Col-0,Ove-0,PHW-2,PHW-34,Per-1,Or-0,Old-1,Pi-0,Pt-0,Pu2-23,Pla-0,Pog-0,Pu2-7,Pu2-8,Pro-0,Rak-2,Ra-0,Ragl-1,Qar-8a,Rennes-1,Ren-1,Rld-1,RMX-A02,Ren-11,Rd-0,Rou-0,RMX-A180,RRS-7,Sap-0,Rome-1,Seattle-0,Ob-0,Rhen-1,Se-0,RRS-10,Np-0,Nw-0,Neo-6,NC-6,NFA-8,NFA-10,Nok-3,Na-1,Ms-0,Mnz-0,Mir-0,Mh-0,Mz-0,Lp2-6,Lp2-2,Lm-2,Nc-1,Mc-0,LL-0,Sei-0,Mv-0,Sg-1,Litva,Sorbo,Sp-0,Sq-1,Sq-8,Stw-0,Su-0,Sus-1,Ta-0,Tamm-2,…	NA
chr1	2295764	2295830	chr5	13310280	13310435	AT5TE47175	Kz-9	Col-0,Ove-0,PHW-2,PHW-34,Per-1,Or-0,Old-1,Pi-0,Pt-0,Pu2-23,Pla-0,Pog-0,Pu2-7,Pu2-8,Pro-0,Rak-2,Ra-0,Ragl-1,Qar-8a,Rennes-1,Ren-1,Rld-1,RMX-A02,Ren-11,Rd-0,Rou-0,RMX-A180,RRS-7,Sap-0,Rome-1,Seattle-0,Ob-0,Rhen-1,Se-0,RRS-10,Np-0,Nw-0,Neo-6,NC-6,NFA-8,NFA-10,Nok-3,Na-1,Ms-0,Mnz-0,Mir-0,Mh-0,Mz-0,Lp2-6,Lp2-2,Lm-2,Nc-1,Mc-0,LL-0,Sei-0,Mv-0,Sg-1,Litva,Sorbo,Sp-0,Sq-1,Sq-8,Stw-0,Su-0,Sus-1,Ta-0,Tamm-2,…	NA
chr1	2333377	2333449	chr2	6819007	6823736	AT2TE27820	Altai-5	Col-0,Ove-0,PHW-2,PHW-34,Per-1,Or-0,Old-1,Pi-0,Pt-0,Pu2-23,Pla-0,Pog-0,Pu2-7,Pu2-8,Pro-0,Rak-2,Ra-0,Ragl-1,Qar-8a,Rennes-1,Ren-1,Rld-1,RMX-A02,Ren-11,Rd-0,Rou-0,RMX-A180,RRS-7,Sap-0,Rome-1,Seattle-0,Ob-0,Rhen-1,Se-0,RRS-10,Np-0,Nw-0,Neo-6,NC-6,NFA-8,NFA-10,Nok-3,Na-1,Ms-0,Mnz-0,Mir-0,Mh-0,Mz-0,Lp2-6,Lp2-2,Lm-2,Nc-1,Mc-0,LL-0,Sei-0,Mv-0,Sg-1,Litva,Sorbo,Sp-0,Sq-1,Sq-8,Stw-0,Su-0,Sus-1,Ta-0,Tamm-2,…	NA
chr1	2402821	2402945	chr3	5277962	5286732	AT3TE22200	Nok-3	Col-0,Ove-0,PHW-2,PHW-34,Per-1,Or-0,Old-1,Pi-0,Pt-0,Pu2-23,Pla-0,Pog-0,Pu2-7,Pu2-8,Pro-0,Rak-2,Ra-0,Ragl-1,Qar-8a,Rennes-1,Ren-1,Rld-1,RMX-A02,Ren-11,Rd-0,Rou-0,RMX-A180,RRS-7,Sap-0,Rome-1,Seattle-0,Ob-0,Rhen-1,Se-0,RRS-10,Np-0,Nw-0,Neo-6,NC-6,NFA-8,NFA-10,Na-1,Ms-0,Mnz-0,Mir-0,Mh-0,Mz-0,Lp2-6,Lp2-2,Lm-2,Nc-1,Mc-0,LL-0,Sei-0,Mv-0,Sg-1,Litva,Sorbo,Sp-0,Sq-1,Sq-8,Stw-0,Su-0,Sus-1,Ta-0,Tamm-2,Bla-1,…	NA
chr1	2462217	2462277	chr3	17116582	17116870	AT3TE69355	Cvi-0	Col-0,Ove-0,PHW-2,PHW-34,Per-1,Or-0,Old-1,Pi-0,Pt-0,Pu2-23,Pla-0,Pog-0,Pu2-7,Pu2-8,Pro-0,Rak-2,Ra-0,Ragl-1,Qar-8a,Rennes-1,Ren-1,Rld-1,RMX-A02,Ren-11,Rd-0,Rou-0,RMX-A180,RRS-7,Sap-0,Rome-1,Seattle-0,Ob-0,Rhen-1,Se-0,RRS-10,Np-0,Nw-0,Neo-6,NC-6,NFA-8,NFA-10,Nok-3,Na-1,Ms-0,Mnz-0,Mir-0,Mh-0,Mz-0,Lp2-6,Lp2-2,Lm-2,Nc-1,Mc-0,LL-0,Sei-0,Mv-0,Sg-1,Litva,Sorbo,Sp-0,Sq-1,Sq-8,Stw-0,Su-0,Sus-1,Ta-0,Tamm-2,…	NA
chr1	2485597	2485679	chr3	18308793	18310956	AT3TE74275	Kent,Lp2-6,Na-1,Gu-0,Ob-0,Wl-0,Kro-0,Utrecht	Col-0,Ove-0,PHW-2,PHW-34,Per-1,Or-0,Old-1,Pi-0,Pt-0,Pu2-23,Pla-0,Pog-0,Pu2-7,Pu2-8,Pro-0,Rak-2,Ra-0,Ragl-1,Qar-8a,Rennes-1,Ren-1,Rld-1,RMX-A02,Ren-11,Rd-0,Rou-0,RMX-A180,RRS-7,Sap-0,Rome-1,Seattle-0,Rhen-1,Se-0,RRS-10,Np-0,Nw-0,Neo-6,NC-6,NFA-8,NFA-10,Nok-3,Ms-0,Mnz-0,Mir-0,Mh-0,Mz-0,Lp2-2,Lm-2,Nc-1,Mc-0,LL-0,Sei-0,Mv-0,Sg-1,Litva,Sorbo,Sp-0,Sq-1,Sq-8,Stw-0,Su-0,Sus-1,Ta-0,Tamm-2,Bla-1,Sf-1,Si-0,…	young
chr1	2512488	2512595	chr2	11266045	11267285	AT2TE48710	Ge-0,Sf-1,Br-0,Ang-0,Mh-0,Bch-1,Amel-1	Col-0,Ove-0,PHW-2,PHW-34,Per-1,Or-0,Old-1,Pi-0,Pt-0,Pu2-23,Pla-0,Pog-0,Pu2-7,Pu2-8,Pro-0,Rak-2,Ra-0,Ragl-1,Qar-8a,Rennes-1,Ren-1,Rld-1,RMX-A02,Ren-11,Rd-0,Rou-0,RMX-A180,RRS-7,Sap-0,Rome-1,Seattle-0,Ob-0,Rhen-1,Se-0,RRS-10,Np-0,Nw-0,Neo-6,NC-6,NFA-8,NFA-10,Nok-3,Na-1,Ms-0,Mnz-0,Mir-0,Mz-0,Lp2-6,Lp2-2,Lm-2,Nc-1,Mc-0,LL-0,Sei-0,Mv-0,Sg-1,Litva,Sorbo,Sp-0,Sq-1,Sq-8,Stw-0,Su-0,Sus-1,Ta-0,Tamm-2,Bla-1…	young
chr1	2513186	2513225	chr5	20680304	20682655	AT5TE74510	Sorbo	Col-0,Ove-0,PHW-2,PHW-34,Per-1,Or-0,Old-1,Pi-0,Pt-0,Pu2-23,Pla-0,Pog-0,Pu2-7,Pu2-8,Pro-0,Rak-2,Ra-0,Ragl-1,Qar-8a,Rennes-1,Ren-1,Rld-1,RMX-A02,Ren-11,Rd-0,Rou-0,RMX-A180,RRS-7,Sap-0,Rome-1,Seattle-0,Ob-0,Rhen-1,Se-0,RRS-10,Np-0,Nw-0,Neo-6,NC-6,NFA-8,NFA-10,Nok-3,Na-1,Ms-0,Mnz-0,Mir-0,Mh-0,Mz-0,Lp2-6,Lp2-2,Lm-2,Nc-1,Mc-0,LL-0,Sei-0,Mv-0,Sg-1,Litva,Sp-0,Sq-1,Sq-8,Stw-0,Su-0,Sus-1,Ta-0,Tamm-2,Bla-1,…	NA
chr1	2520416	2520537	chr4	5278902	5279777	AT4TE21950	Qar-8a,Ann-1	Col-0,Ove-0,PHW-2,PHW-34,Per-1,Or-0,Old-1,Pi-0,Pt-0,Pu2-23,Pla-0,Pog-0,Pu2-7,Pu2-8,Pro-0,Rak-2,Ra-0,Ragl-1,Rennes-1,Ren-1,Rld-1,RMX-A02,Ren-11,Rd-0,Rou-0,RMX-A180,RRS-7,Sap-0,Rome-1,Seattle-0,Ob-0,Rhen-1,Se-0,RRS-10,Np-0,Nw-0,Neo-6,NC-6,NFA-8,NFA-10,Nok-3,Na-1,Ms-0,Mnz-0,Mir-0,Mh-0,Mz-0,Lp2-6,Lp2-2,Lm-2,Nc-1,Mc-0,LL-0,Sei-0,Mv-0,Sg-1,Litva,Sorbo,Sp-0,Sq-1,Sq-8,Stw-0,Su-0,Sus-1,Ta-0,Tamm-2,Bla-1,S…	NA
chr1	2583625	2583756	chr5	14586893	14587071	AT5TE52430	Li-2:1,Ts-1,Uk-1,Pu2-23,Ts-5,Bl-1,HR-10,Uod-7,Kb-0,La-0,Bor-4,Sp-0,Pt-0,Nw-0,Sei-0,Lip-0,Amel-1,RMX-A02,Krot-0,Bla-1,Pi-0,Ga-0,Da_1_-12,En-D,Ei-2,Van-0,Dr-0,Ob-0,Wa-1,Do-0,Kl-5,Gel-1,Ms-0,Dra-0,LL-0,Ting-1,Di-G,Jl-3,Uod-1,RMX-A180,Ak-1,An-1,Kas-1,Rld-1,Sg-1,Na-1,Ang-0,Gu-0,Utrecht,Aa-0,Tu-0,Ber,Ta-0,Tha-1,En-2,Abd-0,Et-0,Hey-1,Bs-1,Or-0,Sf-1,Ove-0,Si-0,HR-5,Pu2-7,Per-1,Kas-2,Wil-1,Mir-0,Jm-0,CIBC…	Col-0,PHW-2,PHW-34,Old-1,Pla-0,Pog-0,Pu2-8,Pro-0,Rak-2,Ra-0,Ragl-1,Qar-8a,Rennes-1,Ren-1,Ren-11,Rd-0,Rou-0,RRS-7,Sap-0,Rome-1,Seattle-0,Rhen-1,Se-0,RRS-10,Np-0,Neo-6,NC-6,NFA-8,NFA-10,Nok-3,Mnz-0,Mz-0,Lp2-2,Lm-2,Nc-1,Mc-0,Mv-0,Litva,Sorbo,Sq-1,Sq-8,Stw-0,Su-0,Sus-1,Tamm-2,Tamm-27,Tol-0,Tul-0,Ty-0,Ven-1,Vind-1,Wc-1,Wei-0,Westkar-4,Ws-2,Wt-5,Yo-0,Zal-1,Zdr-1,Pna-17,Rubezhnoe-1,Bik-1,Bg-2,Benk-1,Boo…	old
chr1	2585716	2585855	chr4	5976695	5977326	AT4TE25160	Ty-0,Ms-0,Es-0	Col-0,Ove-0,PHW-2,PHW-34,Per-1,Or-0,Old-1,Pi-0,Pt-0,Pu2-23,Pla-0,Pog-0,Pu2-7,Pu2-8,Pro-0,Rak-2,Ra-0,Ragl-1,Qar-8a,Rennes-1,Ren-1,Rld-1,RMX-A02,Ren-11,Rd-0,Rou-0,RMX-A180,RRS-7,Sap-0,Rome-1,Seattle-0,Ob-0,Rhen-1,Se-0,RRS-10,Np-0,Nw-0,Neo-6,NC-6,NFA-8,NFA-10,Nok-3,Na-1,Mnz-0,Mir-0,Mh-0,Mz-0,Lp2-6,Lp2-2,Lm-2,Nc-1,Mc-0,LL-0,Sei-0,Mv-0,Sg-1,Litva,Sorbo,Sp-0,Sq-1,Sq-8,Stw-0,Su-0,Sus-1,Ta-0,Tamm-2,Bla-1…	NA
chr1	2585725	2585850	chr3	16568177	16568744	AT3TE67180	Hau-0,Wt-5	Col-0,Ove-0,PHW-2,PHW-34,Per-1,Or-0,Old-1,Pi-0,Pt-0,Pu2-23,Pla-0,Pog-0,Pu2-7,Pu2-8,Pro-0,Rak-2,Ra-0,Ragl-1,Qar-8a,Rennes-1,Ren-1,Rld-1,RMX-A02,Ren-11,Rd-0,Rou-0,RMX-A180,RRS-7,Sap-0,Rome-1,Seattle-0,Ob-0,Rhen-1,Se-0,RRS-10,Np-0,Nw-0,Neo-6,NC-6,NFA-8,NFA-10,Nok-3,Na-1,Ms-0,Mnz-0,Mir-0,Mh-0,Mz-0,Lp2-6,Lp2-2,Lm-2,Nc-1,Mc-0,LL-0,Sei-0,Mv-0,Sg-1,Litva,Sorbo,Sp-0,Sq-1,Sq-8,Stw-0,Su-0,Sus-1,Ta-0,Tamm-2,…	NA
chr1	2590196	2590338	chr4	17712148	17716980	AT4TE85580	Ty-0	Col-0,Ove-0,PHW-2,PHW-34,Per-1,Or-0,Old-1,Pi-0,Pt-0,Pu2-23,Pla-0,Pog-0,Pu2-7,Pu2-8,Pro-0,Rak-2,Ra-0,Ragl-1,Qar-8a,Rennes-1,Ren-1,Rld-1,RMX-A02,Ren-11,Rd-0,Rou-0,RMX-A180,RRS-7,Sap-0,Rome-1,Seattle-0,Ob-0,Rhen-1,Se-0,RRS-10,Np-0,Nw-0,Neo-6,NC-6,NFA-8,NFA-10,Nok-3,Na-1,Ms-0,Mnz-0,Mir-0,Mh-0,Mz-0,Lp2-6,Lp2-2,Lm-2,Nc-1,Mc-0,LL-0,Sei-0,Mv-0,Sg-1,Litva,Sorbo,Sp-0,Sq-1,Sq-8,Stw-0,Su-0,Sus-1,Ta-0,Tamm-2,…	NA
chr1	2607539	2607648	chr4	9954151	9958038	AT4TE45190	Lisse	Col-0,Ove-0,PHW-2,PHW-34,Per-1,Or-0,Old-1,Pi-0,Pt-0,Pu2-23,Pla-0,Pog-0,Pu2-7,Pu2-8,Pro-0,Rak-2,Ra-0,Ragl-1,Qar-8a,Rennes-1,Ren-1,Rld-1,RMX-A02,Ren-11,Rd-0,Rou-0,RMX-A180,RRS-7,Sap-0,Rome-1,Seattle-0,Ob-0,Rhen-1,Se-0,RRS-10,Np-0,Nw-0,Neo-6,NC-6,NFA-8,NFA-10,Nok-3,Na-1,Ms-0,Mnz-0,Mir-0,Mh-0,Mz-0,Lp2-6,Lp2-2,Lm-2,Nc-1,Mc-0,LL-0,Sei-0,Mv-0,Sg-1,Litva,Sorbo,Sp-0,Sq-1,Sq-8,Stw-0,Su-0,Sus-1,Ta-0,Tamm-2,…	NA
chr1	2646021	2646128	chr3	5277962	5286732	AT3TE22200	Etna-2	Col-0,Ove-0,PHW-2,PHW-34,Per-1,Or-0,Old-1,Pi-0,Pt-0,Pu2-23,Pla-0,Pog-0,Pu2-7,Pu2-8,Pro-0,Rak-2,Ra-0,Ragl-1,Qar-8a,Rennes-1,Ren-1,Rld-1,RMX-A02,Ren-11,Rd-0,Rou-0,RMX-A180,RRS-7,Sap-0,Rome-1,Seattle-0,Ob-0,Rhen-1,Se-0,RRS-10,Np-0,Nw-0,Neo-6,NC-6,NFA-8,NFA-10,Nok-3,Na-1,Ms-0,Mnz-0,Mir-0,Mh-0,Mz-0,Lp2-6,Lp2-2,Lm-2,Nc-1,Mc-0,LL-0,Sei-0,Mv-0,Sg-1,Litva,Sorbo,Sp-0,Sq-1,Sq-8,Stw-0,Su-0,Sus-1,Ta-0,Tamm-2,…	NA
chr1	2683166	2683297	chr2	8379698	8381945	AT2TE34915,AT2TE34910	Knox-18,Bch-1,Ca-0,Hs-0,El-0,Ws-2,Kelsterbach-4	Col-0,Ove-0,PHW-2,PHW-34,Per-1,Or-0,Old-1,Pi-0,Pt-0,Pu2-23,Pla-0,Pog-0,Pu2-7,Pu2-8,Pro-0,Rak-2,Ra-0,Ragl-1,Qar-8a,Rennes-1,Ren-1,Rld-1,RMX-A02,Ren-11,Rd-0,Rou-0,RMX-A180,RRS-7,Sap-0,Rome-1,Seattle-0,Ob-0,Rhen-1,Se-0,RRS-10,Np-0,Nw-0,Neo-6,NC-6,NFA-8,NFA-10,Nok-3,Na-1,Ms-0,Mnz-0,Mir-0,Mh-0,Mz-0,Lp2-6,Lp2-2,Lm-2,Nc-1,Mc-0,LL-0,Sei-0,Mv-0,Sg-1,Litva,Sorbo,Sp-0,Sq-1,Sq-8,Stw-0,Su-0,Sus-1,Ta-0,Tamm-2,…	young
chr1	2714711	2714790	chr5	18500733	18501486	AT5TE66580	Qar-8a	Col-0,Ove-0,PHW-2,PHW-34,Per-1,Or-0,Old-1,Pi-0,Pt-0,Pu2-23,Pla-0,Pog-0,Pu2-7,Pu2-8,Pro-0,Rak-2,Ra-0,Ragl-1,Rennes-1,Ren-1,Rld-1,RMX-A02,Ren-11,Rd-0,Rou-0,RMX-A180,RRS-7,Sap-0,Rome-1,Seattle-0,Ob-0,Rhen-1,Se-0,RRS-10,Np-0,Nw-0,Neo-6,NC-6,NFA-8,NFA-10,Nok-3,Na-1,Ms-0,Mnz-0,Mir-0,Mh-0,Mz-0,Lp2-6,Lp2-2,Lm-2,Nc-1,Mc-0,LL-0,Sei-0,Mv-0,Sg-1,Litva,Sorbo,Sp-0,Sq-1,Sq-8,Stw-0,Su-0,Sus-1,Ta-0,Tamm-2,Bla-1,S…	NA
chr1	2761859	2761885	chr3	11886139	11886851	AT3TE49480	Sap-0,Cvi-0	Col-0,Ove-0,PHW-2,PHW-34,Per-1,Or-0,Old-1,Pi-0,Pt-0,Pu2-23,Pla-0,Pog-0,Pu2-7,Pu2-8,Pro-0,Rak-2,Ra-0,Ragl-1,Qar-8a,Rennes-1,Ren-1,Rld-1,RMX-A02,Ren-11,Rd-0,Rou-0,RMX-A180,RRS-7,Rome-1,Seattle-0,Ob-0,Rhen-1,Se-0,RRS-10,Np-0,Nw-0,Neo-6,NC-6,NFA-8,NFA-10,Nok-3,Na-1,Ms-0,Mnz-0,Mir-0,Mh-0,Mz-0,Lp2-6,Lp2-2,Lm-2,Nc-1,Mc-0,LL-0,Sei-0,Mv-0,Sg-1,Litva,Sorbo,Sp-0,Sq-1,Sq-8,Stw-0,Su-0,Sus-1,Ta-0,Tamm-2,Bla-1,…	NA
chr1	2818784	2818925	chr5	12615236	12622961	AT5TE44715,AT5TE44710	Neo-6	Col-0,Ove-0,PHW-2,PHW-34,Per-1,Or-0,Old-1,Pi-0,Pt-0,Pu2-23,Pla-0,Pog-0,Pu2-7,Pu2-8,Pro-0,Rak-2,Ra-0,Ragl-1,Qar-8a,Rennes-1,Ren-1,Rld-1,RMX-A02,Ren-11,Rd-0,Rou-0,RMX-A180,RRS-7,Sap-0,Rome-1,Seattle-0,Ob-0,Rhen-1,Se-0,RRS-10,Np-0,Nw-0,NC-6,NFA-8,NFA-10,Nok-3,Na-1,Ms-0,Mnz-0,Mir-0,Mh-0,Mz-0,Lp2-6,Lp2-2,Lm-2,Nc-1,Mc-0,LL-0,Sei-0,Mv-0,Sg-1,Litva,Sorbo,Sp-0,Sq-1,Sq-8,Stw-0,Su-0,Sus-1,Ta-0,Tamm-2,Bla-1,…	NA
chr1	2826339	2826466	chr3	12637256	12640233	AT3TE51985,AT3TE51990	Ko-2	Col-0,Ove-0,PHW-2,PHW-34,Per-1,Or-0,Old-1,Pi-0,Pt-0,Pu2-23,Pla-0,Pog-0,Pu2-7,Pu2-8,Pro-0,Rak-2,Ra-0,Ragl-1,Qar-8a,Rennes-1,Ren-1,Rld-1,RMX-A02,Ren-11,Rd-0,Rou-0,RMX-A180,RRS-7,Sap-0,Rome-1,Seattle-0,Ob-0,Rhen-1,Se-0,RRS-10,Np-0,Nw-0,Neo-6,NC-6,NFA-8,NFA-10,Nok-3,Na-1,Ms-0,Mnz-0,Mir-0,Mh-0,Mz-0,Lp2-6,Lp2-2,Lm-2,Nc-1,Mc-0,LL-0,Sei-0,Mv-0,Sg-1,Litva,Sorbo,Sp-0,Sq-1,Sq-8,Stw-0,Su-0,Sus-1,Ta-0,Tamm-2,…	NA
chr1	2842372	2842446	chr1	11315041	11316663	AT1TE36605	Ge-0,Ann-1,Lan-0	Col-0,Ove-0,PHW-2,PHW-34,Per-1,Or-0,Old-1,Pi-0,Pt-0,Pu2-23,Pla-0,Pog-0,Pu2-7,Pu2-8,Pro-0,Rak-2,Ra-0,Ragl-1,Qar-8a,Rennes-1,Ren-1,Rld-1,RMX-A02,Ren-11,Rd-0,Rou-0,RMX-A180,RRS-7,Sap-0,Rome-1,Seattle-0,Ob-0,Rhen-1,Se-0,RRS-10,Np-0,Nw-0,Neo-6,NC-6,NFA-8,NFA-10,Nok-3,Na-1,Ms-0,Mnz-0,Mir-0,Mh-0,Mz-0,Lp2-6,Lp2-2,Lm-2,Nc-1,Mc-0,LL-0,Sei-0,Mv-0,Sg-1,Litva,Sorbo,Sp-0,Sq-1,Sq-8,Stw-0,Su-0,Sus-1,Ta-0,Tamm-2,…	NA
chr1	2842563	2842645	chr1	11315041	11316663	AT1TE36605	Sap-0	Col-0,Ove-0,PHW-2,PHW-34,Per-1,Or-0,Old-1,Pi-0,Pt-0,Pu2-23,Pla-0,Pog-0,Pu2-7,Pu2-8,Pro-0,Rak-2,Ra-0,Ragl-1,Qar-8a,Rennes-1,Ren-1,Rld-1,RMX-A02,Ren-11,Rd-0,Rou-0,RMX-A180,RRS-7,Rome-1,Seattle-0,Ob-0,Rhen-1,Se-0,RRS-10,Np-0,Nw-0,Neo-6,NC-6,NFA-8,NFA-10,Nok-3,Na-1,Ms-0,Mnz-0,Mir-0,Mh-0,Mz-0,Lp2-6,Lp2-2,Lm-2,Nc-1,Mc-0,LL-0,Sei-0,Mv-0,Sg-1,Litva,Sorbo,Sp-0,Sq-1,Sq-8,Stw-0,Su-0,Sus-1,Ta-0,Tamm-2,Bla-1,…	NA
chr1	2927501	2927639	chr2	1642169	1642711	AT2TE07570	PHW-2	Col-0,Ove-0,PHW-34,Per-1,Or-0,Old-1,Pi-0,Pt-0,Pu2-23,Pla-0,Pog-0,Pu2-7,Pu2-8,Pro-0,Rak-2,Ra-0,Ragl-1,Qar-8a,Rennes-1,Ren-1,Rld-1,RMX-A02,Ren-11,Rd-0,Rou-0,RMX-A180,RRS-7,Sap-0,Rome-1,Seattle-0,Ob-0,Rhen-1,Se-0,RRS-10,Np-0,Nw-0,Neo-6,NC-6,NFA-8,NFA-10,Nok-3,Na-1,Ms-0,Mnz-0,Mir-0,Mh-0,Mz-0,Lp2-6,Lp2-2,Lm-2,Nc-1,Mc-0,LL-0,Sei-0,Mv-0,Sg-1,Litva,Sorbo,Sp-0,Sq-1,Sq-8,Stw-0,Su-0,Sus-1,Ta-0,Tamm-2,Bla-1,…	NA
chr1	2965569	2965627	chr5	17596759	17605846	AT5TE63610	Pla-0	Col-0,Ove-0,PHW-2,PHW-34,Per-1,Or-0,Old-1,Pi-0,Pt-0,Pu2-23,Pog-0,Pu2-7,Pu2-8,Pro-0,Rak-2,Ra-0,Ragl-1,Qar-8a,Rennes-1,Ren-1,Rld-1,RMX-A02,Ren-11,Rd-0,Rou-0,RMX-A180,RRS-7,Sap-0,Rome-1,Seattle-0,Ob-0,Rhen-1,Se-0,RRS-10,Np-0,Nw-0,Neo-6,NC-6,NFA-8,NFA-10,Nok-3,Na-1,Ms-0,Mnz-0,Mir-0,Mh-0,Mz-0,Lp2-6,Lp2-2,Lm-2,Nc-1,Mc-0,LL-0,Sei-0,Mv-0,Sg-1,Litva,Sorbo,Sp-0,Sq-1,Sq-8,Stw-0,Su-0,Sus-1,Ta-0,Tamm-2,Bla-1,…	NA
chr1	2987286	2987326	chr2	12091953	12094487	AT2TE52670	Duk	Col-0,Ove-0,PHW-2,PHW-34,Per-1,Or-0,Old-1,Pi-0,Pt-0,Pu2-23,Pla-0,Pog-0,Pu2-7,Pu2-8,Pro-0,Rak-2,Ra-0,Ragl-1,Qar-8a,Rennes-1,Ren-1,Rld-1,RMX-A02,Ren-11,Rd-0,Rou-0,RMX-A180,RRS-7,Sap-0,Rome-1,Seattle-0,Ob-0,Rhen-1,Se-0,RRS-10,Np-0,Nw-0,Neo-6,NC-6,NFA-8,NFA-10,Nok-3,Na-1,Ms-0,Mnz-0,Mir-0,Mh-0,Mz-0,Lp2-6,Lp2-2,Lm-2,Nc-1,Mc-0,LL-0,Sei-0,Mv-0,Sg-1,Litva,Sorbo,Sp-0,Sq-1,Sq-8,Stw-0,Su-0,Sus-1,Ta-0,Tamm-2,…	NA
chr1	2989042	2989153	chr1	11699258	11701926	AT1TE37890	Pla-0	Col-0,Ove-0,PHW-2,PHW-34,Per-1,Or-0,Old-1,Pi-0,Pt-0,Pu2-23,Pog-0,Pu2-7,Pu2-8,Pro-0,Rak-2,Ra-0,Ragl-1,Qar-8a,Rennes-1,Ren-1,Rld-1,RMX-A02,Ren-11,Rd-0,Rou-0,RMX-A180,RRS-7,Sap-0,Rome-1,Seattle-0,Ob-0,Rhen-1,Se-0,RRS-10,Np-0,Nw-0,Neo-6,NC-6,NFA-8,NFA-10,Nok-3,Na-1,Ms-0,Mnz-0,Mir-0,Mh-0,Mz-0,Lp2-6,Lp2-2,Lm-2,Nc-1,Mc-0,LL-0,Sei-0,Mv-0,Sg-1,Litva,Sorbo,Sp-0,Sq-1,Sq-8,Stw-0,Su-0,Sus-1,Ta-0,Tamm-2,Bla-1,…	NA
chr1	3019181	3019309	chr1	22778334	22779072	AT1TE75090	LL-0	Col-0,Ove-0,PHW-2,PHW-34,Per-1,Or-0,Old-1,Pi-0,Pt-0,Pu2-23,Pla-0,Pog-0,Pu2-7,Pu2-8,Pro-0,Rak-2,Ra-0,Ragl-1,Qar-8a,Rennes-1,Ren-1,Rld-1,RMX-A02,Ren-11,Rd-0,Rou-0,RMX-A180,RRS-7,Sap-0,Rome-1,Seattle-0,Ob-0,Rhen-1,Se-0,RRS-10,Np-0,Nw-0,Neo-6,NC-6,NFA-8,NFA-10,Nok-3,Na-1,Ms-0,Mnz-0,Mir-0,Mh-0,Mz-0,Lp2-6,Lp2-2,Lm-2,Nc-1,Mc-0,Sei-0,Mv-0,Sg-1,Litva,Sorbo,Sp-0,Sq-1,Sq-8,Stw-0,Su-0,Sus-1,Ta-0,Tamm-2,Bla-1…	NA
chr1	3025535	3025675	chr1	22778334	22779072	AT1TE75090	LL-0	Col-0,Ove-0,PHW-2,PHW-34,Per-1,Or-0,Old-1,Pi-0,Pt-0,Pu2-23,Pla-0,Pog-0,Pu2-7,Pu2-8,Pro-0,Rak-2,Ra-0,Ragl-1,Qar-8a,Rennes-1,Ren-1,Rld-1,RMX-A02,Ren-11,Rd-0,Rou-0,RMX-A180,RRS-7,Sap-0,Rome-1,Seattle-0,Ob-0,Rhen-1,Se-0,RRS-10,Np-0,Nw-0,Neo-6,NC-6,NFA-8,NFA-10,Nok-3,Na-1,Ms-0,Mnz-0,Mir-0,Mh-0,Mz-0,Lp2-6,Lp2-2,Lm-2,Nc-1,Mc-0,Sei-0,Mv-0,Sg-1,Litva,Sorbo,Sp-0,Sq-1,Sq-8,Stw-0,Su-0,Sus-1,Ta-0,Tamm-2,Bla-1…	NA
chr1	3048287	3048370	chr3	1555420	1560680	AT3TE06550	Ws-2,Ragl-1	Col-0,Ove-0,PHW-2,PHW-34,Per-1,Or-0,Old-1,Pi-0,Pt-0,Pu2-23,Pla-0,Pog-0,Pu2-7,Pu2-8,Pro-0,Rak-2,Ra-0,Qar-8a,Rennes-1,Ren-1,Rld-1,RMX-A02,Ren-11,Rd-0,Rou-0,RMX-A180,RRS-7,Sap-0,Rome-1,Seattle-0,Ob-0,Rhen-1,Se-0,RRS-10,Np-0,Nw-0,Neo-6,NC-6,NFA-8,NFA-10,Nok-3,Na-1,Ms-0,Mnz-0,Mir-0,Mh-0,Mz-0,Lp2-6,Lp2-2,Lm-2,Nc-1,Mc-0,LL-0,Sei-0,Mv-0,Sg-1,Litva,Sorbo,Sp-0,Sq-1,Sq-8,Stw-0,Su-0,Sus-1,Ta-0,Tamm-2,Bla-1,S…	NA
chr1	3084648	3084763	chr1	25594251	25594966	AT1TE83945	Pla-0	Col-0,Ove-0,PHW-2,PHW-34,Per-1,Or-0,Old-1,Pi-0,Pt-0,Pu2-23,Pog-0,Pu2-7,Pu2-8,Pro-0,Rak-2,Ra-0,Ragl-1,Qar-8a,Rennes-1,Ren-1,Rld-1,RMX-A02,Ren-11,Rd-0,Rou-0,RMX-A180,RRS-7,Sap-0,Rome-1,Seattle-0,Ob-0,Rhen-1,Se-0,RRS-10,Np-0,Nw-0,Neo-6,NC-6,NFA-8,NFA-10,Nok-3,Na-1,Ms-0,Mnz-0,Mir-0,Mh-0,Mz-0,Lp2-6,Lp2-2,Lm-2,Nc-1,Mc-0,LL-0,Sei-0,Mv-0,Sg-1,Litva,Sorbo,Sp-0,Sq-1,Sq-8,Stw-0,Su-0,Sus-1,Ta-0,Tamm-2,Bla-1,…	NA
chr1	3143286	3143387	chr3	18055221	18056033	AT3TE73190	Kyoto,Krot-0	Col-0,Ove-0,PHW-2,PHW-34,Per-1,Or-0,Old-1,Pi-0,Pt-0,Pu2-23,Pla-0,Pog-0,Pu2-7,Pu2-8,Pro-0,Rak-2,Ra-0,Ragl-1,Qar-8a,Rennes-1,Ren-1,Rld-1,RMX-A02,Ren-11,Rd-0,Rou-0,RMX-A180,RRS-7,Sap-0,Rome-1,Seattle-0,Ob-0,Rhen-1,Se-0,RRS-10,Np-0,Nw-0,Neo-6,NC-6,NFA-8,NFA-10,Nok-3,Na-1,Ms-0,Mnz-0,Mir-0,Mh-0,Mz-0,Lp2-6,Lp2-2,Lm-2,Nc-1,Mc-0,LL-0,Sei-0,Mv-0,Sg-1,Litva,Sorbo,Sp-0,Sq-1,Sq-8,Stw-0,Su-0,Sus-1,Ta-0,Tamm-2,…	NA
chr1	3171748	3171861	chr5	13839560	13840289	AT5TE49330	Fr-2	Col-0,Ove-0,PHW-2,PHW-34,Per-1,Or-0,Old-1,Pi-0,Pt-0,Pu2-23,Pla-0,Pog-0,Pu2-7,Pu2-8,Pro-0,Rak-2,Ra-0,Ragl-1,Qar-8a,Rennes-1,Ren-1,Rld-1,RMX-A02,Ren-11,Rd-0,Rou-0,RMX-A180,RRS-7,Sap-0,Rome-1,Seattle-0,Ob-0,Rhen-1,Se-0,RRS-10,Np-0,Nw-0,Neo-6,NC-6,NFA-8,NFA-10,Nok-3,Na-1,Ms-0,Mnz-0,Mir-0,Mh-0,Mz-0,Lp2-6,Lp2-2,Lm-2,Nc-1,Mc-0,LL-0,Sei-0,Mv-0,Sg-1,Litva,Sorbo,Sp-0,Sq-1,Sq-8,Stw-0,Su-0,Sus-1,Ta-0,Tamm-2,…	NA
chr1	3184125	3184158	chr1	12295451	12295625	AT1TE39955	Etna-2	Col-0,Ove-0,PHW-2,PHW-34,Per-1,Or-0,Old-1,Pi-0,Pt-0,Pu2-23,Pla-0,Pog-0,Pu2-7,Pu2-8,Pro-0,Rak-2,Ra-0,Ragl-1,Qar-8a,Rennes-1,Ren-1,Rld-1,RMX-A02,Ren-11,Rd-0,Rou-0,RMX-A180,RRS-7,Sap-0,Rome-1,Seattle-0,Ob-0,Rhen-1,Se-0,RRS-10,Np-0,Nw-0,Neo-6,NC-6,NFA-8,NFA-10,Nok-3,Na-1,Ms-0,Mnz-0,Mir-0,Mh-0,Mz-0,Lp2-6,Lp2-2,Lm-2,Nc-1,Mc-0,LL-0,Sei-0,Mv-0,Sg-1,Litva,Sorbo,Sp-0,Sq-1,Sq-8,Stw-0,Su-0,Sus-1,Ta-0,Tamm-2,…	NA
chr1	3184813	3184962	chr1	9865643	9873666	AT1TE31775,AT1TE31780	Tscha-1	Col-0,Ove-0,PHW-2,PHW-34,Per-1,Or-0,Old-1,Pi-0,Pt-0,Pu2-23,Pla-0,Pog-0,Pu2-7,Pu2-8,Pro-0,Rak-2,Ra-0,Ragl-1,Qar-8a,Rennes-1,Ren-1,Rld-1,RMX-A02,Ren-11,Rd-0,Rou-0,RMX-A180,RRS-7,Sap-0,Rome-1,Seattle-0,Ob-0,Rhen-1,Se-0,RRS-10,Np-0,Nw-0,Neo-6,NC-6,NFA-8,NFA-10,Nok-3,Na-1,Ms-0,Mnz-0,Mir-0,Mh-0,Mz-0,Lp2-6,Lp2-2,Lm-2,Nc-1,Mc-0,LL-0,Sei-0,Mv-0,Sg-1,Litva,Sorbo,Sp-0,Sq-1,Sq-8,Stw-0,Su-0,Sus-1,Ta-0,Tamm-2,…	NA
chr1	3184831	3184926	chr3	5622027	5622885	AT3TE23620	Bch-1	Col-0,Ove-0,PHW-2,PHW-34,Per-1,Or-0,Old-1,Pi-0,Pt-0,Pu2-23,Pla-0,Pog-0,Pu2-7,Pu2-8,Pro-0,Rak-2,Ra-0,Ragl-1,Qar-8a,Rennes-1,Ren-1,Rld-1,RMX-A02,Ren-11,Rd-0,Rou-0,RMX-A180,RRS-7,Sap-0,Rome-1,Seattle-0,Ob-0,Rhen-1,Se-0,RRS-10,Np-0,Nw-0,Neo-6,NC-6,NFA-8,NFA-10,Nok-3,Na-1,Ms-0,Mnz-0,Mir-0,Mh-0,Mz-0,Lp2-6,Lp2-2,Lm-2,Nc-1,Mc-0,LL-0,Sei-0,Mv-0,Sg-1,Litva,Sorbo,Sp-0,Sq-1,Sq-8,Stw-0,Su-0,Sus-1,Ta-0,Tamm-2,…	NA
chr1	3186589	3186662	chr4	8252352	8252521	AT4TE36530	Ven-1,Cal-0,Baa-1,Kondara,Ty-0,Bd-0,Fi-0,Knox-18,Rd-0,Ei-2,Pro-0,Pog-0,Rhen-1,Di-G,Dja-1,An-1,Ren-1,Mc-0,Kin-0,Da_1_-12,Zal-1,Mnz-0,Hey-1,Stw-0,Got-22,Kil-0,Kas-1,Tamm-27,Kas-2,Chi-0,La-0,Hs-0,Wc-1,Neo-6,Kro-0	Col-0,Ove-0,PHW-2,PHW-34,Per-1,Or-0,Old-1,Pi-0,Pt-0,Pu2-23,Pla-0,Pu2-7,Pu2-8,Rak-2,Ra-0,Ragl-1,Qar-8a,Rennes-1,Rld-1,RMX-A02,Ren-11,Rou-0,RMX-A180,RRS-7,Sap-0,Rome-1,Seattle-0,Ob-0,Se-0,RRS-10,Np-0,Nw-0,NC-6,NFA-8,NFA-10,Nok-3,Na-1,Ms-0,Mir-0,Mh-0,Mz-0,Lp2-6,Lp2-2,Lm-2,Nc-1,LL-0,Sei-0,Mv-0,Sg-1,Litva,Sorbo,Sp-0,Sq-1,Sq-8,Su-0,Sus-1,Ta-0,Tamm-2,Bla-1,Sf-1,Si-0,Tha-1,Ting-1,Tol-0,Ts-1,Ts-5,Tscha-1,…	mid
chr1	3201453	3201519	chr1	17477615	17477755	AT1TE57925	Ven-1,Cal-0,Baa-1,Rld-1,Ty-0,Bd-0,Pt-0,Tamm-2,Krot-0,Kil-0,Di-G,Fi-0,Knox-18,Rd-0,Kyoto,Ei-2,Kz-9,Pro-0,Ms-0,Old-1,Gel-1,Rhen-1,Kar-1,Tamm-27,An-1,Ren-1,Wt-5,Mc-0,Kin-0,Hn-0,Tha-1,Da_1_-12,Van-0,Zal-1,Mnz-0,Stw-0,Got-22,Ove-0,Boot-1,Pog-0,Altai-5,Chi-0,La-0,Wil-1,Hs-0,Wc-1,Seattle-0,Westkar-4,Rubezhnoe-1,Rennes-1,Kro-0,Sei-0,Per-1	Col-0,PHW-2,PHW-34,Or-0,Pi-0,Pu2-23,Pla-0,Pu2-7,Pu2-8,Rak-2,Ra-0,Ragl-1,Qar-8a,RMX-A02,Ren-11,Rou-0,RMX-A180,RRS-7,Sap-0,Rome-1,Ob-0,Se-0,RRS-10,Np-0,Nw-0,Neo-6,NC-6,NFA-8,NFA-10,Nok-3,Na-1,Mir-0,Mh-0,Mz-0,Lp2-6,Lp2-2,Lm-2,Nc-1,LL-0,Mv-0,Sg-1,Litva,Sorbo,Sp-0,Sq-1,Sq-8,Su-0,Sus-1,Ta-0,Bla-1,Sf-1,Si-0,Ting-1,Tol-0,Ts-1,Ts-5,Tscha-1,Tu-0,Tul-0,Uk-1,Uod-1,Uod-7,Utrecht,Vind-1,Wa-1,Wei-0,Wl-0,Ws-2,Yo…	old
chr1	3224589	3224725	chr3	5277962	5286732	AT3TE22200	Hod	Col-0,Ove-0,PHW-2,PHW-34,Per-1,Or-0,Old-1,Pi-0,Pt-0,Pu2-23,Pla-0,Pog-0,Pu2-7,Pu2-8,Pro-0,Rak-2,Ra-0,Ragl-1,Qar-8a,Rennes-1,Ren-1,Rld-1,RMX-A02,Ren-11,Rd-0,Rou-0,RMX-A180,RRS-7,Sap-0,Rome-1,Seattle-0,Ob-0,Rhen-1,Se-0,RRS-10,Np-0,Nw-0,Neo-6,NC-6,NFA-8,NFA-10,Nok-3,Na-1,Ms-0,Mnz-0,Mir-0,Mh-0,Mz-0,Lp2-6,Lp2-2,Lm-2,Nc-1,Mc-0,LL-0,Sei-0,Mv-0,Sg-1,Litva,Sorbo,Sp-0,Sq-1,Sq-8,Stw-0,Su-0,Sus-1,Ta-0,Tamm-2,…	NA
chr1	3229171	3229312	chr4	2188979	2194314	AT4TE10320	Ha-0	Col-0,Ove-0,PHW-2,PHW-34,Per-1,Or-0,Old-1,Pi-0,Pt-0,Pu2-23,Pla-0,Pog-0,Pu2-7,Pu2-8,Pro-0,Rak-2,Ra-0,Ragl-1,Qar-8a,Rennes-1,Ren-1,Rld-1,RMX-A02,Ren-11,Rd-0,Rou-0,RMX-A180,RRS-7,Sap-0,Rome-1,Seattle-0,Ob-0,Rhen-1,Se-0,RRS-10,Np-0,Nw-0,Neo-6,NC-6,NFA-8,NFA-10,Nok-3,Na-1,Ms-0,Mnz-0,Mir-0,Mh-0,Mz-0,Lp2-6,Lp2-2,Lm-2,Nc-1,Mc-0,LL-0,Sei-0,Mv-0,Sg-1,Litva,Sorbo,Sp-0,Sq-1,Sq-8,Stw-0,Su-0,Sus-1,Ta-0,Tamm-2,…	NA
chr1	3263426	3263474	chr1	2029752	2031696	AT1TE06650	Est,Chat-1,Ws-2,Hau-0,Ty-0,Nw-0,Kl-5,Bch-1,Sq-8,Bsch-0,Ob-0,Do-0,Gel-1,Dra-0,Ting-1,Di-G,Is-0,Sus-1,Lip-0,Ang-0,Aa-0,Tu-0,Kb-0,NFA-8,Da_1_-12,Abd-0,Or-0,Sf-1,La-0,Ts-5,Cnt-1	Col-0,Ove-0,PHW-2,PHW-34,Per-1,Old-1,Pi-0,Pt-0,Pu2-23,Pla-0,Pog-0,Pu2-7,Pu2-8,Pro-0,Rak-2,Ra-0,Ragl-1,Qar-8a,Rennes-1,Ren-1,Rld-1,RMX-A02,Ren-11,Rd-0,Rou-0,RMX-A180,RRS-7,Sap-0,Rome-1,Seattle-0,Rhen-1,Se-0,RRS-10,Np-0,Neo-6,NC-6,NFA-10,Nok-3,Na-1,Ms-0,Mnz-0,Mir-0,Mh-0,Mz-0,Lp2-6,Lp2-2,Lm-2,Nc-1,Mc-0,LL-0,Sei-0,Mv-0,Sg-1,Litva,Sorbo,Sp-0,Sq-1,Stw-0,Su-0,Ta-0,Tamm-2,Bla-1,Si-0,Tamm-27,Tha-1,Tol-0,T…	young
chr1	3265437	3265545	chr3	8093489	8095938	AT3TE33960	Etna-2	Col-0,Ove-0,PHW-2,PHW-34,Per-1,Or-0,Old-1,Pi-0,Pt-0,Pu2-23,Pla-0,Pog-0,Pu2-7,Pu2-8,Pro-0,Rak-2,Ra-0,Ragl-1,Qar-8a,Rennes-1,Ren-1,Rld-1,RMX-A02,Ren-11,Rd-0,Rou-0,RMX-A180,RRS-7,Sap-0,Rome-1,Seattle-0,Ob-0,Rhen-1,Se-0,RRS-10,Np-0,Nw-0,Neo-6,NC-6,NFA-8,NFA-10,Nok-3,Na-1,Ms-0,Mnz-0,Mir-0,Mh-0,Mz-0,Lp2-6,Lp2-2,Lm-2,Nc-1,Mc-0,LL-0,Sei-0,Mv-0,Sg-1,Litva,Sorbo,Sp-0,Sq-1,Sq-8,Stw-0,Su-0,Sus-1,Ta-0,Tamm-2,…	NA
chr1	3325736	3325876	chr1	12674460	12684931	AT1TE41350	Hau-0	Col-0,Ove-0,PHW-2,PHW-34,Per-1,Or-0,Old-1,Pi-0,Pt-0,Pu2-23,Pla-0,Pog-0,Pu2-7,Pu2-8,Pro-0,Rak-2,Ra-0,Ragl-1,Qar-8a,Rennes-1,Ren-1,Rld-1,RMX-A02,Ren-11,Rd-0,Rou-0,RMX-A180,RRS-7,Sap-0,Rome-1,Seattle-0,Ob-0,Rhen-1,Se-0,RRS-10,Np-0,Nw-0,Neo-6,NC-6,NFA-8,NFA-10,Nok-3,Na-1,Ms-0,Mnz-0,Mir-0,Mh-0,Mz-0,Lp2-6,Lp2-2,Lm-2,Nc-1,Mc-0,LL-0,Sei-0,Mv-0,Sg-1,Litva,Sorbo,Sp-0,Sq-1,Sq-8,Stw-0,Su-0,Sus-1,Ta-0,Tamm-2,…	NA
chr1	3325744	3325872	chr2	1644041	1644400	AT2TE07605	Ko-2	Col-0,Ove-0,PHW-2,PHW-34,Per-1,Or-0,Old-1,Pi-0,Pt-0,Pu2-23,Pla-0,Pog-0,Pu2-7,Pu2-8,Pro-0,Rak-2,Ra-0,Ragl-1,Qar-8a,Rennes-1,Ren-1,Rld-1,RMX-A02,Ren-11,Rd-0,Rou-0,RMX-A180,RRS-7,Sap-0,Rome-1,Seattle-0,Ob-0,Rhen-1,Se-0,RRS-10,Np-0,Nw-0,Neo-6,NC-6,NFA-8,NFA-10,Nok-3,Na-1,Ms-0,Mnz-0,Mir-0,Mh-0,Mz-0,Lp2-6,Lp2-2,Lm-2,Nc-1,Mc-0,LL-0,Sei-0,Mv-0,Sg-1,Litva,Sorbo,Sp-0,Sq-1,Sq-8,Stw-0,Su-0,Sus-1,Ta-0,Tamm-2,…	NA
chr1	3354947	3355022	chr1	21131107	21131907	AT1TE69860	Sf-1	Col-0,Ove-0,PHW-2,PHW-34,Per-1,Or-0,Old-1,Pi-0,Pt-0,Pu2-23,Pla-0,Pog-0,Pu2-7,Pu2-8,Pro-0,Rak-2,Ra-0,Ragl-1,Qar-8a,Rennes-1,Ren-1,Rld-1,RMX-A02,Ren-11,Rd-0,Rou-0,RMX-A180,RRS-7,Sap-0,Rome-1,Seattle-0,Ob-0,Rhen-1,Se-0,RRS-10,Np-0,Nw-0,Neo-6,NC-6,NFA-8,NFA-10,Nok-3,Na-1,Ms-0,Mnz-0,Mir-0,Mh-0,Mz-0,Lp2-6,Lp2-2,Lm-2,Nc-1,Mc-0,LL-0,Sei-0,Mv-0,Sg-1,Litva,Sorbo,Sp-0,Sq-1,Sq-8,Stw-0,Su-0,Sus-1,Ta-0,Tamm-2,…	NA
chr1	3354950	3355022	chr3	9346479	9346614	AT3TE39040	Cvi-0	Col-0,Ove-0,PHW-2,PHW-34,Per-1,Or-0,Old-1,Pi-0,Pt-0,Pu2-23,Pla-0,Pog-0,Pu2-7,Pu2-8,Pro-0,Rak-2,Ra-0,Ragl-1,Qar-8a,Rennes-1,Ren-1,Rld-1,RMX-A02,Ren-11,Rd-0,Rou-0,RMX-A180,RRS-7,Sap-0,Rome-1,Seattle-0,Ob-0,Rhen-1,Se-0,RRS-10,Np-0,Nw-0,Neo-6,NC-6,NFA-8,NFA-10,Nok-3,Na-1,Ms-0,Mnz-0,Mir-0,Mh-0,Mz-0,Lp2-6,Lp2-2,Lm-2,Nc-1,Mc-0,LL-0,Sei-0,Mv-0,Sg-1,Litva,Sorbo,Sp-0,Sq-1,Sq-8,Stw-0,Su-0,Sus-1,Ta-0,Tamm-2,…	NA
chr1	3356589	3356703	chr1	19171978	19173840	AT1TE63525	Ty-0,Bd-0,Etna-2,Su-0,Ob-0,Yo-0,Gel-1,An-1,RMX-A180,Stw-0,Is-0,Ren-1,Lisse,Aa-0,Pro-0,Alst-1,Bu-0,Kas-2,CIBC-17,Kro-0,PHW-34,Tscha-1	Col-0,Ove-0,PHW-2,Per-1,Or-0,Old-1,Pi-0,Pt-0,Pu2-23,Pla-0,Pog-0,Pu2-7,Pu2-8,Rak-2,Ra-0,Ragl-1,Qar-8a,Rennes-1,Rld-1,RMX-A02,Ren-11,Rd-0,Rou-0,RRS-7,Sap-0,Rome-1,Seattle-0,Rhen-1,Se-0,RRS-10,Np-0,Nw-0,Neo-6,NC-6,NFA-8,NFA-10,Nok-3,Na-1,Ms-0,Mnz-0,Mir-0,Mh-0,Mz-0,Lp2-6,Lp2-2,Lm-2,Nc-1,Mc-0,LL-0,Sei-0,Mv-0,Sg-1,Litva,Sorbo,Sp-0,Sq-1,Sq-8,Sus-1,Ta-0,Tamm-2,Bla-1,Sf-1,Si-0,Tamm-27,Tha-1,Ting-1,Tol-0,T…	young
chr1	3356610	3356697	chr2	11397208	11400204	AT2TE49335,AT2TE49350	Pna-17	Col-0,Ove-0,PHW-2,PHW-34,Per-1,Or-0,Old-1,Pi-0,Pt-0,Pu2-23,Pla-0,Pog-0,Pu2-7,Pu2-8,Pro-0,Rak-2,Ra-0,Ragl-1,Qar-8a,Rennes-1,Ren-1,Rld-1,RMX-A02,Ren-11,Rd-0,Rou-0,RMX-A180,RRS-7,Sap-0,Rome-1,Seattle-0,Ob-0,Rhen-1,Se-0,RRS-10,Np-0,Nw-0,Neo-6,NC-6,NFA-8,NFA-10,Nok-3,Na-1,Ms-0,Mnz-0,Mir-0,Mh-0,Mz-0,Lp2-6,Lp2-2,Lm-2,Nc-1,Mc-0,LL-0,Sei-0,Mv-0,Sg-1,Litva,Sorbo,Sp-0,Sq-1,Sq-8,Stw-0,Su-0,Sus-1,Ta-0,Tamm-2,…	NA
chr1	3359991	3360061	chr4	6992629	6994363	AT4TE30225	Cvi-0	Col-0,Ove-0,PHW-2,PHW-34,Per-1,Or-0,Old-1,Pi-0,Pt-0,Pu2-23,Pla-0,Pog-0,Pu2-7,Pu2-8,Pro-0,Rak-2,Ra-0,Ragl-1,Qar-8a,Rennes-1,Ren-1,Rld-1,RMX-A02,Ren-11,Rd-0,Rou-0,RMX-A180,RRS-7,Sap-0,Rome-1,Seattle-0,Ob-0,Rhen-1,Se-0,RRS-10,Np-0,Nw-0,Neo-6,NC-6,NFA-8,NFA-10,Nok-3,Na-1,Ms-0,Mnz-0,Mir-0,Mh-0,Mz-0,Lp2-6,Lp2-2,Lm-2,Nc-1,Mc-0,LL-0,Sei-0,Mv-0,Sg-1,Litva,Sorbo,Sp-0,Sq-1,Sq-8,Stw-0,Su-0,Sus-1,Ta-0,Tamm-2,…	NA
chr1	3361818	3361944	chr3	15009648	15014979	AT3TE61205	Hod	Col-0,Ove-0,PHW-2,PHW-34,Per-1,Or-0,Old-1,Pi-0,Pt-0,Pu2-23,Pla-0,Pog-0,Pu2-7,Pu2-8,Pro-0,Rak-2,Ra-0,Ragl-1,Qar-8a,Rennes-1,Ren-1,Rld-1,RMX-A02,Ren-11,Rd-0,Rou-0,RMX-A180,RRS-7,Sap-0,Rome-1,Seattle-0,Ob-0,Rhen-1,Se-0,RRS-10,Np-0,Nw-0,Neo-6,NC-6,NFA-8,NFA-10,Nok-3,Na-1,Ms-0,Mnz-0,Mir-0,Mh-0,Mz-0,Lp2-6,Lp2-2,Lm-2,Nc-1,Mc-0,LL-0,Sei-0,Mv-0,Sg-1,Litva,Sorbo,Sp-0,Sq-1,Sq-8,Stw-0,Su-0,Sus-1,Ta-0,Tamm-2,…	NA
chr1	3361955	3362082	chr5	13839560	13840289	AT5TE49330	Bik-1	Col-0,Ove-0,PHW-2,PHW-34,Per-1,Or-0,Old-1,Pi-0,Pt-0,Pu2-23,Pla-0,Pog-0,Pu2-7,Pu2-8,Pro-0,Rak-2,Ra-0,Ragl-1,Qar-8a,Rennes-1,Ren-1,Rld-1,RMX-A02,Ren-11,Rd-0,Rou-0,RMX-A180,RRS-7,Sap-0,Rome-1,Seattle-0,Ob-0,Rhen-1,Se-0,RRS-10,Np-0,Nw-0,Neo-6,NC-6,NFA-8,NFA-10,Nok-3,Na-1,Ms-0,Mnz-0,Mir-0,Mh-0,Mz-0,Lp2-6,Lp2-2,Lm-2,Nc-1,Mc-0,LL-0,Sei-0,Mv-0,Sg-1,Litva,Sorbo,Sp-0,Sq-1,Sq-8,Stw-0,Su-0,Sus-1,Ta-0,Tamm-2,…	NA
chr1	3399076	3399142	chr5	13310280	13310435	AT5TE47175	Pog-0,Cerv-1,Tu-0	Col-0,Ove-0,PHW-2,PHW-34,Per-1,Or-0,Old-1,Pi-0,Pt-0,Pu2-23,Pla-0,Pu2-7,Pu2-8,Pro-0,Rak-2,Ra-0,Ragl-1,Qar-8a,Rennes-1,Ren-1,Rld-1,RMX-A02,Ren-11,Rd-0,Rou-0,RMX-A180,RRS-7,Sap-0,Rome-1,Seattle-0,Ob-0,Rhen-1,Se-0,RRS-10,Np-0,Nw-0,Neo-6,NC-6,NFA-8,NFA-10,Nok-3,Na-1,Ms-0,Mnz-0,Mir-0,Mh-0,Mz-0,Lp2-6,Lp2-2,Lm-2,Nc-1,Mc-0,LL-0,Sei-0,Mv-0,Sg-1,Litva,Sorbo,Sp-0,Sq-1,Sq-8,Stw-0,Su-0,Sus-1,Ta-0,Tamm-2,Bla-1,…	NA
chr1	3399638	3399739	chr3	14272908	14285452	AT3TE58655	Baa-1	Col-0,Ove-0,PHW-2,PHW-34,Per-1,Or-0,Old-1,Pi-0,Pt-0,Pu2-23,Pla-0,Pog-0,Pu2-7,Pu2-8,Pro-0,Rak-2,Ra-0,Ragl-1,Qar-8a,Rennes-1,Ren-1,Rld-1,RMX-A02,Ren-11,Rd-0,Rou-0,RMX-A180,RRS-7,Sap-0,Rome-1,Seattle-0,Ob-0,Rhen-1,Se-0,RRS-10,Np-0,Nw-0,Neo-6,NC-6,NFA-8,NFA-10,Nok-3,Na-1,Ms-0,Mnz-0,Mir-0,Mh-0,Mz-0,Lp2-6,Lp2-2,Lm-2,Nc-1,Mc-0,LL-0,Sei-0,Mv-0,Sg-1,Litva,Sorbo,Sp-0,Sq-1,Sq-8,Stw-0,Su-0,Sus-1,Ta-0,Tamm-2,…	NA
chr1	3414762	3414842	chr3	8157843	8172569	AT3TE34225,AT3TE34285	Pla-0	Col-0,Ove-0,PHW-2,PHW-34,Per-1,Or-0,Old-1,Pi-0,Pt-0,Pu2-23,Pog-0,Pu2-7,Pu2-8,Pro-0,Rak-2,Ra-0,Ragl-1,Qar-8a,Rennes-1,Ren-1,Rld-1,RMX-A02,Ren-11,Rd-0,Rou-0,RMX-A180,RRS-7,Sap-0,Rome-1,Seattle-0,Ob-0,Rhen-1,Se-0,RRS-10,Np-0,Nw-0,Neo-6,NC-6,NFA-8,NFA-10,Nok-3,Na-1,Ms-0,Mnz-0,Mir-0,Mh-0,Mz-0,Lp2-6,Lp2-2,Lm-2,Nc-1,Mc-0,LL-0,Sei-0,Mv-0,Sg-1,Litva,Sorbo,Sp-0,Sq-1,Sq-8,Stw-0,Su-0,Sus-1,Ta-0,Tamm-2,Bla-1,…	NA
chr1	3431493	3431596	chr4	2965367	2965772	AT4TE13810	Db-1,Cvi-0,HR-10,Ws-2,Kin-0,RMX-A02,Bu-0,Knox-18,Rd-0,Kl-5,Ann-1,RMX-A180,Ak-1,Ren-1,Gy-0,Gu-0,Kb-0,Got-7,Si-0,HR-5,Rennes-1,Boot-1,Benk-1,NFA-10,Qar-8a,Ag-0,PHW-34	Col-0,Ove-0,PHW-2,Per-1,Or-0,Old-1,Pi-0,Pt-0,Pu2-23,Pla-0,Pog-0,Pu2-7,Pu2-8,Pro-0,Rak-2,Ra-0,Ragl-1,Rld-1,Ren-11,Rou-0,RRS-7,Sap-0,Rome-1,Seattle-0,Ob-0,Rhen-1,Se-0,RRS-10,Np-0,Nw-0,Neo-6,NC-6,NFA-8,Nok-3,Na-1,Ms-0,Mnz-0,Mir-0,Mh-0,Mz-0,Lp2-6,Lp2-2,Lm-2,Nc-1,Mc-0,LL-0,Sei-0,Mv-0,Sg-1,Litva,Sorbo,Sp-0,Sq-1,Sq-8,Stw-0,Su-0,Sus-1,Ta-0,Tamm-2,Bla-1,Sf-1,Tamm-27,Tha-1,Ting-1,Tol-0,Ts-1,Ts-5,Tscha-1,Tu…	mid
chr1	3465869	3465949	chr1	8453486	8461797	AT1TE27295	Duk	Col-0,Ove-0,PHW-2,PHW-34,Per-1,Or-0,Old-1,Pi-0,Pt-0,Pu2-23,Pla-0,Pog-0,Pu2-7,Pu2-8,Pro-0,Rak-2,Ra-0,Ragl-1,Qar-8a,Rennes-1,Ren-1,Rld-1,RMX-A02,Ren-11,Rd-0,Rou-0,RMX-A180,RRS-7,Sap-0,Rome-1,Seattle-0,Ob-0,Rhen-1,Se-0,RRS-10,Np-0,Nw-0,Neo-6,NC-6,NFA-8,NFA-10,Nok-3,Na-1,Ms-0,Mnz-0,Mir-0,Mh-0,Mz-0,Lp2-6,Lp2-2,Lm-2,Nc-1,Mc-0,LL-0,Sei-0,Mv-0,Sg-1,Litva,Sorbo,Sp-0,Sq-1,Sq-8,Stw-0,Su-0,Sus-1,Ta-0,Tamm-2,…	NA
chr1	3478815	3478956	chr1	22778334	22779072	AT1TE75090	Bor-1	Col-0,Ove-0,PHW-2,PHW-34,Per-1,Or-0,Old-1,Pi-0,Pt-0,Pu2-23,Pla-0,Pog-0,Pu2-7,Pu2-8,Pro-0,Rak-2,Ra-0,Ragl-1,Qar-8a,Rennes-1,Ren-1,Rld-1,RMX-A02,Ren-11,Rd-0,Rou-0,RMX-A180,RRS-7,Sap-0,Rome-1,Seattle-0,Ob-0,Rhen-1,Se-0,RRS-10,Np-0,Nw-0,Neo-6,NC-6,NFA-8,NFA-10,Nok-3,Na-1,Ms-0,Mnz-0,Mir-0,Mh-0,Mz-0,Lp2-6,Lp2-2,Lm-2,Nc-1,Mc-0,LL-0,Sei-0,Mv-0,Sg-1,Litva,Sorbo,Sp-0,Sq-1,Sq-8,Stw-0,Su-0,Sus-1,Ta-0,Tamm-2,…	NA
chr1	3482810	3482932	chr1	22778334	22779072	AT1TE75090	Bor-1	Col-0,Ove-0,PHW-2,PHW-34,Per-1,Or-0,Old-1,Pi-0,Pt-0,Pu2-23,Pla-0,Pog-0,Pu2-7,Pu2-8,Pro-0,Rak-2,Ra-0,Ragl-1,Qar-8a,Rennes-1,Ren-1,Rld-1,RMX-A02,Ren-11,Rd-0,Rou-0,RMX-A180,RRS-7,Sap-0,Rome-1,Seattle-0,Ob-0,Rhen-1,Se-0,RRS-10,Np-0,Nw-0,Neo-6,NC-6,NFA-8,NFA-10,Nok-3,Na-1,Ms-0,Mnz-0,Mir-0,Mh-0,Mz-0,Lp2-6,Lp2-2,Lm-2,Nc-1,Mc-0,LL-0,Sei-0,Mv-0,Sg-1,Litva,Sorbo,Sp-0,Sq-1,Sq-8,Stw-0,Su-0,Sus-1,Ta-0,Tamm-2,…	NA
chr1	3497750	3497824	chr1	11335778	11335886	AT1TE36670	Duk	Col-0,Ove-0,PHW-2,PHW-34,Per-1,Or-0,Old-1,Pi-0,Pt-0,Pu2-23,Pla-0,Pog-0,Pu2-7,Pu2-8,Pro-0,Rak-2,Ra-0,Ragl-1,Qar-8a,Rennes-1,Ren-1,Rld-1,RMX-A02,Ren-11,Rd-0,Rou-0,RMX-A180,RRS-7,Sap-0,Rome-1,Seattle-0,Ob-0,Rhen-1,Se-0,RRS-10,Np-0,Nw-0,Neo-6,NC-6,NFA-8,NFA-10,Nok-3,Na-1,Ms-0,Mnz-0,Mir-0,Mh-0,Mz-0,Lp2-6,Lp2-2,Lm-2,Nc-1,Mc-0,LL-0,Sei-0,Mv-0,Sg-1,Litva,Sorbo,Sp-0,Sq-1,Sq-8,Stw-0,Su-0,Sus-1,Ta-0,Tamm-2,…	NA
chr1	3498887	3498958	chr1	11335194	11335777	AT1TE36665	LL-0,Hau-0,Bor-4,RMX-A02,Rd-0,Pna-17,Nok-3,Pro-0,Do-0,RRS-10,Pu2-23,Tol-0,Ak-1,Yo-0,Sus-1,Ang-0,Gifu-2,En-2,Got-22,Wc-1,Altai-5,Tul-0,NC-6,Qar-8a,Kro-0,Dem-4	Col-0,Ove-0,PHW-2,PHW-34,Per-1,Or-0,Old-1,Pi-0,Pt-0,Pla-0,Pog-0,Pu2-7,Pu2-8,Rak-2,Ra-0,Ragl-1,Rennes-1,Ren-1,Rld-1,Ren-11,Rou-0,RMX-A180,RRS-7,Sap-0,Rome-1,Seattle-0,Ob-0,Rhen-1,Se-0,Np-0,Nw-0,Neo-6,NFA-8,NFA-10,Na-1,Ms-0,Mnz-0,Mir-0,Mh-0,Mz-0,Lp2-6,Lp2-2,Lm-2,Nc-1,Mc-0,Sei-0,Mv-0,Sg-1,Litva,Sorbo,Sp-0,Sq-1,Sq-8,Stw-0,Su-0,Ta-0,Tamm-2,Bla-1,Sf-1,Si-0,Tamm-27,Tha-1,Ting-1,Ts-1,Ts-5,Tscha-1,Tu-0,Ty…	young
chr1	3507134	3507172	chr3	10459718	10459885	AT3TE43450	Rubezhnoe-1,Ms-0	Col-0,Ove-0,PHW-2,PHW-34,Per-1,Or-0,Old-1,Pi-0,Pt-0,Pu2-23,Pla-0,Pog-0,Pu2-7,Pu2-8,Pro-0,Rak-2,Ra-0,Ragl-1,Qar-8a,Rennes-1,Ren-1,Rld-1,RMX-A02,Ren-11,Rd-0,Rou-0,RMX-A180,RRS-7,Sap-0,Rome-1,Seattle-0,Ob-0,Rhen-1,Se-0,RRS-10,Np-0,Nw-0,Neo-6,NC-6,NFA-8,NFA-10,Nok-3,Na-1,Mnz-0,Mir-0,Mh-0,Mz-0,Lp2-6,Lp2-2,Lm-2,Nc-1,Mc-0,LL-0,Sei-0,Mv-0,Sg-1,Litva,Sorbo,Sp-0,Sq-1,Sq-8,Stw-0,Su-0,Sus-1,Ta-0,Tamm-2,Bla-1…	NA
chr1	3527456	3527576	chr3	16890706	16891199	AT3TE68430	Lp2-6	Col-0,Ove-0,PHW-2,PHW-34,Per-1,Or-0,Old-1,Pi-0,Pt-0,Pu2-23,Pla-0,Pog-0,Pu2-7,Pu2-8,Pro-0,Rak-2,Ra-0,Ragl-1,Qar-8a,Rennes-1,Ren-1,Rld-1,RMX-A02,Ren-11,Rd-0,Rou-0,RMX-A180,RRS-7,Sap-0,Rome-1,Seattle-0,Ob-0,Rhen-1,Se-0,RRS-10,Np-0,Nw-0,Neo-6,NC-6,NFA-8,NFA-10,Nok-3,Na-1,Ms-0,Mnz-0,Mir-0,Mh-0,Mz-0,Lp2-2,Lm-2,Nc-1,Mc-0,LL-0,Sei-0,Mv-0,Sg-1,Litva,Sorbo,Sp-0,Sq-1,Sq-8,Stw-0,Su-0,Sus-1,Ta-0,Tamm-2,Bla-1,…	NA
chr1	3553386	3553502	chr4	4592825	4594825	AT4TE19315	Ann-1	Col-0,Ove-0,PHW-2,PHW-34,Per-1,Or-0,Old-1,Pi-0,Pt-0,Pu2-23,Pla-0,Pog-0,Pu2-7,Pu2-8,Pro-0,Rak-2,Ra-0,Ragl-1,Qar-8a,Rennes-1,Ren-1,Rld-1,RMX-A02,Ren-11,Rd-0,Rou-0,RMX-A180,RRS-7,Sap-0,Rome-1,Seattle-0,Ob-0,Rhen-1,Se-0,RRS-10,Np-0,Nw-0,Neo-6,NC-6,NFA-8,NFA-10,Nok-3,Na-1,Ms-0,Mnz-0,Mir-0,Mh-0,Mz-0,Lp2-6,Lp2-2,Lm-2,Nc-1,Mc-0,LL-0,Sei-0,Mv-0,Sg-1,Litva,Sorbo,Sp-0,Sq-1,Sq-8,Stw-0,Su-0,Sus-1,Ta-0,Tamm-2,…	NA
chr1	3573791	3573866	chr1	21391563	21391681	AT1TE70620	Duk	Col-0,Ove-0,PHW-2,PHW-34,Per-1,Or-0,Old-1,Pi-0,Pt-0,Pu2-23,Pla-0,Pog-0,Pu2-7,Pu2-8,Pro-0,Rak-2,Ra-0,Ragl-1,Qar-8a,Rennes-1,Ren-1,Rld-1,RMX-A02,Ren-11,Rd-0,Rou-0,RMX-A180,RRS-7,Sap-0,Rome-1,Seattle-0,Ob-0,Rhen-1,Se-0,RRS-10,Np-0,Nw-0,Neo-6,NC-6,NFA-8,NFA-10,Nok-3,Na-1,Ms-0,Mnz-0,Mir-0,Mh-0,Mz-0,Lp2-6,Lp2-2,Lm-2,Nc-1,Mc-0,LL-0,Sei-0,Mv-0,Sg-1,Litva,Sorbo,Sp-0,Sq-1,Sq-8,Stw-0,Su-0,Sus-1,Ta-0,Tamm-2,…	NA
chr1	3595531	3595635	chr1	22778334	22779072	AT1TE75090	Li-2:1	Col-0,Ove-0,PHW-2,PHW-34,Per-1,Or-0,Old-1,Pi-0,Pt-0,Pu2-23,Pla-0,Pog-0,Pu2-7,Pu2-8,Pro-0,Rak-2,Ra-0,Ragl-1,Qar-8a,Rennes-1,Ren-1,Rld-1,RMX-A02,Ren-11,Rd-0,Rou-0,RMX-A180,RRS-7,Sap-0,Rome-1,Seattle-0,Ob-0,Rhen-1,Se-0,RRS-10,Np-0,Nw-0,Neo-6,NC-6,NFA-8,NFA-10,Nok-3,Na-1,Ms-0,Mnz-0,Mir-0,Mh-0,Mz-0,Lp2-6,Lp2-2,Lm-2,Nc-1,Mc-0,LL-0,Sei-0,Mv-0,Sg-1,Litva,Sorbo,Sp-0,Sq-1,Sq-8,Stw-0,Su-0,Sus-1,Ta-0,Tamm-2,…	NA
chr1	3624026	3624093	chr1	10524718	10529695	AT1TE34015	Altai-5,Is-0,Bd-0	Col-0,Ove-0,PHW-2,PHW-34,Per-1,Or-0,Old-1,Pi-0,Pt-0,Pu2-23,Pla-0,Pog-0,Pu2-7,Pu2-8,Pro-0,Rak-2,Ra-0,Ragl-1,Qar-8a,Rennes-1,Ren-1,Rld-1,RMX-A02,Ren-11,Rd-0,Rou-0,RMX-A180,RRS-7,Sap-0,Rome-1,Seattle-0,Ob-0,Rhen-1,Se-0,RRS-10,Np-0,Nw-0,Neo-6,NC-6,NFA-8,NFA-10,Nok-3,Na-1,Ms-0,Mnz-0,Mir-0,Mh-0,Mz-0,Lp2-6,Lp2-2,Lm-2,Nc-1,Mc-0,LL-0,Sei-0,Mv-0,Sg-1,Litva,Sorbo,Sp-0,Sq-1,Sq-8,Stw-0,Su-0,Sus-1,Ta-0,Tamm-2,…	NA
chr1	3624026	3624093	chr1	9547142	9547196	AT1TE30765	Rennes-1,Le-0,Kent,Pro-0	Col-0,Ove-0,PHW-2,PHW-34,Per-1,Or-0,Old-1,Pi-0,Pt-0,Pu2-23,Pla-0,Pog-0,Pu2-7,Pu2-8,Rak-2,Ra-0,Ragl-1,Qar-8a,Ren-1,Rld-1,RMX-A02,Ren-11,Rd-0,Rou-0,RMX-A180,RRS-7,Sap-0,Rome-1,Seattle-0,Ob-0,Rhen-1,Se-0,RRS-10,Np-0,Nw-0,Neo-6,NC-6,NFA-8,NFA-10,Nok-3,Na-1,Ms-0,Mnz-0,Mir-0,Mh-0,Mz-0,Lp2-6,Lp2-2,Lm-2,Nc-1,Mc-0,LL-0,Sei-0,Mv-0,Sg-1,Litva,Sorbo,Sp-0,Sq-1,Sq-8,Stw-0,Su-0,Sus-1,Ta-0,Tamm-2,Bla-1,Sf-1,Si-0…	NA
chr1	3627058	3627128	chr3	11651906	11663688	AT3TE48455,AT3TE48465	Anholt-1,Pu2-7,Chat-1,Bl-1,Gifu-2,Bor-1,Gre-0,Ga-0,En-D,Knox-10,Zdr-1,Dr-0,RRS-10,Gr-1,Uod-7,Rak-2,Tol-0,Pi-0,Uod-1,In-0,Lip-0,Ang-0,Utrecht,Ber,Mir-0,Et-0,Pla-0,Sf-1,Br-0,Boot-1,Dem-4,Tul-0,Mv-0,NC-6,Jm-0,DraII-1	Col-0,Ove-0,PHW-2,PHW-34,Per-1,Or-0,Old-1,Pt-0,Pu2-23,Pog-0,Pu2-8,Pro-0,Ra-0,Ragl-1,Qar-8a,Rennes-1,Ren-1,Rld-1,RMX-A02,Ren-11,Rd-0,Rou-0,RMX-A180,RRS-7,Sap-0,Rome-1,Seattle-0,Ob-0,Rhen-1,Se-0,Np-0,Nw-0,Neo-6,NFA-8,NFA-10,Nok-3,Na-1,Ms-0,Mnz-0,Mh-0,Mz-0,Lp2-6,Lp2-2,Lm-2,Nc-1,Mc-0,LL-0,Sei-0,Sg-1,Litva,Sorbo,Sp-0,Sq-1,Sq-8,Stw-0,Su-0,Sus-1,Ta-0,Tamm-2,Bla-1,Si-0,Tamm-27,Tha-1,Ting-1,Ts-1,Ts-5,Tsch…	old
chr1	3694100	3694233	chr1	16853329	16858040	AT1TE55795	Np-0	Col-0,Ove-0,PHW-2,PHW-34,Per-1,Or-0,Old-1,Pi-0,Pt-0,Pu2-23,Pla-0,Pog-0,Pu2-7,Pu2-8,Pro-0,Rak-2,Ra-0,Ragl-1,Qar-8a,Rennes-1,Ren-1,Rld-1,RMX-A02,Ren-11,Rd-0,Rou-0,RMX-A180,RRS-7,Sap-0,Rome-1,Seattle-0,Ob-0,Rhen-1,Se-0,RRS-10,Nw-0,Neo-6,NC-6,NFA-8,NFA-10,Nok-3,Na-1,Ms-0,Mnz-0,Mir-0,Mh-0,Mz-0,Lp2-6,Lp2-2,Lm-2,Nc-1,Mc-0,LL-0,Sei-0,Mv-0,Sg-1,Litva,Sorbo,Sp-0,Sq-1,Sq-8,Stw-0,Su-0,Sus-1,Ta-0,Tamm-2,Bla-1…	NA
chr1	3759652	3759791	chr1	22224562	22224825	AT1TE73400	Ven-1,Cvi-0,Baa-1,Ws-2,HSm,Hau-0,Ty-0,Bd-0,Pt-0,Bch-1,Kil-0,RMX-A02,Fi-0,Sq-8,Uk-1,Ms-0,Su-0,Ann-1,Mnz-0,Dra-0,Kar-1,Jl-3,RMX-A180,Rhen-1,Sus-1,Lisse,Lm-2,Mc-0,Hn-0,Tha-1,NFA-8,Da_1_-12,Zal-1,Je-0,Hey-1,Alst-1,Co,Got-22,Ove-0,Kas-1,Altai-5,Wc-1,Benk-1,Or-0,Ag-0,PHW-34,Tamm-27	Col-0,PHW-2,Per-1,Old-1,Pi-0,Pu2-23,Pla-0,Pog-0,Pu2-7,Pu2-8,Pro-0,Rak-2,Ra-0,Ragl-1,Qar-8a,Rennes-1,Ren-1,Rld-1,Ren-11,Rd-0,Rou-0,RRS-7,Sap-0,Rome-1,Seattle-0,Ob-0,Se-0,RRS-10,Np-0,Nw-0,Neo-6,NC-6,NFA-10,Nok-3,Na-1,Mir-0,Mh-0,Mz-0,Lp2-6,Lp2-2,Nc-1,LL-0,Sei-0,Mv-0,Sg-1,Litva,Sorbo,Sp-0,Sq-1,Stw-0,Ta-0,Tamm-2,Bla-1,Sf-1,Si-0,Ting-1,Tol-0,Ts-1,Ts-5,Tscha-1,Tu-0,Tul-0,Uod-1,Uod-7,Utrecht,Van-0,Vind-1…	mid
chr1	3759714	3759798	chr2	2523631	2527699	AT2TE11435	Anz-0	Col-0,Ove-0,PHW-2,PHW-34,Per-1,Or-0,Old-1,Pi-0,Pt-0,Pu2-23,Pla-0,Pog-0,Pu2-7,Pu2-8,Pro-0,Rak-2,Ra-0,Ragl-1,Qar-8a,Rennes-1,Ren-1,Rld-1,RMX-A02,Ren-11,Rd-0,Rou-0,RMX-A180,RRS-7,Sap-0,Rome-1,Seattle-0,Ob-0,Rhen-1,Se-0,RRS-10,Np-0,Nw-0,Neo-6,NC-6,NFA-8,NFA-10,Nok-3,Na-1,Ms-0,Mnz-0,Mir-0,Mh-0,Mz-0,Lp2-6,Lp2-2,Lm-2,Nc-1,Mc-0,LL-0,Sei-0,Mv-0,Sg-1,Litva,Sorbo,Sp-0,Sq-1,Sq-8,Stw-0,Su-0,Sus-1,Ta-0,Tamm-2,…	NA
chr1	3780438	3780509	chr1	25343133	25343303	AT1TE83170	Qar-8a,Ann-1	Col-0,Ove-0,PHW-2,PHW-34,Per-1,Or-0,Old-1,Pi-0,Pt-0,Pu2-23,Pla-0,Pog-0,Pu2-7,Pu2-8,Pro-0,Rak-2,Ra-0,Ragl-1,Rennes-1,Ren-1,Rld-1,RMX-A02,Ren-11,Rd-0,Rou-0,RMX-A180,RRS-7,Sap-0,Rome-1,Seattle-0,Ob-0,Rhen-1,Se-0,RRS-10,Np-0,Nw-0,Neo-6,NC-6,NFA-8,NFA-10,Nok-3,Na-1,Ms-0,Mnz-0,Mir-0,Mh-0,Mz-0,Lp2-6,Lp2-2,Lm-2,Nc-1,Mc-0,LL-0,Sei-0,Mv-0,Sg-1,Litva,Sorbo,Sp-0,Sq-1,Sq-8,Stw-0,Su-0,Sus-1,Ta-0,Tamm-2,Bla-1,S…	NA
chr1	3780527	3780567	chr1	25344309	25344450	AT1TE83185	Qar-8a,Ann-1	Col-0,Ove-0,PHW-2,PHW-34,Per-1,Or-0,Old-1,Pi-0,Pt-0,Pu2-23,Pla-0,Pog-0,Pu2-7,Pu2-8,Pro-0,Rak-2,Ra-0,Ragl-1,Rennes-1,Ren-1,Rld-1,RMX-A02,Ren-11,Rd-0,Rou-0,RMX-A180,RRS-7,Sap-0,Rome-1,Seattle-0,Ob-0,Rhen-1,Se-0,RRS-10,Np-0,Nw-0,Neo-6,NC-6,NFA-8,NFA-10,Nok-3,Na-1,Ms-0,Mnz-0,Mir-0,Mh-0,Mz-0,Lp2-6,Lp2-2,Lm-2,Nc-1,Mc-0,LL-0,Sei-0,Mv-0,Sg-1,Litva,Sorbo,Sp-0,Sq-1,Sq-8,Stw-0,Su-0,Sus-1,Ta-0,Tamm-2,Bla-1,S…	NA
chr1	3823014	3823159	chr5	9386447	9386621	AT5TE34055	En-D	Col-0,Ove-0,PHW-2,PHW-34,Per-1,Or-0,Old-1,Pi-0,Pt-0,Pu2-23,Pla-0,Pog-0,Pu2-7,Pu2-8,Pro-0,Rak-2,Ra-0,Ragl-1,Qar-8a,Rennes-1,Ren-1,Rld-1,RMX-A02,Ren-11,Rd-0,Rou-0,RMX-A180,RRS-7,Sap-0,Rome-1,Seattle-0,Ob-0,Rhen-1,Se-0,RRS-10,Np-0,Nw-0,Neo-6,NC-6,NFA-8,NFA-10,Nok-3,Na-1,Ms-0,Mnz-0,Mir-0,Mh-0,Mz-0,Lp2-6,Lp2-2,Lm-2,Nc-1,Mc-0,LL-0,Sei-0,Mv-0,Sg-1,Litva,Sorbo,Sp-0,Sq-1,Sq-8,Stw-0,Su-0,Sus-1,Ta-0,Tamm-2,…	NA
chr1	3823015	3823159	chr4	5326461	5331583	AT4TE22180	NFA-10	Col-0,Ove-0,PHW-2,PHW-34,Per-1,Or-0,Old-1,Pi-0,Pt-0,Pu2-23,Pla-0,Pog-0,Pu2-7,Pu2-8,Pro-0,Rak-2,Ra-0,Ragl-1,Qar-8a,Rennes-1,Ren-1,Rld-1,RMX-A02,Ren-11,Rd-0,Rou-0,RMX-A180,RRS-7,Sap-0,Rome-1,Seattle-0,Ob-0,Rhen-1,Se-0,RRS-10,Np-0,Nw-0,Neo-6,NC-6,NFA-8,Nok-3,Na-1,Ms-0,Mnz-0,Mir-0,Mh-0,Mz-0,Lp2-6,Lp2-2,Lm-2,Nc-1,Mc-0,LL-0,Sei-0,Mv-0,Sg-1,Litva,Sorbo,Sp-0,Sq-1,Sq-8,Stw-0,Su-0,Sus-1,Ta-0,Tamm-2,Bla-1,S…	NA
chr1	3823409	3823532	chr1	29228168	29228331	AT1TE95620	Alst-1,Duk,Ove-0,Tamm-27,HSm,Kro-0,Ty-0,Lm-2,Bd-0,Ag-0,Tamm-2,Hn-0,Su-0,Mnz-0	Col-0,PHW-2,PHW-34,Per-1,Or-0,Old-1,Pi-0,Pt-0,Pu2-23,Pla-0,Pog-0,Pu2-7,Pu2-8,Pro-0,Rak-2,Ra-0,Ragl-1,Qar-8a,Rennes-1,Ren-1,Rld-1,RMX-A02,Ren-11,Rd-0,Rou-0,RMX-A180,RRS-7,Sap-0,Rome-1,Seattle-0,Ob-0,Rhen-1,Se-0,RRS-10,Np-0,Nw-0,Neo-6,NC-6,NFA-8,NFA-10,Nok-3,Na-1,Ms-0,Mir-0,Mh-0,Mz-0,Lp2-6,Lp2-2,Nc-1,Mc-0,LL-0,Sei-0,Mv-0,Sg-1,Litva,Sorbo,Sp-0,Sq-1,Sq-8,Stw-0,Sus-1,Ta-0,Bla-1,Sf-1,Si-0,Tha-1,Ting-1,…	young
chr1	3859534	3859655	chr3	8101039	8102913	AT3TE33980	Utrecht	Col-0,Ove-0,PHW-2,PHW-34,Per-1,Or-0,Old-1,Pi-0,Pt-0,Pu2-23,Pla-0,Pog-0,Pu2-7,Pu2-8,Pro-0,Rak-2,Ra-0,Ragl-1,Qar-8a,Rennes-1,Ren-1,Rld-1,RMX-A02,Ren-11,Rd-0,Rou-0,RMX-A180,RRS-7,Sap-0,Rome-1,Seattle-0,Ob-0,Rhen-1,Se-0,RRS-10,Np-0,Nw-0,Neo-6,NC-6,NFA-8,NFA-10,Nok-3,Na-1,Ms-0,Mnz-0,Mir-0,Mh-0,Mz-0,Lp2-6,Lp2-2,Lm-2,Nc-1,Mc-0,LL-0,Sei-0,Mv-0,Sg-1,Litva,Sorbo,Sp-0,Sq-1,Sq-8,Stw-0,Su-0,Sus-1,Ta-0,Tamm-2,…	NA
chr1	3861668	3861804	chr3	11664969	11669787	AT3TE48480	Tamm-2,Tamm-27	Col-0,Ove-0,PHW-2,PHW-34,Per-1,Or-0,Old-1,Pi-0,Pt-0,Pu2-23,Pla-0,Pog-0,Pu2-7,Pu2-8,Pro-0,Rak-2,Ra-0,Ragl-1,Qar-8a,Rennes-1,Ren-1,Rld-1,RMX-A02,Ren-11,Rd-0,Rou-0,RMX-A180,RRS-7,Sap-0,Rome-1,Seattle-0,Ob-0,Rhen-1,Se-0,RRS-10,Np-0,Nw-0,Neo-6,NC-6,NFA-8,NFA-10,Nok-3,Na-1,Ms-0,Mnz-0,Mir-0,Mh-0,Mz-0,Lp2-6,Lp2-2,Lm-2,Nc-1,Mc-0,LL-0,Sei-0,Mv-0,Sg-1,Litva,Sorbo,Sp-0,Sq-1,Sq-8,Stw-0,Su-0,Sus-1,Ta-0,Bla-1,S…	NA
chr1	3868416	3868532	chr3	13369174	13374108	AT3TE54550	RMX-A180,Alst-1,RMX-A02	Col-0,Ove-0,PHW-2,PHW-34,Per-1,Or-0,Old-1,Pi-0,Pt-0,Pu2-23,Pla-0,Pog-0,Pu2-7,Pu2-8,Pro-0,Rak-2,Ra-0,Ragl-1,Qar-8a,Rennes-1,Ren-1,Rld-1,Ren-11,Rd-0,Rou-0,RRS-7,Sap-0,Rome-1,Seattle-0,Ob-0,Rhen-1,Se-0,RRS-10,Np-0,Nw-0,Neo-6,NC-6,NFA-8,NFA-10,Nok-3,Na-1,Ms-0,Mnz-0,Mir-0,Mh-0,Mz-0,Lp2-6,Lp2-2,Lm-2,Nc-1,Mc-0,LL-0,Sei-0,Mv-0,Sg-1,Litva,Sorbo,Sp-0,Sq-1,Sq-8,Stw-0,Su-0,Sus-1,Ta-0,Tamm-2,Bla-1,Sf-1,Si-0,T…	NA
chr1	3870541	3870677	chr1	6709616	6709729	AT1TE21715	RRS-7	Col-0,Ove-0,PHW-2,PHW-34,Per-1,Or-0,Old-1,Pi-0,Pt-0,Pu2-23,Pla-0,Pog-0,Pu2-7,Pu2-8,Pro-0,Rak-2,Ra-0,Ragl-1,Qar-8a,Rennes-1,Ren-1,Rld-1,RMX-A02,Ren-11,Rd-0,Rou-0,RMX-A180,Sap-0,Rome-1,Seattle-0,Ob-0,Rhen-1,Se-0,RRS-10,Np-0,Nw-0,Neo-6,NC-6,NFA-8,NFA-10,Nok-3,Na-1,Ms-0,Mnz-0,Mir-0,Mh-0,Mz-0,Lp2-6,Lp2-2,Lm-2,Nc-1,Mc-0,LL-0,Sei-0,Mv-0,Sg-1,Litva,Sorbo,Sp-0,Sq-1,Sq-8,Stw-0,Su-0,Sus-1,Ta-0,Tamm-2,Bla-1,…	NA
chr1	3880862	3880913	chr2	9486209	9486375	AT2TE40355	Uod-7,Gr-1,Pi-0,Uod-1	Col-0,Ove-0,PHW-2,PHW-34,Per-1,Or-0,Old-1,Pt-0,Pu2-23,Pla-0,Pog-0,Pu2-7,Pu2-8,Pro-0,Rak-2,Ra-0,Ragl-1,Qar-8a,Rennes-1,Ren-1,Rld-1,RMX-A02,Ren-11,Rd-0,Rou-0,RMX-A180,RRS-7,Sap-0,Rome-1,Seattle-0,Ob-0,Rhen-1,Se-0,RRS-10,Np-0,Nw-0,Neo-6,NC-6,NFA-8,NFA-10,Nok-3,Na-1,Ms-0,Mnz-0,Mir-0,Mh-0,Mz-0,Lp2-6,Lp2-2,Lm-2,Nc-1,Mc-0,LL-0,Sei-0,Mv-0,Sg-1,Litva,Sorbo,Sp-0,Sq-1,Sq-8,Stw-0,Su-0,Sus-1,Ta-0,Tamm-2,Bla-1…	NA
chr1	3900503	3900626	chr3	17397021	17397647	AT3TE70560	Rak-2,Est,Jl-3,Kyoto,Li-2:1,Tu-0,Krot-0,Pu2-7	Col-0,Ove-0,PHW-2,PHW-34,Per-1,Or-0,Old-1,Pi-0,Pt-0,Pu2-23,Pla-0,Pog-0,Pu2-8,Pro-0,Ra-0,Ragl-1,Qar-8a,Rennes-1,Ren-1,RMX-A02,Ren-11,Rd-0,Rou-0,RMX-A180,RRS-7,Sap-0,Rome-1,Seattle-0,Ob-0,Rhen-1,Se-0,RRS-10,Np-0,Nw-0,Neo-6,NC-6,NFA-8,NFA-10,Nok-3,Na-1,Ms-0,Mnz-0,Mir-0,Mh-0,Mz-0,Lp2-6,Lp2-2,Lm-2,Nc-1,Mc-0,LL-0,Sei-0,Mv-0,Sg-1,Litva,Sorbo,Sp-0,Sq-1,Sq-8,Stw-0,Su-0,Sus-1,Ta-0,Tamm-2,Bla-1,Sf-1,Si-0,Ta…	young
chr1	3910293	3910366	chr4	963580	964423	AT4TE04895	Boot-1	Col-0,Ove-0,PHW-2,PHW-34,Per-1,Or-0,Old-1,Pi-0,Pt-0,Pu2-23,Pla-0,Pog-0,Pu2-7,Pu2-8,Pro-0,Rak-2,Ra-0,Ragl-1,Qar-8a,Rennes-1,Ren-1,Rld-1,RMX-A02,Ren-11,Rd-0,Rou-0,RMX-A180,RRS-7,Sap-0,Rome-1,Seattle-0,Ob-0,Rhen-1,Se-0,RRS-10,Np-0,Nw-0,Neo-6,NC-6,NFA-8,NFA-10,Nok-3,Na-1,Ms-0,Mnz-0,Mir-0,Mh-0,Mz-0,Lp2-6,Lp2-2,Lm-2,Nc-1,Mc-0,LL-0,Sei-0,Mv-0,Sg-1,Litva,Sorbo,Sp-0,Sq-1,Sq-8,Stw-0,Su-0,Sus-1,Ta-0,Tamm-2,…	NA
chr1	3910299	3910366	chr3	16450626	16452724	AT3TE66705	Lisse	Col-0,Ove-0,PHW-2,PHW-34,Per-1,Or-0,Old-1,Pi-0,Pt-0,Pu2-23,Pla-0,Pog-0,Pu2-7,Pu2-8,Pro-0,Rak-2,Ra-0,Ragl-1,Qar-8a,Rennes-1,Ren-1,Rld-1,RMX-A02,Ren-11,Rd-0,Rou-0,RMX-A180,RRS-7,Sap-0,Rome-1,Seattle-0,Ob-0,Rhen-1,Se-0,RRS-10,Np-0,Nw-0,Neo-6,NC-6,NFA-8,NFA-10,Nok-3,Na-1,Ms-0,Mnz-0,Mir-0,Mh-0,Mz-0,Lp2-6,Lp2-2,Lm-2,Nc-1,Mc-0,LL-0,Sei-0,Mv-0,Sg-1,Litva,Sorbo,Sp-0,Sq-1,Sq-8,Stw-0,Su-0,Sus-1,Ta-0,Tamm-2,…	NA
chr1	3937235	3937306	chr1	13077562	13077761	AT1TE42705	Mc-0	Col-0,Ove-0,PHW-2,PHW-34,Per-1,Or-0,Old-1,Pi-0,Pt-0,Pu2-23,Pla-0,Pog-0,Pu2-7,Pu2-8,Pro-0,Rak-2,Ra-0,Ragl-1,Qar-8a,Rennes-1,Ren-1,Rld-1,RMX-A02,Ren-11,Rd-0,Rou-0,RMX-A180,RRS-7,Sap-0,Rome-1,Seattle-0,Ob-0,Rhen-1,Se-0,RRS-10,Np-0,Nw-0,Neo-6,NC-6,NFA-8,NFA-10,Nok-3,Na-1,Ms-0,Mnz-0,Mir-0,Mh-0,Mz-0,Lp2-6,Lp2-2,Lm-2,Nc-1,LL-0,Sei-0,Mv-0,Sg-1,Litva,Sorbo,Sp-0,Sq-1,Sq-8,Stw-0,Su-0,Sus-1,Ta-0,Tamm-2,Bla-1…	NA
chr1	3962519	3962655	chr1	10221755	10222388	AT1TE32995	Ty-0	Col-0,Ove-0,PHW-2,PHW-34,Per-1,Or-0,Old-1,Pi-0,Pt-0,Pu2-23,Pla-0,Pog-0,Pu2-7,Pu2-8,Pro-0,Rak-2,Ra-0,Ragl-1,Qar-8a,Rennes-1,Ren-1,Rld-1,RMX-A02,Ren-11,Rd-0,Rou-0,RMX-A180,RRS-7,Sap-0,Rome-1,Seattle-0,Ob-0,Rhen-1,Se-0,RRS-10,Np-0,Nw-0,Neo-6,NC-6,NFA-8,NFA-10,Nok-3,Na-1,Ms-0,Mnz-0,Mir-0,Mh-0,Mz-0,Lp2-6,Lp2-2,Lm-2,Nc-1,Mc-0,LL-0,Sei-0,Mv-0,Sg-1,Litva,Sorbo,Sp-0,Sq-1,Sq-8,Stw-0,Su-0,Sus-1,Ta-0,Tamm-2,…	NA
chr1	3981107	3981236	chr5	13839560	13840289	AT5TE49330	Fr-2	Col-0,Ove-0,PHW-2,PHW-34,Per-1,Or-0,Old-1,Pi-0,Pt-0,Pu2-23,Pla-0,Pog-0,Pu2-7,Pu2-8,Pro-0,Rak-2,Ra-0,Ragl-1,Qar-8a,Rennes-1,Ren-1,Rld-1,RMX-A02,Ren-11,Rd-0,Rou-0,RMX-A180,RRS-7,Sap-0,Rome-1,Seattle-0,Ob-0,Rhen-1,Se-0,RRS-10,Np-0,Nw-0,Neo-6,NC-6,NFA-8,NFA-10,Nok-3,Na-1,Ms-0,Mnz-0,Mir-0,Mh-0,Mz-0,Lp2-6,Lp2-2,Lm-2,Nc-1,Mc-0,LL-0,Sei-0,Mv-0,Sg-1,Litva,Sorbo,Sp-0,Sq-1,Sq-8,Stw-0,Su-0,Sus-1,Ta-0,Tamm-2,…	NA
chr1	3994872	3994981	chr5	3114283	3116667	AT5TE11330	Np-0	Col-0,Ove-0,PHW-2,PHW-34,Per-1,Or-0,Old-1,Pi-0,Pt-0,Pu2-23,Pla-0,Pog-0,Pu2-7,Pu2-8,Pro-0,Rak-2,Ra-0,Ragl-1,Qar-8a,Rennes-1,Ren-1,Rld-1,RMX-A02,Ren-11,Rd-0,Rou-0,RMX-A180,RRS-7,Sap-0,Rome-1,Seattle-0,Ob-0,Rhen-1,Se-0,RRS-10,Nw-0,Neo-6,NC-6,NFA-8,NFA-10,Nok-3,Na-1,Ms-0,Mnz-0,Mir-0,Mh-0,Mz-0,Lp2-6,Lp2-2,Lm-2,Nc-1,Mc-0,LL-0,Sei-0,Mv-0,Sg-1,Litva,Sorbo,Sp-0,Sq-1,Sq-8,Stw-0,Su-0,Sus-1,Ta-0,Tamm-2,Bla-1…	NA
chr1	4000649	4000781	chr3	15676227	15677487	AT3TE63400,AT3TE63395	Ven-1,Duk,Cerv-1,Bor-1,Sp-0,RMX-A02,Got-7,Rd-0,En-D,Wa-1,Pu2-23,RMX-A180,Lip-0,Aa-0,Mz-0,NFA-8,Mnz-0,Br-0,Boot-1,Chi-0,Appt-1,Kelsterbach-4	Col-0,Ove-0,PHW-2,PHW-34,Per-1,Or-0,Old-1,Pi-0,Pt-0,Pla-0,Pog-0,Pu2-7,Pu2-8,Pro-0,Rak-2,Ragl-1,Qar-8a,Rennes-1,Ren-1,Rld-1,Ren-11,Rou-0,RRS-7,Sap-0,Rome-1,Seattle-0,Ob-0,Rhen-1,RRS-10,Np-0,Nw-0,Neo-6,NC-6,NFA-10,Nok-3,Na-1,Ms-0,Mir-0,Mh-0,Lp2-6,Lp2-2,Lm-2,Nc-1,Mc-0,LL-0,Sei-0,Mv-0,Sg-1,Litva,Sorbo,Sq-1,Sq-8,Stw-0,Su-0,Sus-1,Ta-0,Tamm-2,Bla-1,Si-0,Tamm-27,Tha-1,Ting-1,Tol-0,Ts-1,Ts-5,Tscha-1,Tu-0,…	young
chr1	4007543	4007641	chr3	12933255	12943236	AT3TE53080	PHW-34,Lip-0,Es-0	Col-0,Ove-0,PHW-2,Per-1,Or-0,Old-1,Pi-0,Pt-0,Pu2-23,Pla-0,Pog-0,Pu2-7,Pu2-8,Pro-0,Rak-2,Ra-0,Ragl-1,Qar-8a,Rennes-1,Ren-1,Rld-1,RMX-A02,Ren-11,Rd-0,Rou-0,RMX-A180,RRS-7,Sap-0,Rome-1,Seattle-0,Ob-0,Rhen-1,Se-0,RRS-10,Np-0,Nw-0,Neo-6,NC-6,NFA-8,NFA-10,Nok-3,Na-1,Ms-0,Mnz-0,Mir-0,Mh-0,Mz-0,Lp2-6,Lp2-2,Lm-2,Nc-1,Mc-0,LL-0,Sei-0,Mv-0,Sg-1,Litva,Sorbo,Sp-0,Sq-1,Sq-8,Stw-0,Su-0,Sus-1,Ta-0,Tamm-2,Bla-1,S…	NA
chr1	4039180	4039249	chr1	21391563	21391681	AT1TE70620	Sap-0	Col-0,Ove-0,PHW-2,PHW-34,Per-1,Or-0,Old-1,Pi-0,Pt-0,Pu2-23,Pla-0,Pog-0,Pu2-7,Pu2-8,Pro-0,Rak-2,Ra-0,Ragl-1,Qar-8a,Rennes-1,Ren-1,Rld-1,RMX-A02,Ren-11,Rd-0,Rou-0,RMX-A180,RRS-7,Rome-1,Seattle-0,Ob-0,Rhen-1,Se-0,RRS-10,Np-0,Nw-0,Neo-6,NC-6,NFA-8,NFA-10,Nok-3,Na-1,Ms-0,Mnz-0,Mir-0,Mh-0,Mz-0,Lp2-6,Lp2-2,Lm-2,Nc-1,Mc-0,LL-0,Sei-0,Mv-0,Sg-1,Litva,Sorbo,Sp-0,Sq-1,Sq-8,Stw-0,Su-0,Sus-1,Ta-0,Tamm-2,Bla-1,…	NA
chr1	4058992	4059087	chr2	7907380	7907506	AT2TE32765	Bor-1	Col-0,Ove-0,PHW-2,PHW-34,Per-1,Or-0,Old-1,Pi-0,Pt-0,Pu2-23,Pla-0,Pog-0,Pu2-7,Pu2-8,Pro-0,Rak-2,Ra-0,Ragl-1,Qar-8a,Rennes-1,Ren-1,Rld-1,RMX-A02,Ren-11,Rd-0,Rou-0,RMX-A180,RRS-7,Sap-0,Rome-1,Seattle-0,Ob-0,Rhen-1,Se-0,RRS-10,Np-0,Nw-0,Neo-6,NC-6,NFA-8,NFA-10,Nok-3,Na-1,Ms-0,Mnz-0,Mir-0,Mh-0,Mz-0,Lp2-6,Lp2-2,Lm-2,Nc-1,Mc-0,LL-0,Sei-0,Mv-0,Sg-1,Litva,Sorbo,Sp-0,Sq-1,Sq-8,Stw-0,Su-0,Sus-1,Ta-0,Tamm-2,…	NA
chr1	4069199	4069315	chr1	15560685	15569184	AT1TE51235,AT1TE51240	Tscha-1	Col-0,Ove-0,PHW-2,PHW-34,Per-1,Or-0,Old-1,Pi-0,Pt-0,Pu2-23,Pla-0,Pog-0,Pu2-7,Pu2-8,Pro-0,Rak-2,Ra-0,Ragl-1,Qar-8a,Rennes-1,Ren-1,Rld-1,RMX-A02,Ren-11,Rd-0,Rou-0,RMX-A180,RRS-7,Sap-0,Rome-1,Seattle-0,Ob-0,Rhen-1,Se-0,RRS-10,Np-0,Nw-0,Neo-6,NC-6,NFA-8,NFA-10,Nok-3,Na-1,Ms-0,Mnz-0,Mir-0,Mh-0,Mz-0,Lp2-6,Lp2-2,Lm-2,Nc-1,Mc-0,LL-0,Sei-0,Mv-0,Sg-1,Litva,Sorbo,Sp-0,Sq-1,Sq-8,Stw-0,Su-0,Sus-1,Ta-0,Tamm-2,…	NA
chr1	4077108	4077196	chr5	15101532	15101937	AT5TE54595	DraIII-1,Ting-1,Kar-1,Ove-0,Ms-0,Dja-1,Kondara,Neo-6,DraII-1,Es-0	Col-0,PHW-2,PHW-34,Per-1,Or-0,Old-1,Pi-0,Pt-0,Pu2-23,Pla-0,Pog-0,Pu2-7,Pu2-8,Pro-0,Rak-2,Ra-0,Ragl-1,Qar-8a,Rennes-1,Ren-1,Rld-1,RMX-A02,Ren-11,Rd-0,Rou-0,RMX-A180,RRS-7,Sap-0,Rome-1,Seattle-0,Ob-0,Rhen-1,Se-0,RRS-10,Np-0,Nw-0,NC-6,NFA-8,NFA-10,Nok-3,Na-1,Mnz-0,Mir-0,Mh-0,Mz-0,Lp2-6,Lp2-2,Lm-2,Nc-1,Mc-0,LL-0,Sei-0,Mv-0,Sg-1,Litva,Sorbo,Sp-0,Sq-1,Sq-8,Stw-0,Su-0,Sus-1,Ta-0,Tamm-2,Bla-1,Sf-1,Si-0,T…	young
chr1	4093035	4093106	chr1	6538419	6543539	AT1TE21210	Hn-0	Col-0,Ove-0,PHW-2,PHW-34,Per-1,Or-0,Old-1,Pi-0,Pt-0,Pu2-23,Pla-0,Pog-0,Pu2-7,Pu2-8,Pro-0,Rak-2,Ra-0,Ragl-1,Qar-8a,Rennes-1,Ren-1,Rld-1,RMX-A02,Ren-11,Rd-0,Rou-0,RMX-A180,RRS-7,Sap-0,Rome-1,Seattle-0,Ob-0,Rhen-1,Se-0,RRS-10,Np-0,Nw-0,Neo-6,NC-6,NFA-8,NFA-10,Nok-3,Na-1,Ms-0,Mnz-0,Mir-0,Mh-0,Mz-0,Lp2-6,Lp2-2,Lm-2,Nc-1,Mc-0,LL-0,Sei-0,Mv-0,Sg-1,Litva,Sorbo,Sp-0,Sq-1,Sq-8,Stw-0,Su-0,Sus-1,Ta-0,Tamm-2,…	NA
chr1	4095824	4095963	chr1	22224562	22224825	AT1TE73400	Kas-1,Kas-2	Col-0,Ove-0,PHW-2,PHW-34,Per-1,Or-0,Old-1,Pi-0,Pt-0,Pu2-23,Pla-0,Pog-0,Pu2-7,Pu2-8,Pro-0,Rak-2,Ra-0,Ragl-1,Qar-8a,Rennes-1,Ren-1,Rld-1,RMX-A02,Ren-11,Rd-0,Rou-0,RMX-A180,RRS-7,Sap-0,Rome-1,Seattle-0,Ob-0,Rhen-1,Se-0,RRS-10,Np-0,Nw-0,Neo-6,NC-6,NFA-8,NFA-10,Nok-3,Na-1,Ms-0,Mnz-0,Mir-0,Mh-0,Mz-0,Lp2-6,Lp2-2,Lm-2,Nc-1,Mc-0,LL-0,Sei-0,Mv-0,Sg-1,Litva,Sorbo,Sp-0,Sq-1,Sq-8,Stw-0,Su-0,Sus-1,Ta-0,Tamm-2,…	NA
chr1	4118007	4118073	chr4	5541887	5542066	AT4TE23185	Etna-2	Col-0,Ove-0,PHW-2,PHW-34,Per-1,Or-0,Old-1,Pi-0,Pt-0,Pu2-23,Pla-0,Pog-0,Pu2-7,Pu2-8,Pro-0,Rak-2,Ra-0,Ragl-1,Qar-8a,Rennes-1,Ren-1,Rld-1,RMX-A02,Ren-11,Rd-0,Rou-0,RMX-A180,RRS-7,Sap-0,Rome-1,Seattle-0,Ob-0,Rhen-1,Se-0,RRS-10,Np-0,Nw-0,Neo-6,NC-6,NFA-8,NFA-10,Nok-3,Na-1,Ms-0,Mnz-0,Mir-0,Mh-0,Mz-0,Lp2-6,Lp2-2,Lm-2,Nc-1,Mc-0,LL-0,Sei-0,Mv-0,Sg-1,Litva,Sorbo,Sp-0,Sq-1,Sq-8,Stw-0,Su-0,Sus-1,Ta-0,Tamm-2,…	NA
chr1	4118495	4118578	chr5	22230806	22232315	AT5TE80015	Cerv-1	Col-0,Ove-0,PHW-2,PHW-34,Per-1,Or-0,Old-1,Pi-0,Pt-0,Pu2-23,Pla-0,Pog-0,Pu2-7,Pu2-8,Pro-0,Rak-2,Ra-0,Ragl-1,Qar-8a,Rennes-1,Ren-1,Rld-1,RMX-A02,Ren-11,Rd-0,Rou-0,RMX-A180,RRS-7,Sap-0,Rome-1,Seattle-0,Ob-0,Rhen-1,Se-0,RRS-10,Np-0,Nw-0,Neo-6,NC-6,NFA-8,NFA-10,Nok-3,Na-1,Ms-0,Mnz-0,Mir-0,Mh-0,Mz-0,Lp2-6,Lp2-2,Lm-2,Nc-1,Mc-0,LL-0,Sei-0,Mv-0,Sg-1,Litva,Sorbo,Sp-0,Sq-1,Sq-8,Stw-0,Su-0,Sus-1,Ta-0,Tamm-2,…	NA
chr1	4139992	4140039	chr5	26015318	26015975	AT5TE93635	Boot-1,Mnz-0,Bg-2,Rome-1	Col-0,Ove-0,PHW-2,PHW-34,Per-1,Or-0,Old-1,Pi-0,Pt-0,Pu2-23,Pla-0,Pog-0,Pu2-7,Pu2-8,Pro-0,Rak-2,Ra-0,Ragl-1,Qar-8a,Rennes-1,Ren-1,Rld-1,RMX-A02,Ren-11,Rd-0,Rou-0,RMX-A180,RRS-7,Sap-0,Seattle-0,Ob-0,Rhen-1,Se-0,RRS-10,Np-0,Nw-0,Neo-6,NC-6,NFA-8,NFA-10,Nok-3,Na-1,Ms-0,Mir-0,Mh-0,Mz-0,Lp2-6,Lp2-2,Lm-2,Nc-1,Mc-0,LL-0,Sei-0,Mv-0,Sg-1,Litva,Sorbo,Sp-0,Sq-1,Sq-8,Stw-0,Su-0,Sus-1,Ta-0,Tamm-2,Bla-1,Sf-1,Si…	NA
chr1	4139992	4140043	chr1	5899208	5899868	AT1TE19090	Yo-0	Col-0,Ove-0,PHW-2,PHW-34,Per-1,Or-0,Old-1,Pi-0,Pt-0,Pu2-23,Pla-0,Pog-0,Pu2-7,Pu2-8,Pro-0,Rak-2,Ra-0,Ragl-1,Qar-8a,Rennes-1,Ren-1,Rld-1,RMX-A02,Ren-11,Rd-0,Rou-0,RMX-A180,RRS-7,Sap-0,Rome-1,Seattle-0,Ob-0,Rhen-1,Se-0,RRS-10,Np-0,Nw-0,Neo-6,NC-6,NFA-8,NFA-10,Nok-3,Na-1,Ms-0,Mnz-0,Mir-0,Mh-0,Mz-0,Lp2-6,Lp2-2,Lm-2,Nc-1,Mc-0,LL-0,Sei-0,Mv-0,Sg-1,Litva,Sorbo,Sp-0,Sq-1,Sq-8,Stw-0,Su-0,Sus-1,Ta-0,Tamm-2,…	NA
chr1	4147798	4147921	chr2	16921594	16921726	AT2TE76175	PHW-2,Bl-1,Rome-1,Kin-0,Krot-0,Bg-2,RMX-A02,In-0,Nok-3,Yo-0,Gel-1,Ca-0,RMX-A180,Wt-5,Jm-0,CIBC-5,Ber,Mnz-0,Co,Boot-1,Ts-5,Seattle-0,Pu2-8,Ag-0	Col-0,Ove-0,PHW-34,Per-1,Or-0,Old-1,Pi-0,Pt-0,Pu2-23,Pla-0,Pog-0,Pu2-7,Pro-0,Rak-2,Ra-0,Ragl-1,Qar-8a,Rennes-1,Ren-1,Rld-1,Ren-11,Rd-0,Rou-0,RRS-7,Sap-0,Ob-0,Rhen-1,Se-0,RRS-10,Np-0,Nw-0,Neo-6,NC-6,NFA-8,NFA-10,Na-1,Ms-0,Mir-0,Mh-0,Mz-0,Lp2-6,Lp2-2,Lm-2,Nc-1,Mc-0,LL-0,Sei-0,Mv-0,Sg-1,Litva,Sorbo,Sp-0,Sq-1,Sq-8,Stw-0,Su-0,Sus-1,Ta-0,Tamm-2,Bla-1,Sf-1,Si-0,Tamm-27,Tha-1,Ting-1,Tol-0,Ts-1,Tscha-1,Tu…	mid
chr1	4209723	4209791	chr3	9300282	9300471	AT3TE38835	Co-1,Tu-0	Col-0,Ove-0,PHW-2,PHW-34,Per-1,Or-0,Old-1,Pi-0,Pt-0,Pu2-23,Pla-0,Pog-0,Pu2-7,Pu2-8,Pro-0,Rak-2,Ra-0,Ragl-1,Qar-8a,Rennes-1,Ren-1,Rld-1,RMX-A02,Ren-11,Rd-0,Rou-0,RMX-A180,RRS-7,Sap-0,Rome-1,Seattle-0,Ob-0,Rhen-1,Se-0,RRS-10,Np-0,Nw-0,Neo-6,NC-6,NFA-8,NFA-10,Nok-3,Na-1,Ms-0,Mnz-0,Mir-0,Mh-0,Mz-0,Lp2-6,Lp2-2,Lm-2,Nc-1,Mc-0,LL-0,Sei-0,Mv-0,Sg-1,Litva,Sorbo,Sp-0,Sq-1,Sq-8,Stw-0,Su-0,Sus-1,Ta-0,Tamm-2,…	NA
chr1	4226437	4226485	chr3	13816427	13821632	AT3TE56700	LL-0,Wa-1,Kar-1,Chat-1,Baa-1,Kz-9,Kas-2,Le-0,Np-0,Bd-0,Kent,Kl-5,Sorbo,Gr-1,Zal-1,Es-0	Col-0,Ove-0,PHW-2,PHW-34,Per-1,Or-0,Old-1,Pi-0,Pt-0,Pu2-23,Pla-0,Pog-0,Pu2-7,Pu2-8,Pro-0,Rak-2,Ra-0,Ragl-1,Qar-8a,Rennes-1,Ren-1,Rld-1,RMX-A02,Ren-11,Rd-0,Rou-0,RMX-A180,RRS-7,Sap-0,Rome-1,Seattle-0,Ob-0,Rhen-1,Se-0,RRS-10,Nw-0,Neo-6,NC-6,NFA-8,NFA-10,Nok-3,Na-1,Ms-0,Mnz-0,Mir-0,Mh-0,Mz-0,Lp2-6,Lp2-2,Lm-2,Nc-1,Mc-0,Sei-0,Mv-0,Sg-1,Litva,Sp-0,Sq-1,Sq-8,Stw-0,Su-0,Sus-1,Ta-0,Tamm-2,Bla-1,Sf-1,Si-0,…	young
chr1	4241055	4241125	chr3	16437073	16437305	AT3TE66615	HSm	Col-0,Ove-0,PHW-2,PHW-34,Per-1,Or-0,Old-1,Pi-0,Pt-0,Pu2-23,Pla-0,Pog-0,Pu2-7,Pu2-8,Pro-0,Rak-2,Ra-0,Ragl-1,Qar-8a,Rennes-1,Ren-1,Rld-1,RMX-A02,Ren-11,Rd-0,Rou-0,RMX-A180,RRS-7,Sap-0,Rome-1,Seattle-0,Ob-0,Rhen-1,Se-0,RRS-10,Np-0,Nw-0,Neo-6,NC-6,NFA-8,NFA-10,Nok-3,Na-1,Ms-0,Mnz-0,Mir-0,Mh-0,Mz-0,Lp2-6,Lp2-2,Lm-2,Nc-1,Mc-0,LL-0,Sei-0,Mv-0,Sg-1,Litva,Sorbo,Sp-0,Sq-1,Sq-8,Stw-0,Su-0,Sus-1,Ta-0,Tamm-2,…	NA
chr1	4241724	4241799	chr2	6819007	6823736	AT2TE27820	Hn-0	Col-0,Ove-0,PHW-2,PHW-34,Per-1,Or-0,Old-1,Pi-0,Pt-0,Pu2-23,Pla-0,Pog-0,Pu2-7,Pu2-8,Pro-0,Rak-2,Ra-0,Ragl-1,Qar-8a,Rennes-1,Ren-1,Rld-1,RMX-A02,Ren-11,Rd-0,Rou-0,RMX-A180,RRS-7,Sap-0,Rome-1,Seattle-0,Ob-0,Rhen-1,Se-0,RRS-10,Np-0,Nw-0,Neo-6,NC-6,NFA-8,NFA-10,Nok-3,Na-1,Ms-0,Mnz-0,Mir-0,Mh-0,Mz-0,Lp2-6,Lp2-2,Lm-2,Nc-1,Mc-0,LL-0,Sei-0,Mv-0,Sg-1,Litva,Sorbo,Sp-0,Sq-1,Sq-8,Stw-0,Su-0,Sus-1,Ta-0,Tamm-2,…	NA
chr1	4250884	4250989	chr4	9954151	9958038	AT4TE45190	Fi-0,Tha-1,Bd-0,Got-22	Col-0,Ove-0,PHW-2,PHW-34,Per-1,Or-0,Old-1,Pi-0,Pt-0,Pu2-23,Pla-0,Pog-0,Pu2-7,Pu2-8,Pro-0,Rak-2,Ra-0,Ragl-1,Qar-8a,Rennes-1,Ren-1,Rld-1,RMX-A02,Ren-11,Rd-0,Rou-0,RMX-A180,RRS-7,Sap-0,Rome-1,Seattle-0,Ob-0,Rhen-1,Se-0,RRS-10,Np-0,Nw-0,Neo-6,NC-6,NFA-8,NFA-10,Nok-3,Na-1,Ms-0,Mnz-0,Mir-0,Mh-0,Mz-0,Lp2-6,Lp2-2,Lm-2,Nc-1,Mc-0,LL-0,Sei-0,Mv-0,Sg-1,Litva,Sorbo,Sp-0,Sq-1,Sq-8,Stw-0,Su-0,Sus-1,Ta-0,Tamm-2,…	NA
chr1	4297672	4297724	chr1	24776634	24776698	AT1TE81370	Jm-0,Sus-1,Duk,Pu2-7	Col-0,Ove-0,PHW-2,PHW-34,Per-1,Or-0,Old-1,Pi-0,Pt-0,Pu2-23,Pla-0,Pog-0,Pu2-8,Pro-0,Rak-2,Ra-0,Ragl-1,Qar-8a,Rennes-1,Ren-1,Rld-1,RMX-A02,Ren-11,Rd-0,Rou-0,RMX-A180,RRS-7,Sap-0,Rome-1,Seattle-0,Ob-0,Rhen-1,Se-0,RRS-10,Np-0,Nw-0,Neo-6,NC-6,NFA-8,NFA-10,Nok-3,Na-1,Ms-0,Mnz-0,Mir-0,Mh-0,Mz-0,Lp2-6,Lp2-2,Lm-2,Nc-1,Mc-0,LL-0,Sei-0,Mv-0,Sg-1,Litva,Sorbo,Sp-0,Sq-1,Sq-8,Stw-0,Su-0,Ta-0,Tamm-2,Bla-1,Sf-1,S…	NA
chr1	4302898	4302950	chr2	15448702	15449107	AT2TE68900	Stw-0	Col-0,Ove-0,PHW-2,PHW-34,Per-1,Or-0,Old-1,Pi-0,Pt-0,Pu2-23,Pla-0,Pog-0,Pu2-7,Pu2-8,Pro-0,Rak-2,Ra-0,Ragl-1,Qar-8a,Rennes-1,Ren-1,Rld-1,RMX-A02,Ren-11,Rd-0,Rou-0,RMX-A180,RRS-7,Sap-0,Rome-1,Seattle-0,Ob-0,Rhen-1,Se-0,RRS-10,Np-0,Nw-0,Neo-6,NC-6,NFA-8,NFA-10,Nok-3,Na-1,Ms-0,Mnz-0,Mir-0,Mh-0,Mz-0,Lp2-6,Lp2-2,Lm-2,Nc-1,Mc-0,LL-0,Sei-0,Mv-0,Sg-1,Litva,Sorbo,Sp-0,Sq-1,Sq-8,Su-0,Sus-1,Ta-0,Tamm-2,Bla-1,…	NA
chr1	4313503	4313597	chr3	16890706	16891199	AT3TE68430	Rak-2,Pu2-7	Col-0,Ove-0,PHW-2,PHW-34,Per-1,Or-0,Old-1,Pi-0,Pt-0,Pu2-23,Pla-0,Pog-0,Pu2-8,Pro-0,Ra-0,Ragl-1,Qar-8a,Rennes-1,Ren-1,Rld-1,RMX-A02,Ren-11,Rd-0,Rou-0,RMX-A180,RRS-7,Sap-0,Rome-1,Seattle-0,Ob-0,Rhen-1,Se-0,RRS-10,Np-0,Nw-0,Neo-6,NC-6,NFA-8,NFA-10,Nok-3,Na-1,Ms-0,Mnz-0,Mir-0,Mh-0,Mz-0,Lp2-6,Lp2-2,Lm-2,Nc-1,Mc-0,LL-0,Sei-0,Mv-0,Sg-1,Litva,Sorbo,Sp-0,Sq-1,Sq-8,Stw-0,Su-0,Sus-1,Ta-0,Tamm-2,Bla-1,Sf-1,S…	NA
chr1	4317049	4317167	chr2	6739043	6739148	AT2TE27540,AT2TE27535	Kas-1,Kas-2	Col-0,Ove-0,PHW-2,PHW-34,Per-1,Or-0,Old-1,Pi-0,Pt-0,Pu2-23,Pla-0,Pog-0,Pu2-7,Pu2-8,Pro-0,Rak-2,Ra-0,Ragl-1,Qar-8a,Rennes-1,Ren-1,Rld-1,RMX-A02,Ren-11,Rd-0,Rou-0,RMX-A180,RRS-7,Sap-0,Rome-1,Seattle-0,Ob-0,Rhen-1,Se-0,RRS-10,Np-0,Nw-0,Neo-6,NC-6,NFA-8,NFA-10,Nok-3,Na-1,Ms-0,Mnz-0,Mir-0,Mh-0,Mz-0,Lp2-6,Lp2-2,Lm-2,Nc-1,Mc-0,LL-0,Sei-0,Mv-0,Sg-1,Litva,Sorbo,Sp-0,Sq-1,Sq-8,Stw-0,Su-0,Sus-1,Ta-0,Tamm-2,…	NA
chr1	4326623	4326688	chr4	7128155	7128245	AT4TE30960	Ven-1,Gre-0,NC-6,CIBC-17,RRS-10,Pt-0,Buckhorn-Pass,Got-7,Dem-4,Ba-1,Aa-0	Col-0,Ove-0,PHW-2,PHW-34,Per-1,Or-0,Old-1,Pi-0,Pu2-23,Pla-0,Pog-0,Pu2-7,Pu2-8,Pro-0,Rak-2,Ra-0,Ragl-1,Qar-8a,Rennes-1,Ren-1,Rld-1,RMX-A02,Ren-11,Rd-0,Rou-0,RMX-A180,RRS-7,Sap-0,Rome-1,Seattle-0,Ob-0,Rhen-1,Se-0,Np-0,Nw-0,Neo-6,NFA-8,NFA-10,Nok-3,Na-1,Ms-0,Mnz-0,Mir-0,Mh-0,Mz-0,Lp2-6,Lp2-2,Lm-2,Nc-1,Mc-0,LL-0,Sei-0,Mv-0,Sg-1,Litva,Sorbo,Sp-0,Sq-1,Sq-8,Stw-0,Su-0,Sus-1,Ta-0,Tamm-2,Bla-1,Sf-1,Si-0,T…	young
chr1	4328795	4328926	chr2	1968287	1968946	AT2TE09085	Est	Col-0,Ove-0,PHW-2,PHW-34,Per-1,Or-0,Old-1,Pi-0,Pt-0,Pu2-23,Pla-0,Pog-0,Pu2-7,Pu2-8,Pro-0,Rak-2,Ra-0,Ragl-1,Qar-8a,Rennes-1,Ren-1,Rld-1,RMX-A02,Ren-11,Rd-0,Rou-0,RMX-A180,RRS-7,Sap-0,Rome-1,Seattle-0,Ob-0,Rhen-1,Se-0,RRS-10,Np-0,Nw-0,Neo-6,NC-6,NFA-8,NFA-10,Nok-3,Na-1,Ms-0,Mnz-0,Mir-0,Mh-0,Mz-0,Lp2-6,Lp2-2,Lm-2,Nc-1,Mc-0,LL-0,Sei-0,Mv-0,Sg-1,Litva,Sorbo,Sp-0,Sq-1,Sq-8,Stw-0,Su-0,Sus-1,Ta-0,Tamm-2,…	NA
chr1	4329898	4329971	chr5	9374269	9374355	AT5TE34000	Zdr-1,Se-0	Col-0,Ove-0,PHW-2,PHW-34,Per-1,Or-0,Old-1,Pi-0,Pt-0,Pu2-23,Pla-0,Pog-0,Pu2-7,Pu2-8,Pro-0,Rak-2,Ra-0,Ragl-1,Qar-8a,Rennes-1,Ren-1,Rld-1,RMX-A02,Ren-11,Rd-0,Rou-0,RMX-A180,RRS-7,Sap-0,Rome-1,Seattle-0,Ob-0,Rhen-1,RRS-10,Np-0,Nw-0,Neo-6,NC-6,NFA-8,NFA-10,Nok-3,Na-1,Ms-0,Mnz-0,Mir-0,Mh-0,Mz-0,Lp2-6,Lp2-2,Lm-2,Nc-1,Mc-0,LL-0,Sei-0,Mv-0,Sg-1,Litva,Sorbo,Sp-0,Sq-1,Sq-8,Stw-0,Su-0,Sus-1,Ta-0,Tamm-2,Bla-1…	NA
chr1	4334346	4334391	chr5	9374269	9374355	AT5TE34000	LL-0,Bla-1,Got-22,Cvi-0,Sus-1,Kas-2,Ra-0,Zdr-1,Neo-6,Ko-2,Mh-0,Wl-0,Kyoto,Do-0,Tha-1,Bch-1,Es-0	Col-0,Ove-0,PHW-2,PHW-34,Per-1,Or-0,Old-1,Pi-0,Pt-0,Pu2-23,Pla-0,Pog-0,Pu2-7,Pu2-8,Pro-0,Rak-2,Ragl-1,Qar-8a,Rennes-1,Ren-1,Rld-1,RMX-A02,Ren-11,Rd-0,Rou-0,RMX-A180,RRS-7,Sap-0,Rome-1,Seattle-0,Ob-0,Rhen-1,Se-0,RRS-10,Np-0,Nw-0,NC-6,NFA-8,NFA-10,Nok-3,Na-1,Ms-0,Mnz-0,Mir-0,Mz-0,Lp2-6,Lp2-2,Lm-2,Nc-1,Mc-0,Sei-0,Mv-0,Sg-1,Litva,Sorbo,Sp-0,Sq-1,Sq-8,Stw-0,Su-0,Ta-0,Tamm-2,Sf-1,Si-0,Tamm-27,Ting-1,To…	young
chr1	4372320	4372411	chr2	1644041	1644400	AT2TE07605	Pu2-8	Col-0,Ove-0,PHW-2,PHW-34,Per-1,Or-0,Old-1,Pi-0,Pt-0,Pu2-23,Pla-0,Pog-0,Pu2-7,Pro-0,Rak-2,Ra-0,Ragl-1,Qar-8a,Rennes-1,Ren-1,Rld-1,RMX-A02,Ren-11,Rd-0,Rou-0,RMX-A180,RRS-7,Sap-0,Rome-1,Seattle-0,Ob-0,Rhen-1,Se-0,RRS-10,Np-0,Nw-0,Neo-6,NC-6,NFA-8,NFA-10,Nok-3,Na-1,Ms-0,Mnz-0,Mir-0,Mh-0,Mz-0,Lp2-6,Lp2-2,Lm-2,Nc-1,Mc-0,LL-0,Sei-0,Mv-0,Sg-1,Litva,Sorbo,Sp-0,Sq-1,Sq-8,Stw-0,Su-0,Sus-1,Ta-0,Tamm-2,Bla-1,…	NA
chr1	4405925	4406006	chr1	4411120	4411234	AT1TE14320	HR-10,HSm,Kin-0,Ty-0,Kent,Pt-0,Su-0,Amel-1,Fi-0,Gre-0,Knox-18,Appt-1,Ei-2,Mh-0,Nok-3,Wa-1,Gel-1,Rak-2,Jl-3,RMX-A180,Wt-5,Ra-0,Li-2:1,Na-1,Gu-0,Lm-2,Tu-0,Gifu-2,Hn-0,Mz-0,Np-0,Bs-1,Com-1,DraIII-1,Ha-0,Pog-0,La-0,NC-6,Jm-0,Qar-8a,Rennes-1,Kro-0,Ba-1,Cnt-1,Anholt-1,Cerv-1,Sp-0,Zdr-1,Rome-1,Knox-10,Mv-0,Nw-0,Bu-0,Krot-0,Rd-0,Co-1,Ema-1,Ren-11,Gie-0,Ann-1,Gr-1,Rhen-1,Di-G,Mnz-0,Ren-1,In-0,Sg-1,Utrecht…	Col-0,Ragl-1,Rld-1,Neo-6,Ms-0,Mc-0,Sei-0,Litva,Sorbo,Stw-0,Sus-1,Ting-1,Uk-1,Wei-0,Westkar-4,Ws-2,Chi-0,Chat-1,Dr-0,El-0,Dja-1,Es-0,Kelsterbach-4,Ko-2,Kondara,Kz-9,Lan-0,Aa-0,An-1	old
chr1	4411058	4411172	chr1	4405694	4405995	AT1TE14310	Duk,Cvi-0,HR-10,Bd-0,Bor-1,Ta-0,Sq-1,Wa-1,Uod-7,Rak-2,Jl-3,Lisse,Na-1,Gu-0,Lm-2,Dem-4,Com-1,Van-0,Co,Sf-1,Ha-0,Boot-1,Bik-1,Rou-0,CIBC-17,Kro-0,Anz-0,DraII-1,Tscha-1	Col-0,Ove-0,PHW-2,PHW-34,Per-1,Or-0,Old-1,Pi-0,Pt-0,Pu2-23,Pla-0,Pog-0,Pu2-7,Pu2-8,Pro-0,Ra-0,Ragl-1,Qar-8a,Rennes-1,Ren-1,Rld-1,RMX-A02,Ren-11,Rd-0,RMX-A180,RRS-7,Sap-0,Rome-1,Seattle-0,Ob-0,Rhen-1,Se-0,RRS-10,Np-0,Nw-0,Neo-6,NC-6,NFA-8,NFA-10,Nok-3,Ms-0,Mnz-0,Mir-0,Mh-0,Mz-0,Lp2-6,Lp2-2,Nc-1,Mc-0,LL-0,Sei-0,Mv-0,Sg-1,Litva,Sorbo,Sp-0,Sq-8,Stw-0,Su-0,Sus-1,Tamm-2,Bla-1,Si-0,Tamm-27,Tha-1,Ting-1,…	young
chr1	4431217	4431357	chr4	17712148	17716980	AT4TE85580	Ty-0	Col-0,Ove-0,PHW-2,PHW-34,Per-1,Or-0,Old-1,Pi-0,Pt-0,Pu2-23,Pla-0,Pog-0,Pu2-7,Pu2-8,Pro-0,Rak-2,Ra-0,Ragl-1,Qar-8a,Rennes-1,Ren-1,Rld-1,RMX-A02,Ren-11,Rd-0,Rou-0,RMX-A180,RRS-7,Sap-0,Rome-1,Seattle-0,Ob-0,Rhen-1,Se-0,RRS-10,Np-0,Nw-0,Neo-6,NC-6,NFA-8,NFA-10,Nok-3,Na-1,Ms-0,Mnz-0,Mir-0,Mh-0,Mz-0,Lp2-6,Lp2-2,Lm-2,Nc-1,Mc-0,LL-0,Sei-0,Mv-0,Sg-1,Litva,Sorbo,Sp-0,Sq-1,Sq-8,Stw-0,Su-0,Sus-1,Ta-0,Tamm-2,…	NA
chr1	4432152	4432222	chr5	9601051	9601428	AT5TE34835	Br-0	Col-0,Ove-0,PHW-2,PHW-34,Per-1,Or-0,Old-1,Pi-0,Pt-0,Pu2-23,Pla-0,Pog-0,Pu2-7,Pu2-8,Pro-0,Rak-2,Ra-0,Ragl-1,Qar-8a,Rennes-1,Ren-1,Rld-1,RMX-A02,Ren-11,Rd-0,Rou-0,RMX-A180,RRS-7,Sap-0,Rome-1,Seattle-0,Ob-0,Rhen-1,Se-0,RRS-10,Np-0,Nw-0,Neo-6,NC-6,NFA-8,NFA-10,Nok-3,Na-1,Ms-0,Mnz-0,Mir-0,Mh-0,Mz-0,Lp2-6,Lp2-2,Lm-2,Nc-1,Mc-0,LL-0,Sei-0,Mv-0,Sg-1,Litva,Sorbo,Sp-0,Sq-1,Sq-8,Stw-0,Su-0,Sus-1,Ta-0,Tamm-2,…	NA
chr1	4493296	4493390	chr1	25594251	25594966	AT1TE83945	Fr-2	Col-0,Ove-0,PHW-2,PHW-34,Per-1,Or-0,Old-1,Pi-0,Pt-0,Pu2-23,Pla-0,Pog-0,Pu2-7,Pu2-8,Pro-0,Rak-2,Ra-0,Ragl-1,Qar-8a,Rennes-1,Ren-1,Rld-1,RMX-A02,Ren-11,Rd-0,Rou-0,RMX-A180,RRS-7,Sap-0,Rome-1,Seattle-0,Ob-0,Rhen-1,Se-0,RRS-10,Np-0,Nw-0,Neo-6,NC-6,NFA-8,NFA-10,Nok-3,Na-1,Ms-0,Mnz-0,Mir-0,Mh-0,Mz-0,Lp2-6,Lp2-2,Lm-2,Nc-1,Mc-0,LL-0,Sei-0,Mv-0,Sg-1,Litva,Sorbo,Sp-0,Sq-1,Sq-8,Stw-0,Su-0,Sus-1,Ta-0,Tamm-2,…	NA
chr1	4494475	4494611	chr3	11097260	11099626	AT3TE46170	Etna-2	Col-0,Ove-0,PHW-2,PHW-34,Per-1,Or-0,Old-1,Pi-0,Pt-0,Pu2-23,Pla-0,Pog-0,Pu2-7,Pu2-8,Pro-0,Rak-2,Ra-0,Ragl-1,Qar-8a,Rennes-1,Ren-1,Rld-1,RMX-A02,Ren-11,Rd-0,Rou-0,RMX-A180,RRS-7,Sap-0,Rome-1,Seattle-0,Ob-0,Rhen-1,Se-0,RRS-10,Np-0,Nw-0,Neo-6,NC-6,NFA-8,NFA-10,Nok-3,Na-1,Ms-0,Mnz-0,Mir-0,Mh-0,Mz-0,Lp2-6,Lp2-2,Lm-2,Nc-1,Mc-0,LL-0,Sei-0,Mv-0,Sg-1,Litva,Sorbo,Sp-0,Sq-1,Sq-8,Stw-0,Su-0,Sus-1,Ta-0,Tamm-2,…	NA
chr1	4524402	4524529	chr1	8927732	8933058	AT1TE28830	Boot-1	Col-0,Ove-0,PHW-2,PHW-34,Per-1,Or-0,Old-1,Pi-0,Pt-0,Pu2-23,Pla-0,Pog-0,Pu2-7,Pu2-8,Pro-0,Rak-2,Ra-0,Ragl-1,Qar-8a,Rennes-1,Ren-1,Rld-1,RMX-A02,Ren-11,Rd-0,Rou-0,RMX-A180,RRS-7,Sap-0,Rome-1,Seattle-0,Ob-0,Rhen-1,Se-0,RRS-10,Np-0,Nw-0,Neo-6,NC-6,NFA-8,NFA-10,Nok-3,Na-1,Ms-0,Mnz-0,Mir-0,Mh-0,Mz-0,Lp2-6,Lp2-2,Lm-2,Nc-1,Mc-0,LL-0,Sei-0,Mv-0,Sg-1,Litva,Sorbo,Sp-0,Sq-1,Sq-8,Stw-0,Su-0,Sus-1,Ta-0,Tamm-2,…	NA
chr1	4551984	4552125	chr1	21391563	21391681	AT1TE70620	Nok-3	Col-0,Ove-0,PHW-2,PHW-34,Per-1,Or-0,Old-1,Pi-0,Pt-0,Pu2-23,Pla-0,Pog-0,Pu2-7,Pu2-8,Pro-0,Rak-2,Ra-0,Ragl-1,Qar-8a,Rennes-1,Ren-1,Rld-1,RMX-A02,Ren-11,Rd-0,Rou-0,RMX-A180,RRS-7,Sap-0,Rome-1,Seattle-0,Ob-0,Rhen-1,Se-0,RRS-10,Np-0,Nw-0,Neo-6,NC-6,NFA-8,NFA-10,Na-1,Ms-0,Mnz-0,Mir-0,Mh-0,Mz-0,Lp2-6,Lp2-2,Lm-2,Nc-1,Mc-0,LL-0,Sei-0,Mv-0,Sg-1,Litva,Sorbo,Sp-0,Sq-1,Sq-8,Stw-0,Su-0,Sus-1,Ta-0,Tamm-2,Bla-1,…	NA
chr1	4554556	4554673	chr5	8280365	8281902	AT5TE29935	Anholt-1,Cerv-1,Br-0	Col-0,Ove-0,PHW-2,PHW-34,Per-1,Or-0,Old-1,Pi-0,Pt-0,Pu2-23,Pla-0,Pog-0,Pu2-7,Pu2-8,Pro-0,Rak-2,Ra-0,Ragl-1,Qar-8a,Rennes-1,Ren-1,Rld-1,RMX-A02,Ren-11,Rd-0,Rou-0,RMX-A180,RRS-7,Sap-0,Rome-1,Seattle-0,Ob-0,Rhen-1,Se-0,RRS-10,Np-0,Nw-0,Neo-6,NC-6,NFA-8,NFA-10,Nok-3,Na-1,Ms-0,Mnz-0,Mir-0,Mh-0,Mz-0,Lp2-6,Lp2-2,Lm-2,Nc-1,Mc-0,LL-0,Sei-0,Mv-0,Sg-1,Litva,Sorbo,Sp-0,Sq-1,Sq-8,Stw-0,Su-0,Sus-1,Ta-0,Tamm-2,…	NA
chr1	4582520	4582577	chr1	19741472	19742139	AT1TE65250	Chi-0	Col-0,Ove-0,PHW-2,PHW-34,Per-1,Or-0,Old-1,Pi-0,Pt-0,Pu2-23,Pla-0,Pog-0,Pu2-7,Pu2-8,Pro-0,Rak-2,Ra-0,Ragl-1,Qar-8a,Rennes-1,Ren-1,Rld-1,RMX-A02,Ren-11,Rd-0,Rou-0,RMX-A180,RRS-7,Sap-0,Rome-1,Seattle-0,Ob-0,Rhen-1,Se-0,RRS-10,Np-0,Nw-0,Neo-6,NC-6,NFA-8,NFA-10,Nok-3,Na-1,Ms-0,Mnz-0,Mir-0,Mh-0,Mz-0,Lp2-6,Lp2-2,Lm-2,Nc-1,Mc-0,LL-0,Sei-0,Mv-0,Sg-1,Litva,Sorbo,Sp-0,Sq-1,Sq-8,Stw-0,Su-0,Sus-1,Ta-0,Tamm-2,…	NA
chr1	4629209	4629279	chr3	16436943	16437072	AT3TE66615	Sei-0	Col-0,Ove-0,PHW-2,PHW-34,Per-1,Or-0,Old-1,Pi-0,Pt-0,Pu2-23,Pla-0,Pog-0,Pu2-7,Pu2-8,Pro-0,Rak-2,Ra-0,Ragl-1,Qar-8a,Rennes-1,Ren-1,Rld-1,RMX-A02,Ren-11,Rd-0,Rou-0,RMX-A180,RRS-7,Sap-0,Rome-1,Seattle-0,Ob-0,Rhen-1,Se-0,RRS-10,Np-0,Nw-0,Neo-6,NC-6,NFA-8,NFA-10,Nok-3,Na-1,Ms-0,Mnz-0,Mir-0,Mh-0,Mz-0,Lp2-6,Lp2-2,Lm-2,Nc-1,Mc-0,LL-0,Mv-0,Sg-1,Litva,Sorbo,Sp-0,Sq-1,Sq-8,Stw-0,Su-0,Sus-1,Ta-0,Tamm-2,Bla-1,…	NA
chr1	4692409	4692546	chr1	22775861	22776617	AT1TE75065	Per-1	Col-0,Ove-0,PHW-2,PHW-34,Or-0,Old-1,Pi-0,Pt-0,Pu2-23,Pla-0,Pog-0,Pu2-7,Pu2-8,Pro-0,Rak-2,Ra-0,Ragl-1,Qar-8a,Rennes-1,Ren-1,Rld-1,RMX-A02,Ren-11,Rd-0,Rou-0,RMX-A180,RRS-7,Sap-0,Rome-1,Seattle-0,Ob-0,Rhen-1,Se-0,RRS-10,Np-0,Nw-0,Neo-6,NC-6,NFA-8,NFA-10,Nok-3,Na-1,Ms-0,Mnz-0,Mir-0,Mh-0,Mz-0,Lp2-6,Lp2-2,Lm-2,Nc-1,Mc-0,LL-0,Sei-0,Mv-0,Sg-1,Litva,Sorbo,Sp-0,Sq-1,Sq-8,Stw-0,Su-0,Sus-1,Ta-0,Tamm-2,Bla-1,…	NA
chr1	4701359	4701490	chr4	8591243	8591624	AT4TE38275	Kz-9	Col-0,Ove-0,PHW-2,PHW-34,Per-1,Or-0,Old-1,Pi-0,Pt-0,Pu2-23,Pla-0,Pog-0,Pu2-7,Pu2-8,Pro-0,Rak-2,Ra-0,Ragl-1,Qar-8a,Rennes-1,Ren-1,Rld-1,RMX-A02,Ren-11,Rd-0,Rou-0,RMX-A180,RRS-7,Sap-0,Rome-1,Seattle-0,Ob-0,Rhen-1,Se-0,RRS-10,Np-0,Nw-0,Neo-6,NC-6,NFA-8,NFA-10,Nok-3,Na-1,Ms-0,Mnz-0,Mir-0,Mh-0,Mz-0,Lp2-6,Lp2-2,Lm-2,Nc-1,Mc-0,LL-0,Sei-0,Mv-0,Sg-1,Litva,Sorbo,Sp-0,Sq-1,Sq-8,Stw-0,Su-0,Sus-1,Ta-0,Tamm-2,…	NA
chr1	4760845	4760945	chr4	7425564	7427007	AT4TE32330	Duk,Kil-0,Kl-5,Ko-2,Kb-0,HSm,Amel-1	Col-0,Ove-0,PHW-2,PHW-34,Per-1,Or-0,Old-1,Pi-0,Pt-0,Pu2-23,Pla-0,Pog-0,Pu2-7,Pu2-8,Pro-0,Rak-2,Ra-0,Ragl-1,Qar-8a,Rennes-1,Ren-1,Rld-1,RMX-A02,Ren-11,Rd-0,Rou-0,RMX-A180,RRS-7,Sap-0,Rome-1,Seattle-0,Ob-0,Rhen-1,Se-0,RRS-10,Np-0,Nw-0,Neo-6,NC-6,NFA-8,NFA-10,Nok-3,Na-1,Ms-0,Mnz-0,Mir-0,Mh-0,Mz-0,Lp2-6,Lp2-2,Lm-2,Nc-1,Mc-0,LL-0,Sei-0,Mv-0,Sg-1,Litva,Sorbo,Sp-0,Sq-1,Sq-8,Stw-0,Su-0,Sus-1,Ta-0,Tamm-2,…	young
chr1	4784079	4784135	chr4	7816826	7821792	AT4TE34305	Es-0	Col-0,Ove-0,PHW-2,PHW-34,Per-1,Or-0,Old-1,Pi-0,Pt-0,Pu2-23,Pla-0,Pog-0,Pu2-7,Pu2-8,Pro-0,Rak-2,Ra-0,Ragl-1,Qar-8a,Rennes-1,Ren-1,Rld-1,RMX-A02,Ren-11,Rd-0,Rou-0,RMX-A180,RRS-7,Sap-0,Rome-1,Seattle-0,Ob-0,Rhen-1,Se-0,RRS-10,Np-0,Nw-0,Neo-6,NC-6,NFA-8,NFA-10,Nok-3,Na-1,Ms-0,Mnz-0,Mir-0,Mh-0,Mz-0,Lp2-6,Lp2-2,Lm-2,Nc-1,Mc-0,LL-0,Sei-0,Mv-0,Sg-1,Litva,Sorbo,Sp-0,Sq-1,Sq-8,Stw-0,Su-0,Sus-1,Ta-0,Tamm-2,…	NA
chr1	4785455	4785505	chr1	10676908	10677073	AT1TE34520	Zdr-1	Col-0,Ove-0,PHW-2,PHW-34,Per-1,Or-0,Old-1,Pi-0,Pt-0,Pu2-23,Pla-0,Pog-0,Pu2-7,Pu2-8,Pro-0,Rak-2,Ra-0,Ragl-1,Qar-8a,Rennes-1,Ren-1,Rld-1,RMX-A02,Ren-11,Rd-0,Rou-0,RMX-A180,RRS-7,Sap-0,Rome-1,Seattle-0,Ob-0,Rhen-1,Se-0,RRS-10,Np-0,Nw-0,Neo-6,NC-6,NFA-8,NFA-10,Nok-3,Na-1,Ms-0,Mnz-0,Mir-0,Mh-0,Mz-0,Lp2-6,Lp2-2,Lm-2,Nc-1,Mc-0,LL-0,Sei-0,Mv-0,Sg-1,Litva,Sorbo,Sp-0,Sq-1,Sq-8,Stw-0,Su-0,Sus-1,Ta-0,Tamm-2,…	NA
chr1	4802071	4802191	chr1	10497530	10497719	AT1TE33920	Ber,Bl-1,Pi-0	Col-0,Ove-0,PHW-2,PHW-34,Per-1,Or-0,Old-1,Pt-0,Pu2-23,Pla-0,Pog-0,Pu2-7,Pu2-8,Pro-0,Rak-2,Ra-0,Ragl-1,Qar-8a,Rennes-1,Ren-1,Rld-1,RMX-A02,Ren-11,Rd-0,Rou-0,RMX-A180,RRS-7,Sap-0,Rome-1,Seattle-0,Ob-0,Rhen-1,Se-0,RRS-10,Np-0,Nw-0,Neo-6,NC-6,NFA-8,NFA-10,Nok-3,Na-1,Ms-0,Mnz-0,Mir-0,Mh-0,Mz-0,Lp2-6,Lp2-2,Lm-2,Nc-1,Mc-0,LL-0,Sei-0,Mv-0,Sg-1,Litva,Sorbo,Sp-0,Sq-1,Sq-8,Stw-0,Su-0,Sus-1,Ta-0,Tamm-2,Bla-1…	NA
chr1	4850235	4850355	chr3	22695566	22700522	AT3TE92525	Wa-1	Col-0,Ove-0,PHW-2,PHW-34,Per-1,Or-0,Old-1,Pi-0,Pt-0,Pu2-23,Pla-0,Pog-0,Pu2-7,Pu2-8,Pro-0,Rak-2,Ra-0,Ragl-1,Qar-8a,Rennes-1,Ren-1,Rld-1,RMX-A02,Ren-11,Rd-0,Rou-0,RMX-A180,RRS-7,Sap-0,Rome-1,Seattle-0,Ob-0,Rhen-1,Se-0,RRS-10,Np-0,Nw-0,Neo-6,NC-6,NFA-8,NFA-10,Nok-3,Na-1,Ms-0,Mnz-0,Mir-0,Mh-0,Mz-0,Lp2-6,Lp2-2,Lm-2,Nc-1,Mc-0,LL-0,Sei-0,Mv-0,Sg-1,Litva,Sorbo,Sp-0,Sq-1,Sq-8,Stw-0,Su-0,Sus-1,Ta-0,Tamm-2,…	NA
chr1	4864355	4864451	chr3	11651906	11663688	AT3TE48455,AT3TE48465	Uod-7,En-D	Col-0,Ove-0,PHW-2,PHW-34,Per-1,Or-0,Old-1,Pi-0,Pt-0,Pu2-23,Pla-0,Pog-0,Pu2-7,Pu2-8,Pro-0,Rak-2,Ra-0,Ragl-1,Qar-8a,Rennes-1,Ren-1,Rld-1,RMX-A02,Ren-11,Rd-0,Rou-0,RMX-A180,RRS-7,Sap-0,Rome-1,Seattle-0,Ob-0,Rhen-1,Se-0,RRS-10,Np-0,Nw-0,Neo-6,NC-6,NFA-8,NFA-10,Nok-3,Na-1,Ms-0,Mnz-0,Mir-0,Mh-0,Mz-0,Lp2-6,Lp2-2,Lm-2,Nc-1,Mc-0,LL-0,Sei-0,Mv-0,Sg-1,Litva,Sorbo,Sp-0,Sq-1,Sq-8,Stw-0,Su-0,Sus-1,Ta-0,Tamm-2,…	NA
chr1	4913339	4913435	chr1	16070137	16074320	AT1TE52925	Su-0	Col-0,Ove-0,PHW-2,PHW-34,Per-1,Or-0,Old-1,Pi-0,Pt-0,Pu2-23,Pla-0,Pog-0,Pu2-7,Pu2-8,Pro-0,Rak-2,Ra-0,Ragl-1,Qar-8a,Rennes-1,Ren-1,Rld-1,RMX-A02,Ren-11,Rd-0,Rou-0,RMX-A180,RRS-7,Sap-0,Rome-1,Seattle-0,Ob-0,Rhen-1,Se-0,RRS-10,Np-0,Nw-0,Neo-6,NC-6,NFA-8,NFA-10,Nok-3,Na-1,Ms-0,Mnz-0,Mir-0,Mh-0,Mz-0,Lp2-6,Lp2-2,Lm-2,Nc-1,Mc-0,LL-0,Sei-0,Mv-0,Sg-1,Litva,Sorbo,Sp-0,Sq-1,Sq-8,Stw-0,Sus-1,Ta-0,Tamm-2,Bla-1…	NA
chr1	4947780	4947849	chr5	15350062	15350135	AT5TE55540	Altai-5	Col-0,Ove-0,PHW-2,PHW-34,Per-1,Or-0,Old-1,Pi-0,Pt-0,Pu2-23,Pla-0,Pog-0,Pu2-7,Pu2-8,Pro-0,Rak-2,Ra-0,Ragl-1,Qar-8a,Rennes-1,Ren-1,Rld-1,RMX-A02,Ren-11,Rd-0,Rou-0,RMX-A180,RRS-7,Sap-0,Rome-1,Seattle-0,Ob-0,Rhen-1,Se-0,RRS-10,Np-0,Nw-0,Neo-6,NC-6,NFA-8,NFA-10,Nok-3,Na-1,Ms-0,Mnz-0,Mir-0,Mh-0,Mz-0,Lp2-6,Lp2-2,Lm-2,Nc-1,Mc-0,LL-0,Sei-0,Mv-0,Sg-1,Litva,Sorbo,Sp-0,Sq-1,Sq-8,Stw-0,Su-0,Sus-1,Ta-0,Tamm-2,…	NA
chr1	4959381	4959482	chr1	4329877	4334393	AT1TE14085	Bla-1	Col-0,Ove-0,PHW-2,PHW-34,Per-1,Or-0,Old-1,Pi-0,Pt-0,Pu2-23,Pla-0,Pog-0,Pu2-7,Pu2-8,Pro-0,Rak-2,Ra-0,Ragl-1,Qar-8a,Rennes-1,Ren-1,Rld-1,RMX-A02,Ren-11,Rd-0,Rou-0,RMX-A180,RRS-7,Sap-0,Rome-1,Seattle-0,Ob-0,Rhen-1,Se-0,RRS-10,Np-0,Nw-0,Neo-6,NC-6,NFA-8,NFA-10,Nok-3,Na-1,Ms-0,Mnz-0,Mir-0,Mh-0,Mz-0,Lp2-6,Lp2-2,Lm-2,Nc-1,Mc-0,LL-0,Sei-0,Mv-0,Sg-1,Litva,Sorbo,Sp-0,Sq-1,Sq-8,Stw-0,Su-0,Sus-1,Ta-0,Tamm-2,…	NA
chr1	4966982	4967025	chr2	962142	962524	AT2TE04300	Co	Col-0,Ove-0,PHW-2,PHW-34,Per-1,Or-0,Old-1,Pi-0,Pt-0,Pu2-23,Pla-0,Pog-0,Pu2-7,Pu2-8,Pro-0,Rak-2,Ra-0,Ragl-1,Qar-8a,Rennes-1,Ren-1,Rld-1,RMX-A02,Ren-11,Rd-0,Rou-0,RMX-A180,RRS-7,Sap-0,Rome-1,Seattle-0,Ob-0,Rhen-1,Se-0,RRS-10,Np-0,Nw-0,Neo-6,NC-6,NFA-8,NFA-10,Nok-3,Na-1,Ms-0,Mnz-0,Mir-0,Mh-0,Mz-0,Lp2-6,Lp2-2,Lm-2,Nc-1,Mc-0,LL-0,Sei-0,Mv-0,Sg-1,Litva,Sorbo,Sp-0,Sq-1,Sq-8,Stw-0,Su-0,Sus-1,Ta-0,Tamm-2,…	NA
chr1	4966990	4967018	chr2	10683869	10683999	AT2TE45810	Utrecht	Col-0,Ove-0,PHW-2,PHW-34,Per-1,Or-0,Old-1,Pi-0,Pt-0,Pu2-23,Pla-0,Pog-0,Pu2-7,Pu2-8,Pro-0,Rak-2,Ra-0,Ragl-1,Qar-8a,Rennes-1,Ren-1,Rld-1,RMX-A02,Ren-11,Rd-0,Rou-0,RMX-A180,RRS-7,Sap-0,Rome-1,Seattle-0,Ob-0,Rhen-1,Se-0,RRS-10,Np-0,Nw-0,Neo-6,NC-6,NFA-8,NFA-10,Nok-3,Na-1,Ms-0,Mnz-0,Mir-0,Mh-0,Mz-0,Lp2-6,Lp2-2,Lm-2,Nc-1,Mc-0,LL-0,Sei-0,Mv-0,Sg-1,Litva,Sorbo,Sp-0,Sq-1,Sq-8,Stw-0,Su-0,Sus-1,Ta-0,Tamm-2,…	NA
chr1	4977428	4977480	chr3	13212746	13212850	AT3TE54020	Es-0	Col-0,Ove-0,PHW-2,PHW-34,Per-1,Or-0,Old-1,Pi-0,Pt-0,Pu2-23,Pla-0,Pog-0,Pu2-7,Pu2-8,Pro-0,Rak-2,Ra-0,Ragl-1,Qar-8a,Rennes-1,Ren-1,Rld-1,RMX-A02,Ren-11,Rd-0,Rou-0,RMX-A180,RRS-7,Sap-0,Rome-1,Seattle-0,Ob-0,Rhen-1,Se-0,RRS-10,Np-0,Nw-0,Neo-6,NC-6,NFA-8,NFA-10,Nok-3,Na-1,Ms-0,Mnz-0,Mir-0,Mh-0,Mz-0,Lp2-6,Lp2-2,Lm-2,Nc-1,Mc-0,LL-0,Sei-0,Mv-0,Sg-1,Litva,Sorbo,Sp-0,Sq-1,Sq-8,Stw-0,Su-0,Sus-1,Ta-0,Tamm-2,…	NA
chr1	5027018	5027136	chr2	42129	49796	AT2TE00075	Ga-0	Col-0,Ove-0,PHW-2,PHW-34,Per-1,Or-0,Old-1,Pi-0,Pt-0,Pu2-23,Pla-0,Pog-0,Pu2-7,Pu2-8,Pro-0,Rak-2,Ra-0,Ragl-1,Qar-8a,Rennes-1,Ren-1,Rld-1,RMX-A02,Ren-11,Rd-0,Rou-0,RMX-A180,RRS-7,Sap-0,Rome-1,Seattle-0,Ob-0,Rhen-1,Se-0,RRS-10,Np-0,Nw-0,Neo-6,NC-6,NFA-8,NFA-10,Nok-3,Na-1,Ms-0,Mnz-0,Mir-0,Mh-0,Mz-0,Lp2-6,Lp2-2,Lm-2,Nc-1,Mc-0,LL-0,Sei-0,Mv-0,Sg-1,Litva,Sorbo,Sp-0,Sq-1,Sq-8,Stw-0,Su-0,Sus-1,Ta-0,Tamm-2,…	NA
chr1	5045415	5045489	chr1	18231884	18231956	AT1TE60395	Sap-0,Li-2:1	Col-0,Ove-0,PHW-2,PHW-34,Per-1,Or-0,Old-1,Pi-0,Pt-0,Pu2-23,Pla-0,Pog-0,Pu2-7,Pu2-8,Pro-0,Rak-2,Ra-0,Ragl-1,Qar-8a,Rennes-1,Ren-1,Rld-1,RMX-A02,Ren-11,Rd-0,Rou-0,RMX-A180,RRS-7,Rome-1,Seattle-0,Ob-0,Rhen-1,RRS-10,Np-0,Nw-0,Neo-6,NC-6,NFA-8,NFA-10,Nok-3,Na-1,Ms-0,Mnz-0,Mir-0,Mh-0,Mz-0,Lp2-6,Lp2-2,Lm-2,Nc-1,Mc-0,LL-0,Sei-0,Mv-0,Sg-1,Litva,Sorbo,Sp-0,Sq-1,Sq-8,Stw-0,Su-0,Sus-1,Ta-0,Tamm-2,Bla-1,Sf-1,…	NA
chr1	5061454	5061577	chr1	10497530	10497719	AT1TE33920	Fi-0,Je-0,Or-0,Got-22,Old-1,An-1,Hau-0,Appt-1,Kro-0,Hn-0,Mc-0,Kelsterbach-4	Col-0,Ove-0,PHW-2,PHW-34,Per-1,Pi-0,Pt-0,Pu2-23,Pla-0,Pog-0,Pu2-7,Pu2-8,Pro-0,Rak-2,Ra-0,Ragl-1,Qar-8a,Rennes-1,Ren-1,Rld-1,RMX-A02,Ren-11,Rd-0,Rou-0,RMX-A180,RRS-7,Sap-0,Rome-1,Seattle-0,Ob-0,Rhen-1,Se-0,RRS-10,Np-0,Nw-0,Neo-6,NC-6,NFA-8,NFA-10,Nok-3,Na-1,Ms-0,Mnz-0,Mir-0,Mh-0,Mz-0,Lp2-6,Lp2-2,Lm-2,Nc-1,LL-0,Sei-0,Mv-0,Sg-1,Litva,Sorbo,Sp-0,Sq-1,Sq-8,Stw-0,Su-0,Sus-1,Ta-0,Tamm-2,Bla-1,Sf-1,Si-0,…	young
chr1	5131700	5131759	chr4	964481	965805	AT4TE04905	Ca-0	Col-0,Ove-0,PHW-2,PHW-34,Per-1,Or-0,Old-1,Pi-0,Pt-0,Pu2-23,Pla-0,Pog-0,Pu2-7,Pu2-8,Pro-0,Rak-2,Ra-0,Ragl-1,Qar-8a,Rennes-1,Ren-1,Rld-1,RMX-A02,Ren-11,Rd-0,Rou-0,RMX-A180,RRS-7,Sap-0,Rome-1,Seattle-0,Ob-0,Rhen-1,Se-0,RRS-10,Np-0,Nw-0,Neo-6,NC-6,NFA-8,NFA-10,Nok-3,Na-1,Ms-0,Mnz-0,Mir-0,Mh-0,Mz-0,Lp2-6,Lp2-2,Lm-2,Nc-1,Mc-0,LL-0,Sei-0,Mv-0,Sg-1,Litva,Sorbo,Sp-0,Sq-1,Sq-8,Stw-0,Su-0,Sus-1,Ta-0,Tamm-2,…	NA
chr1	5136095	5136171	chr2	5100093	5111544	AT2TE20965,AT2TE20960	Hs-0,Is-0,Gie-0,Hau-0,Mc-0,Appt-1,Kro-0,Hn-0,Tha-1,Sei-0,Mz-0	Col-0,Ove-0,PHW-2,PHW-34,Per-1,Or-0,Old-1,Pi-0,Pt-0,Pu2-23,Pla-0,Pog-0,Pu2-7,Pu2-8,Pro-0,Rak-2,Ra-0,Ragl-1,Qar-8a,Rennes-1,Ren-1,Rld-1,RMX-A02,Ren-11,Rd-0,Rou-0,RMX-A180,RRS-7,Sap-0,Rome-1,Seattle-0,Ob-0,Rhen-1,Se-0,RRS-10,Np-0,Nw-0,Neo-6,NC-6,NFA-8,NFA-10,Nok-3,Na-1,Ms-0,Mnz-0,Mir-0,Mh-0,Lp2-6,Lp2-2,Lm-2,Nc-1,LL-0,Mv-0,Sg-1,Litva,Sorbo,Sp-0,Sq-1,Sq-8,Stw-0,Su-0,Sus-1,Ta-0,Tamm-2,Bla-1,Sf-1,Si-0,…	young
chr1	5151516	5151611	chr5	9516313	9517374	AT5TE34565	Kz-9	Col-0,Ove-0,PHW-2,PHW-34,Per-1,Or-0,Old-1,Pi-0,Pt-0,Pu2-23,Pla-0,Pog-0,Pu2-7,Pu2-8,Pro-0,Rak-2,Ra-0,Ragl-1,Qar-8a,Rennes-1,Ren-1,Rld-1,RMX-A02,Ren-11,Rd-0,Rou-0,RMX-A180,RRS-7,Sap-0,Rome-1,Seattle-0,Ob-0,Rhen-1,Se-0,RRS-10,Np-0,Nw-0,Neo-6,NC-6,NFA-8,NFA-10,Nok-3,Na-1,Ms-0,Mnz-0,Mir-0,Mh-0,Mz-0,Lp2-6,Lp2-2,Lm-2,Nc-1,Mc-0,LL-0,Sei-0,Mv-0,Sg-1,Litva,Sorbo,Sp-0,Sq-1,Sq-8,Stw-0,Su-0,Sus-1,Ta-0,Tamm-2,…	NA
chr1	5170843	5170985	chr2	16875598	16877147	AT2TE75960	Kl-5,Cal-0,Sq-1,Ba-1,Ang-0,Vind-1,Nc-1,Nw-0,PHW-34,Abd-0,Cnt-1	Col-0,Ove-0,PHW-2,Per-1,Or-0,Old-1,Pi-0,Pt-0,Pu2-23,Pla-0,Pog-0,Pu2-7,Pu2-8,Pro-0,Rak-2,Ra-0,Ragl-1,Qar-8a,Rennes-1,Ren-1,Rld-1,RMX-A02,Ren-11,Rd-0,Rou-0,RMX-A180,RRS-7,Sap-0,Rome-1,Seattle-0,Ob-0,Rhen-1,Se-0,RRS-10,Np-0,Neo-6,NC-6,NFA-8,NFA-10,Nok-3,Na-1,Ms-0,Mnz-0,Mir-0,Mh-0,Mz-0,Lp2-6,Lp2-2,Lm-2,Mc-0,LL-0,Sei-0,Mv-0,Sg-1,Litva,Sorbo,Sp-0,Sq-8,Stw-0,Su-0,Sus-1,Ta-0,Tamm-2,Bla-1,Sf-1,Si-0,Tamm-2…	young
chr1	5170881	5170943	chr3	17381903	17383858	AT3TE70475,AT3TE70480	Bla-1	Col-0,Ove-0,PHW-2,PHW-34,Per-1,Or-0,Old-1,Pi-0,Pt-0,Pu2-23,Pla-0,Pog-0,Pu2-7,Pu2-8,Pro-0,Rak-2,Ra-0,Ragl-1,Qar-8a,Rennes-1,Ren-1,Rld-1,RMX-A02,Ren-11,Rd-0,Rou-0,RMX-A180,RRS-7,Sap-0,Rome-1,Seattle-0,Ob-0,Rhen-1,Se-0,RRS-10,Np-0,Nw-0,Neo-6,NC-6,NFA-8,NFA-10,Nok-3,Na-1,Ms-0,Mnz-0,Mir-0,Mh-0,Mz-0,Lp2-6,Lp2-2,Lm-2,Nc-1,Mc-0,LL-0,Sei-0,Mv-0,Sg-1,Litva,Sorbo,Sp-0,Sq-1,Sq-8,Stw-0,Su-0,Sus-1,Ta-0,Tamm-2,…	NA
chr1	5170881	5170985	chr1	11286625	11287694	AT1TE36510	NFA-10	Col-0,Ove-0,PHW-2,PHW-34,Per-1,Or-0,Old-1,Pi-0,Pt-0,Pu2-23,Pla-0,Pog-0,Pu2-7,Pu2-8,Pro-0,Rak-2,Ra-0,Ragl-1,Qar-8a,Rennes-1,Ren-1,Rld-1,RMX-A02,Ren-11,Rd-0,Rou-0,RMX-A180,RRS-7,Sap-0,Rome-1,Seattle-0,Ob-0,Rhen-1,Se-0,RRS-10,Np-0,Nw-0,Neo-6,NC-6,NFA-8,Nok-3,Na-1,Ms-0,Mnz-0,Mir-0,Mh-0,Mz-0,Lp2-6,Lp2-2,Lm-2,Nc-1,Mc-0,LL-0,Sei-0,Mv-0,Sg-1,Litva,Sorbo,Sp-0,Sq-1,Sq-8,Stw-0,Su-0,Sus-1,Ta-0,Tamm-2,Bla-1,S…	NA
chr1	5190292	5190403	chr1	8620664	8624017	AT1TE27810,AT1TE27830	Gie-0	Col-0,Ove-0,PHW-2,PHW-34,Per-1,Or-0,Old-1,Pi-0,Pt-0,Pu2-23,Pla-0,Pog-0,Pu2-7,Pu2-8,Pro-0,Rak-2,Ra-0,Ragl-1,Qar-8a,Rennes-1,Ren-1,Rld-1,RMX-A02,Ren-11,Rd-0,Rou-0,RMX-A180,RRS-7,Sap-0,Rome-1,Seattle-0,Ob-0,Rhen-1,Se-0,RRS-10,Np-0,Nw-0,Neo-6,NC-6,NFA-8,NFA-10,Nok-3,Na-1,Ms-0,Mnz-0,Mir-0,Mh-0,Mz-0,Lp2-6,Lp2-2,Lm-2,Nc-1,Mc-0,LL-0,Sei-0,Mv-0,Sg-1,Litva,Sorbo,Sp-0,Sq-1,Sq-8,Stw-0,Su-0,Sus-1,Ta-0,Tamm-2,…	NA
chr1	5190293	5190412	chr2	8172740	8173699	AT2TE33970	Is-0	Col-0,Ove-0,PHW-2,PHW-34,Per-1,Or-0,Old-1,Pi-0,Pt-0,Pu2-23,Pla-0,Pog-0,Pu2-7,Pu2-8,Pro-0,Rak-2,Ra-0,Ragl-1,Qar-8a,Rennes-1,Ren-1,Rld-1,RMX-A02,Ren-11,Rd-0,Rou-0,RMX-A180,RRS-7,Sap-0,Rome-1,Seattle-0,Ob-0,Rhen-1,Se-0,RRS-10,Np-0,Nw-0,Neo-6,NC-6,NFA-8,NFA-10,Nok-3,Na-1,Ms-0,Mnz-0,Mir-0,Mh-0,Mz-0,Lp2-6,Lp2-2,Lm-2,Nc-1,Mc-0,LL-0,Sei-0,Mv-0,Sg-1,Litva,Sorbo,Sp-0,Sq-1,Sq-8,Stw-0,Su-0,Sus-1,Ta-0,Tamm-2,…	NA
chr1	5236710	5236762	chr2	16953055	16953396	AT2TE76330	Kro-0	Col-0,Ove-0,PHW-2,PHW-34,Per-1,Or-0,Old-1,Pi-0,Pt-0,Pu2-23,Pla-0,Pog-0,Pu2-7,Pu2-8,Pro-0,Rak-2,Ra-0,Ragl-1,Qar-8a,Rennes-1,Ren-1,Rld-1,RMX-A02,Ren-11,Rd-0,Rou-0,RMX-A180,RRS-7,Sap-0,Rome-1,Seattle-0,Ob-0,Rhen-1,Se-0,RRS-10,Np-0,Nw-0,Neo-6,NC-6,NFA-8,NFA-10,Nok-3,Na-1,Ms-0,Mnz-0,Mir-0,Mh-0,Mz-0,Lp2-6,Lp2-2,Lm-2,Nc-1,Mc-0,LL-0,Sei-0,Mv-0,Sg-1,Litva,Sorbo,Sp-0,Sq-1,Sq-8,Stw-0,Su-0,Sus-1,Ta-0,Tamm-2,…	NA
chr1	5286842	5286948	chr5	9561935	9571088	AT5TE34730	Mir-0	Col-0,Ove-0,PHW-2,PHW-34,Per-1,Or-0,Old-1,Pi-0,Pt-0,Pu2-23,Pla-0,Pog-0,Pu2-7,Pu2-8,Pro-0,Rak-2,Ra-0,Ragl-1,Qar-8a,Rennes-1,Ren-1,Rld-1,RMX-A02,Ren-11,Rd-0,Rou-0,RMX-A180,RRS-7,Sap-0,Rome-1,Seattle-0,Ob-0,Rhen-1,Se-0,RRS-10,Np-0,Nw-0,Neo-6,NC-6,NFA-8,NFA-10,Nok-3,Na-1,Ms-0,Mnz-0,Mh-0,Mz-0,Lp2-6,Lp2-2,Lm-2,Nc-1,Mc-0,LL-0,Sei-0,Mv-0,Sg-1,Litva,Sorbo,Sp-0,Sq-1,Sq-8,Stw-0,Su-0,Sus-1,Ta-0,Tamm-2,Bla-1,…	NA
chr1	5289395	5289470	chr4	1459720	1462422	AT4TE07435	Com-1,Gel-1	Col-0,Ove-0,PHW-2,PHW-34,Per-1,Or-0,Old-1,Pi-0,Pt-0,Pu2-23,Pla-0,Pog-0,Pu2-7,Pu2-8,Pro-0,Rak-2,Ra-0,Ragl-1,Qar-8a,Rennes-1,Ren-1,Rld-1,RMX-A02,Ren-11,Rd-0,Rou-0,RMX-A180,RRS-7,Sap-0,Rome-1,Seattle-0,Ob-0,Rhen-1,Se-0,RRS-10,Np-0,Nw-0,Neo-6,NC-6,NFA-8,NFA-10,Nok-3,Na-1,Ms-0,Mnz-0,Mir-0,Mh-0,Mz-0,Lp2-6,Lp2-2,Lm-2,Nc-1,Mc-0,LL-0,Sei-0,Mv-0,Sg-1,Litva,Sorbo,Sp-0,Sq-1,Sq-8,Stw-0,Su-0,Sus-1,Ta-0,Tamm-2,…	NA
chr1	5337329	5337439	chr3	11016111	11020804	AT3TE45800	Nc-1	Col-0,Ove-0,PHW-2,PHW-34,Per-1,Or-0,Old-1,Pi-0,Pt-0,Pu2-23,Pla-0,Pog-0,Pu2-7,Pu2-8,Pro-0,Rak-2,Ra-0,Ragl-1,Qar-8a,Rennes-1,Ren-1,Rld-1,RMX-A02,Ren-11,Rd-0,Rou-0,RMX-A180,RRS-7,Sap-0,Rome-1,Seattle-0,Ob-0,Rhen-1,Se-0,RRS-10,Np-0,Nw-0,Neo-6,NC-6,NFA-8,NFA-10,Nok-3,Na-1,Ms-0,Mnz-0,Mir-0,Mh-0,Mz-0,Lp2-6,Lp2-2,Lm-2,Mc-0,LL-0,Sei-0,Mv-0,Sg-1,Litva,Sorbo,Sp-0,Sq-1,Sq-8,Stw-0,Su-0,Sus-1,Ta-0,Tamm-2,Bla-1…	NA
chr1	5346404	5346536	chr1	25594251	25594966	AT1TE83945	Uod-7	Col-0,Ove-0,PHW-2,PHW-34,Per-1,Or-0,Old-1,Pi-0,Pt-0,Pu2-23,Pla-0,Pog-0,Pu2-7,Pu2-8,Pro-0,Rak-2,Ra-0,Ragl-1,Qar-8a,Rennes-1,Ren-1,Rld-1,RMX-A02,Ren-11,Rd-0,Rou-0,RMX-A180,RRS-7,Sap-0,Rome-1,Seattle-0,Ob-0,Rhen-1,Se-0,RRS-10,Np-0,Nw-0,Neo-6,NC-6,NFA-8,NFA-10,Nok-3,Na-1,Ms-0,Mnz-0,Mir-0,Mh-0,Mz-0,Lp2-6,Lp2-2,Lm-2,Nc-1,Mc-0,LL-0,Sei-0,Mv-0,Sg-1,Litva,Sorbo,Sp-0,Sq-1,Sq-8,Stw-0,Su-0,Sus-1,Ta-0,Tamm-2,…	NA
chr1	5349170	5349299	chr2	3533346	3539334	AT2TE15415	Ge-0,Pt-0,Hau-0,Bd-0,Bor-1,Hn-0,Tamm-2,Su-0,Pna-17,Fi-0,NC-6,Sq-8,Ren-11,Gie-0,RMX-A02,Pro-0,Old-1,Gel-1,Je-0,Hh-0,RMX-A180,An-1,Ren-1,Na-1,Yo-0,Mc-0,Kin-0,Or-0,Tha-1,Got-7,Com-1,Got-22,Boot-1,Rennes-1,Tamm-27,Rhen-1,Hs-0,Seattle-0,Ag-0	Col-0,Ove-0,PHW-2,PHW-34,Per-1,Pi-0,Pu2-23,Pla-0,Pog-0,Pu2-7,Pu2-8,Rak-2,Ra-0,Ragl-1,Qar-8a,Rld-1,Rd-0,Rou-0,RRS-7,Sap-0,Rome-1,Ob-0,Se-0,RRS-10,Np-0,Nw-0,Neo-6,NFA-8,NFA-10,Nok-3,Ms-0,Mnz-0,Mir-0,Mh-0,Mz-0,Lp2-6,Lp2-2,Lm-2,Nc-1,LL-0,Sei-0,Mv-0,Sg-1,Litva,Sorbo,Sp-0,Sq-1,Stw-0,Sus-1,Ta-0,Bla-1,Sf-1,Si-0,Ting-1,Tol-0,Ts-1,Ts-5,Tscha-1,Tu-0,Tul-0,Ty-0,Uk-1,Uod-1,Uod-7,Utrecht,Van-0,Ven-1,Vind-1,Wa-…	mid
chr1	5349245	5349378	chr2	10488229	10491804	AT2TE45020	Anholt-1	Col-0,Ove-0,PHW-2,PHW-34,Per-1,Or-0,Old-1,Pi-0,Pt-0,Pu2-23,Pla-0,Pog-0,Pu2-7,Pu2-8,Pro-0,Rak-2,Ra-0,Ragl-1,Qar-8a,Rennes-1,Ren-1,Rld-1,RMX-A02,Ren-11,Rd-0,Rou-0,RMX-A180,RRS-7,Sap-0,Rome-1,Seattle-0,Ob-0,Rhen-1,Se-0,RRS-10,Np-0,Nw-0,Neo-6,NC-6,NFA-8,NFA-10,Nok-3,Na-1,Ms-0,Mnz-0,Mir-0,Mh-0,Mz-0,Lp2-6,Lp2-2,Lm-2,Nc-1,Mc-0,LL-0,Sei-0,Mv-0,Sg-1,Litva,Sorbo,Sp-0,Sq-1,Sq-8,Stw-0,Su-0,Sus-1,Ta-0,Tamm-2,…	NA
chr1	5349476	5349611	chr1	25159043	25163500	AT1TE82600	Kas-1,Hey-1,Kas-2	Col-0,Ove-0,PHW-2,PHW-34,Per-1,Or-0,Old-1,Pi-0,Pt-0,Pu2-23,Pla-0,Pog-0,Pu2-7,Pu2-8,Pro-0,Rak-2,Ra-0,Ragl-1,Qar-8a,Rennes-1,Ren-1,Rld-1,RMX-A02,Ren-11,Rd-0,Rou-0,RMX-A180,RRS-7,Sap-0,Rome-1,Seattle-0,Ob-0,Rhen-1,Se-0,RRS-10,Np-0,Nw-0,Neo-6,NC-6,NFA-8,NFA-10,Nok-3,Na-1,Ms-0,Mnz-0,Mir-0,Mh-0,Mz-0,Lp2-6,Lp2-2,Lm-2,Nc-1,Mc-0,LL-0,Sei-0,Mv-0,Sg-1,Litva,Sorbo,Sp-0,Sq-1,Sq-8,Stw-0,Su-0,Sus-1,Ta-0,Tamm-2,…	NA
chr1	5349765	5349876	chr1	19724639	19725068	AT1TE65185	Ha-0,Ca-0,Lisse,Benk-1,Nok-3,Nw-0,Ba-1	Col-0,Ove-0,PHW-2,PHW-34,Per-1,Or-0,Old-1,Pi-0,Pt-0,Pu2-23,Pla-0,Pog-0,Pu2-7,Pu2-8,Pro-0,Rak-2,Ra-0,Ragl-1,Qar-8a,Rennes-1,Ren-1,Rld-1,RMX-A02,Ren-11,Rd-0,Rou-0,RMX-A180,RRS-7,Sap-0,Rome-1,Seattle-0,Ob-0,Rhen-1,Se-0,RRS-10,Np-0,Neo-6,NC-6,NFA-8,NFA-10,Na-1,Ms-0,Mnz-0,Mir-0,Mh-0,Mz-0,Lp2-6,Lp2-2,Lm-2,Nc-1,Mc-0,LL-0,Sei-0,Mv-0,Sg-1,Litva,Sorbo,Sp-0,Sq-1,Sq-8,Stw-0,Su-0,Sus-1,Ta-0,Tamm-2,Bla-1,Sf-1,…	young
chr1	5350727	5350784	chr5	17596759	17605846	AT5TE63610	Fr-2	Col-0,Ove-0,PHW-2,PHW-34,Per-1,Or-0,Old-1,Pi-0,Pt-0,Pu2-23,Pla-0,Pog-0,Pu2-7,Pu2-8,Pro-0,Rak-2,Ra-0,Ragl-1,Qar-8a,Rennes-1,Ren-1,Rld-1,RMX-A02,Ren-11,Rd-0,Rou-0,RMX-A180,RRS-7,Sap-0,Rome-1,Seattle-0,Ob-0,Rhen-1,Se-0,RRS-10,Np-0,Nw-0,Neo-6,NC-6,NFA-8,NFA-10,Nok-3,Na-1,Ms-0,Mnz-0,Mir-0,Mh-0,Mz-0,Lp2-6,Lp2-2,Lm-2,Nc-1,Mc-0,LL-0,Sei-0,Mv-0,Sg-1,Litva,Sorbo,Sp-0,Sq-1,Sq-8,Stw-0,Su-0,Sus-1,Ta-0,Tamm-2,…	NA
chr1	5351067	5351147	chr1	5359022	5359174	AT1TE17320	Is-0	Col-0,Ove-0,PHW-2,PHW-34,Per-1,Or-0,Old-1,Pi-0,Pt-0,Pu2-23,Pla-0,Pog-0,Pu2-7,Pu2-8,Pro-0,Rak-2,Ra-0,Ragl-1,Qar-8a,Rennes-1,Ren-1,Rld-1,RMX-A02,Ren-11,Rd-0,Rou-0,RMX-A180,RRS-7,Sap-0,Rome-1,Seattle-0,Ob-0,Rhen-1,Se-0,RRS-10,Np-0,Nw-0,Neo-6,NC-6,NFA-8,NFA-10,Nok-3,Na-1,Ms-0,Mnz-0,Mir-0,Mh-0,Mz-0,Lp2-6,Lp2-2,Lm-2,Nc-1,Mc-0,LL-0,Sei-0,Mv-0,Sg-1,Litva,Sorbo,Sp-0,Sq-1,Sq-8,Stw-0,Su-0,Sus-1,Ta-0,Tamm-2,…	NA
chr1	5351094	5351231	chr2	6578799	6585273	AT2TE26865,AT2TE26875,AT2TE26880	Sq-8	Col-0,Ove-0,PHW-2,PHW-34,Per-1,Or-0,Old-1,Pi-0,Pt-0,Pu2-23,Pla-0,Pog-0,Pu2-7,Pu2-8,Pro-0,Rak-2,Ra-0,Ragl-1,Qar-8a,Rennes-1,Ren-1,Rld-1,RMX-A02,Ren-11,Rd-0,Rou-0,RMX-A180,RRS-7,Sap-0,Rome-1,Seattle-0,Ob-0,Rhen-1,Se-0,RRS-10,Np-0,Nw-0,Neo-6,NC-6,NFA-8,NFA-10,Nok-3,Na-1,Ms-0,Mnz-0,Mir-0,Mh-0,Mz-0,Lp2-6,Lp2-2,Lm-2,Nc-1,Mc-0,LL-0,Sei-0,Mv-0,Sg-1,Litva,Sorbo,Sp-0,Sq-1,Stw-0,Su-0,Sus-1,Ta-0,Tamm-2,Bla-1…	NA
chr1	5353352	5353402	chr1	13734492	13734679	AT1TE45015	In-0	Col-0,Ove-0,PHW-2,PHW-34,Per-1,Or-0,Old-1,Pi-0,Pt-0,Pu2-23,Pla-0,Pog-0,Pu2-7,Pu2-8,Pro-0,Rak-2,Ra-0,Ragl-1,Qar-8a,Rennes-1,Ren-1,Rld-1,RMX-A02,Ren-11,Rd-0,Rou-0,RMX-A180,RRS-7,Sap-0,Rome-1,Seattle-0,Ob-0,Rhen-1,Se-0,RRS-10,Np-0,Nw-0,Neo-6,NC-6,NFA-8,NFA-10,Nok-3,Na-1,Ms-0,Mnz-0,Mir-0,Mh-0,Mz-0,Lp2-6,Lp2-2,Lm-2,Nc-1,Mc-0,LL-0,Sei-0,Mv-0,Sg-1,Litva,Sorbo,Sp-0,Sq-1,Sq-8,Stw-0,Su-0,Sus-1,Ta-0,Tamm-2,…	NA
chr1	5357037	5357131	chr5	17596759	17605846	AT5TE63610	Koln	Col-0,Ove-0,PHW-2,PHW-34,Per-1,Or-0,Old-1,Pi-0,Pt-0,Pu2-23,Pla-0,Pog-0,Pu2-7,Pu2-8,Pro-0,Rak-2,Ra-0,Ragl-1,Qar-8a,Rennes-1,Ren-1,Rld-1,RMX-A02,Ren-11,Rd-0,Rou-0,RMX-A180,RRS-7,Sap-0,Rome-1,Seattle-0,Ob-0,Rhen-1,Se-0,RRS-10,Np-0,Nw-0,Neo-6,NC-6,NFA-8,NFA-10,Nok-3,Na-1,Ms-0,Mnz-0,Mir-0,Mh-0,Mz-0,Lp2-6,Lp2-2,Lm-2,Nc-1,Mc-0,LL-0,Sei-0,Mv-0,Sg-1,Litva,Sorbo,Sp-0,Sq-1,Sq-8,Stw-0,Su-0,Sus-1,Ta-0,Tamm-2,…	NA
chr1	5358075	5358169	chr5	9516313	9517374	AT5TE34565	Gr-1	Col-0,Ove-0,PHW-2,PHW-34,Per-1,Or-0,Old-1,Pi-0,Pt-0,Pu2-23,Pla-0,Pog-0,Pu2-7,Pu2-8,Pro-0,Rak-2,Ra-0,Ragl-1,Qar-8a,Rennes-1,Ren-1,Rld-1,RMX-A02,Ren-11,Rd-0,Rou-0,RMX-A180,RRS-7,Sap-0,Rome-1,Seattle-0,Ob-0,Rhen-1,Se-0,RRS-10,Np-0,Nw-0,Neo-6,NC-6,NFA-8,NFA-10,Nok-3,Na-1,Ms-0,Mnz-0,Mir-0,Mh-0,Mz-0,Lp2-2,Lm-2,Nc-1,Mc-0,LL-0,Sei-0,Mv-0,Sg-1,Litva,Sorbo,Sp-0,Sq-1,Sq-8,Stw-0,Su-0,Sus-1,Ta-0,Tamm-2,Bla-1,…	NA
chr1	5358304	5358373	chr3	9557991	9559675	AT3TE39890	Pla-0,LL-0,Sf-1	Col-0,Ove-0,PHW-2,PHW-34,Per-1,Or-0,Old-1,Pi-0,Pt-0,Pu2-23,Pog-0,Pu2-7,Pu2-8,Pro-0,Rak-2,Ra-0,Ragl-1,Qar-8a,Rennes-1,Ren-1,Rld-1,RMX-A02,Ren-11,Rd-0,Rou-0,RMX-A180,RRS-7,Sap-0,Rome-1,Seattle-0,Ob-0,Rhen-1,Se-0,RRS-10,Np-0,Nw-0,Neo-6,NC-6,NFA-8,NFA-10,Nok-3,Na-1,Ms-0,Mnz-0,Mir-0,Mh-0,Mz-0,Lp2-6,Lp2-2,Lm-2,Nc-1,Mc-0,Sei-0,Mv-0,Sg-1,Litva,Sorbo,Sp-0,Sq-1,Sq-8,Stw-0,Su-0,Sus-1,Ta-0,Tamm-2,Bla-1,Si-0,…	NA
chr1	5394774	5394833	chr3	9346479	9346614	AT3TE39040	Pla-0,LL-0	Col-0,Ove-0,PHW-2,PHW-34,Per-1,Or-0,Old-1,Pi-0,Pt-0,Pu2-23,Pog-0,Pu2-7,Pu2-8,Pro-0,Rak-2,Ra-0,Ragl-1,Qar-8a,Rennes-1,Ren-1,Rld-1,RMX-A02,Ren-11,Rd-0,Rou-0,RMX-A180,RRS-7,Sap-0,Rome-1,Seattle-0,Ob-0,Rhen-1,Se-0,RRS-10,Np-0,Nw-0,Neo-6,NC-6,NFA-8,NFA-10,Nok-3,Na-1,Ms-0,Mnz-0,Mir-0,Mh-0,Mz-0,Lp2-6,Lp2-2,Lm-2,Nc-1,Mc-0,Sei-0,Mv-0,Sg-1,Litva,Sorbo,Sp-0,Sq-1,Sq-8,Stw-0,Su-0,Sus-1,Ta-0,Tamm-2,Bla-1,Sf-1,…	NA
chr1	5396430	5396548	chr1	10497530	10497719	AT1TE33920,AT1TE33925	Wc-1	Col-0,Ove-0,PHW-2,PHW-34,Per-1,Or-0,Old-1,Pi-0,Pt-0,Pu2-23,Pla-0,Pog-0,Pu2-7,Pu2-8,Pro-0,Rak-2,Ra-0,Ragl-1,Qar-8a,Rennes-1,Ren-1,Rld-1,RMX-A02,Ren-11,Rd-0,Rou-0,RMX-A180,RRS-7,Sap-0,Rome-1,Seattle-0,Ob-0,Rhen-1,Se-0,RRS-10,Np-0,Nw-0,Neo-6,NC-6,NFA-8,NFA-10,Nok-3,Na-1,Ms-0,Mnz-0,Mir-0,Mh-0,Mz-0,Lp2-6,Lp2-2,Lm-2,Nc-1,Mc-0,LL-0,Sei-0,Mv-0,Sg-1,Litva,Sorbo,Sp-0,Sq-1,Sq-8,Stw-0,Su-0,Sus-1,Ta-0,Tamm-2,…	NA
chr1	5530654	5530793	chr5	17596759	17605846	AT5TE63610	Litva,Es-0	Col-0,Ove-0,PHW-2,PHW-34,Per-1,Or-0,Old-1,Pi-0,Pt-0,Pu2-23,Pla-0,Pog-0,Pu2-7,Pu2-8,Pro-0,Rak-2,Ra-0,Ragl-1,Qar-8a,Rennes-1,Ren-1,Rld-1,RMX-A02,Ren-11,Rd-0,Rou-0,RMX-A180,RRS-7,Sap-0,Rome-1,Seattle-0,Ob-0,Rhen-1,Se-0,RRS-10,Np-0,Nw-0,Neo-6,NC-6,NFA-8,NFA-10,Nok-3,Na-1,Ms-0,Mnz-0,Mir-0,Mh-0,Mz-0,Lp2-6,Lp2-2,Lm-2,Nc-1,Mc-0,LL-0,Sei-0,Mv-0,Sg-1,Sorbo,Sp-0,Sq-1,Sq-8,Stw-0,Su-0,Sus-1,Ta-0,Tamm-2,Bla-1,…	NA
chr1	5532076	5532213	chr5	15350062	15350135	AT5TE55540	Pu2-7	Col-0,Ove-0,PHW-2,PHW-34,Per-1,Or-0,Old-1,Pi-0,Pt-0,Pu2-23,Pla-0,Pog-0,Pu2-8,Pro-0,Rak-2,Ra-0,Ragl-1,Qar-8a,Rennes-1,Ren-1,Rld-1,RMX-A02,Ren-11,Rd-0,Rou-0,RMX-A180,RRS-7,Sap-0,Rome-1,Seattle-0,Ob-0,Rhen-1,Se-0,RRS-10,Np-0,Nw-0,Neo-6,NC-6,NFA-8,NFA-10,Nok-3,Na-1,Ms-0,Mnz-0,Mir-0,Mh-0,Mz-0,Lp2-6,Lp2-2,Lm-2,Nc-1,Mc-0,LL-0,Sei-0,Mv-0,Sg-1,Litva,Sorbo,Sp-0,Sq-1,Sq-8,Stw-0,Su-0,Sus-1,Ta-0,Tamm-2,Bla-1,…	NA
chr1	5535648	5535784	chr3	7850391	7851163	AT3TE32940	RRS-7,Bs-1,Kil-0,Baa-1,Ei-2,LL-0,Rhen-1,Ts-1,Ag-0,El-0	Col-0,Ove-0,PHW-2,PHW-34,Per-1,Or-0,Old-1,Pi-0,Pt-0,Pu2-23,Pla-0,Pog-0,Pu2-7,Pu2-8,Pro-0,Rak-2,Ra-0,Ragl-1,Qar-8a,Rennes-1,Ren-1,Rld-1,RMX-A02,Ren-11,Rd-0,Rou-0,RMX-A180,Sap-0,Rome-1,Seattle-0,Ob-0,Se-0,RRS-10,Np-0,Nw-0,Neo-6,NC-6,NFA-8,NFA-10,Nok-3,Na-1,Ms-0,Mnz-0,Mir-0,Mh-0,Mz-0,Lp2-6,Lp2-2,Lm-2,Nc-1,Mc-0,Sei-0,Mv-0,Sg-1,Litva,Sorbo,Sp-0,Sq-1,Sq-8,Stw-0,Su-0,Sus-1,Ta-0,Tamm-2,Bla-1,Sf-1,Si-0,Ta…	young
chr1	5580545	5580671	chr4	6992629	6994363	AT4TE30225	Gy-0,Ba-1,Ann-1,Appt-1	Col-0,Ove-0,PHW-2,PHW-34,Per-1,Or-0,Old-1,Pi-0,Pt-0,Pu2-23,Pla-0,Pog-0,Pu2-7,Pu2-8,Pro-0,Rak-2,Ra-0,Ragl-1,Qar-8a,Rennes-1,Ren-1,Rld-1,RMX-A02,Ren-11,Rd-0,Rou-0,RMX-A180,RRS-7,Sap-0,Rome-1,Seattle-0,Ob-0,Rhen-1,Se-0,RRS-10,Np-0,Nw-0,Neo-6,NC-6,NFA-8,NFA-10,Nok-3,Na-1,Ms-0,Mnz-0,Mir-0,Mh-0,Mz-0,Lp2-6,Lp2-2,Lm-2,Nc-1,Mc-0,LL-0,Sei-0,Mv-0,Sg-1,Litva,Sorbo,Sp-0,Sq-1,Sq-8,Stw-0,Su-0,Sus-1,Ta-0,Tamm-2,…	NA
chr1	5580547	5580672	chr2	2958934	2959114	AT2TE12875	Qar-8a	Col-0,Ove-0,PHW-2,PHW-34,Per-1,Or-0,Old-1,Pi-0,Pt-0,Pu2-23,Pla-0,Pog-0,Pu2-7,Pu2-8,Pro-0,Rak-2,Ra-0,Ragl-1,Rennes-1,Ren-1,Rld-1,RMX-A02,Ren-11,Rd-0,Rou-0,RMX-A180,RRS-7,Sap-0,Rome-1,Seattle-0,Ob-0,Rhen-1,Se-0,RRS-10,Np-0,Nw-0,Neo-6,NC-6,NFA-8,NFA-10,Nok-3,Na-1,Ms-0,Mnz-0,Mir-0,Mh-0,Mz-0,Lp2-6,Lp2-2,Lm-2,Nc-1,Mc-0,LL-0,Sei-0,Mv-0,Sg-1,Litva,Sorbo,Sp-0,Sq-1,Sq-8,Stw-0,Su-0,Sus-1,Ta-0,Tamm-2,Bla-1,S…	NA
chr1	5580760	5580890	chr1	22778334	22779072	AT1TE75090	Lm-2	Col-0,Ove-0,PHW-2,PHW-34,Per-1,Or-0,Old-1,Pi-0,Pt-0,Pu2-23,Pla-0,Pog-0,Pu2-7,Pu2-8,Pro-0,Rak-2,Ra-0,Ragl-1,Qar-8a,Rennes-1,Ren-1,Rld-1,RMX-A02,Ren-11,Rd-0,Rou-0,RMX-A180,RRS-7,Sap-0,Rome-1,Seattle-0,Ob-0,Rhen-1,Se-0,RRS-10,Np-0,Nw-0,Neo-6,NC-6,NFA-8,NFA-10,Nok-3,Na-1,Ms-0,Mnz-0,Mir-0,Mh-0,Mz-0,Lp2-6,Lp2-2,Nc-1,Mc-0,LL-0,Sei-0,Mv-0,Sg-1,Litva,Sorbo,Sp-0,Sq-1,Sq-8,Stw-0,Su-0,Sus-1,Ta-0,Tamm-2,Bla-1…	NA
chr1	5614552	5614691	chr1	8453486	8461797	AT1TE27295	Db-1,Krot-0,Pi-0,Bu-0,En-D,Gu-0,Aa-0,Er-0,Es-0,En-1	Col-0,Ove-0,PHW-2,PHW-34,Per-1,Or-0,Old-1,Pt-0,Pu2-23,Pla-0,Pog-0,Pu2-7,Pu2-8,Pro-0,Rak-2,Ra-0,Ragl-1,Qar-8a,Rennes-1,Ren-1,Rld-1,RMX-A02,Ren-11,Rd-0,Rou-0,RMX-A180,RRS-7,Sap-0,Rome-1,Seattle-0,Ob-0,Rhen-1,Se-0,RRS-10,Np-0,Nw-0,Neo-6,NC-6,NFA-8,NFA-10,Nok-3,Na-1,Ms-0,Mnz-0,Mir-0,Mh-0,Mz-0,Lp2-6,Lp2-2,Lm-2,Nc-1,Mc-0,LL-0,Sei-0,Mv-0,Sg-1,Litva,Sorbo,Sp-0,Sq-1,Sq-8,Stw-0,Su-0,Sus-1,Ta-0,Tamm-2,Bla-1…	young
chr1	5616499	5616557	chr2	6578799	6585273	AT2TE26865,AT2TE26875	Ms-0	Col-0,Ove-0,PHW-2,PHW-34,Per-1,Or-0,Old-1,Pi-0,Pt-0,Pu2-23,Pla-0,Pog-0,Pu2-7,Pu2-8,Pro-0,Rak-2,Ra-0,Ragl-1,Qar-8a,Rennes-1,Ren-1,Rld-1,RMX-A02,Ren-11,Rd-0,Rou-0,RMX-A180,RRS-7,Sap-0,Rome-1,Seattle-0,Ob-0,Rhen-1,Se-0,RRS-10,Np-0,Nw-0,Neo-6,NC-6,NFA-8,NFA-10,Nok-3,Na-1,Mnz-0,Mir-0,Mh-0,Mz-0,Lp2-6,Lp2-2,Lm-2,Nc-1,Mc-0,LL-0,Sei-0,Mv-0,Sg-1,Litva,Sorbo,Sp-0,Sq-1,Sq-8,Stw-0,Su-0,Sus-1,Ta-0,Tamm-2,Bla-1…	NA
chr1	5648485	5648555	chr1	12992997	12993612	AT1TE42370	Chi-0	Col-0,Ove-0,PHW-2,PHW-34,Per-1,Or-0,Old-1,Pi-0,Pt-0,Pu2-23,Pla-0,Pog-0,Pu2-7,Pu2-8,Pro-0,Rak-2,Ra-0,Ragl-1,Qar-8a,Rennes-1,Ren-1,Rld-1,RMX-A02,Ren-11,Rd-0,Rou-0,RMX-A180,RRS-7,Sap-0,Rome-1,Seattle-0,Ob-0,Rhen-1,Se-0,RRS-10,Np-0,Nw-0,Neo-6,NC-6,NFA-8,NFA-10,Nok-3,Na-1,Ms-0,Mnz-0,Mir-0,Mh-0,Mz-0,Lp2-6,Lp2-2,Lm-2,Nc-1,Mc-0,LL-0,Sei-0,Mv-0,Sg-1,Litva,Sorbo,Sp-0,Sq-1,Sq-8,Stw-0,Su-0,Sus-1,Ta-0,Tamm-2,…	NA
chr1	5758490	5758622	chr2	6578799	6585273	AT2TE26865,AT2TE26875,AT2TE26880	Krot-0	Col-0,Ove-0,PHW-2,PHW-34,Per-1,Or-0,Old-1,Pi-0,Pt-0,Pu2-23,Pla-0,Pog-0,Pu2-7,Pu2-8,Pro-0,Rak-2,Ra-0,Ragl-1,Qar-8a,Rennes-1,Ren-1,Rld-1,RMX-A02,Ren-11,Rd-0,Rou-0,RMX-A180,RRS-7,Sap-0,Rome-1,Seattle-0,Ob-0,Rhen-1,Se-0,RRS-10,Np-0,Nw-0,Neo-6,NC-6,NFA-8,NFA-10,Nok-3,Na-1,Ms-0,Mnz-0,Mir-0,Mh-0,Mz-0,Lp2-6,Lp2-2,Lm-2,Nc-1,Mc-0,LL-0,Sei-0,Mv-0,Sg-1,Litva,Sorbo,Sp-0,Sq-1,Sq-8,Stw-0,Su-0,Sus-1,Ta-0,Tamm-2,…	NA
chr1	5758582	5758692	chr2	5751631	5752351	AT2TE23340	Bla-1	Col-0,Ove-0,PHW-2,PHW-34,Per-1,Or-0,Old-1,Pi-0,Pt-0,Pu2-23,Pla-0,Pog-0,Pu2-7,Pu2-8,Pro-0,Rak-2,Ra-0,Ragl-1,Qar-8a,Rennes-1,Ren-1,Rld-1,RMX-A02,Ren-11,Rd-0,Rou-0,RMX-A180,RRS-7,Sap-0,Rome-1,Seattle-0,Ob-0,Rhen-1,Se-0,RRS-10,Np-0,Nw-0,Neo-6,NC-6,NFA-8,NFA-10,Nok-3,Na-1,Ms-0,Mnz-0,Mir-0,Mh-0,Mz-0,Lp2-6,Lp2-2,Lm-2,Nc-1,Mc-0,LL-0,Sei-0,Mv-0,Sg-1,Litva,Sorbo,Sp-0,Sq-1,Sq-8,Stw-0,Su-0,Sus-1,Ta-0,Tamm-2,…	NA
chr1	5764520	5764587	chr4	4637761	4637960	AT4TE19495	Wl-0,Cvi-0	Col-0,Ove-0,PHW-2,PHW-34,Per-1,Or-0,Old-1,Pi-0,Pt-0,Pu2-23,Pla-0,Pog-0,Pu2-7,Pu2-8,Pro-0,Rak-2,Ra-0,Ragl-1,Qar-8a,Rennes-1,Ren-1,Rld-1,RMX-A02,Ren-11,Rd-0,Rou-0,RMX-A180,RRS-7,Sap-0,Rome-1,Seattle-0,Ob-0,Rhen-1,Se-0,RRS-10,Np-0,Nw-0,Neo-6,NC-6,NFA-8,NFA-10,Nok-3,Na-1,Ms-0,Mnz-0,Mir-0,Mh-0,Mz-0,Lp2-6,Lp2-2,Lm-2,Nc-1,Mc-0,LL-0,Sei-0,Mv-0,Sg-1,Litva,Sorbo,Sp-0,Sq-1,Sq-8,Stw-0,Su-0,Sus-1,Ta-0,Tamm-2,…	NA
chr1	5766951	5767090	chr2	1644041	1644400	AT2TE07605	Ba-1	Col-0,Ove-0,PHW-2,PHW-34,Per-1,Or-0,Old-1,Pi-0,Pt-0,Pu2-23,Pla-0,Pog-0,Pu2-7,Pu2-8,Pro-0,Rak-2,Ra-0,Ragl-1,Qar-8a,Rennes-1,Ren-1,Rld-1,RMX-A02,Ren-11,Rd-0,Rou-0,RMX-A180,RRS-7,Sap-0,Rome-1,Seattle-0,Ob-0,Rhen-1,Se-0,RRS-10,Np-0,Nw-0,Neo-6,NC-6,NFA-8,NFA-10,Nok-3,Na-1,Ms-0,Mnz-0,Mir-0,Mh-0,Mz-0,Lp2-6,Lp2-2,Lm-2,Nc-1,Mc-0,LL-0,Sei-0,Mv-0,Sg-1,Litva,Sorbo,Sp-0,Sq-1,Sq-8,Stw-0,Su-0,Sus-1,Ta-0,Tamm-2,…	NA
chr1	5785950	5786023	chr3	16726473	16728618	AT3TE67800,AT3TE67795	Je-0,Gre-0,Sq-8,Or-0,Tamm-2,Kro-0,Tamm-27,Yo-0,Tul-0,Mv-0,Gifu-2,Knox-10,Tol-0,CIBC-17,Pro-0,El-0,Buckhorn-Pass,Got-7,Dem-4,Pna-17,RRS-10	Col-0,Ove-0,PHW-2,PHW-34,Per-1,Old-1,Pi-0,Pt-0,Pu2-23,Pla-0,Pog-0,Pu2-7,Pu2-8,Rak-2,Ra-0,Ragl-1,Qar-8a,Rennes-1,Ren-1,Rld-1,RMX-A02,Ren-11,Rd-0,Rou-0,RMX-A180,RRS-7,Sap-0,Rome-1,Seattle-0,Ob-0,Rhen-1,Se-0,Np-0,Nw-0,Neo-6,NC-6,NFA-8,NFA-10,Nok-3,Na-1,Ms-0,Mnz-0,Mir-0,Mh-0,Mz-0,Lp2-6,Lp2-2,Lm-2,Nc-1,Mc-0,LL-0,Sei-0,Sg-1,Litva,Sorbo,Sp-0,Sq-1,Stw-0,Su-0,Sus-1,Ta-0,Bla-1,Sf-1,Si-0,Tha-1,Ting-1,Ts-1,T…	young
chr1	5797564	5797681	chr1	19724639	19725068	AT1TE65185	Is-0,Cerv-1	Col-0,Ove-0,PHW-2,PHW-34,Per-1,Or-0,Old-1,Pi-0,Pt-0,Pu2-23,Pla-0,Pog-0,Pu2-7,Pu2-8,Pro-0,Rak-2,Ra-0,Ragl-1,Qar-8a,Rennes-1,Ren-1,Rld-1,RMX-A02,Ren-11,Rd-0,Rou-0,RMX-A180,RRS-7,Sap-0,Rome-1,Seattle-0,Ob-0,Rhen-1,Se-0,RRS-10,Np-0,Nw-0,Neo-6,NC-6,NFA-8,NFA-10,Nok-3,Na-1,Ms-0,Mnz-0,Mir-0,Mh-0,Mz-0,Lp2-6,Lp2-2,Lm-2,Nc-1,Mc-0,LL-0,Sei-0,Mv-0,Sg-1,Litva,Sorbo,Sp-0,Sq-1,Sq-8,Stw-0,Su-0,Sus-1,Ta-0,Tamm-2,…	NA
chr1	5799408	5799467	chr3	10377245	10377363	AT3TE43095	Seattle-0,Nok-3	Col-0,Ove-0,PHW-2,PHW-34,Per-1,Or-0,Old-1,Pi-0,Pt-0,Pu2-23,Pla-0,Pog-0,Pu2-7,Pu2-8,Pro-0,Rak-2,Ra-0,Ragl-1,Qar-8a,Rennes-1,Ren-1,Rld-1,RMX-A02,Ren-11,Rd-0,Rou-0,RMX-A180,RRS-7,Sap-0,Rome-1,Ob-0,Rhen-1,Se-0,RRS-10,Np-0,Nw-0,Neo-6,NC-6,NFA-8,NFA-10,Na-1,Ms-0,Mnz-0,Mir-0,Mh-0,Mz-0,Lp2-6,Lp2-2,Lm-2,Nc-1,Mc-0,LL-0,Sei-0,Mv-0,Sg-1,Litva,Sorbo,Sp-0,Sq-1,Sq-8,Stw-0,Su-0,Sus-1,Ta-0,Tamm-2,Bla-1,Sf-1,Si-0,…	NA
chr1	5819319	5819381	chr3	1555420	1560680	AT3TE06550	Kro-0	Col-0,Ove-0,PHW-2,PHW-34,Per-1,Or-0,Old-1,Pi-0,Pt-0,Pu2-23,Pla-0,Pog-0,Pu2-7,Pu2-8,Pro-0,Rak-2,Ra-0,Ragl-1,Qar-8a,Rennes-1,Ren-1,Rld-1,RMX-A02,Ren-11,Rd-0,Rou-0,RMX-A180,RRS-7,Sap-0,Rome-1,Seattle-0,Ob-0,Rhen-1,Se-0,RRS-10,Np-0,Nw-0,Neo-6,NC-6,NFA-8,NFA-10,Nok-3,Na-1,Ms-0,Mnz-0,Mir-0,Mh-0,Mz-0,Lp2-6,Lp2-2,Lm-2,Nc-1,Mc-0,LL-0,Sei-0,Mv-0,Sg-1,Litva,Sorbo,Sp-0,Sq-1,Sq-8,Stw-0,Su-0,Sus-1,Ta-0,Tamm-2,…	NA
chr1	5835772	5835871	chr5	21542894	21546691	AT5TE77610	Anz-0	Col-0,Ove-0,PHW-2,PHW-34,Per-1,Or-0,Old-1,Pi-0,Pt-0,Pu2-23,Pla-0,Pog-0,Pu2-7,Pu2-8,Pro-0,Rak-2,Ra-0,Ragl-1,Qar-8a,Rennes-1,Ren-1,Rld-1,RMX-A02,Ren-11,Rd-0,Rou-0,RMX-A180,RRS-7,Sap-0,Rome-1,Seattle-0,Ob-0,Rhen-1,Se-0,RRS-10,Np-0,Nw-0,Neo-6,NC-6,NFA-8,NFA-10,Nok-3,Na-1,Ms-0,Mnz-0,Mir-0,Mh-0,Mz-0,Lp2-6,Lp2-2,Lm-2,Nc-1,Mc-0,LL-0,Sei-0,Mv-0,Sg-1,Litva,Sorbo,Sp-0,Sq-1,Sq-8,Stw-0,Su-0,Sus-1,Ta-0,Tamm-2,…	NA
chr1	5865961	5866027	chr3	13053032	13053140	AT3TE53470	Ren-1,Wei-0,Ob-0,Uod-7,En-1	Col-0,Ove-0,PHW-2,PHW-34,Per-1,Or-0,Old-1,Pi-0,Pt-0,Pu2-23,Pla-0,Pog-0,Pu2-7,Pu2-8,Pro-0,Rak-2,Ra-0,Ragl-1,Qar-8a,Rennes-1,Rld-1,RMX-A02,Ren-11,Rd-0,Rou-0,RMX-A180,RRS-7,Sap-0,Rome-1,Seattle-0,Rhen-1,Se-0,RRS-10,Np-0,Nw-0,Neo-6,NC-6,NFA-8,NFA-10,Nok-3,Na-1,Ms-0,Mnz-0,Mir-0,Mh-0,Mz-0,Lp2-6,Lp2-2,Lm-2,Nc-1,Mc-0,LL-0,Sei-0,Mv-0,Sg-1,Litva,Sorbo,Sp-0,Sq-1,Sq-8,Stw-0,Su-0,Sus-1,Ta-0,Tamm-2,Bla-1,Sf-1,…	NA
chr1	5874160	5874289	chr5	21542894	21546691	AT5TE77610	Durh-1	Col-0,Ove-0,PHW-2,PHW-34,Per-1,Or-0,Old-1,Pi-0,Pt-0,Pu2-23,Pla-0,Pog-0,Pu2-7,Pu2-8,Pro-0,Rak-2,Ra-0,Ragl-1,Qar-8a,Rennes-1,Ren-1,Rld-1,RMX-A02,Ren-11,Rd-0,Rou-0,RMX-A180,RRS-7,Sap-0,Rome-1,Seattle-0,Ob-0,Rhen-1,Se-0,RRS-10,Np-0,Nw-0,Neo-6,NC-6,NFA-8,NFA-10,Nok-3,Na-1,Ms-0,Mnz-0,Mir-0,Mh-0,Mz-0,Lp2-6,Lp2-2,Lm-2,Nc-1,Mc-0,LL-0,Sei-0,Mv-0,Sg-1,Litva,Sorbo,Sp-0,Sq-1,Sq-8,Stw-0,Su-0,Sus-1,Ta-0,Tamm-2,…	NA
chr1	5874220	5874352	chr1	25400479	25401474	AT1TE83355	Boot-1	Col-0,Ove-0,PHW-2,PHW-34,Per-1,Or-0,Old-1,Pi-0,Pt-0,Pu2-23,Pla-0,Pog-0,Pu2-7,Pu2-8,Pro-0,Rak-2,Ra-0,Ragl-1,Qar-8a,Rennes-1,Ren-1,Rld-1,RMX-A02,Ren-11,Rd-0,Rou-0,RMX-A180,RRS-7,Sap-0,Rome-1,Seattle-0,Ob-0,Rhen-1,Se-0,RRS-10,Np-0,Nw-0,Neo-6,NC-6,NFA-8,NFA-10,Nok-3,Na-1,Ms-0,Mnz-0,Mir-0,Mh-0,Mz-0,Lp2-6,Lp2-2,Lm-2,Nc-1,Mc-0,LL-0,Sei-0,Mv-0,Sg-1,Litva,Sorbo,Sp-0,Sq-1,Sq-8,Stw-0,Su-0,Sus-1,Ta-0,Tamm-2,…	NA
chr1	5874261	5874362	chr1	9384160	9385031	AT1TE30240	Ber,Hn-0,La-0,Knox-18,Wil-1	Col-0,Ove-0,PHW-2,PHW-34,Per-1,Or-0,Old-1,Pi-0,Pt-0,Pu2-23,Pla-0,Pog-0,Pu2-7,Pu2-8,Pro-0,Rak-2,Ra-0,Ragl-1,Qar-8a,Rennes-1,Ren-1,Rld-1,RMX-A02,Ren-11,Rd-0,Rou-0,RMX-A180,RRS-7,Sap-0,Rome-1,Seattle-0,Ob-0,Rhen-1,Se-0,RRS-10,Np-0,Nw-0,Neo-6,NC-6,NFA-8,NFA-10,Nok-3,Na-1,Ms-0,Mnz-0,Mir-0,Mh-0,Mz-0,Lp2-6,Lp2-2,Lm-2,Nc-1,Mc-0,LL-0,Sei-0,Mv-0,Sg-1,Litva,Sorbo,Sp-0,Sq-1,Sq-8,Stw-0,Su-0,Sus-1,Ta-0,Tamm-2,…	NA
chr1	5891189	5891319	chr3	2600864	2601601	AT3TE10950	Tscha-1	Col-0,Ove-0,PHW-2,PHW-34,Per-1,Or-0,Old-1,Pi-0,Pt-0,Pu2-23,Pla-0,Pog-0,Pu2-7,Pu2-8,Pro-0,Rak-2,Ra-0,Ragl-1,Qar-8a,Rennes-1,Ren-1,Rld-1,RMX-A02,Ren-11,Rd-0,Rou-0,RMX-A180,RRS-7,Sap-0,Rome-1,Seattle-0,Ob-0,Rhen-1,Se-0,RRS-10,Np-0,Nw-0,Neo-6,NC-6,NFA-8,NFA-10,Nok-3,Na-1,Ms-0,Mnz-0,Mir-0,Mh-0,Mz-0,Lp2-6,Lp2-2,Lm-2,Nc-1,Mc-0,LL-0,Sei-0,Mv-0,Sg-1,Litva,Sorbo,Sp-0,Sq-1,Sq-8,Stw-0,Su-0,Sus-1,Ta-0,Tamm-2,…	NA
chr1	5896181	5896251	chr3	14563399	14563487	AT3TE59650	Fi-0,Duk,Bla-1,Got-22,Jm-0,Kyoto,LL-0,Chi-0,Dr-0,Bor-4,Ts-1,Bor-1,Pro-0,Got-7,Da_1_-12	Col-0,Ove-0,PHW-2,PHW-34,Per-1,Or-0,Old-1,Pi-0,Pt-0,Pu2-23,Pla-0,Pog-0,Pu2-7,Pu2-8,Rak-2,Ra-0,Ragl-1,Qar-8a,Rennes-1,Ren-1,Rld-1,RMX-A02,Ren-11,Rd-0,Rou-0,RMX-A180,RRS-7,Sap-0,Rome-1,Seattle-0,Ob-0,Rhen-1,Se-0,RRS-10,Np-0,Nw-0,Neo-6,NC-6,NFA-8,NFA-10,Nok-3,Na-1,Ms-0,Mnz-0,Mir-0,Mh-0,Mz-0,Lp2-6,Lp2-2,Lm-2,Nc-1,Mc-0,Sei-0,Mv-0,Sg-1,Litva,Sorbo,Sp-0,Sq-1,Sq-8,Stw-0,Su-0,Sus-1,Ta-0,Tamm-2,Sf-1,Si-0,T…	young
chr1	5946270	5946371	chr2	16340933	16348707	AT2TE73320,AT2TE73350	Tu-0	Col-0,Ove-0,PHW-2,PHW-34,Per-1,Or-0,Old-1,Pi-0,Pt-0,Pu2-23,Pla-0,Pog-0,Pu2-7,Pu2-8,Pro-0,Rak-2,Ra-0,Ragl-1,Qar-8a,Rennes-1,Ren-1,Rld-1,RMX-A02,Ren-11,Rd-0,Rou-0,RMX-A180,RRS-7,Sap-0,Rome-1,Seattle-0,Ob-0,Rhen-1,Se-0,RRS-10,Np-0,Nw-0,Neo-6,NC-6,NFA-8,NFA-10,Nok-3,Na-1,Ms-0,Mnz-0,Mir-0,Mh-0,Mz-0,Lp2-6,Lp2-2,Lm-2,Nc-1,Mc-0,LL-0,Sei-0,Mv-0,Sg-1,Litva,Sorbo,Sp-0,Sq-1,Sq-8,Stw-0,Su-0,Sus-1,Ta-0,Tamm-2,…	NA
chr1	5973842	5973970	chr4	13887249	13888108	AT4TE65510	NFA-8	Col-0,Ove-0,PHW-2,PHW-34,Per-1,Or-0,Old-1,Pi-0,Pt-0,Pu2-23,Pla-0,Pog-0,Pu2-7,Pu2-8,Pro-0,Rak-2,Ra-0,Ragl-1,Qar-8a,Rennes-1,Ren-1,Rld-1,RMX-A02,Ren-11,Rd-0,Rou-0,RMX-A180,RRS-7,Sap-0,Rome-1,Seattle-0,Ob-0,Rhen-1,Se-0,RRS-10,Np-0,Nw-0,Neo-6,NC-6,NFA-10,Nok-3,Na-1,Ms-0,Mnz-0,Mir-0,Mh-0,Mz-0,Lp2-6,Lp2-2,Lm-2,Nc-1,Mc-0,LL-0,Sei-0,Mv-0,Sg-1,Litva,Sorbo,Sp-0,Sq-1,Sq-8,Stw-0,Su-0,Sus-1,Ta-0,Tamm-2,Bla-1,…	NA
chr1	5973843	5973970	chr4	14911696	14912675	AT4TE70790	Pog-0,Com-1,Sf-1	Col-0,Ove-0,PHW-2,PHW-34,Per-1,Or-0,Old-1,Pi-0,Pt-0,Pu2-23,Pla-0,Pu2-7,Pu2-8,Pro-0,Rak-2,Ra-0,Ragl-1,Qar-8a,Rennes-1,Ren-1,Rld-1,RMX-A02,Ren-11,Rd-0,Rou-0,RMX-A180,RRS-7,Sap-0,Rome-1,Seattle-0,Ob-0,Rhen-1,Se-0,RRS-10,Np-0,Nw-0,Neo-6,NC-6,NFA-8,NFA-10,Nok-3,Na-1,Ms-0,Mnz-0,Mir-0,Mh-0,Mz-0,Lp2-6,Lp2-2,Lm-2,Nc-1,Mc-0,LL-0,Sei-0,Mv-0,Sg-1,Litva,Sorbo,Sp-0,Sq-1,Sq-8,Stw-0,Su-0,Sus-1,Ta-0,Tamm-2,Bla-1,…	NA
chr1	5974904	5974963	chr1	18149697	18150436	AT1TE60165	El-0	Col-0,Ove-0,PHW-2,PHW-34,Per-1,Or-0,Old-1,Pi-0,Pt-0,Pu2-23,Pla-0,Pog-0,Pu2-7,Pu2-8,Pro-0,Rak-2,Ra-0,Ragl-1,Qar-8a,Rennes-1,Ren-1,Rld-1,RMX-A02,Ren-11,Rd-0,Rou-0,RMX-A180,RRS-7,Sap-0,Rome-1,Seattle-0,Ob-0,Rhen-1,Se-0,RRS-10,Np-0,Nw-0,Neo-6,NC-6,NFA-8,NFA-10,Nok-3,Na-1,Ms-0,Mnz-0,Mir-0,Mh-0,Mz-0,Lp2-6,Lp2-2,Lm-2,Nc-1,Mc-0,LL-0,Sei-0,Mv-0,Sg-1,Litva,Sorbo,Sp-0,Sq-1,Sq-8,Stw-0,Su-0,Sus-1,Ta-0,Tamm-2,…	NA
chr1	5975671	5975742	chr1	18149697	18150436	AT1TE60165	Bu-0,Bik-1,Er-0,Wt-5,Ting-1	Col-0,Ove-0,PHW-2,PHW-34,Per-1,Or-0,Old-1,Pi-0,Pt-0,Pu2-23,Pla-0,Pog-0,Pu2-7,Pu2-8,Pro-0,Rak-2,Ra-0,Ragl-1,Qar-8a,Rennes-1,Ren-1,Rld-1,RMX-A02,Ren-11,Rd-0,Rou-0,RMX-A180,RRS-7,Sap-0,Rome-1,Seattle-0,Ob-0,Rhen-1,Se-0,RRS-10,Np-0,Nw-0,Neo-6,NC-6,NFA-8,NFA-10,Nok-3,Na-1,Ms-0,Mnz-0,Mir-0,Mh-0,Mz-0,Lp2-6,Lp2-2,Lm-2,Nc-1,Mc-0,LL-0,Sei-0,Mv-0,Sg-1,Litva,Sorbo,Sp-0,Sq-1,Sq-8,Stw-0,Su-0,Sus-1,Ta-0,Tamm-2,…	NA
chr1	5975682	5975741	chr5	14011799	14014115	AT5TE49960,AT5TE49950	Est	Col-0,Ove-0,PHW-2,PHW-34,Per-1,Or-0,Old-1,Pi-0,Pt-0,Pu2-23,Pla-0,Pog-0,Pu2-7,Pu2-8,Pro-0,Rak-2,Ra-0,Ragl-1,Qar-8a,Rennes-1,Ren-1,Rld-1,RMX-A02,Ren-11,Rd-0,Rou-0,RMX-A180,RRS-7,Sap-0,Rome-1,Seattle-0,Ob-0,Rhen-1,Se-0,RRS-10,Np-0,Nw-0,Neo-6,NC-6,NFA-8,NFA-10,Nok-3,Na-1,Ms-0,Mnz-0,Mir-0,Mh-0,Mz-0,Lp2-6,Lp2-2,Lm-2,Nc-1,Mc-0,LL-0,Sei-0,Mv-0,Sg-1,Litva,Sorbo,Sp-0,Sq-1,Sq-8,Stw-0,Su-0,Sus-1,Ta-0,Tamm-2,…	NA
chr1	6010493	6010559	chr5	12896678	12913435	AT5TE45920,AT5TE45925	Kb-0,Vind-1	Col-0,Ove-0,PHW-2,PHW-34,Per-1,Or-0,Old-1,Pi-0,Pt-0,Pu2-23,Pla-0,Pog-0,Pu2-7,Pu2-8,Pro-0,Rak-2,Ra-0,Ragl-1,Qar-8a,Rennes-1,Ren-1,Rld-1,RMX-A02,Ren-11,Rd-0,Rou-0,RMX-A180,RRS-7,Sap-0,Rome-1,Seattle-0,Ob-0,Rhen-1,Se-0,RRS-10,Np-0,Nw-0,Neo-6,NC-6,NFA-8,NFA-10,Nok-3,Na-1,Ms-0,Mnz-0,Mir-0,Mh-0,Mz-0,Lp2-6,Lp2-2,Lm-2,Nc-1,Mc-0,LL-0,Sei-0,Mv-0,Sg-1,Litva,Sorbo,Sp-0,Sq-1,Sq-8,Stw-0,Su-0,Sus-1,Ta-0,Tamm-2,…	NA
chr1	6049926	6050010	chr1	15618171	15622851	AT1TE51385	Kar-1,Dja-1,Sus-1,Kondara,Westkar-4,Zal-1	Col-0,Ove-0,PHW-2,PHW-34,Per-1,Or-0,Old-1,Pi-0,Pt-0,Pu2-23,Pla-0,Pog-0,Pu2-7,Pu2-8,Pro-0,Rak-2,Ra-0,Ragl-1,Qar-8a,Rennes-1,Ren-1,Rld-1,RMX-A02,Ren-11,Rd-0,Rou-0,RMX-A180,RRS-7,Sap-0,Rome-1,Seattle-0,Ob-0,Rhen-1,Se-0,RRS-10,Np-0,Nw-0,Neo-6,NC-6,NFA-8,NFA-10,Nok-3,Na-1,Ms-0,Mnz-0,Mir-0,Mh-0,Mz-0,Lp2-6,Lp2-2,Lm-2,Nc-1,Mc-0,LL-0,Sei-0,Mv-0,Sg-1,Litva,Sorbo,Sp-0,Sq-1,Sq-8,Stw-0,Su-0,Ta-0,Tamm-2,Bla-1,…	NA
chr1	6053932	6054057	chr4	9483836	9488588	AT4TE42860	Si-0,Ei-2,Benk-1,Gu-0,Mh-0,Nok-3,Kent,Nc-1	Col-0,Ove-0,PHW-2,PHW-34,Per-1,Or-0,Old-1,Pi-0,Pt-0,Pu2-23,Pla-0,Pog-0,Pu2-7,Pu2-8,Pro-0,Rak-2,Ra-0,Ragl-1,Qar-8a,Rennes-1,Ren-1,Rld-1,RMX-A02,Ren-11,Rd-0,Rou-0,RMX-A180,RRS-7,Sap-0,Rome-1,Seattle-0,Ob-0,Rhen-1,Se-0,RRS-10,Np-0,Nw-0,Neo-6,NC-6,NFA-8,NFA-10,Na-1,Ms-0,Mnz-0,Mir-0,Mz-0,Lp2-6,Lp2-2,Lm-2,Mc-0,LL-0,Sei-0,Mv-0,Sg-1,Litva,Sorbo,Sp-0,Sq-1,Sq-8,Stw-0,Su-0,Sus-1,Ta-0,Tamm-2,Bla-1,Sf-1,Tamm-…	young
chr1	6129091	6129207	chr5	24117962	24118598	AT5TE86765	Ca-0,HR-10,NFA-10,Vind-1,Pro-0,PHW-34	Col-0,Ove-0,PHW-2,Per-1,Or-0,Old-1,Pi-0,Pt-0,Pu2-23,Pla-0,Pog-0,Pu2-7,Pu2-8,Rak-2,Ra-0,Ragl-1,Qar-8a,Rennes-1,Ren-1,Rld-1,RMX-A02,Ren-11,Rd-0,Rou-0,RMX-A180,RRS-7,Sap-0,Rome-1,Seattle-0,Ob-0,Rhen-1,Se-0,RRS-10,Np-0,Nw-0,Neo-6,NC-6,NFA-8,Nok-3,Na-1,Ms-0,Mnz-0,Mir-0,Mh-0,Mz-0,Lp2-6,Lp2-2,Lm-2,Nc-1,Mc-0,LL-0,Sei-0,Mv-0,Sg-1,Litva,Sorbo,Sp-0,Sq-1,Sq-8,Stw-0,Su-0,Sus-1,Ta-0,Tamm-2,Bla-1,Sf-1,Si-0,Tamm…	young
chr1	6129109	6129206	chr1	6218531	6219237	AT1TE20110	Ge-0,RMX-A02	Col-0,Ove-0,PHW-2,PHW-34,Per-1,Or-0,Old-1,Pi-0,Pt-0,Pu2-23,Pla-0,Pog-0,Pu2-7,Pu2-8,Pro-0,Rak-2,Ra-0,Ragl-1,Qar-8a,Rennes-1,Ren-1,Rld-1,Ren-11,Rd-0,Rou-0,RMX-A180,RRS-7,Sap-0,Rome-1,Seattle-0,Ob-0,Rhen-1,Se-0,RRS-10,Np-0,Nw-0,Neo-6,NC-6,NFA-8,NFA-10,Nok-3,Na-1,Ms-0,Mnz-0,Mir-0,Mh-0,Mz-0,Lp2-6,Lp2-2,Lm-2,Nc-1,Mc-0,LL-0,Sei-0,Mv-0,Sg-1,Litva,Sorbo,Sp-0,Sq-1,Sq-8,Stw-0,Su-0,Sus-1,Ta-0,Tamm-2,Bla-1,Sf…	NA
chr1	6141423	6141558	chr5	22510693	22512918	AT5TE81030	Baa-1,Kent,Bch-1,Knox-18,Ema-1,Sq-1,Ei-2,Ren-11,Benk-1,Ragl-1,Mh-0,Nok-3,Bg-2,Wt-5,Gy-0,Sg-1,Na-1,Gu-0,CIBC-5,Nc-1,Kin-0,Ws-2,Abd-0,Bs-1,Boot-1,HR-5,Seattle-0,Koln,Ba-1,Cnt-1	Col-0,Ove-0,PHW-2,PHW-34,Per-1,Or-0,Old-1,Pi-0,Pt-0,Pu2-23,Pla-0,Pog-0,Pu2-7,Pu2-8,Pro-0,Rak-2,Ra-0,Qar-8a,Rennes-1,Ren-1,Rld-1,RMX-A02,Rd-0,Rou-0,RMX-A180,RRS-7,Sap-0,Rome-1,Ob-0,Rhen-1,Se-0,RRS-10,Np-0,Nw-0,Neo-6,NC-6,NFA-8,NFA-10,Ms-0,Mnz-0,Mir-0,Mz-0,Lp2-6,Lp2-2,Lm-2,Mc-0,LL-0,Sei-0,Mv-0,Litva,Sorbo,Sp-0,Sq-8,Stw-0,Su-0,Sus-1,Ta-0,Tamm-2,Bla-1,Sf-1,Si-0,Tamm-27,Tha-1,Ting-1,Tol-0,Ts-1,Ts-5,Ts…	mid
chr1	6141459	6141534	chr5	21407009	21408632	AT5TE77090	Gre-0	Col-0,Ove-0,PHW-2,PHW-34,Per-1,Or-0,Old-1,Pi-0,Pt-0,Pu2-23,Pla-0,Pog-0,Pu2-7,Pu2-8,Pro-0,Rak-2,Ra-0,Ragl-1,Qar-8a,Rennes-1,Ren-1,Rld-1,RMX-A02,Ren-11,Rd-0,Rou-0,RMX-A180,RRS-7,Sap-0,Rome-1,Seattle-0,Ob-0,Rhen-1,Se-0,RRS-10,Np-0,Nw-0,Neo-6,NC-6,NFA-8,NFA-10,Nok-3,Na-1,Ms-0,Mnz-0,Mir-0,Mh-0,Mz-0,Lp2-6,Lp2-2,Lm-2,Nc-1,Mc-0,LL-0,Sei-0,Mv-0,Sg-1,Litva,Sorbo,Sp-0,Sq-1,Sq-8,Stw-0,Su-0,Sus-1,Ta-0,Tamm-2,…	NA
chr1	6141476	6141534	chr4	7780426	7781637	AT4TE34105	Kas-1,Kas-2	Col-0,Ove-0,PHW-2,PHW-34,Per-1,Or-0,Old-1,Pi-0,Pt-0,Pu2-23,Pla-0,Pog-0,Pu2-7,Pu2-8,Pro-0,Rak-2,Ra-0,Ragl-1,Qar-8a,Rennes-1,Ren-1,Rld-1,RMX-A02,Ren-11,Rd-0,Rou-0,RMX-A180,RRS-7,Sap-0,Rome-1,Seattle-0,Ob-0,Rhen-1,Se-0,RRS-10,Np-0,Nw-0,Neo-6,NC-6,NFA-8,NFA-10,Nok-3,Na-1,Ms-0,Mnz-0,Mir-0,Mh-0,Mz-0,Lp2-6,Lp2-2,Lm-2,Nc-1,Mc-0,LL-0,Sei-0,Mv-0,Sg-1,Litva,Sorbo,Sp-0,Sq-1,Sq-8,Stw-0,Su-0,Sus-1,Ta-0,Tamm-2,…	NA
chr1	6179813	6179939	chr2	1644041	1644400	AT2TE07605	Gre-0,Tol-0,Knox-10,Tul-0,Gifu-2,Buckhorn-Pass,Dem-4,Pna-17	Col-0,Ove-0,PHW-2,PHW-34,Per-1,Or-0,Old-1,Pi-0,Pt-0,Pu2-23,Pla-0,Pog-0,Pu2-7,Pu2-8,Pro-0,Rak-2,Ra-0,Ragl-1,Qar-8a,Rennes-1,Ren-1,Rld-1,RMX-A02,Ren-11,Rd-0,Rou-0,RMX-A180,RRS-7,Sap-0,Rome-1,Seattle-0,Ob-0,Rhen-1,Se-0,RRS-10,Np-0,Nw-0,Neo-6,NC-6,NFA-8,NFA-10,Nok-3,Na-1,Ms-0,Mnz-0,Mir-0,Mh-0,Mz-0,Lp2-6,Lp2-2,Lm-2,Nc-1,Mc-0,LL-0,Sei-0,Mv-0,Sg-1,Litva,Sorbo,Sp-0,Sq-1,Sq-8,Stw-0,Su-0,Sus-1,Ta-0,Tamm-2,…	NA
chr1	6184184	6184321	chr1	16070137	16074320	AT1TE52925	Bor-4	Col-0,Ove-0,PHW-2,PHW-34,Per-1,Or-0,Old-1,Pi-0,Pt-0,Pu2-23,Pla-0,Pog-0,Pu2-7,Pu2-8,Pro-0,Rak-2,Ra-0,Ragl-1,Qar-8a,Rennes-1,Ren-1,Rld-1,RMX-A02,Ren-11,Rd-0,Rou-0,RMX-A180,RRS-7,Sap-0,Rome-1,Seattle-0,Ob-0,Rhen-1,Se-0,RRS-10,Np-0,Nw-0,Neo-6,NC-6,NFA-8,NFA-10,Nok-3,Na-1,Ms-0,Mnz-0,Mir-0,Mh-0,Mz-0,Lp2-6,Lp2-2,Lm-2,Nc-1,Mc-0,LL-0,Sei-0,Mv-0,Sg-1,Litva,Sorbo,Sp-0,Sq-1,Sq-8,Stw-0,Su-0,Sus-1,Ta-0,Tamm-2,…	NA
chr1	6219442	6219537	chr2	2138397	2139390	AT2TE09760	Pu2-23	Col-0,Ove-0,PHW-2,PHW-34,Per-1,Or-0,Old-1,Pi-0,Pt-0,Pla-0,Pog-0,Pu2-7,Pu2-8,Pro-0,Rak-2,Ra-0,Ragl-1,Qar-8a,Rennes-1,Ren-1,Rld-1,RMX-A02,Ren-11,Rd-0,Rou-0,RMX-A180,RRS-7,Sap-0,Rome-1,Seattle-0,Ob-0,Rhen-1,Se-0,RRS-10,Np-0,Nw-0,Neo-6,NC-6,NFA-8,NFA-10,Nok-3,Na-1,Ms-0,Mnz-0,Mir-0,Mh-0,Mz-0,Lp2-6,Lp2-2,Lm-2,Nc-1,Mc-0,LL-0,Sei-0,Mv-0,Sg-1,Litva,Sorbo,Sp-0,Sq-1,Sq-8,Stw-0,Su-0,Sus-1,Ta-0,Tamm-2,Bla-1,S…	NA
chr1	6236550	6236612	chr1	9187620	9188638	AT1TE29605	CIBC-5	Col-0,Ove-0,PHW-2,PHW-34,Per-1,Or-0,Old-1,Pi-0,Pt-0,Pu2-23,Pla-0,Pog-0,Pu2-7,Pu2-8,Pro-0,Rak-2,Ragl-1,Qar-8a,Rennes-1,Ren-1,Rld-1,RMX-A02,Ren-11,Rd-0,Rou-0,RMX-A180,RRS-7,Sap-0,Rome-1,Seattle-0,Ob-0,Rhen-1,Se-0,RRS-10,Np-0,Nw-0,Neo-6,NC-6,NFA-8,NFA-10,Nok-3,Na-1,Ms-0,Mnz-0,Mir-0,Mh-0,Mz-0,Lp2-6,Lp2-2,Lm-2,Nc-1,Mc-0,LL-0,Sei-0,Mv-0,Sg-1,Litva,Sorbo,Sp-0,Sq-1,Sq-8,Stw-0,Su-0,Sus-1,Ta-0,Tamm-2,Bla-1…	NA
chr1	6236550	6236612	chr5	12508990	12510097	AT5TE44320	Db-1	Col-0,Ove-0,PHW-2,PHW-34,Per-1,Or-0,Old-1,Pi-0,Pt-0,Pu2-23,Pla-0,Pog-0,Pu2-7,Pu2-8,Pro-0,Rak-2,Ragl-1,Qar-8a,Rennes-1,Ren-1,Rld-1,RMX-A02,Ren-11,Rd-0,Rou-0,RMX-A180,RRS-7,Sap-0,Rome-1,Seattle-0,Ob-0,Rhen-1,Se-0,RRS-10,Np-0,Nw-0,Neo-6,NC-6,NFA-8,NFA-10,Nok-3,Na-1,Ms-0,Mnz-0,Mir-0,Mh-0,Mz-0,Lp2-6,Lp2-2,Lm-2,Nc-1,Mc-0,LL-0,Sei-0,Mv-0,Sg-1,Litva,Sorbo,Sp-0,Sq-1,Sq-8,Stw-0,Su-0,Sus-1,Ta-0,Tamm-2,Bla-1…	NA
chr1	6236552	6236612	chr4	5779535	5779760	AT4TE24260	Got-22	Col-0,Ove-0,PHW-2,PHW-34,Per-1,Or-0,Old-1,Pi-0,Pt-0,Pu2-23,Pla-0,Pog-0,Pu2-7,Pu2-8,Pro-0,Rak-2,Ragl-1,Qar-8a,Rennes-1,Ren-1,Rld-1,RMX-A02,Ren-11,Rd-0,Rou-0,RMX-A180,RRS-7,Sap-0,Rome-1,Seattle-0,Ob-0,Rhen-1,Se-0,RRS-10,Np-0,Nw-0,Neo-6,NC-6,NFA-8,NFA-10,Nok-3,Na-1,Ms-0,Mnz-0,Mir-0,Mh-0,Mz-0,Lp2-6,Lp2-2,Lm-2,Nc-1,Mc-0,LL-0,Sei-0,Mv-0,Sg-1,Litva,Sorbo,Sp-0,Sq-1,Sq-8,Stw-0,Su-0,Sus-1,Ta-0,Tamm-2,Bla-1…	NA
chr1	6236552	6236612	chr5	13181592	13184435	AT5TE46880	Wil-1	Col-0,Ove-0,PHW-2,PHW-34,Per-1,Or-0,Old-1,Pi-0,Pt-0,Pu2-23,Pla-0,Pog-0,Pu2-7,Pu2-8,Pro-0,Rak-2,Ragl-1,Qar-8a,Rennes-1,Ren-1,Rld-1,RMX-A02,Ren-11,Rd-0,Rou-0,RMX-A180,RRS-7,Sap-0,Rome-1,Seattle-0,Ob-0,Rhen-1,Se-0,RRS-10,Np-0,Nw-0,Neo-6,NC-6,NFA-8,NFA-10,Nok-3,Na-1,Ms-0,Mnz-0,Mir-0,Mh-0,Mz-0,Lp2-6,Lp2-2,Lm-2,Nc-1,Mc-0,LL-0,Sei-0,Mv-0,Sg-1,Litva,Sorbo,Sp-0,Sq-1,Sq-8,Stw-0,Su-0,Sus-1,Ta-0,Tamm-2,Bla-1…	NA
chr1	6236554	6236621	chr3	9362355	9363016	AT3TE39120	Uod-7,Kl-5,CIBC-17,Appt-1,Kb-0,Le-0	Col-0,Ove-0,PHW-2,PHW-34,Per-1,Or-0,Old-1,Pi-0,Pt-0,Pu2-23,Pla-0,Pog-0,Pu2-7,Pu2-8,Pro-0,Rak-2,Ragl-1,Qar-8a,Rennes-1,Ren-1,Rld-1,RMX-A02,Ren-11,Rd-0,Rou-0,RMX-A180,RRS-7,Sap-0,Rome-1,Seattle-0,Ob-0,Rhen-1,Se-0,RRS-10,Np-0,Nw-0,Neo-6,NC-6,NFA-8,NFA-10,Nok-3,Na-1,Ms-0,Mnz-0,Mir-0,Mh-0,Mz-0,Lp2-6,Lp2-2,Lm-2,Nc-1,Mc-0,LL-0,Sei-0,Mv-0,Sg-1,Litva,Sorbo,Sp-0,Sq-1,Sq-8,Stw-0,Su-0,Sus-1,Ta-0,Tamm-2,Bla-1…	NA
chr1	6255488	6255601	chr1	10497530	10497719	AT1TE33920	Co	Col-0,Ove-0,PHW-2,PHW-34,Per-1,Or-0,Old-1,Pi-0,Pt-0,Pu2-23,Pla-0,Pog-0,Pu2-7,Pu2-8,Pro-0,Rak-2,Ra-0,Ragl-1,Qar-8a,Rennes-1,Ren-1,Rld-1,RMX-A02,Ren-11,Rd-0,Rou-0,RMX-A180,RRS-7,Sap-0,Rome-1,Seattle-0,Ob-0,Rhen-1,Se-0,RRS-10,Np-0,Nw-0,Neo-6,NC-6,NFA-8,NFA-10,Nok-3,Na-1,Ms-0,Mnz-0,Mir-0,Mh-0,Mz-0,Lp2-6,Lp2-2,Lm-2,Nc-1,Mc-0,LL-0,Sei-0,Mv-0,Sg-1,Litva,Sorbo,Sp-0,Sq-1,Sq-8,Stw-0,Su-0,Sus-1,Ta-0,Tamm-2,…	NA
chr1	6273520	6273591	chr4	6201508	6201649	AT4TE26275	Kz-9	Col-0,Ove-0,PHW-2,PHW-34,Per-1,Or-0,Old-1,Pi-0,Pt-0,Pu2-23,Pla-0,Pog-0,Pu2-7,Pu2-8,Pro-0,Rak-2,Ra-0,Ragl-1,Qar-8a,Rennes-1,Ren-1,Rld-1,RMX-A02,Ren-11,Rd-0,Rou-0,RMX-A180,RRS-7,Sap-0,Rome-1,Seattle-0,Ob-0,Rhen-1,Se-0,RRS-10,Np-0,Nw-0,Neo-6,NC-6,NFA-8,NFA-10,Nok-3,Na-1,Ms-0,Mnz-0,Mir-0,Mh-0,Mz-0,Lp2-6,Lp2-2,Lm-2,Nc-1,Mc-0,LL-0,Sei-0,Mv-0,Sg-1,Litva,Sorbo,Sp-0,Sq-1,Sq-8,Stw-0,Su-0,Sus-1,Ta-0,Tamm-2,…	NA
chr1	6306636	6306699	chr2	31445	42029	AT2TE00030	Hn-0,Tul-0	Col-0,Ove-0,PHW-2,PHW-34,Per-1,Or-0,Old-1,Pi-0,Pt-0,Pu2-23,Pla-0,Pog-0,Pu2-7,Pu2-8,Pro-0,Rak-2,Ra-0,Ragl-1,Qar-8a,Rennes-1,Ren-1,Rld-1,RMX-A02,Ren-11,Rd-0,Rou-0,RMX-A180,RRS-7,Sap-0,Rome-1,Seattle-0,Ob-0,Rhen-1,Se-0,RRS-10,Np-0,Nw-0,Neo-6,NC-6,NFA-8,NFA-10,Nok-3,Na-1,Ms-0,Mnz-0,Mir-0,Mh-0,Mz-0,Lp2-6,Lp2-2,Lm-2,Nc-1,Mc-0,LL-0,Sei-0,Mv-0,Sg-1,Litva,Sorbo,Sp-0,Sq-1,Sq-8,Stw-0,Su-0,Sus-1,Ta-0,Tamm-2,…	NA
chr1	6325619	6325729	chr1	7023546	7024535	AT1TE22695	PHW-34,Van-0	Col-0,Ove-0,PHW-2,Per-1,Or-0,Old-1,Pi-0,Pt-0,Pu2-23,Pla-0,Pog-0,Pu2-7,Pu2-8,Pro-0,Rak-2,Ra-0,Ragl-1,Qar-8a,Rennes-1,Ren-1,Rld-1,RMX-A02,Ren-11,Rd-0,Rou-0,RMX-A180,RRS-7,Sap-0,Rome-1,Seattle-0,Ob-0,Rhen-1,Se-0,RRS-10,Np-0,Nw-0,Neo-6,NC-6,NFA-8,NFA-10,Nok-3,Na-1,Ms-0,Mnz-0,Mir-0,Mh-0,Mz-0,Lp2-6,Lp2-2,Lm-2,Nc-1,Mc-0,LL-0,Sei-0,Mv-0,Sg-1,Litva,Sorbo,Sp-0,Sq-1,Sq-8,Stw-0,Su-0,Sus-1,Ta-0,Tamm-2,Bla-1,S…	NA
chr1	6342057	6342185	chr3	5277962	5286732	AT3TE22200	Altai-5	Col-0,Ove-0,PHW-2,PHW-34,Per-1,Or-0,Old-1,Pi-0,Pt-0,Pu2-23,Pla-0,Pog-0,Pu2-7,Pu2-8,Pro-0,Rak-2,Ra-0,Ragl-1,Qar-8a,Rennes-1,Ren-1,Rld-1,RMX-A02,Ren-11,Rd-0,Rou-0,RMX-A180,RRS-7,Sap-0,Rome-1,Seattle-0,Ob-0,Rhen-1,Se-0,RRS-10,Np-0,Nw-0,Neo-6,NC-6,NFA-8,NFA-10,Nok-3,Na-1,Ms-0,Mnz-0,Mir-0,Mh-0,Mz-0,Lp2-6,Lp2-2,Lm-2,Nc-1,Mc-0,LL-0,Sei-0,Mv-0,Sg-1,Litva,Sorbo,Sp-0,Sq-1,Sq-8,Stw-0,Su-0,Sus-1,Ta-0,Tamm-2,…	NA
chr1	6356113	6356230	chr5	13839560	13840289	AT5TE49330	Fr-2	Col-0,Ove-0,PHW-2,PHW-34,Per-1,Or-0,Old-1,Pi-0,Pt-0,Pu2-23,Pla-0,Pog-0,Pu2-7,Pu2-8,Pro-0,Rak-2,Ra-0,Ragl-1,Qar-8a,Rennes-1,Ren-1,Rld-1,RMX-A02,Ren-11,Rd-0,Rou-0,RMX-A180,RRS-7,Sap-0,Rome-1,Seattle-0,Ob-0,Rhen-1,Se-0,RRS-10,Np-0,Nw-0,Neo-6,NC-6,NFA-8,NFA-10,Nok-3,Na-1,Ms-0,Mnz-0,Mir-0,Mh-0,Mz-0,Lp2-6,Lp2-2,Lm-2,Nc-1,Mc-0,LL-0,Sei-0,Mv-0,Sg-1,Litva,Sorbo,Sp-0,Sq-1,Sq-8,Stw-0,Su-0,Sus-1,Ta-0,Tamm-2,…	NA
chr1	6360795	6360864	chr1	22872211	22873790	AT1TE75405	RMX-A02	Col-0,Ove-0,PHW-2,PHW-34,Per-1,Or-0,Old-1,Pi-0,Pt-0,Pu2-23,Pla-0,Pog-0,Pu2-7,Pu2-8,Pro-0,Rak-2,Ra-0,Ragl-1,Qar-8a,Rennes-1,Ren-1,Rld-1,Ren-11,Rd-0,Rou-0,RMX-A180,RRS-7,Sap-0,Rome-1,Seattle-0,Ob-0,Rhen-1,Se-0,RRS-10,Np-0,Nw-0,Neo-6,NC-6,NFA-8,NFA-10,Nok-3,Na-1,Ms-0,Mnz-0,Mir-0,Mh-0,Mz-0,Lp2-6,Lp2-2,Lm-2,Nc-1,Mc-0,LL-0,Sei-0,Mv-0,Sg-1,Litva,Sorbo,Sp-0,Sq-1,Sq-8,Stw-0,Su-0,Sus-1,Ta-0,Tamm-2,Bla-1,Sf…	NA
chr1	6381100	6381219	chr3	5277962	5286732	AT3TE22200	Hh-0,Co,Ragl-1,Na-1,Gu-0,Ws-2	Col-0,Ove-0,PHW-2,PHW-34,Per-1,Or-0,Old-1,Pi-0,Pt-0,Pu2-23,Pla-0,Pog-0,Pu2-7,Pu2-8,Pro-0,Rak-2,Ra-0,Qar-8a,Rennes-1,Ren-1,Rld-1,RMX-A02,Ren-11,Rd-0,Rou-0,RMX-A180,RRS-7,Sap-0,Rome-1,Seattle-0,Ob-0,Rhen-1,Se-0,RRS-10,Np-0,Nw-0,Neo-6,NC-6,NFA-8,NFA-10,Nok-3,Ms-0,Mnz-0,Mir-0,Mh-0,Mz-0,Lp2-6,Lp2-2,Lm-2,Nc-1,Mc-0,LL-0,Sei-0,Mv-0,Sg-1,Litva,Sorbo,Sp-0,Sq-1,Sq-8,Stw-0,Su-0,Sus-1,Ta-0,Tamm-2,Bla-1,Sf-1,S…	NA
chr1	6391194	6391318	chr5	23774322	23775709	AT5TE85500	Ha-0	Col-0,Ove-0,PHW-2,PHW-34,Per-1,Or-0,Old-1,Pi-0,Pt-0,Pu2-23,Pla-0,Pog-0,Pu2-7,Pu2-8,Pro-0,Rak-2,Ra-0,Ragl-1,Qar-8a,Rennes-1,Ren-1,Rld-1,RMX-A02,Ren-11,Rd-0,Rou-0,RMX-A180,RRS-7,Sap-0,Rome-1,Seattle-0,Ob-0,Rhen-1,Se-0,RRS-10,Np-0,Nw-0,Neo-6,NC-6,NFA-8,NFA-10,Nok-3,Na-1,Ms-0,Mnz-0,Mir-0,Mh-0,Mz-0,Lp2-6,Lp2-2,Lm-2,Nc-1,Mc-0,LL-0,Sei-0,Mv-0,Sg-1,Litva,Sorbo,Sp-0,Sq-1,Sq-8,Stw-0,Su-0,Sus-1,Ta-0,Tamm-2,…	NA
chr1	6437150	6437217	chr1	10497530	10497719	AT1TE33920	Chi-0	Col-0,Ove-0,PHW-2,PHW-34,Per-1,Or-0,Old-1,Pi-0,Pt-0,Pu2-23,Pla-0,Pog-0,Pu2-7,Pu2-8,Pro-0,Rak-2,Ra-0,Ragl-1,Qar-8a,Rennes-1,Ren-1,Rld-1,RMX-A02,Ren-11,Rd-0,Rou-0,RMX-A180,RRS-7,Sap-0,Rome-1,Seattle-0,Ob-0,Rhen-1,Se-0,RRS-10,Np-0,Nw-0,Neo-6,NC-6,NFA-8,NFA-10,Nok-3,Na-1,Ms-0,Mnz-0,Mir-0,Mh-0,Mz-0,Lp2-6,Lp2-2,Lm-2,Nc-1,Mc-0,LL-0,Sei-0,Mv-0,Sg-1,Litva,Sorbo,Sp-0,Sq-1,Sq-8,Stw-0,Su-0,Sus-1,Ta-0,Tamm-2,…	NA
chr1	6469979	6470079	chr3	12061955	12062908	AT3TE50230	Neo-6,Ei-2,Ms-0	Col-0,Ove-0,PHW-2,PHW-34,Per-1,Or-0,Old-1,Pi-0,Pt-0,Pu2-23,Pla-0,Pog-0,Pu2-7,Pu2-8,Pro-0,Rak-2,Ra-0,Ragl-1,Qar-8a,Rennes-1,Ren-1,Rld-1,RMX-A02,Ren-11,Rd-0,Rou-0,RMX-A180,RRS-7,Sap-0,Rome-1,Seattle-0,Ob-0,Rhen-1,Se-0,RRS-10,Np-0,Nw-0,NC-6,NFA-8,NFA-10,Nok-3,Na-1,Mnz-0,Mir-0,Mh-0,Mz-0,Lp2-6,Lp2-2,Lm-2,Nc-1,Mc-0,LL-0,Sei-0,Mv-0,Sg-1,Litva,Sorbo,Sp-0,Sq-1,Sq-8,Stw-0,Su-0,Sus-1,Ta-0,Tamm-2,Bla-1,Sf-1,…	NA
chr1	6469980	6470078	chr3	9258149	9258540	AT3TE38665	Rld-1	Col-0,Ove-0,PHW-2,PHW-34,Per-1,Or-0,Old-1,Pi-0,Pt-0,Pu2-23,Pla-0,Pog-0,Pu2-7,Pu2-8,Pro-0,Rak-2,Ra-0,Ragl-1,Qar-8a,Rennes-1,Ren-1,RMX-A02,Ren-11,Rd-0,Rou-0,RMX-A180,RRS-7,Sap-0,Rome-1,Seattle-0,Ob-0,Rhen-1,Se-0,RRS-10,Np-0,Nw-0,Neo-6,NC-6,NFA-8,NFA-10,Nok-3,Na-1,Ms-0,Mnz-0,Mir-0,Mh-0,Mz-0,Lp2-6,Lp2-2,Lm-2,Nc-1,Mc-0,LL-0,Sei-0,Mv-0,Sg-1,Litva,Sorbo,Sp-0,Sq-1,Sq-8,Stw-0,Su-0,Sus-1,Ta-0,Tamm-2,Bla-1,…	NA
chr1	6472722	6472793	chr4	12968350	12968437	AT4TE60690	Kro-0,In-0,Ema-1,Ta-0,Li-2:1	Col-0,Ove-0,PHW-2,PHW-34,Per-1,Or-0,Old-1,Pi-0,Pt-0,Pu2-23,Pla-0,Pog-0,Pu2-7,Pu2-8,Pro-0,Rak-2,Ra-0,Ragl-1,Qar-8a,Rennes-1,Ren-1,Rld-1,RMX-A02,Ren-11,Rd-0,Rou-0,RMX-A180,RRS-7,Sap-0,Rome-1,Seattle-0,Ob-0,Rhen-1,Se-0,RRS-10,Np-0,Nw-0,Neo-6,NC-6,NFA-8,NFA-10,Nok-3,Na-1,Ms-0,Mnz-0,Mir-0,Mh-0,Mz-0,Lp2-6,Lp2-2,Lm-2,Nc-1,Mc-0,LL-0,Sei-0,Mv-0,Sg-1,Litva,Sorbo,Sp-0,Sq-1,Sq-8,Stw-0,Su-0,Sus-1,Tamm-2,Bla-1…	NA
chr1	6485371	6485513	chr2	4900803	4909281	AT2TE20205	Hh-0,Amel-1	Col-0,Ove-0,PHW-2,PHW-34,Per-1,Or-0,Old-1,Pi-0,Pt-0,Pu2-23,Pla-0,Pog-0,Pu2-7,Pu2-8,Pro-0,Rak-2,Ra-0,Ragl-1,Qar-8a,Rennes-1,Ren-1,Rld-1,RMX-A02,Ren-11,Rd-0,Rou-0,RMX-A180,RRS-7,Sap-0,Rome-1,Seattle-0,Ob-0,Rhen-1,Se-0,RRS-10,Np-0,Nw-0,Neo-6,NC-6,NFA-8,NFA-10,Nok-3,Na-1,Ms-0,Mnz-0,Mir-0,Mh-0,Mz-0,Lp2-6,Lp2-2,Lm-2,Nc-1,Mc-0,LL-0,Sei-0,Mv-0,Sg-1,Litva,Sorbo,Sp-0,Sq-1,Sq-8,Stw-0,Su-0,Sus-1,Ta-0,Tamm-2,…	NA
chr1	6498508	6498594	chr5	10665868	10670275	AT5TE38830,AT5TE38820	Et-0,Cal-0,Baa-1,En-D,Pt-0,Rome-1,Utrecht,Kent,Appt-1,Kb-0,Er-0,Kl-5,Bsch-0,En-1	Col-0,Ove-0,PHW-2,PHW-34,Per-1,Or-0,Old-1,Pi-0,Pu2-23,Pla-0,Pog-0,Pu2-7,Pu2-8,Pro-0,Rak-2,Ra-0,Ragl-1,Qar-8a,Rennes-1,Ren-1,Rld-1,RMX-A02,Ren-11,Rd-0,Rou-0,RMX-A180,RRS-7,Sap-0,Seattle-0,Ob-0,Rhen-1,Se-0,RRS-10,Np-0,Nw-0,Neo-6,NC-6,NFA-8,NFA-10,Nok-3,Na-1,Ms-0,Mnz-0,Mir-0,Mh-0,Mz-0,Lp2-6,Lp2-2,Lm-2,Nc-1,Mc-0,LL-0,Sei-0,Mv-0,Sg-1,Litva,Sorbo,Sp-0,Sq-1,Sq-8,Stw-0,Su-0,Sus-1,Ta-0,Tamm-2,Bla-1,Sf-1,S…	young
chr1	6513860	6513900	chr2	9486209	9486375	AT2TE40355	Ws-2,Ragl-1	Col-0,Ove-0,PHW-2,PHW-34,Per-1,Or-0,Old-1,Pi-0,Pt-0,Pu2-23,Pla-0,Pog-0,Pu2-7,Pu2-8,Pro-0,Rak-2,Ra-0,Qar-8a,Rennes-1,Ren-1,Rld-1,RMX-A02,Ren-11,Rd-0,Rou-0,RMX-A180,RRS-7,Sap-0,Rome-1,Seattle-0,Ob-0,Rhen-1,Se-0,RRS-10,Np-0,Nw-0,Neo-6,NC-6,NFA-8,NFA-10,Nok-3,Na-1,Ms-0,Mnz-0,Mir-0,Mh-0,Mz-0,Lp2-6,Lp2-2,Lm-2,Nc-1,Mc-0,LL-0,Sei-0,Mv-0,Sg-1,Litva,Sorbo,Sp-0,Sq-1,Sq-8,Stw-0,Su-0,Sus-1,Ta-0,Tamm-2,Bla-1,S…	NA
chr1	6514473	6514551	chr1	18242052	18246383	AT1TE60435,AT1TE60445	Ts-5	Col-0,Ove-0,PHW-2,PHW-34,Per-1,Or-0,Old-1,Pi-0,Pt-0,Pu2-23,Pla-0,Pog-0,Pu2-7,Pu2-8,Pro-0,Rak-2,Ra-0,Ragl-1,Qar-8a,Rennes-1,Ren-1,Rld-1,RMX-A02,Ren-11,Rd-0,Rou-0,RMX-A180,RRS-7,Sap-0,Rome-1,Seattle-0,Ob-0,Rhen-1,Se-0,RRS-10,Np-0,Nw-0,Neo-6,NC-6,NFA-8,NFA-10,Nok-3,Na-1,Ms-0,Mnz-0,Mir-0,Mh-0,Mz-0,Lp2-6,Lp2-2,Lm-2,Nc-1,Mc-0,LL-0,Sei-0,Mv-0,Sg-1,Litva,Sorbo,Sp-0,Sq-1,Sq-8,Stw-0,Su-0,Sus-1,Ta-0,Tamm-2,…	NA
chr1	6543469	6543539	chr1	23754446	23755437	AT1TE78195	Is-0	Col-0,Ove-0,PHW-2,PHW-34,Per-1,Or-0,Old-1,Pi-0,Pt-0,Pu2-23,Pla-0,Pog-0,Pu2-7,Pu2-8,Pro-0,Rak-2,Ra-0,Ragl-1,Qar-8a,Rennes-1,Ren-1,Rld-1,RMX-A02,Ren-11,Rd-0,Rou-0,RMX-A180,RRS-7,Sap-0,Rome-1,Seattle-0,Ob-0,Rhen-1,Se-0,RRS-10,Np-0,Nw-0,Neo-6,NC-6,NFA-8,NFA-10,Nok-3,Na-1,Ms-0,Mnz-0,Mir-0,Mh-0,Mz-0,Lp2-6,Lp2-2,Lm-2,Nc-1,Mc-0,LL-0,Sei-0,Mv-0,Sg-1,Litva,Sorbo,Sp-0,Sq-1,Sq-8,Stw-0,Su-0,Sus-1,Ta-0,Tamm-2,…	NA
chr1	6563834	6563934	chr4	1835798	1848371	AT4TE09080,AT4TE09085	Pu2-23	Col-0,Ove-0,PHW-2,PHW-34,Per-1,Or-0,Old-1,Pi-0,Pt-0,Pla-0,Pog-0,Pu2-7,Pu2-8,Pro-0,Rak-2,Ra-0,Ragl-1,Qar-8a,Rennes-1,Ren-1,Rld-1,RMX-A02,Ren-11,Rd-0,Rou-0,RMX-A180,RRS-7,Sap-0,Rome-1,Seattle-0,Ob-0,Rhen-1,Se-0,RRS-10,Np-0,Nw-0,Neo-6,NC-6,NFA-8,NFA-10,Nok-3,Na-1,Ms-0,Mnz-0,Mir-0,Mh-0,Mz-0,Lp2-6,Lp2-2,Lm-2,Nc-1,Mc-0,LL-0,Sei-0,Mv-0,Sg-1,Litva,Sorbo,Sp-0,Sq-1,Sq-8,Stw-0,Su-0,Sus-1,Ta-0,Tamm-2,Bla-1,S…	NA
chr1	6674056	6674172	chr4	7425564	7427007	AT4TE32330	NFA-10	Col-0,Ove-0,PHW-2,PHW-34,Per-1,Or-0,Old-1,Pi-0,Pt-0,Pu2-23,Pla-0,Pog-0,Pu2-7,Pu2-8,Pro-0,Rak-2,Ra-0,Ragl-1,Qar-8a,Rennes-1,Ren-1,Rld-1,RMX-A02,Ren-11,Rd-0,Rou-0,RMX-A180,RRS-7,Sap-0,Rome-1,Seattle-0,Ob-0,Rhen-1,Se-0,RRS-10,Np-0,Nw-0,Neo-6,NC-6,NFA-8,Nok-3,Na-1,Ms-0,Mnz-0,Mir-0,Mh-0,Mz-0,Lp2-6,Lp2-2,Lm-2,Nc-1,Mc-0,LL-0,Sei-0,Mv-0,Sg-1,Litva,Sorbo,Sp-0,Sq-1,Sq-8,Stw-0,Su-0,Sus-1,Ta-0,Tamm-2,Bla-1,S…	NA
chr1	6709253	6709327	chr5	9854903	9855815	AT5TE35865	Est,Mnz-0,Co-1,Ei-2,Wa-1,Appt-1,El-0,Sei-0,Se-0	Col-0,Ove-0,PHW-2,PHW-34,Per-1,Or-0,Old-1,Pi-0,Pt-0,Pu2-23,Pla-0,Pog-0,Pu2-7,Pu2-8,Pro-0,Rak-2,Ra-0,Ragl-1,Qar-8a,Rennes-1,Ren-1,Rld-1,RMX-A02,Ren-11,Rd-0,Rou-0,RMX-A180,RRS-7,Sap-0,Rome-1,Seattle-0,Ob-0,Rhen-1,RRS-10,Np-0,Nw-0,Neo-6,NC-6,NFA-8,NFA-10,Nok-3,Na-1,Ms-0,Mir-0,Mh-0,Mz-0,Lp2-6,Lp2-2,Lm-2,Nc-1,Mc-0,LL-0,Mv-0,Sg-1,Litva,Sorbo,Sp-0,Sq-1,Sq-8,Stw-0,Su-0,Sus-1,Ta-0,Tamm-2,Bla-1,Sf-1,Si-0,T…	young
chr1	6709668	6709729	chr4	2585262	2586096	AT4TE12110	Kas-2	Col-0,Ove-0,PHW-2,PHW-34,Per-1,Or-0,Old-1,Pi-0,Pt-0,Pu2-23,Pla-0,Pog-0,Pu2-7,Pu2-8,Pro-0,Rak-2,Ra-0,Ragl-1,Qar-8a,Rennes-1,Ren-1,Rld-1,RMX-A02,Ren-11,Rd-0,Rou-0,RMX-A180,RRS-7,Sap-0,Rome-1,Seattle-0,Ob-0,Rhen-1,Se-0,RRS-10,Np-0,Nw-0,Neo-6,NC-6,NFA-8,NFA-10,Nok-3,Na-1,Ms-0,Mnz-0,Mir-0,Mh-0,Mz-0,Lp2-6,Lp2-2,Lm-2,Nc-1,Mc-0,LL-0,Sei-0,Mv-0,Sg-1,Litva,Sorbo,Sp-0,Sq-1,Sq-8,Stw-0,Su-0,Sus-1,Ta-0,Tamm-2,…	NA
chr1	6723662	6723783	chr2	9029775	9030696	AT2TE38110	In-0	Col-0,Ove-0,PHW-2,PHW-34,Per-1,Or-0,Old-1,Pi-0,Pt-0,Pu2-23,Pla-0,Pog-0,Pu2-7,Pu2-8,Pro-0,Rak-2,Ra-0,Ragl-1,Qar-8a,Rennes-1,Ren-1,Rld-1,RMX-A02,Ren-11,Rd-0,Rou-0,RMX-A180,RRS-7,Sap-0,Rome-1,Seattle-0,Ob-0,Rhen-1,Se-0,RRS-10,Np-0,Nw-0,Neo-6,NC-6,NFA-8,NFA-10,Nok-3,Na-1,Ms-0,Mnz-0,Mir-0,Mh-0,Mz-0,Lp2-6,Lp2-2,Lm-2,Nc-1,Mc-0,LL-0,Sei-0,Mv-0,Sg-1,Litva,Sorbo,Sp-0,Sq-1,Sq-8,Stw-0,Su-0,Sus-1,Ta-0,Tamm-2,…	NA
chr1	6728208	6728308	chr2	6778862	6785573	AT2TE27670	Etna-2	Col-0,Ove-0,PHW-2,PHW-34,Per-1,Or-0,Old-1,Pi-0,Pt-0,Pu2-23,Pla-0,Pog-0,Pu2-7,Pu2-8,Pro-0,Rak-2,Ra-0,Ragl-1,Qar-8a,Rennes-1,Ren-1,Rld-1,RMX-A02,Ren-11,Rd-0,Rou-0,RMX-A180,RRS-7,Sap-0,Rome-1,Seattle-0,Ob-0,Rhen-1,Se-0,RRS-10,Np-0,Nw-0,Neo-6,NC-6,NFA-8,NFA-10,Nok-3,Na-1,Ms-0,Mnz-0,Mir-0,Mh-0,Mz-0,Lp2-6,Lp2-2,Lm-2,Nc-1,Mc-0,LL-0,Sei-0,Mv-0,Sg-1,Litva,Sorbo,Sp-0,Sq-1,Sq-8,Stw-0,Su-0,Sus-1,Ta-0,Tamm-2,…	NA
chr1	6731164	6731276	chr2	12566155	12578422	AT2TE54910	Ts-5,Bla-1	Col-0,Ove-0,PHW-2,PHW-34,Per-1,Or-0,Old-1,Pi-0,Pt-0,Pu2-23,Pla-0,Pog-0,Pu2-7,Pu2-8,Pro-0,Rak-2,Ra-0,Ragl-1,Qar-8a,Rennes-1,Ren-1,Rld-1,RMX-A02,Ren-11,Rd-0,Rou-0,RMX-A180,RRS-7,Sap-0,Rome-1,Seattle-0,Ob-0,Rhen-1,Se-0,RRS-10,Np-0,Nw-0,Neo-6,NC-6,NFA-8,NFA-10,Nok-3,Na-1,Ms-0,Mnz-0,Mir-0,Mh-0,Mz-0,Lp2-6,Lp2-2,Lm-2,Nc-1,Mc-0,LL-0,Sei-0,Mv-0,Sg-1,Litva,Sorbo,Sp-0,Sq-1,Sq-8,Stw-0,Su-0,Sus-1,Ta-0,Tamm-2,…	NA
chr1	6737561	6737678	chr4	3731236	3732878	AT4TE16525	Tu-0	Col-0,Ove-0,PHW-2,PHW-34,Per-1,Or-0,Old-1,Pi-0,Pt-0,Pu2-23,Pla-0,Pog-0,Pu2-7,Pu2-8,Pro-0,Rak-2,Ra-0,Ragl-1,Qar-8a,Rennes-1,Ren-1,Rld-1,RMX-A02,Ren-11,Rd-0,Rou-0,RMX-A180,RRS-7,Sap-0,Rome-1,Seattle-0,Ob-0,Rhen-1,Se-0,RRS-10,Np-0,Nw-0,Neo-6,NC-6,NFA-8,NFA-10,Nok-3,Na-1,Ms-0,Mnz-0,Mir-0,Mh-0,Mz-0,Lp2-6,Lp2-2,Lm-2,Nc-1,Mc-0,LL-0,Sei-0,Mv-0,Sg-1,Litva,Sorbo,Sp-0,Sq-1,Sq-8,Stw-0,Su-0,Sus-1,Ta-0,Tamm-2,…	NA
chr1	6740131	6740264	chr5	15951547	15952389	AT5TE57595,AT5TE57605	Lp2-2	Col-0,Ove-0,PHW-2,PHW-34,Per-1,Or-0,Old-1,Pi-0,Pt-0,Pu2-23,Pla-0,Pog-0,Pu2-7,Pu2-8,Pro-0,Rak-2,Ra-0,Ragl-1,Qar-8a,Rennes-1,Ren-1,Rld-1,RMX-A02,Ren-11,Rd-0,Rou-0,RMX-A180,RRS-7,Sap-0,Rome-1,Seattle-0,Ob-0,Rhen-1,Se-0,RRS-10,Np-0,Nw-0,Neo-6,NC-6,NFA-8,NFA-10,Nok-3,Na-1,Ms-0,Mnz-0,Mir-0,Mh-0,Mz-0,Lp2-6,Lm-2,Nc-1,Mc-0,LL-0,Sei-0,Mv-0,Sg-1,Litva,Sorbo,Sp-0,Sq-1,Sq-8,Stw-0,Su-0,Sus-1,Ta-0,Tamm-2,Bla-1,…	NA
chr1	6746729	6746824	chr5	9561935	9571088	AT5TE34730	Litva,Jl-3	Col-0,Ove-0,PHW-2,PHW-34,Per-1,Or-0,Old-1,Pi-0,Pt-0,Pu2-23,Pla-0,Pog-0,Pu2-7,Pu2-8,Pro-0,Rak-2,Ra-0,Ragl-1,Qar-8a,Rennes-1,Ren-1,Rld-1,RMX-A02,Ren-11,Rd-0,Rou-0,RMX-A180,RRS-7,Sap-0,Rome-1,Seattle-0,Ob-0,Rhen-1,Se-0,RRS-10,Np-0,Nw-0,Neo-6,NC-6,NFA-8,NFA-10,Nok-3,Na-1,Ms-0,Mnz-0,Mir-0,Mh-0,Mz-0,Lp2-6,Lp2-2,Lm-2,Nc-1,Mc-0,LL-0,Sei-0,Mv-0,Sg-1,Sorbo,Sp-0,Sq-1,Sq-8,Stw-0,Su-0,Sus-1,Ta-0,Tamm-2,Bla-1,…	NA
chr1	6754770	6754908	chr1	11617477	11617533	AT1TE37600,AT1TE37610	Amel-1	Col-0,Ove-0,PHW-2,PHW-34,Per-1,Or-0,Old-1,Pi-0,Pt-0,Pu2-23,Pla-0,Pog-0,Pu2-7,Pu2-8,Pro-0,Rak-2,Ra-0,Ragl-1,Qar-8a,Rennes-1,Ren-1,Rld-1,RMX-A02,Ren-11,Rd-0,Rou-0,RMX-A180,RRS-7,Sap-0,Rome-1,Seattle-0,Ob-0,Rhen-1,Se-0,RRS-10,Np-0,Nw-0,Neo-6,NC-6,NFA-8,NFA-10,Nok-3,Na-1,Ms-0,Mnz-0,Mir-0,Mh-0,Mz-0,Lp2-6,Lp2-2,Lm-2,Nc-1,Mc-0,LL-0,Sei-0,Mv-0,Sg-1,Litva,Sorbo,Sp-0,Sq-1,Sq-8,Stw-0,Su-0,Sus-1,Ta-0,Tamm-2,…	NA
chr1	6766121	6766204	chr3	17063428	17064224	AT3TE69175	Ty-0	Col-0,Ove-0,PHW-2,PHW-34,Per-1,Or-0,Old-1,Pi-0,Pt-0,Pu2-23,Pla-0,Pog-0,Pu2-7,Pu2-8,Pro-0,Rak-2,Ra-0,Ragl-1,Qar-8a,Rennes-1,Ren-1,Rld-1,RMX-A02,Ren-11,Rd-0,Rou-0,RMX-A180,RRS-7,Sap-0,Rome-1,Seattle-0,Ob-0,Rhen-1,Se-0,RRS-10,Np-0,Nw-0,Neo-6,NC-6,NFA-8,NFA-10,Nok-3,Na-1,Ms-0,Mnz-0,Mir-0,Mh-0,Mz-0,Lp2-6,Lp2-2,Lm-2,Nc-1,Mc-0,LL-0,Sei-0,Mv-0,Sg-1,Litva,Sorbo,Sp-0,Sq-1,Sq-8,Stw-0,Su-0,Sus-1,Ta-0,Tamm-2,…	NA
chr1	6787275	6787365	chr1	18692243	18692438	AT1TE61935,AT1TE61945	Gu-0	Col-0,Ove-0,PHW-2,PHW-34,Per-1,Or-0,Old-1,Pi-0,Pt-0,Pu2-23,Pla-0,Pog-0,Pu2-7,Pu2-8,Pro-0,Rak-2,Ra-0,Ragl-1,Qar-8a,Rennes-1,Ren-1,Rld-1,RMX-A02,Ren-11,Rd-0,Rou-0,RMX-A180,RRS-7,Sap-0,Rome-1,Seattle-0,Ob-0,Rhen-1,Se-0,RRS-10,Np-0,Nw-0,Neo-6,NC-6,NFA-8,NFA-10,Nok-3,Na-1,Ms-0,Mnz-0,Mir-0,Mh-0,Mz-0,Lp2-6,Lp2-2,Lm-2,Nc-1,Mc-0,LL-0,Sei-0,Mv-0,Sg-1,Litva,Sorbo,Sp-0,Sq-1,Sq-8,Stw-0,Su-0,Sus-1,Ta-0,Tamm-2,…	NA
chr1	6800962	6801027	chr3	16436943	16437072	AT3TE66615	Sg-1	Col-0,Ove-0,PHW-2,PHW-34,Per-1,Or-0,Old-1,Pi-0,Pt-0,Pu2-23,Pla-0,Pog-0,Pu2-7,Pu2-8,Pro-0,Rak-2,Ra-0,Ragl-1,Qar-8a,Rennes-1,Ren-1,Rld-1,RMX-A02,Ren-11,Rd-0,Rou-0,RMX-A180,RRS-7,Sap-0,Rome-1,Seattle-0,Ob-0,Rhen-1,Se-0,RRS-10,Np-0,Nw-0,Neo-6,NC-6,NFA-8,NFA-10,Nok-3,Na-1,Ms-0,Mnz-0,Mir-0,Mh-0,Mz-0,Lp2-6,Lp2-2,Lm-2,Nc-1,Mc-0,LL-0,Sei-0,Mv-0,Litva,Sorbo,Sp-0,Sq-1,Sq-8,Stw-0,Su-0,Sus-1,Ta-0,Tamm-2,Bla-1…	NA
chr1	6802998	6803121	chr3	10495709	10496814	AT3TE43615	Pu2-7,Gr-1,Li-2:1,Rubezhnoe-1	Col-0,Ove-0,PHW-2,PHW-34,Per-1,Or-0,Old-1,Pi-0,Pt-0,Pu2-23,Pla-0,Pog-0,Pu2-8,Pro-0,Rak-2,Ra-0,Ragl-1,Qar-8a,Rennes-1,Ren-1,Rld-1,RMX-A02,Ren-11,Rd-0,Rou-0,RMX-A180,RRS-7,Sap-0,Rome-1,Seattle-0,Ob-0,Rhen-1,Se-0,RRS-10,Np-0,Nw-0,Neo-6,NC-6,NFA-8,NFA-10,Nok-3,Na-1,Ms-0,Mnz-0,Mir-0,Mh-0,Mz-0,Lp2-6,Lp2-2,Lm-2,Nc-1,Mc-0,LL-0,Sei-0,Mv-0,Sg-1,Litva,Sorbo,Sp-0,Sq-1,Sq-8,Stw-0,Su-0,Sus-1,Ta-0,Tamm-2,Bla-1,…	NA
chr1	6845675	6845810	chr4	1312395	1317221	AT4TE06710	Nok-3	Col-0,Ove-0,PHW-2,PHW-34,Per-1,Or-0,Old-1,Pi-0,Pt-0,Pu2-23,Pla-0,Pog-0,Pu2-7,Pu2-8,Pro-0,Rak-2,Ra-0,Ragl-1,Qar-8a,Rennes-1,Ren-1,Rld-1,RMX-A02,Ren-11,Rd-0,Rou-0,RMX-A180,RRS-7,Sap-0,Rome-1,Seattle-0,Ob-0,Rhen-1,Se-0,RRS-10,Np-0,Nw-0,Neo-6,NC-6,NFA-8,NFA-10,Na-1,Ms-0,Mnz-0,Mir-0,Mh-0,Mz-0,Lp2-6,Lp2-2,Lm-2,Nc-1,Mc-0,LL-0,Sei-0,Mv-0,Sg-1,Litva,Sorbo,Sp-0,Sq-1,Sq-8,Stw-0,Su-0,Sus-1,Ta-0,Tamm-2,Bla-1,…	NA
chr1	6853488	6853554	chr5	17596759	17605846	AT5TE63610	Uod-7	Col-0,Ove-0,PHW-2,PHW-34,Per-1,Or-0,Old-1,Pi-0,Pt-0,Pu2-23,Pla-0,Pog-0,Pu2-7,Pu2-8,Pro-0,Rak-2,Ra-0,Ragl-1,Qar-8a,Rennes-1,Ren-1,Rld-1,RMX-A02,Ren-11,Rd-0,Rou-0,RMX-A180,RRS-7,Sap-0,Rome-1,Seattle-0,Ob-0,Rhen-1,Se-0,RRS-10,Np-0,Nw-0,Neo-6,NC-6,NFA-8,NFA-10,Nok-3,Na-1,Ms-0,Mnz-0,Mir-0,Mh-0,Mz-0,Lp2-6,Lp2-2,Lm-2,Nc-1,Mc-0,LL-0,Sei-0,Mv-0,Sg-1,Litva,Sorbo,Sp-0,Sq-1,Sq-8,Stw-0,Su-0,Sus-1,Ta-0,Tamm-2,…	NA
chr1	6854517	6854640	chr1	22562685	22563702	AT1TE74430	Amel-1,Ha-0	Col-0,Ove-0,PHW-2,PHW-34,Per-1,Or-0,Old-1,Pi-0,Pt-0,Pu2-23,Pla-0,Pog-0,Pu2-7,Pu2-8,Pro-0,Rak-2,Ra-0,Ragl-1,Qar-8a,Rennes-1,Ren-1,Rld-1,RMX-A02,Ren-11,Rd-0,Rou-0,RMX-A180,RRS-7,Sap-0,Rome-1,Seattle-0,Ob-0,Rhen-1,Se-0,RRS-10,Np-0,Nw-0,Neo-6,NC-6,NFA-8,NFA-10,Nok-3,Na-1,Ms-0,Mnz-0,Mir-0,Mh-0,Mz-0,Lp2-6,Lp2-2,Lm-2,Nc-1,Mc-0,LL-0,Sei-0,Mv-0,Sg-1,Litva,Sorbo,Sp-0,Sq-1,Sq-8,Stw-0,Su-0,Sus-1,Ta-0,Tamm-2,…	NA
chr1	6863358	6863506	chr5	7056105	7057389	AT5TE25535	Tha-1	Col-0,Ove-0,PHW-2,PHW-34,Per-1,Or-0,Old-1,Pi-0,Pt-0,Pu2-23,Pla-0,Pog-0,Pu2-7,Pu2-8,Pro-0,Rak-2,Ra-0,Ragl-1,Qar-8a,Rennes-1,Ren-1,Rld-1,RMX-A02,Ren-11,Rd-0,Rou-0,RMX-A180,RRS-7,Sap-0,Rome-1,Seattle-0,Ob-0,Rhen-1,Se-0,RRS-10,Np-0,Nw-0,Neo-6,NC-6,NFA-8,NFA-10,Nok-3,Na-1,Ms-0,Mnz-0,Mir-0,Mh-0,Mz-0,Lp2-6,Lp2-2,Lm-2,Nc-1,Mc-0,LL-0,Sei-0,Mv-0,Sg-1,Litva,Sorbo,Sp-0,Sq-1,Sq-8,Stw-0,Su-0,Sus-1,Ta-0,Tamm-2,…	NA
chr1	6866533	6866650	chr4	7028540	7028708	AT4TE30405	Co-1	Col-0,Ove-0,PHW-2,PHW-34,Per-1,Or-0,Old-1,Pi-0,Pt-0,Pu2-23,Pla-0,Pog-0,Pu2-7,Pu2-8,Pro-0,Rak-2,Ra-0,Ragl-1,Qar-8a,Rennes-1,Ren-1,Rld-1,RMX-A02,Ren-11,Rd-0,Rou-0,RMX-A180,RRS-7,Sap-0,Rome-1,Seattle-0,Ob-0,Rhen-1,Se-0,RRS-10,Np-0,Nw-0,Neo-6,NC-6,NFA-8,NFA-10,Nok-3,Na-1,Ms-0,Mnz-0,Mir-0,Mh-0,Mz-0,Lp2-6,Lp2-2,Lm-2,Nc-1,Mc-0,LL-0,Sei-0,Mv-0,Sg-1,Litva,Sorbo,Sp-0,Sq-1,Sq-8,Stw-0,Su-0,Sus-1,Ta-0,Tamm-2,…	NA
chr1	6870537	6870661	chr2	16279604	16280349	AT2TE73030	Altai-5	Col-0,Ove-0,PHW-2,PHW-34,Per-1,Or-0,Old-1,Pi-0,Pt-0,Pu2-23,Pla-0,Pog-0,Pu2-7,Pu2-8,Pro-0,Rak-2,Ra-0,Ragl-1,Qar-8a,Rennes-1,Ren-1,Rld-1,RMX-A02,Ren-11,Rd-0,Rou-0,RMX-A180,RRS-7,Sap-0,Rome-1,Seattle-0,Ob-0,Rhen-1,Se-0,RRS-10,Np-0,Nw-0,Neo-6,NC-6,NFA-8,NFA-10,Nok-3,Na-1,Ms-0,Mnz-0,Mir-0,Mh-0,Mz-0,Lp2-6,Lp2-2,Lm-2,Nc-1,Mc-0,LL-0,Sei-0,Mv-0,Sg-1,Litva,Sorbo,Sp-0,Sq-1,Sq-8,Stw-0,Su-0,Sus-1,Ta-0,Tamm-2,…	NA
chr1	6871155	6871281	chr1	2157095	2157660	AT1TE07050	Pu2-7	Col-0,Ove-0,PHW-2,PHW-34,Per-1,Or-0,Old-1,Pi-0,Pt-0,Pu2-23,Pla-0,Pog-0,Pu2-8,Pro-0,Rak-2,Ra-0,Ragl-1,Qar-8a,Rennes-1,Ren-1,Rld-1,RMX-A02,Ren-11,Rd-0,Rou-0,RMX-A180,RRS-7,Sap-0,Rome-1,Seattle-0,Ob-0,Rhen-1,Se-0,RRS-10,Np-0,Nw-0,Neo-6,NC-6,NFA-8,NFA-10,Nok-3,Na-1,Ms-0,Mnz-0,Mir-0,Mh-0,Mz-0,Lp2-6,Lp2-2,Lm-2,Nc-1,Mc-0,LL-0,Sei-0,Mv-0,Sg-1,Litva,Sorbo,Sp-0,Sq-1,Sq-8,Stw-0,Su-0,Sus-1,Ta-0,Tamm-2,Bla-1,…	NA
chr1	6871155	6871295	chr1	16117829	16122859	AT1TE53090	Got-7,Lp2-6,Pi-0	Col-0,Ove-0,PHW-2,PHW-34,Per-1,Or-0,Old-1,Pt-0,Pu2-23,Pla-0,Pog-0,Pu2-7,Pu2-8,Pro-0,Rak-2,Ra-0,Ragl-1,Qar-8a,Rennes-1,Ren-1,Rld-1,RMX-A02,Ren-11,Rd-0,Rou-0,RMX-A180,RRS-7,Sap-0,Rome-1,Seattle-0,Ob-0,Rhen-1,Se-0,RRS-10,Np-0,Nw-0,Neo-6,NC-6,NFA-8,NFA-10,Nok-3,Na-1,Ms-0,Mnz-0,Mir-0,Mh-0,Mz-0,Lp2-2,Lm-2,Nc-1,Mc-0,LL-0,Sei-0,Mv-0,Sg-1,Litva,Sorbo,Sp-0,Sq-1,Sq-8,Stw-0,Su-0,Sus-1,Ta-0,Tamm-2,Bla-1,Sf-1,…	NA
chr1	6883674	6883788	chr3	4494522	4495163	AT3TE18950,AT3TE18945	Alst-1,HR-5,CIBC-5,Bg-2,Abd-0,Cnt-1,Vind-1	Col-0,Ove-0,PHW-2,PHW-34,Per-1,Or-0,Old-1,Pi-0,Pt-0,Pu2-23,Pla-0,Pog-0,Pu2-7,Pu2-8,Pro-0,Rak-2,Ra-0,Ragl-1,Qar-8a,Rennes-1,Ren-1,Rld-1,RMX-A02,Ren-11,Rd-0,Rou-0,RMX-A180,RRS-7,Sap-0,Rome-1,Seattle-0,Ob-0,Rhen-1,Se-0,RRS-10,Np-0,Nw-0,Neo-6,NC-6,NFA-8,NFA-10,Nok-3,Na-1,Ms-0,Mnz-0,Mir-0,Mh-0,Mz-0,Lp2-6,Lp2-2,Lm-2,Nc-1,Mc-0,LL-0,Sei-0,Mv-0,Sg-1,Litva,Sorbo,Sp-0,Sq-1,Sq-8,Stw-0,Su-0,Sus-1,Ta-0,Tamm-2,…	young
chr1	6899206	6899299	chr5	9516313	9517374	AT5TE34565	Westkar-4,Kar-1,Kondara	Col-0,Ove-0,PHW-2,PHW-34,Per-1,Or-0,Old-1,Pi-0,Pt-0,Pu2-23,Pla-0,Pog-0,Pu2-7,Pu2-8,Pro-0,Rak-2,Ra-0,Ragl-1,Qar-8a,Rennes-1,Ren-1,Rld-1,RMX-A02,Ren-11,Rd-0,Rou-0,RMX-A180,RRS-7,Sap-0,Rome-1,Seattle-0,Ob-0,Rhen-1,Se-0,RRS-10,Np-0,Nw-0,Neo-6,NC-6,NFA-8,NFA-10,Nok-3,Na-1,Ms-0,Mnz-0,Mir-0,Mh-0,Mz-0,Lp2-6,Lp2-2,Lm-2,Nc-1,Mc-0,LL-0,Sei-0,Mv-0,Sg-1,Litva,Sorbo,Sp-0,Sq-1,Sq-8,Stw-0,Su-0,Sus-1,Ta-0,Tamm-2,…	NA
chr1	6945147	6945284	chr5	15601039	15601491	AT5TE56415	Wil-1,Wa-1,Qar-8a	Col-0,Ove-0,PHW-2,PHW-34,Per-1,Or-0,Old-1,Pi-0,Pt-0,Pu2-23,Pla-0,Pog-0,Pu2-7,Pu2-8,Pro-0,Rak-2,Ra-0,Ragl-1,Rennes-1,Ren-1,Rld-1,RMX-A02,Ren-11,Rd-0,Rou-0,RMX-A180,RRS-7,Sap-0,Rome-1,Seattle-0,Ob-0,Rhen-1,Se-0,RRS-10,Np-0,Nw-0,Neo-6,NC-6,NFA-8,NFA-10,Nok-3,Na-1,Ms-0,Mnz-0,Mir-0,Mh-0,Mz-0,Lp2-6,Lp2-2,Lm-2,Nc-1,Mc-0,LL-0,Sei-0,Mv-0,Sg-1,Litva,Sorbo,Sp-0,Sq-1,Sq-8,Stw-0,Su-0,Sus-1,Ta-0,Tamm-2,Bla-1,S…	NA
chr1	6969203	6969326	chr3	18055221	18056033	AT3TE73190	Ber	Col-0,Ove-0,PHW-2,PHW-34,Per-1,Or-0,Old-1,Pi-0,Pt-0,Pu2-23,Pla-0,Pog-0,Pu2-7,Pu2-8,Pro-0,Rak-2,Ra-0,Ragl-1,Qar-8a,Rennes-1,Ren-1,Rld-1,RMX-A02,Ren-11,Rd-0,Rou-0,RMX-A180,RRS-7,Sap-0,Rome-1,Seattle-0,Ob-0,Rhen-1,Se-0,RRS-10,Np-0,Nw-0,Neo-6,NC-6,NFA-8,NFA-10,Nok-3,Na-1,Ms-0,Mnz-0,Mir-0,Mh-0,Mz-0,Lp2-6,Lp2-2,Lm-2,Nc-1,Mc-0,LL-0,Sei-0,Mv-0,Sg-1,Litva,Sorbo,Sp-0,Sq-1,Sq-8,Stw-0,Su-0,Sus-1,Ta-0,Tamm-2,…	NA
chr1	7013570	7013703	chr5	20398194	20398594	AT5TE73470	Hod	Col-0,Ove-0,PHW-2,PHW-34,Per-1,Or-0,Old-1,Pi-0,Pt-0,Pu2-23,Pla-0,Pog-0,Pu2-7,Pu2-8,Pro-0,Rak-2,Ra-0,Ragl-1,Qar-8a,Rennes-1,Ren-1,Rld-1,RMX-A02,Ren-11,Rd-0,Rou-0,RMX-A180,RRS-7,Sap-0,Rome-1,Seattle-0,Ob-0,Rhen-1,Se-0,RRS-10,Np-0,Nw-0,Neo-6,NC-6,NFA-8,NFA-10,Nok-3,Na-1,Ms-0,Mnz-0,Mir-0,Mh-0,Mz-0,Lp2-6,Lp2-2,Lm-2,Nc-1,Mc-0,LL-0,Sei-0,Mv-0,Sg-1,Litva,Sorbo,Sp-0,Sq-1,Sq-8,Stw-0,Su-0,Sus-1,Ta-0,Tamm-2,…	NA
chr1	7024461	7024536	chr5	26071016	26071069	AT5TE93855	Ts-1,Duk,Cerv-1,Cal-0,Rome-1,Ge-0,Bor-1,Tamm-2,Zdr-1,Ko-2,Rd-0,Knox-10,Ren-11,Su-0,Ob-0,Wa-1,Buckhorn-Pass,Sap-0,CIBC-17,Uod-7,Sg-1,Utrecht,Wei-0,Da_1_-12,Abd-0,DraIII-1,Si-0,Wc-1,Dem-4,Pu2-8,Rubezhnoe-1,Kro-0,Pu2-7,Cnt-1	Col-0,Ove-0,PHW-2,PHW-34,Per-1,Or-0,Old-1,Pi-0,Pt-0,Pu2-23,Pla-0,Pog-0,Pro-0,Rak-2,Ra-0,Ragl-1,Qar-8a,Rennes-1,Ren-1,Rld-1,RMX-A02,Rou-0,RMX-A180,RRS-7,Seattle-0,Rhen-1,Se-0,RRS-10,Np-0,Nw-0,Neo-6,NC-6,NFA-8,NFA-10,Nok-3,Na-1,Ms-0,Mnz-0,Mir-0,Mh-0,Mz-0,Lp2-6,Lp2-2,Lm-2,Nc-1,Mc-0,LL-0,Sei-0,Mv-0,Litva,Sorbo,Sp-0,Sq-1,Sq-8,Stw-0,Sus-1,Ta-0,Bla-1,Sf-1,Tamm-27,Tha-1,Ting-1,Tol-0,Ts-5,Tscha-1,Tu-0,Tul…	young
chr1	7024463	7024532	chr5	26071070	26071197	AT5TE93860,AT5TE93855	Pu2-23,Alst-1,Hh-0,Ting-1,Lp2-6,Tamm-27,Ak-1,Kas-2,Sus-1,Rld-1,Lip-0,NC-6,Knox-18,Mh-0,Le-0,Mc-0,Hn-0,Ws-2,Bsch-0,Zal-1,Westkar-4	Col-0,Ove-0,PHW-2,PHW-34,Per-1,Or-0,Old-1,Pi-0,Pt-0,Pla-0,Pog-0,Pu2-7,Pu2-8,Pro-0,Rak-2,Ra-0,Ragl-1,Qar-8a,Rennes-1,Ren-1,RMX-A02,Ren-11,Rd-0,Rou-0,RMX-A180,RRS-7,Sap-0,Rome-1,Seattle-0,Ob-0,Rhen-1,Se-0,RRS-10,Np-0,Nw-0,Neo-6,NFA-8,NFA-10,Nok-3,Na-1,Ms-0,Mnz-0,Mir-0,Mz-0,Lp2-2,Lm-2,Nc-1,LL-0,Sei-0,Mv-0,Sg-1,Litva,Sorbo,Sp-0,Sq-1,Sq-8,Stw-0,Su-0,Ta-0,Tamm-2,Bla-1,Sf-1,Si-0,Tha-1,Tol-0,Ts-1,Ts-5,Ts…	young
chr1	7029425	7029501	chr4	10395339	10397655	AT4TE47470	Wil-1,Chi-0	Col-0,Ove-0,PHW-2,PHW-34,Per-1,Or-0,Old-1,Pi-0,Pt-0,Pu2-23,Pla-0,Pog-0,Pu2-7,Pu2-8,Pro-0,Rak-2,Ra-0,Ragl-1,Qar-8a,Rennes-1,Ren-1,Rld-1,RMX-A02,Ren-11,Rd-0,Rou-0,RMX-A180,RRS-7,Sap-0,Rome-1,Seattle-0,Ob-0,Rhen-1,Se-0,RRS-10,Np-0,Nw-0,Neo-6,NC-6,NFA-8,NFA-10,Nok-3,Na-1,Ms-0,Mnz-0,Mir-0,Mh-0,Mz-0,Lp2-6,Lp2-2,Lm-2,Nc-1,Mc-0,LL-0,Sei-0,Mv-0,Sg-1,Litva,Sorbo,Sp-0,Sq-1,Sq-8,Stw-0,Su-0,Sus-1,Ta-0,Tamm-2,…	NA
chr1	7029425	7029501	chr5	19930591	19931898	AT5TE71740	Got-22	Col-0,Ove-0,PHW-2,PHW-34,Per-1,Or-0,Old-1,Pi-0,Pt-0,Pu2-23,Pla-0,Pog-0,Pu2-7,Pu2-8,Pro-0,Rak-2,Ra-0,Ragl-1,Qar-8a,Rennes-1,Ren-1,Rld-1,RMX-A02,Ren-11,Rd-0,Rou-0,RMX-A180,RRS-7,Sap-0,Rome-1,Seattle-0,Ob-0,Rhen-1,Se-0,RRS-10,Np-0,Nw-0,Neo-6,NC-6,NFA-8,NFA-10,Nok-3,Na-1,Ms-0,Mnz-0,Mir-0,Mh-0,Mz-0,Lp2-6,Lp2-2,Lm-2,Nc-1,Mc-0,LL-0,Sei-0,Mv-0,Sg-1,Litva,Sorbo,Sp-0,Sq-1,Sq-8,Stw-0,Su-0,Sus-1,Ta-0,Tamm-2,…	NA
chr1	7031545	7031673	chr1	25594251	25594966	AT1TE83945	Durh-1	Col-0,Ove-0,PHW-2,PHW-34,Per-1,Or-0,Old-1,Pi-0,Pt-0,Pu2-23,Pla-0,Pog-0,Pu2-7,Pu2-8,Pro-0,Rak-2,Ra-0,Ragl-1,Qar-8a,Rennes-1,Ren-1,Rld-1,RMX-A02,Ren-11,Rd-0,Rou-0,RMX-A180,RRS-7,Sap-0,Rome-1,Seattle-0,Ob-0,Rhen-1,Se-0,RRS-10,Np-0,Nw-0,Neo-6,NC-6,NFA-8,NFA-10,Nok-3,Na-1,Ms-0,Mnz-0,Mir-0,Mh-0,Mz-0,Lp2-6,Lp2-2,Lm-2,Nc-1,Mc-0,LL-0,Sei-0,Mv-0,Sg-1,Litva,Sorbo,Sp-0,Sq-1,Sq-8,Stw-0,Su-0,Sus-1,Ta-0,Tamm-2,…	NA
chr1	7034130	7034266	chr2	9927685	9932560	AT2TE42485	Bd-0	Col-0,Ove-0,PHW-2,PHW-34,Per-1,Or-0,Old-1,Pi-0,Pt-0,Pu2-23,Pla-0,Pog-0,Pu2-7,Pu2-8,Pro-0,Rak-2,Ra-0,Ragl-1,Qar-8a,Rennes-1,Ren-1,Rld-1,RMX-A02,Ren-11,Rd-0,Rou-0,RMX-A180,RRS-7,Sap-0,Rome-1,Seattle-0,Ob-0,Rhen-1,Se-0,RRS-10,Np-0,Nw-0,Neo-6,NC-6,NFA-8,NFA-10,Nok-3,Na-1,Ms-0,Mnz-0,Mir-0,Mh-0,Mz-0,Lp2-6,Lp2-2,Lm-2,Nc-1,Mc-0,LL-0,Sei-0,Mv-0,Sg-1,Litva,Sorbo,Sp-0,Sq-1,Sq-8,Stw-0,Su-0,Sus-1,Ta-0,Tamm-2,…	NA
chr1	7061239	7061311	chr1	29840235	29841521	AT1TE97605	Db-1,DraIII-1,Rak-2,Bla-1,Cvi-0,Uod-7,Wil-1,NC-6,Qar-8a	Col-0,Ove-0,PHW-2,PHW-34,Per-1,Or-0,Old-1,Pi-0,Pt-0,Pu2-23,Pla-0,Pog-0,Pu2-7,Pu2-8,Pro-0,Ra-0,Ragl-1,Rennes-1,Ren-1,Rld-1,RMX-A02,Ren-11,Rd-0,Rou-0,RMX-A180,RRS-7,Sap-0,Rome-1,Seattle-0,Ob-0,Rhen-1,Se-0,RRS-10,Np-0,Nw-0,Neo-6,NFA-8,NFA-10,Nok-3,Na-1,Ms-0,Mnz-0,Mir-0,Mh-0,Mz-0,Lp2-6,Lp2-2,Lm-2,Nc-1,Mc-0,LL-0,Sei-0,Mv-0,Sg-1,Litva,Sorbo,Sp-0,Sq-1,Sq-8,Stw-0,Su-0,Sus-1,Ta-0,Tamm-2,Sf-1,Si-0,Tamm-27,…	young
chr1	7087828	7087905	chr1	5911725	5916535	AT1TE19130	HR-5,Alst-1,Bg-2,Seattle-0	Col-0,Ove-0,PHW-2,PHW-34,Per-1,Or-0,Old-1,Pi-0,Pt-0,Pu2-23,Pla-0,Pog-0,Pu2-7,Pu2-8,Pro-0,Rak-2,Ra-0,Ragl-1,Qar-8a,Rennes-1,Ren-1,Rld-1,RMX-A02,Ren-11,Rd-0,Rou-0,RMX-A180,RRS-7,Sap-0,Rome-1,Ob-0,Rhen-1,Se-0,RRS-10,Np-0,Nw-0,Neo-6,NC-6,NFA-8,NFA-10,Nok-3,Na-1,Ms-0,Mnz-0,Mir-0,Mh-0,Mz-0,Lp2-6,Lp2-2,Lm-2,Nc-1,Mc-0,LL-0,Sei-0,Mv-0,Sg-1,Litva,Sorbo,Sp-0,Sq-1,Sq-8,Stw-0,Su-0,Sus-1,Ta-0,Tamm-2,Bla-1,Sf-1…	NA
chr1	7094879	7094954	chr2	18709050	18709116	AT2TE84970	Ob-0,Kelsterbach-4	Col-0,Ove-0,PHW-2,PHW-34,Per-1,Or-0,Old-1,Pi-0,Pt-0,Pu2-23,Pla-0,Pog-0,Pu2-7,Pu2-8,Pro-0,Rak-2,Ra-0,Ragl-1,Qar-8a,Rennes-1,Ren-1,Rld-1,RMX-A02,Ren-11,Rd-0,Rou-0,RMX-A180,RRS-7,Sap-0,Rome-1,Seattle-0,Rhen-1,Se-0,RRS-10,Np-0,Nw-0,Neo-6,NC-6,NFA-8,NFA-10,Nok-3,Na-1,Ms-0,Mnz-0,Mir-0,Mh-0,Mz-0,Lp2-6,Lp2-2,Lm-2,Nc-1,Mc-0,LL-0,Sei-0,Mv-0,Sg-1,Litva,Sorbo,Sp-0,Sq-1,Sq-8,Stw-0,Su-0,Sus-1,Ta-0,Tamm-2,Bla-1…	NA
chr1	7106765	7106863	chr5	10400728	10405872	AT5TE37975	Sei-0	Col-0,Ove-0,PHW-2,PHW-34,Per-1,Or-0,Old-1,Pi-0,Pt-0,Pu2-23,Pla-0,Pog-0,Pu2-7,Pu2-8,Pro-0,Rak-2,Ra-0,Ragl-1,Qar-8a,Rennes-1,Ren-1,Rld-1,RMX-A02,Ren-11,Rd-0,Rou-0,RMX-A180,RRS-7,Sap-0,Rome-1,Seattle-0,Ob-0,Rhen-1,Se-0,RRS-10,Np-0,Nw-0,Neo-6,NC-6,NFA-8,NFA-10,Nok-3,Na-1,Ms-0,Mnz-0,Mir-0,Mh-0,Mz-0,Lp2-6,Lp2-2,Lm-2,Nc-1,Mc-0,LL-0,Mv-0,Sg-1,Litva,Sorbo,Sp-0,Sq-1,Sq-8,Stw-0,Su-0,Sus-1,Ta-0,Tamm-2,Bla-1,…	NA
chr1	7107948	7108071	chr1	12183387	12184077	AT1TE39530,AT1TE39535	Sorbo	Col-0,Ove-0,PHW-2,PHW-34,Per-1,Or-0,Old-1,Pi-0,Pt-0,Pu2-23,Pla-0,Pog-0,Pu2-7,Pu2-8,Pro-0,Rak-2,Ra-0,Ragl-1,Qar-8a,Rennes-1,Ren-1,Rld-1,RMX-A02,Ren-11,Rd-0,Rou-0,RMX-A180,RRS-7,Sap-0,Rome-1,Seattle-0,Ob-0,Rhen-1,Se-0,RRS-10,Np-0,Nw-0,Neo-6,NC-6,NFA-8,NFA-10,Nok-3,Na-1,Ms-0,Mnz-0,Mir-0,Mh-0,Mz-0,Lp2-6,Lp2-2,Lm-2,Nc-1,Mc-0,LL-0,Sei-0,Mv-0,Sg-1,Litva,Sp-0,Sq-1,Sq-8,Stw-0,Su-0,Sus-1,Ta-0,Tamm-2,Bla-1,…	NA
chr1	7121747	7121867	chr3	2970565	2971575	AT3TE12470	In-0,Krot-0,Ren-11,Rome-1,Ts-5,Ang-0,Ts-1,Ag-0,Ta-0,Anz-0,Van-0	Col-0,Ove-0,PHW-2,PHW-34,Per-1,Or-0,Old-1,Pi-0,Pt-0,Pu2-23,Pla-0,Pog-0,Pu2-7,Pu2-8,Pro-0,Rak-2,Ra-0,Ragl-1,Qar-8a,Rennes-1,Ren-1,Rld-1,RMX-A02,Rd-0,Rou-0,RMX-A180,RRS-7,Sap-0,Seattle-0,Ob-0,Rhen-1,Se-0,RRS-10,Np-0,Nw-0,Neo-6,NC-6,NFA-8,NFA-10,Nok-3,Na-1,Ms-0,Mnz-0,Mir-0,Mh-0,Mz-0,Lp2-6,Lp2-2,Lm-2,Nc-1,Mc-0,LL-0,Sei-0,Mv-0,Sg-1,Litva,Sorbo,Sp-0,Sq-1,Sq-8,Stw-0,Su-0,Sus-1,Tamm-2,Bla-1,Sf-1,Si-0,Tam…	young
chr1	7132555	7132677	chr5	10151095	10151879	AT5TE36965	Ove-0	Col-0,PHW-2,PHW-34,Per-1,Or-0,Old-1,Pi-0,Pt-0,Pu2-23,Pla-0,Pog-0,Pu2-7,Pu2-8,Pro-0,Rak-2,Ra-0,Ragl-1,Qar-8a,Rennes-1,Ren-1,Rld-1,RMX-A02,Ren-11,Rd-0,Rou-0,RMX-A180,RRS-7,Sap-0,Rome-1,Seattle-0,Ob-0,Rhen-1,Se-0,RRS-10,Np-0,Nw-0,Neo-6,NC-6,NFA-8,NFA-10,Nok-3,Na-1,Ms-0,Mnz-0,Mir-0,Mh-0,Mz-0,Lp2-6,Lp2-2,Lm-2,Nc-1,Mc-0,LL-0,Sei-0,Mv-0,Sg-1,Litva,Sorbo,Sp-0,Sq-1,Sq-8,Stw-0,Su-0,Sus-1,Ta-0,Tamm-2,Bla-1,…	NA
chr1	7140778	7140890	chr1	12618547	12619858	AT1TE41170	Lp2-6,Wl-0	Col-0,Ove-0,PHW-2,PHW-34,Per-1,Or-0,Old-1,Pi-0,Pt-0,Pu2-23,Pla-0,Pog-0,Pu2-7,Pu2-8,Pro-0,Rak-2,Ra-0,Ragl-1,Qar-8a,Rennes-1,Ren-1,Rld-1,RMX-A02,Ren-11,Rd-0,Rou-0,RMX-A180,RRS-7,Sap-0,Rome-1,Seattle-0,Ob-0,Rhen-1,Se-0,RRS-10,Np-0,Nw-0,Neo-6,NC-6,NFA-8,NFA-10,Nok-3,Na-1,Ms-0,Mnz-0,Mir-0,Mh-0,Mz-0,Lp2-2,Lm-2,Nc-1,Mc-0,LL-0,Sei-0,Mv-0,Sg-1,Litva,Sorbo,Sp-0,Sq-1,Sq-8,Stw-0,Su-0,Sus-1,Ta-0,Tamm-2,Bla-1,…	NA
chr1	7143051	7143193	chr5	12615236	12622961	AT5TE44715,AT5TE44710	Neo-6	Col-0,Ove-0,PHW-2,PHW-34,Per-1,Or-0,Old-1,Pi-0,Pt-0,Pu2-23,Pla-0,Pog-0,Pu2-7,Pu2-8,Pro-0,Rak-2,Ra-0,Ragl-1,Qar-8a,Rennes-1,Ren-1,Rld-1,RMX-A02,Ren-11,Rd-0,Rou-0,RMX-A180,RRS-7,Sap-0,Rome-1,Seattle-0,Ob-0,Rhen-1,Se-0,RRS-10,Np-0,Nw-0,NC-6,NFA-8,NFA-10,Nok-3,Na-1,Ms-0,Mnz-0,Mir-0,Mh-0,Mz-0,Lp2-6,Lp2-2,Lm-2,Nc-1,Mc-0,LL-0,Sei-0,Mv-0,Sg-1,Litva,Sorbo,Sp-0,Sq-1,Sq-8,Stw-0,Su-0,Sus-1,Ta-0,Tamm-2,Bla-1,…	NA
chr1	7173395	7173500	chr4	13536673	13537669	AT4TE63695	Dra-0,Da_1_-12	Col-0,Ove-0,PHW-2,PHW-34,Per-1,Or-0,Old-1,Pi-0,Pt-0,Pu2-23,Pla-0,Pog-0,Pu2-7,Pu2-8,Pro-0,Rak-2,Ra-0,Ragl-1,Qar-8a,Rennes-1,Ren-1,Rld-1,RMX-A02,Ren-11,Rd-0,Rou-0,RMX-A180,RRS-7,Sap-0,Rome-1,Seattle-0,Ob-0,Rhen-1,Se-0,RRS-10,Np-0,Nw-0,Neo-6,NC-6,NFA-8,NFA-10,Nok-3,Na-1,Ms-0,Mnz-0,Mir-0,Mh-0,Mz-0,Lp2-6,Lp2-2,Lm-2,Nc-1,Mc-0,LL-0,Sei-0,Mv-0,Sg-1,Litva,Sorbo,Sp-0,Sq-1,Sq-8,Stw-0,Su-0,Sus-1,Ta-0,Tamm-2,…	NA
chr1	7173657	7173716	chr1	19171978	19173840	AT1TE63525	Or-0,Got-22	Col-0,Ove-0,PHW-2,PHW-34,Per-1,Old-1,Pi-0,Pt-0,Pu2-23,Pla-0,Pog-0,Pu2-7,Pu2-8,Pro-0,Rak-2,Ra-0,Ragl-1,Qar-8a,Rennes-1,Ren-1,Rld-1,RMX-A02,Ren-11,Rd-0,Rou-0,RMX-A180,RRS-7,Sap-0,Rome-1,Seattle-0,Ob-0,Rhen-1,Se-0,RRS-10,Np-0,Nw-0,Neo-6,NC-6,NFA-8,NFA-10,Nok-3,Na-1,Ms-0,Mnz-0,Mir-0,Mh-0,Mz-0,Lp2-6,Lp2-2,Lm-2,Nc-1,Mc-0,LL-0,Sei-0,Mv-0,Sg-1,Litva,Sorbo,Sp-0,Sq-1,Sq-8,Stw-0,Su-0,Sus-1,Ta-0,Tamm-2,Bla-1…	NA
chr1	7173684	7173769	chr3	10862065	10862930	AT3TE45160	Ven-1,Hey-1,Kar-1,Kas-1,Kas-2,Westkar-4,Zal-1	Col-0,Ove-0,PHW-2,PHW-34,Per-1,Or-0,Old-1,Pi-0,Pt-0,Pu2-23,Pla-0,Pog-0,Pu2-7,Pu2-8,Pro-0,Rak-2,Ra-0,Ragl-1,Qar-8a,Rennes-1,Ren-1,Rld-1,RMX-A02,Ren-11,Rd-0,Rou-0,RMX-A180,RRS-7,Sap-0,Rome-1,Seattle-0,Ob-0,Rhen-1,Se-0,RRS-10,Np-0,Nw-0,Neo-6,NC-6,NFA-8,NFA-10,Nok-3,Na-1,Ms-0,Mnz-0,Mir-0,Mh-0,Mz-0,Lp2-6,Lp2-2,Lm-2,Nc-1,Mc-0,LL-0,Sei-0,Mv-0,Sg-1,Litva,Sorbo,Sp-0,Sq-1,Sq-8,Stw-0,Su-0,Sus-1,Ta-0,Tamm-2,…	NA
chr1	7184079	7184154	chr4	8039898	8040359	AT4TE35460	Uod-7,Rak-2,Ga-0	Col-0,Ove-0,PHW-2,PHW-34,Per-1,Or-0,Old-1,Pi-0,Pt-0,Pu2-23,Pla-0,Pog-0,Pu2-7,Pu2-8,Pro-0,Ra-0,Ragl-1,Qar-8a,Rennes-1,Ren-1,Rld-1,RMX-A02,Ren-11,Rd-0,Rou-0,RMX-A180,RRS-7,Sap-0,Rome-1,Seattle-0,Ob-0,Rhen-1,Se-0,RRS-10,Np-0,Nw-0,Neo-6,NC-6,NFA-8,NFA-10,Nok-3,Na-1,Ms-0,Mnz-0,Mir-0,Mh-0,Mz-0,Lp2-6,Lp2-2,Lm-2,Nc-1,Mc-0,LL-0,Sei-0,Mv-0,Sg-1,Litva,Sorbo,Sp-0,Sq-1,Sq-8,Stw-0,Su-0,Sus-1,Ta-0,Tamm-2,Bla-1,…	NA
chr1	7197603	7197678	chr2	16814293	16814413	AT2TE75655,AT2TE75650	Bu-0,Mc-0,Hau-0,Ty-0,Mh-0,Aa-0,Tu-0,Pt-0,Hn-0,Old-1,CIBC-5	Col-0,Ove-0,PHW-2,PHW-34,Per-1,Or-0,Pi-0,Pu2-23,Pla-0,Pog-0,Pu2-7,Pu2-8,Pro-0,Rak-2,Ra-0,Ragl-1,Qar-8a,Rennes-1,Ren-1,Rld-1,RMX-A02,Ren-11,Rd-0,Rou-0,RMX-A180,RRS-7,Sap-0,Rome-1,Seattle-0,Ob-0,Rhen-1,Se-0,RRS-10,Np-0,Nw-0,Neo-6,NC-6,NFA-8,NFA-10,Nok-3,Na-1,Ms-0,Mnz-0,Mir-0,Mz-0,Lp2-6,Lp2-2,Lm-2,Nc-1,LL-0,Sei-0,Mv-0,Sg-1,Litva,Sorbo,Sp-0,Sq-1,Sq-8,Stw-0,Su-0,Sus-1,Ta-0,Tamm-2,Bla-1,Sf-1,Si-0,Tamm-…	young
chr1	7203401	7203526	chr1	15687716	15689270	AT1TE51675	Si-0,Rennes-1,Ren-1,Fr-2,Koln,Etna-2	Col-0,Ove-0,PHW-2,PHW-34,Per-1,Or-0,Old-1,Pi-0,Pt-0,Pu2-23,Pla-0,Pog-0,Pu2-7,Pu2-8,Pro-0,Rak-2,Ra-0,Ragl-1,Qar-8a,Rld-1,RMX-A02,Ren-11,Rd-0,Rou-0,RMX-A180,RRS-7,Sap-0,Rome-1,Seattle-0,Ob-0,Rhen-1,Se-0,RRS-10,Np-0,Nw-0,Neo-6,NC-6,NFA-8,NFA-10,Nok-3,Na-1,Ms-0,Mnz-0,Mir-0,Mh-0,Lp2-6,Lp2-2,Lm-2,Nc-1,Mc-0,LL-0,Sei-0,Mv-0,Sg-1,Litva,Sorbo,Sp-0,Sq-1,Sq-8,Stw-0,Su-0,Sus-1,Ta-0,Tamm-2,Bla-1,Sf-1,Tamm-27,T…	young
chr1	7254005	7254125	chr1	8927732	8933058	AT1TE28830	LL-0	Col-0,Ove-0,PHW-2,PHW-34,Per-1,Or-0,Old-1,Pi-0,Pt-0,Pu2-23,Pla-0,Pog-0,Pu2-7,Pu2-8,Pro-0,Rak-2,Ra-0,Ragl-1,Qar-8a,Rennes-1,Ren-1,Rld-1,RMX-A02,Ren-11,Rd-0,Rou-0,RMX-A180,RRS-7,Sap-0,Rome-1,Seattle-0,Ob-0,Rhen-1,Se-0,RRS-10,Np-0,Nw-0,Neo-6,NC-6,NFA-8,NFA-10,Nok-3,Na-1,Ms-0,Mnz-0,Mir-0,Mh-0,Mz-0,Lp2-6,Lp2-2,Lm-2,Nc-1,Mc-0,Sei-0,Mv-0,Sg-1,Litva,Sorbo,Sp-0,Sq-1,Sq-8,Stw-0,Su-0,Sus-1,Ta-0,Tamm-2,Bla-1…	NA
chr1	7284337	7284453	chr1	20979423	20980832	AT1TE69285	Wl-0	Col-0,Ove-0,PHW-2,PHW-34,Per-1,Or-0,Old-1,Pi-0,Pt-0,Pu2-23,Pla-0,Pog-0,Pu2-7,Pu2-8,Pro-0,Rak-2,Ra-0,Ragl-1,Qar-8a,Rennes-1,Ren-1,Rld-1,RMX-A02,Ren-11,Rd-0,Rou-0,RMX-A180,RRS-7,Sap-0,Rome-1,Seattle-0,Ob-0,Rhen-1,Se-0,RRS-10,Np-0,Nw-0,Neo-6,NC-6,NFA-8,NFA-10,Nok-3,Na-1,Ms-0,Mnz-0,Mir-0,Mh-0,Mz-0,Lp2-6,Lp2-2,Lm-2,Nc-1,Mc-0,LL-0,Sei-0,Mv-0,Sg-1,Litva,Sorbo,Sp-0,Sq-1,Sq-8,Stw-0,Su-0,Sus-1,Ta-0,Tamm-2,…	NA
chr1	7284525	7284643	chr3	14272908	14285452	AT3TE58655	Stw-0,Rd-0,Ms-0,Ren-1,Is-0,Ren-11,Sp-0,Rennes-1,Sei-0	Col-0,Ove-0,PHW-2,PHW-34,Per-1,Or-0,Old-1,Pi-0,Pt-0,Pu2-23,Pla-0,Pog-0,Pu2-7,Pu2-8,Pro-0,Rak-2,Ra-0,Ragl-1,Qar-8a,Rld-1,RMX-A02,Rou-0,RMX-A180,RRS-7,Sap-0,Rome-1,Seattle-0,Ob-0,Rhen-1,Se-0,RRS-10,Np-0,Nw-0,Neo-6,NC-6,NFA-8,NFA-10,Nok-3,Na-1,Mnz-0,Mir-0,Mh-0,Mz-0,Lp2-6,Lp2-2,Lm-2,Nc-1,Mc-0,LL-0,Mv-0,Sg-1,Litva,Sorbo,Sq-1,Sq-8,Su-0,Sus-1,Ta-0,Tamm-2,Bla-1,Sf-1,Si-0,Tamm-27,Tha-1,Ting-1,Tol-0,Ts-1,T…	young
chr1	7367849	7367923	chr2	1968287	1968946	AT2TE09085	Per-1,Ms-0	Col-0,Ove-0,PHW-2,PHW-34,Or-0,Old-1,Pi-0,Pt-0,Pu2-23,Pla-0,Pog-0,Pu2-7,Pu2-8,Pro-0,Rak-2,Ra-0,Ragl-1,Qar-8a,Rennes-1,Ren-1,Rld-1,RMX-A02,Ren-11,Rd-0,Rou-0,RMX-A180,RRS-7,Sap-0,Rome-1,Seattle-0,Ob-0,Rhen-1,Se-0,RRS-10,Np-0,Nw-0,Neo-6,NC-6,NFA-8,NFA-10,Nok-3,Na-1,Mnz-0,Mir-0,Mh-0,Mz-0,Lp2-6,Lp2-2,Lm-2,Nc-1,Mc-0,LL-0,Sei-0,Mv-0,Sg-1,Litva,Sorbo,Sp-0,Sq-1,Sq-8,Stw-0,Su-0,Sus-1,Ta-0,Tamm-2,Bla-1,Sf-1,…	NA
chr1	7388840	7388928	chr1	23710109	23711252	AT1TE78075,AT1TE78070	Ge-0,Cerv-1,PHW-2,LL-0,Fr-2,Sp-0,Bch-1,RMX-A02,In-0,Sq-8,Bla-1,Co-1,Baa-1,Ren-11,Dr-0,Pro-0,Mnz-0,Rhen-1,RMX-A180,An-1,Koln,Lm-2,Tu-0,Hn-0,Van-0,Se-0,Pla-0,Sf-1,Bu-0,NC-6,Ts-5,Ts-1,El-0,PHW-34	Col-0,Ove-0,Per-1,Or-0,Old-1,Pi-0,Pt-0,Pu2-23,Pog-0,Pu2-7,Pu2-8,Rak-2,Ra-0,Ragl-1,Qar-8a,Rennes-1,Ren-1,Rld-1,Rd-0,Rou-0,RRS-7,Sap-0,Rome-1,Seattle-0,Ob-0,RRS-10,Np-0,Nw-0,Neo-6,NFA-8,NFA-10,Nok-3,Na-1,Ms-0,Mir-0,Mh-0,Mz-0,Lp2-6,Lp2-2,Nc-1,Mc-0,Sei-0,Mv-0,Sg-1,Litva,Sorbo,Sq-1,Stw-0,Su-0,Sus-1,Ta-0,Tamm-2,Si-0,Tamm-27,Tha-1,Ting-1,Tol-0,Tscha-1,Tul-0,Ty-0,Uk-1,Uod-1,Uod-7,Utrecht,Ven-1,Vind-1,Wa-…	old
chr1	7398961	7399065	chr2	4900803	4909281	AT2TE20205	Rld-1,Ms-0	Col-0,Ove-0,PHW-2,PHW-34,Per-1,Or-0,Old-1,Pi-0,Pt-0,Pu2-23,Pla-0,Pog-0,Pu2-7,Pu2-8,Pro-0,Rak-2,Ra-0,Ragl-1,Qar-8a,Rennes-1,Ren-1,RMX-A02,Ren-11,Rd-0,Rou-0,RMX-A180,RRS-7,Sap-0,Rome-1,Seattle-0,Ob-0,Rhen-1,Se-0,RRS-10,Np-0,Nw-0,Neo-6,NC-6,NFA-8,NFA-10,Nok-3,Na-1,Mnz-0,Mir-0,Mh-0,Mz-0,Lp2-6,Lp2-2,Lm-2,Nc-1,Mc-0,LL-0,Sei-0,Mv-0,Sg-1,Litva,Sorbo,Sp-0,Sq-1,Sq-8,Stw-0,Su-0,Sus-1,Ta-0,Tamm-2,Bla-1,Sf-1,…	NA
chr1	7421114	7421228	chr1	7392261	7392513	AT1TE23830,AT1TE23835	Hh-0	Col-0,Ove-0,PHW-2,PHW-34,Per-1,Or-0,Old-1,Pi-0,Pt-0,Pu2-23,Pla-0,Pog-0,Pu2-7,Pu2-8,Pro-0,Rak-2,Ra-0,Ragl-1,Qar-8a,Rennes-1,Ren-1,Rld-1,RMX-A02,Ren-11,Rd-0,Rou-0,RMX-A180,RRS-7,Sap-0,Rome-1,Seattle-0,Ob-0,Rhen-1,Se-0,RRS-10,Np-0,Nw-0,Neo-6,NC-6,NFA-8,NFA-10,Nok-3,Na-1,Ms-0,Mnz-0,Mir-0,Mh-0,Mz-0,Lp2-6,Lp2-2,Lm-2,Nc-1,Mc-0,LL-0,Sei-0,Mv-0,Sg-1,Litva,Sorbo,Sp-0,Sq-1,Sq-8,Stw-0,Su-0,Sus-1,Ta-0,Tamm-2,…	NA
chr1	7433107	7433184	chr5	8192720	8193068	AT5TE29635	Got-22	Col-0,Ove-0,PHW-2,PHW-34,Per-1,Or-0,Old-1,Pi-0,Pt-0,Pu2-23,Pla-0,Pog-0,Pu2-7,Pu2-8,Pro-0,Rak-2,Ra-0,Ragl-1,Qar-8a,Rennes-1,Ren-1,Rld-1,RMX-A02,Ren-11,Rd-0,Rou-0,RMX-A180,RRS-7,Sap-0,Rome-1,Seattle-0,Ob-0,Rhen-1,Se-0,RRS-10,Np-0,Nw-0,Neo-6,NC-6,NFA-8,NFA-10,Nok-3,Na-1,Ms-0,Mnz-0,Mir-0,Mh-0,Mz-0,Lp2-6,Lp2-2,Lm-2,Nc-1,Mc-0,LL-0,Sei-0,Mv-0,Sg-1,Litva,Sorbo,Sp-0,Sq-1,Sq-8,Stw-0,Su-0,Sus-1,Ta-0,Tamm-2,…	NA
chr1	7433110	7433191	chr3	15670147	15672947	AT3TE63380	Et-0	Col-0,Ove-0,PHW-2,PHW-34,Per-1,Or-0,Old-1,Pi-0,Pt-0,Pu2-23,Pla-0,Pog-0,Pu2-7,Pu2-8,Pro-0,Rak-2,Ra-0,Ragl-1,Qar-8a,Rennes-1,Ren-1,Rld-1,RMX-A02,Ren-11,Rd-0,Rou-0,RMX-A180,RRS-7,Sap-0,Rome-1,Seattle-0,Ob-0,Rhen-1,Se-0,RRS-10,Np-0,Nw-0,Neo-6,NC-6,NFA-8,NFA-10,Nok-3,Na-1,Ms-0,Mnz-0,Mir-0,Mh-0,Mz-0,Lp2-6,Lp2-2,Lm-2,Nc-1,Mc-0,LL-0,Sei-0,Mv-0,Sg-1,Litva,Sorbo,Sp-0,Sq-1,Sq-8,Stw-0,Su-0,Sus-1,Ta-0,Tamm-2,…	NA
chr1	7451374	7451440	chr3	18831756	18831941	AT3TE76355	Ts-1	Col-0,Ove-0,PHW-2,PHW-34,Per-1,Or-0,Old-1,Pi-0,Pt-0,Pu2-23,Pla-0,Pog-0,Pu2-7,Pu2-8,Pro-0,Rak-2,Ra-0,Ragl-1,Qar-8a,Rennes-1,Ren-1,Rld-1,RMX-A02,Ren-11,Rd-0,Rou-0,RMX-A180,RRS-7,Sap-0,Rome-1,Seattle-0,Ob-0,Rhen-1,Se-0,RRS-10,Np-0,Nw-0,Neo-6,NC-6,NFA-8,NFA-10,Nok-3,Na-1,Ms-0,Mnz-0,Mir-0,Mh-0,Mz-0,Lp2-6,Lp2-2,Lm-2,Nc-1,Mc-0,LL-0,Sei-0,Mv-0,Sg-1,Litva,Sorbo,Sp-0,Sq-1,Sq-8,Stw-0,Su-0,Sus-1,Ta-0,Tamm-2,…	NA
chr1	7475606	7475697	chr3	10850903	10851733	AT3TE45110	Yo-0	Col-0,Ove-0,PHW-2,PHW-34,Per-1,Or-0,Old-1,Pi-0,Pt-0,Pu2-23,Pla-0,Pog-0,Pu2-7,Pu2-8,Pro-0,Rak-2,Ra-0,Ragl-1,Qar-8a,Rennes-1,Ren-1,Rld-1,RMX-A02,Ren-11,Rd-0,Rou-0,RMX-A180,RRS-7,Sap-0,Rome-1,Seattle-0,Ob-0,Rhen-1,Se-0,RRS-10,Np-0,Nw-0,Neo-6,NC-6,NFA-8,NFA-10,Nok-3,Na-1,Ms-0,Mnz-0,Mir-0,Mh-0,Mz-0,Lp2-6,Lp2-2,Lm-2,Nc-1,Mc-0,LL-0,Sei-0,Mv-0,Sg-1,Litva,Sorbo,Sp-0,Sq-1,Sq-8,Stw-0,Su-0,Sus-1,Ta-0,Tamm-2,…	NA
chr1	7483673	7483747	chr5	10151880	10161119	AT5TE36970,AT5TE36975	DraIII-1	Col-0,Ove-0,PHW-2,PHW-34,Per-1,Or-0,Old-1,Pi-0,Pt-0,Pu2-23,Pla-0,Pog-0,Pu2-7,Pu2-8,Pro-0,Rak-2,Ra-0,Ragl-1,Qar-8a,Rennes-1,Ren-1,Rld-1,RMX-A02,Ren-11,Rd-0,Rou-0,RMX-A180,RRS-7,Sap-0,Rome-1,Seattle-0,Ob-0,Rhen-1,Se-0,RRS-10,Np-0,Nw-0,Neo-6,NC-6,NFA-8,NFA-10,Nok-3,Na-1,Ms-0,Mnz-0,Mir-0,Mh-0,Mz-0,Lp2-6,Lp2-2,Lm-2,Nc-1,Mc-0,LL-0,Sei-0,Mv-0,Sg-1,Litva,Sorbo,Sp-0,Sq-1,Sq-8,Stw-0,Su-0,Sus-1,Ta-0,Tamm-2,…	NA
chr1	7483673	7483812	chr5	18142156	18146898	AT5TE65370	DraII-1	Col-0,Ove-0,PHW-2,PHW-34,Per-1,Or-0,Old-1,Pi-0,Pt-0,Pu2-23,Pla-0,Pog-0,Pu2-7,Pu2-8,Pro-0,Rak-2,Ra-0,Ragl-1,Qar-8a,Rennes-1,Ren-1,Rld-1,RMX-A02,Ren-11,Rd-0,Rou-0,RMX-A180,RRS-7,Sap-0,Rome-1,Seattle-0,Ob-0,Rhen-1,Se-0,RRS-10,Np-0,Nw-0,Neo-6,NC-6,NFA-8,NFA-10,Nok-3,Na-1,Ms-0,Mnz-0,Mir-0,Mh-0,Mz-0,Lp2-6,Lp2-2,Lm-2,Nc-1,Mc-0,LL-0,Sei-0,Mv-0,Sg-1,Litva,Sorbo,Sp-0,Sq-1,Sq-8,Stw-0,Su-0,Sus-1,Ta-0,Tamm-2,…	NA
chr1	7504496	7504609	chr1	22693955	22699336	AT1TE74860	Br-0	Col-0,Ove-0,PHW-2,PHW-34,Per-1,Or-0,Old-1,Pi-0,Pt-0,Pu2-23,Pla-0,Pog-0,Pu2-7,Pu2-8,Pro-0,Rak-2,Ra-0,Ragl-1,Qar-8a,Rennes-1,Ren-1,Rld-1,RMX-A02,Ren-11,Rd-0,Rou-0,RMX-A180,RRS-7,Sap-0,Rome-1,Seattle-0,Ob-0,Rhen-1,Se-0,RRS-10,Np-0,Nw-0,Neo-6,NC-6,NFA-8,NFA-10,Nok-3,Na-1,Ms-0,Mnz-0,Mir-0,Mh-0,Mz-0,Lp2-6,Lp2-2,Lm-2,Nc-1,Mc-0,LL-0,Sei-0,Mv-0,Sg-1,Litva,Sorbo,Sp-0,Sq-1,Sq-8,Stw-0,Su-0,Sus-1,Ta-0,Tamm-2,…	NA
chr1	7504947	7504974	chr1	13166075	13167303	AT1TE42975	Ei-2,Ren-11,Tu-0	Col-0,Ove-0,PHW-2,PHW-34,Per-1,Or-0,Old-1,Pi-0,Pt-0,Pu2-23,Pla-0,Pog-0,Pu2-7,Pu2-8,Pro-0,Rak-2,Ra-0,Ragl-1,Qar-8a,Rennes-1,Ren-1,Rld-1,RMX-A02,Rd-0,Rou-0,RMX-A180,RRS-7,Sap-0,Rome-1,Seattle-0,Ob-0,Rhen-1,Se-0,RRS-10,Np-0,Nw-0,Neo-6,NC-6,NFA-8,NFA-10,Nok-3,Na-1,Ms-0,Mnz-0,Mir-0,Mh-0,Mz-0,Lp2-6,Lp2-2,Lm-2,Nc-1,Mc-0,LL-0,Sei-0,Mv-0,Sg-1,Litva,Sorbo,Sp-0,Sq-1,Sq-8,Stw-0,Su-0,Sus-1,Ta-0,Tamm-2,Bla-1,S…	NA
chr1	7506975	7507081	chr1	6074608	6075608	AT1TE19635	Uod-7,Hod,Ko-2,Rak-2,Cal-0,Baa-1,En-D,HR-10,Gy-0,Tscha-1	Col-0,Ove-0,PHW-2,PHW-34,Per-1,Or-0,Old-1,Pi-0,Pt-0,Pu2-23,Pla-0,Pog-0,Pu2-7,Pu2-8,Pro-0,Ra-0,Ragl-1,Qar-8a,Rennes-1,Ren-1,Rld-1,RMX-A02,Ren-11,Rd-0,Rou-0,RMX-A180,RRS-7,Sap-0,Rome-1,Seattle-0,Ob-0,Rhen-1,RRS-10,Np-0,Nw-0,Neo-6,NC-6,NFA-8,NFA-10,Nok-3,Na-1,Ms-0,Mnz-0,Mir-0,Mh-0,Mz-0,Lp2-6,Lp2-2,Lm-2,Nc-1,Mc-0,LL-0,Sei-0,Mv-0,Sg-1,Litva,Sorbo,Sp-0,Sq-1,Sq-8,Stw-0,Su-0,Sus-1,Ta-0,Tamm-2,Bla-1,Sf-1,…	young
chr1	7516539	7516680	chr5	12615236	12622961	AT5TE44710,AT5TE44715	Lp2-2	Col-0,Ove-0,PHW-2,PHW-34,Per-1,Or-0,Old-1,Pi-0,Pt-0,Pu2-23,Pla-0,Pog-0,Pu2-7,Pu2-8,Pro-0,Rak-2,Ra-0,Ragl-1,Qar-8a,Rennes-1,Ren-1,Rld-1,RMX-A02,Ren-11,Rd-0,Rou-0,RMX-A180,RRS-7,Sap-0,Rome-1,Seattle-0,Ob-0,Rhen-1,Se-0,RRS-10,Np-0,Nw-0,Neo-6,NC-6,NFA-8,NFA-10,Nok-3,Na-1,Ms-0,Mnz-0,Mir-0,Mh-0,Mz-0,Lp2-6,Lm-2,Nc-1,Mc-0,LL-0,Sei-0,Mv-0,Sg-1,Litva,Sorbo,Sp-0,Sq-1,Sq-8,Stw-0,Su-0,Sus-1,Ta-0,Tamm-2,Bla-1,…	NA
chr1	7523508	7523628	chr5	12615236	12622961	AT5TE44715,AT5TE44710	Hey-1,Kar-1,Kondara	Col-0,Ove-0,PHW-2,PHW-34,Per-1,Or-0,Old-1,Pi-0,Pt-0,Pu2-23,Pla-0,Pog-0,Pu2-7,Pu2-8,Pro-0,Rak-2,Ra-0,Ragl-1,Qar-8a,Rennes-1,Ren-1,Rld-1,RMX-A02,Ren-11,Rd-0,Rou-0,RMX-A180,RRS-7,Sap-0,Rome-1,Seattle-0,Ob-0,Rhen-1,Se-0,RRS-10,Np-0,Nw-0,Neo-6,NC-6,NFA-8,NFA-10,Nok-3,Na-1,Ms-0,Mnz-0,Mir-0,Mh-0,Mz-0,Lp2-6,Lp2-2,Lm-2,Nc-1,Mc-0,LL-0,Sei-0,Mv-0,Sg-1,Litva,Sorbo,Sp-0,Sq-1,Sq-8,Stw-0,Su-0,Sus-1,Ta-0,Tamm-2,…	NA
chr1	7524794	7524898	chr4	8039898	8040359	AT4TE35460	Tha-1,Pt-0	Col-0,Ove-0,PHW-2,PHW-34,Per-1,Or-0,Old-1,Pi-0,Pu2-23,Pla-0,Pog-0,Pu2-7,Pu2-8,Pro-0,Rak-2,Ra-0,Ragl-1,Qar-8a,Rennes-1,Ren-1,Rld-1,RMX-A02,Ren-11,Rd-0,Rou-0,RMX-A180,RRS-7,Sap-0,Rome-1,Seattle-0,Ob-0,Rhen-1,Se-0,RRS-10,Np-0,Nw-0,Neo-6,NC-6,NFA-8,NFA-10,Nok-3,Na-1,Ms-0,Mnz-0,Mir-0,Mh-0,Mz-0,Lp2-6,Lp2-2,Lm-2,Nc-1,Mc-0,LL-0,Sei-0,Mv-0,Sg-1,Litva,Sorbo,Sp-0,Sq-1,Sq-8,Stw-0,Su-0,Sus-1,Ta-0,Tamm-2,Bla-1…	NA
chr1	7525908	7526000	chr3	12061955	12062908	AT3TE50230	Pu2-23,PHW-34,Bla-1,Uod-1,Bu-0,Rhen-1,Benk-1,Ws-2,Np-0,Dr-0,Ang-0,Gel-1,Gr-1,Wc-1,Es-0	Col-0,Ove-0,PHW-2,Per-1,Or-0,Old-1,Pi-0,Pt-0,Pla-0,Pog-0,Pu2-7,Pu2-8,Pro-0,Rak-2,Ra-0,Ragl-1,Qar-8a,Rennes-1,Ren-1,Rld-1,RMX-A02,Ren-11,Rd-0,Rou-0,RMX-A180,RRS-7,Sap-0,Rome-1,Seattle-0,Ob-0,Se-0,RRS-10,Nw-0,Neo-6,NC-6,NFA-8,NFA-10,Nok-3,Na-1,Ms-0,Mnz-0,Mir-0,Mh-0,Mz-0,Lp2-6,Lp2-2,Lm-2,Nc-1,Mc-0,LL-0,Sei-0,Mv-0,Sg-1,Litva,Sorbo,Sp-0,Sq-1,Sq-8,Stw-0,Su-0,Sus-1,Ta-0,Tamm-2,Sf-1,Si-0,Tamm-27,Tha-1,Ti…	old
chr1	7533834	7533973	chr3	18791152	18796089	AT3TE76225	Kas-1,Hey-1,Kas-2	Col-0,Ove-0,PHW-2,PHW-34,Per-1,Or-0,Old-1,Pi-0,Pt-0,Pu2-23,Pla-0,Pog-0,Pu2-7,Pu2-8,Pro-0,Rak-2,Ra-0,Ragl-1,Qar-8a,Rennes-1,Ren-1,Rld-1,RMX-A02,Ren-11,Rd-0,Rou-0,RMX-A180,RRS-7,Sap-0,Rome-1,Seattle-0,Ob-0,Rhen-1,Se-0,RRS-10,Np-0,Nw-0,Neo-6,NC-6,NFA-8,NFA-10,Nok-3,Na-1,Ms-0,Mnz-0,Mir-0,Mh-0,Mz-0,Lp2-6,Lp2-2,Lm-2,Nc-1,Mc-0,LL-0,Sei-0,Mv-0,Sg-1,Litva,Sorbo,Sp-0,Sq-1,Sq-8,Stw-0,Su-0,Sus-1,Ta-0,Tamm-2,…	NA
chr1	7534927	7535041	chr1	15901346	15904093	AT1TE52350	El-0	Col-0,Ove-0,PHW-2,PHW-34,Per-1,Or-0,Old-1,Pi-0,Pt-0,Pu2-23,Pla-0,Pog-0,Pu2-7,Pu2-8,Pro-0,Rak-2,Ra-0,Ragl-1,Qar-8a,Rennes-1,Ren-1,Rld-1,RMX-A02,Ren-11,Rd-0,Rou-0,RMX-A180,RRS-7,Sap-0,Rome-1,Seattle-0,Ob-0,Rhen-1,Se-0,RRS-10,Np-0,Nw-0,Neo-6,NC-6,NFA-8,NFA-10,Nok-3,Na-1,Ms-0,Mnz-0,Mir-0,Mh-0,Mz-0,Lp2-6,Lp2-2,Lm-2,Nc-1,Mc-0,LL-0,Sei-0,Mv-0,Sg-1,Litva,Sorbo,Sp-0,Sq-1,Sq-8,Stw-0,Su-0,Sus-1,Ta-0,Tamm-2,…	NA
chr1	7537026	7537100	chr1	16737735	16738517	AT1TE55305	Jl-3	Col-0,Ove-0,PHW-2,PHW-34,Per-1,Or-0,Old-1,Pi-0,Pt-0,Pu2-23,Pla-0,Pog-0,Pu2-7,Pu2-8,Pro-0,Rak-2,Ra-0,Ragl-1,Qar-8a,Rennes-1,Ren-1,Rld-1,RMX-A02,Ren-11,Rd-0,Rou-0,RMX-A180,RRS-7,Sap-0,Rome-1,Seattle-0,Ob-0,Rhen-1,Se-0,RRS-10,Np-0,Nw-0,Neo-6,NC-6,NFA-8,NFA-10,Nok-3,Na-1,Ms-0,Mnz-0,Mir-0,Mh-0,Mz-0,Lp2-6,Lp2-2,Lm-2,Nc-1,Mc-0,LL-0,Sei-0,Mv-0,Sg-1,Litva,Sorbo,Sp-0,Sq-1,Sq-8,Stw-0,Su-0,Sus-1,Ta-0,Tamm-2,…	NA
chr1	7537028	7537103	chr1	17708150	17710775	AT1TE58820	Gie-0	Col-0,Ove-0,PHW-2,PHW-34,Per-1,Or-0,Old-1,Pi-0,Pt-0,Pu2-23,Pla-0,Pog-0,Pu2-7,Pu2-8,Pro-0,Rak-2,Ra-0,Ragl-1,Qar-8a,Rennes-1,Ren-1,Rld-1,RMX-A02,Ren-11,Rd-0,Rou-0,RMX-A180,RRS-7,Sap-0,Rome-1,Seattle-0,Ob-0,Rhen-1,Se-0,RRS-10,Np-0,Nw-0,Neo-6,NC-6,NFA-8,NFA-10,Nok-3,Na-1,Ms-0,Mnz-0,Mir-0,Mh-0,Mz-0,Lp2-6,Lp2-2,Lm-2,Nc-1,Mc-0,LL-0,Sei-0,Mv-0,Sg-1,Litva,Sorbo,Sp-0,Sq-1,Sq-8,Stw-0,Su-0,Sus-1,Ta-0,Tamm-2,…	NA
chr1	7543791	7543901	chr1	15760244	15761056	AT1TE51880,AT1TE51885	Es-0	Col-0,Ove-0,PHW-2,PHW-34,Per-1,Or-0,Old-1,Pi-0,Pt-0,Pu2-23,Pla-0,Pog-0,Pu2-7,Pu2-8,Pro-0,Rak-2,Ra-0,Ragl-1,Qar-8a,Rennes-1,Ren-1,Rld-1,RMX-A02,Ren-11,Rd-0,Rou-0,RMX-A180,RRS-7,Sap-0,Rome-1,Seattle-0,Ob-0,Rhen-1,Se-0,RRS-10,Np-0,Nw-0,Neo-6,NC-6,NFA-8,NFA-10,Nok-3,Na-1,Ms-0,Mnz-0,Mir-0,Mh-0,Mz-0,Lp2-6,Lp2-2,Lm-2,Nc-1,Mc-0,LL-0,Sei-0,Mv-0,Sg-1,Litva,Sorbo,Sp-0,Sq-1,Sq-8,Stw-0,Su-0,Sus-1,Ta-0,Tamm-2,…	NA
chr1	7546410	7546480	chr1	3360540	3360625	AT1TE10930	Rak-2,Krot-0,Ta-0,Li-2:1	Col-0,Ove-0,PHW-2,PHW-34,Per-1,Or-0,Old-1,Pi-0,Pt-0,Pu2-23,Pla-0,Pog-0,Pu2-7,Pu2-8,Pro-0,Ra-0,Ragl-1,Qar-8a,Rennes-1,Ren-1,Rld-1,RMX-A02,Ren-11,Rd-0,Rou-0,RMX-A180,RRS-7,Sap-0,Rome-1,Seattle-0,Ob-0,Rhen-1,Se-0,RRS-10,Np-0,Nw-0,Neo-6,NC-6,NFA-8,NFA-10,Nok-3,Na-1,Ms-0,Mnz-0,Mir-0,Mh-0,Mz-0,Lp2-6,Lp2-2,Lm-2,Nc-1,Mc-0,LL-0,Sei-0,Mv-0,Sg-1,Litva,Sorbo,Sp-0,Sq-1,Sq-8,Stw-0,Su-0,Sus-1,Tamm-2,Bla-1,Sf-1,…	NA
chr1	7560833	7560899	chr2	6578799	6585273	AT2TE26865	Ann-1	Col-0,Ove-0,PHW-2,PHW-34,Per-1,Or-0,Old-1,Pi-0,Pt-0,Pu2-23,Pla-0,Pog-0,Pu2-7,Pu2-8,Pro-0,Rak-2,Ra-0,Ragl-1,Qar-8a,Rennes-1,Ren-1,Rld-1,RMX-A02,Ren-11,Rd-0,Rou-0,RMX-A180,RRS-7,Sap-0,Rome-1,Seattle-0,Ob-0,Rhen-1,Se-0,RRS-10,Np-0,Nw-0,Neo-6,NC-6,NFA-8,NFA-10,Nok-3,Na-1,Ms-0,Mnz-0,Mir-0,Mh-0,Mz-0,Lp2-6,Lp2-2,Lm-2,Nc-1,Mc-0,LL-0,Sei-0,Mv-0,Sg-1,Litva,Sorbo,Sp-0,Sq-1,Sq-8,Stw-0,Su-0,Sus-1,Ta-0,Tamm-2,…	NA
chr1	7579070	7579175	chr1	21731638	21732236	AT1TE71705	Wa-1	Col-0,Ove-0,PHW-2,PHW-34,Per-1,Or-0,Old-1,Pi-0,Pt-0,Pu2-23,Pla-0,Pog-0,Pu2-7,Pu2-8,Pro-0,Rak-2,Ra-0,Ragl-1,Qar-8a,Rennes-1,Ren-1,Rld-1,RMX-A02,Ren-11,Rd-0,Rou-0,RMX-A180,RRS-7,Sap-0,Rome-1,Seattle-0,Ob-0,Rhen-1,Se-0,RRS-10,Np-0,Nw-0,Neo-6,NC-6,NFA-8,NFA-10,Nok-3,Na-1,Ms-0,Mnz-0,Mir-0,Mh-0,Mz-0,Lp2-6,Lp2-2,Lm-2,Nc-1,Mc-0,LL-0,Sei-0,Mv-0,Sg-1,Litva,Sorbo,Sp-0,Sq-1,Sq-8,Stw-0,Su-0,Sus-1,Ta-0,Tamm-2,…	NA
chr1	7579071	7579204	chr3	15676227	15677487	AT3TE63400,AT3TE63395	Anz-0,Ting-1	Col-0,Ove-0,PHW-2,PHW-34,Per-1,Or-0,Old-1,Pi-0,Pt-0,Pu2-23,Pla-0,Pog-0,Pu2-7,Pu2-8,Pro-0,Rak-2,Ra-0,Ragl-1,Qar-8a,Rennes-1,Ren-1,Rld-1,RMX-A02,Ren-11,Rd-0,Rou-0,RMX-A180,RRS-7,Sap-0,Rome-1,Seattle-0,Ob-0,Rhen-1,Se-0,RRS-10,Np-0,Nw-0,Neo-6,NC-6,NFA-8,NFA-10,Nok-3,Na-1,Ms-0,Mnz-0,Mir-0,Mh-0,Mz-0,Lp2-6,Lp2-2,Lm-2,Nc-1,Mc-0,LL-0,Sei-0,Mv-0,Sg-1,Litva,Sorbo,Sp-0,Sq-1,Sq-8,Stw-0,Su-0,Sus-1,Ta-0,Tamm-2,…	NA
chr1	7612481	7612624	chr5	22613355	22618266	AT5TE81385	Lp2-6,Aa-0,Kent	Col-0,Ove-0,PHW-2,PHW-34,Per-1,Or-0,Old-1,Pi-0,Pt-0,Pu2-23,Pla-0,Pog-0,Pu2-7,Pu2-8,Pro-0,Rak-2,Ra-0,Ragl-1,Qar-8a,Rennes-1,Ren-1,Rld-1,RMX-A02,Ren-11,Rd-0,Rou-0,RMX-A180,RRS-7,Sap-0,Rome-1,Seattle-0,Ob-0,Rhen-1,Se-0,RRS-10,Np-0,Nw-0,Neo-6,NC-6,NFA-8,NFA-10,Nok-3,Na-1,Ms-0,Mnz-0,Mir-0,Mh-0,Mz-0,Lp2-2,Lm-2,Nc-1,Mc-0,LL-0,Sei-0,Mv-0,Sg-1,Litva,Sorbo,Sp-0,Sq-1,Sq-8,Stw-0,Su-0,Sus-1,Ta-0,Tamm-2,Bla-1,…	NA
chr1	7673716	7673856	chr5	12615236	12622961	AT5TE44710,AT5TE44715	Ann-1	Col-0,Ove-0,PHW-2,PHW-34,Per-1,Or-0,Old-1,Pi-0,Pt-0,Pu2-23,Pla-0,Pog-0,Pu2-7,Pu2-8,Pro-0,Rak-2,Ra-0,Ragl-1,Qar-8a,Rennes-1,Ren-1,Rld-1,RMX-A02,Ren-11,Rd-0,Rou-0,RMX-A180,RRS-7,Sap-0,Rome-1,Seattle-0,Ob-0,Rhen-1,Se-0,RRS-10,Np-0,Nw-0,Neo-6,NC-6,NFA-8,NFA-10,Nok-3,Na-1,Ms-0,Mnz-0,Mir-0,Mh-0,Mz-0,Lp2-6,Lp2-2,Lm-2,Nc-1,Mc-0,LL-0,Sei-0,Mv-0,Sg-1,Litva,Sorbo,Sp-0,Sq-1,Sq-8,Stw-0,Su-0,Sus-1,Ta-0,Tamm-2,…	NA
chr1	7676579	7676698	chr4	6183356	6184091	AT4TE26195,AT4TE26180	Bs-1	Col-0,Ove-0,PHW-2,PHW-34,Per-1,Or-0,Old-1,Pi-0,Pt-0,Pu2-23,Pla-0,Pog-0,Pu2-7,Pu2-8,Pro-0,Rak-2,Ra-0,Ragl-1,Qar-8a,Rennes-1,Ren-1,Rld-1,RMX-A02,Ren-11,Rd-0,Rou-0,RMX-A180,RRS-7,Sap-0,Rome-1,Seattle-0,Ob-0,Rhen-1,Se-0,RRS-10,Np-0,Nw-0,Neo-6,NC-6,NFA-8,NFA-10,Nok-3,Na-1,Ms-0,Mnz-0,Mir-0,Mh-0,Mz-0,Lp2-6,Lp2-2,Lm-2,Nc-1,Mc-0,LL-0,Sei-0,Mv-0,Sg-1,Litva,Sorbo,Sp-0,Sq-1,Sq-8,Stw-0,Su-0,Sus-1,Ta-0,Tamm-2,…	NA
chr1	7696044	7696129	chr3	1555420	1560680	AT3TE06550	Ven-1,Er-0,Mc-0,Br-0	Col-0,Ove-0,PHW-2,PHW-34,Per-1,Or-0,Old-1,Pi-0,Pt-0,Pu2-23,Pla-0,Pog-0,Pu2-7,Pu2-8,Pro-0,Rak-2,Ra-0,Ragl-1,Qar-8a,Rennes-1,Ren-1,Rld-1,RMX-A02,Ren-11,Rd-0,Rou-0,RMX-A180,RRS-7,Sap-0,Rome-1,Seattle-0,Ob-0,Rhen-1,Se-0,RRS-10,Np-0,Nw-0,Neo-6,NC-6,NFA-8,NFA-10,Nok-3,Na-1,Ms-0,Mnz-0,Mir-0,Mh-0,Mz-0,Lp2-6,Lp2-2,Lm-2,Nc-1,LL-0,Sei-0,Mv-0,Sg-1,Litva,Sorbo,Sp-0,Sq-1,Sq-8,Stw-0,Su-0,Sus-1,Ta-0,Tamm-2,Bla-1…	NA
chr1	7722557	7722609	chr1	7714708	7722547	AT1TE24850	Br-0	Col-0,Ove-0,PHW-2,PHW-34,Per-1,Or-0,Old-1,Pi-0,Pt-0,Pu2-23,Pla-0,Pog-0,Pu2-7,Pu2-8,Pro-0,Rak-2,Ra-0,Ragl-1,Qar-8a,Rennes-1,Ren-1,Rld-1,RMX-A02,Ren-11,Rd-0,Rou-0,RMX-A180,RRS-7,Sap-0,Rome-1,Seattle-0,Ob-0,Rhen-1,Se-0,RRS-10,Np-0,Nw-0,Neo-6,NC-6,NFA-8,NFA-10,Nok-3,Na-1,Ms-0,Mnz-0,Mir-0,Mh-0,Mz-0,Lp2-6,Lp2-2,Lm-2,Nc-1,Mc-0,LL-0,Sei-0,Mv-0,Sg-1,Litva,Sorbo,Sp-0,Sq-1,Sq-8,Stw-0,Su-0,Sus-1,Ta-0,Tamm-2,…	NA
chr1	7724295	7724418	chr1	24004623	24005417	AT1TE78975	Et-0,Sg-1,Bs-1,Com-1,Kar-1,Cal-0,Kin-0,Ren-11,Uk-1,Bl-1,Gy-0,NC-6,Kil-0,Seattle-0,Ob-0,Ber,Utrecht,Mz-0,Rome-1,Pog-0,Etna-2	Col-0,Ove-0,PHW-2,PHW-34,Per-1,Or-0,Old-1,Pi-0,Pt-0,Pu2-23,Pla-0,Pu2-7,Pu2-8,Pro-0,Rak-2,Ra-0,Ragl-1,Qar-8a,Rennes-1,Ren-1,Rld-1,RMX-A02,Rd-0,Rou-0,RMX-A180,RRS-7,Sap-0,Rhen-1,Se-0,RRS-10,Np-0,Nw-0,Neo-6,NFA-8,NFA-10,Nok-3,Na-1,Ms-0,Mnz-0,Mir-0,Mh-0,Lp2-6,Lp2-2,Lm-2,Nc-1,Mc-0,LL-0,Sei-0,Mv-0,Litva,Sorbo,Sp-0,Sq-1,Sq-8,Stw-0,Su-0,Sus-1,Ta-0,Tamm-2,Bla-1,Sf-1,Si-0,Tamm-27,Tha-1,Ting-1,Tol-0,Ts-1,Ts…	old
chr1	7730821	7730876	chr1	15421859	15428011	AT1TE50890	Np-0	Col-0,Ove-0,PHW-2,PHW-34,Per-1,Or-0,Old-1,Pi-0,Pt-0,Pu2-23,Pla-0,Pog-0,Pu2-7,Pu2-8,Pro-0,Rak-2,Ra-0,Ragl-1,Qar-8a,Rennes-1,Ren-1,Rld-1,RMX-A02,Ren-11,Rd-0,Rou-0,RMX-A180,RRS-7,Sap-0,Rome-1,Seattle-0,Ob-0,Rhen-1,Se-0,RRS-10,Nw-0,Neo-6,NC-6,NFA-8,NFA-10,Nok-3,Na-1,Ms-0,Mnz-0,Mir-0,Mh-0,Mz-0,Lp2-6,Lp2-2,Lm-2,Nc-1,Mc-0,LL-0,Sei-0,Mv-0,Sg-1,Litva,Sorbo,Sp-0,Sq-1,Sq-8,Stw-0,Su-0,Sus-1,Ta-0,Tamm-2,Bla-1…	NA
chr1	7748463	7748593	chr5	7056105	7057389	AT5TE25535	An-1	Col-0,Ove-0,PHW-2,PHW-34,Per-1,Or-0,Old-1,Pi-0,Pt-0,Pu2-23,Pla-0,Pog-0,Pu2-7,Pu2-8,Pro-0,Rak-2,Ra-0,Ragl-1,Qar-8a,Rennes-1,Ren-1,Rld-1,RMX-A02,Ren-11,Rd-0,Rou-0,RMX-A180,RRS-7,Sap-0,Rome-1,Seattle-0,Ob-0,Rhen-1,Se-0,RRS-10,Np-0,Nw-0,Neo-6,NC-6,NFA-8,NFA-10,Nok-3,Na-1,Ms-0,Mnz-0,Mir-0,Mh-0,Mz-0,Lp2-6,Lp2-2,Lm-2,Nc-1,Mc-0,LL-0,Sei-0,Mv-0,Sg-1,Litva,Sorbo,Sp-0,Sq-1,Sq-8,Stw-0,Su-0,Sus-1,Ta-0,Tamm-2,…	NA
chr1	7748464	7748587	chr2	8893463	8895164	AT2TE37435	Bu-0,Kb-0,Wil-1,Mh-0,Kl-5	Col-0,Ove-0,PHW-2,PHW-34,Per-1,Or-0,Old-1,Pi-0,Pt-0,Pu2-23,Pla-0,Pog-0,Pu2-7,Pu2-8,Pro-0,Rak-2,Ra-0,Ragl-1,Qar-8a,Rennes-1,Ren-1,Rld-1,RMX-A02,Ren-11,Rd-0,Rou-0,RMX-A180,RRS-7,Sap-0,Rome-1,Seattle-0,Ob-0,Rhen-1,Se-0,RRS-10,Np-0,Nw-0,Neo-6,NC-6,NFA-8,NFA-10,Nok-3,Na-1,Ms-0,Mnz-0,Mir-0,Mz-0,Lp2-6,Lp2-2,Lm-2,Nc-1,Mc-0,LL-0,Sei-0,Mv-0,Sg-1,Litva,Sorbo,Sp-0,Sq-1,Sq-8,Stw-0,Su-0,Sus-1,Ta-0,Tamm-2,Bla-1…	NA
chr1	7776867	7776994	chr5	18475044	18479084	AT5TE66500	NFA-8	Col-0,Ove-0,PHW-2,PHW-34,Per-1,Or-0,Old-1,Pi-0,Pt-0,Pu2-23,Pla-0,Pog-0,Pu2-7,Pu2-8,Pro-0,Rak-2,Ra-0,Ragl-1,Qar-8a,Rennes-1,Ren-1,Rld-1,RMX-A02,Ren-11,Rd-0,Rou-0,RMX-A180,RRS-7,Sap-0,Rome-1,Seattle-0,Ob-0,Rhen-1,Se-0,RRS-10,Np-0,Nw-0,Neo-6,NC-6,NFA-10,Nok-3,Na-1,Ms-0,Mnz-0,Mir-0,Mh-0,Mz-0,Lp2-6,Lp2-2,Lm-2,Nc-1,Mc-0,LL-0,Sei-0,Mv-0,Sg-1,Litva,Sorbo,Sp-0,Sq-1,Sq-8,Stw-0,Su-0,Sus-1,Ta-0,Tamm-2,Bla-1,…	NA
chr1	7821532	7821676	chr5	7417333	7417937	AT5TE26820	Anholt-1,Nc-1,Br-0,Boot-1,Ei-2,Ang-0,CIBC-17,Ag-0,Tscha-1	Col-0,Ove-0,PHW-2,PHW-34,Per-1,Or-0,Old-1,Pi-0,Pt-0,Pu2-23,Pla-0,Pog-0,Pu2-7,Pu2-8,Pro-0,Rak-2,Ra-0,Ragl-1,Qar-8a,Rennes-1,Ren-1,Rld-1,RMX-A02,Ren-11,Rd-0,Rou-0,RMX-A180,RRS-7,Sap-0,Rome-1,Seattle-0,Ob-0,Rhen-1,Se-0,RRS-10,Np-0,Nw-0,Neo-6,NC-6,NFA-8,NFA-10,Nok-3,Na-1,Ms-0,Mnz-0,Mir-0,Mh-0,Mz-0,Lp2-6,Lp2-2,Lm-2,Mc-0,LL-0,Sei-0,Mv-0,Sg-1,Litva,Sorbo,Sp-0,Sq-1,Sq-8,Stw-0,Su-0,Sus-1,Ta-0,Tamm-2,Bla-1…	young
chr1	7822879	7823018	chr3	15009648	15014979	AT3TE61205	Ba-1	Col-0,Ove-0,PHW-2,PHW-34,Per-1,Or-0,Old-1,Pi-0,Pt-0,Pu2-23,Pla-0,Pog-0,Pu2-7,Pu2-8,Pro-0,Rak-2,Ra-0,Ragl-1,Qar-8a,Rennes-1,Ren-1,Rld-1,RMX-A02,Ren-11,Rd-0,Rou-0,RMX-A180,RRS-7,Sap-0,Rome-1,Seattle-0,Ob-0,Rhen-1,Se-0,RRS-10,Np-0,Nw-0,Neo-6,NC-6,NFA-8,NFA-10,Nok-3,Na-1,Ms-0,Mnz-0,Mir-0,Mh-0,Mz-0,Lp2-6,Lp2-2,Lm-2,Nc-1,Mc-0,LL-0,Sei-0,Mv-0,Sg-1,Litva,Sorbo,Sp-0,Sq-1,Sq-8,Stw-0,Su-0,Sus-1,Ta-0,Tamm-2,…	NA
chr1	7831548	7831684	chr3	18243803	18244528	AT3TE74020	Db-1,Wil-1,Tu-0,PHW-2	Col-0,Ove-0,PHW-34,Per-1,Or-0,Old-1,Pi-0,Pt-0,Pu2-23,Pla-0,Pog-0,Pu2-7,Pu2-8,Pro-0,Rak-2,Ragl-1,Qar-8a,Rennes-1,Ren-1,Rld-1,RMX-A02,Ren-11,Rd-0,Rou-0,RMX-A180,RRS-7,Sap-0,Rome-1,Seattle-0,Ob-0,Rhen-1,Se-0,RRS-10,Np-0,Nw-0,Neo-6,NC-6,NFA-8,NFA-10,Nok-3,Na-1,Ms-0,Mnz-0,Mir-0,Mh-0,Mz-0,Lp2-6,Lp2-2,Lm-2,Nc-1,Mc-0,LL-0,Sei-0,Mv-0,Sg-1,Litva,Sorbo,Sp-0,Sq-1,Sq-8,Stw-0,Su-0,Sus-1,Ta-0,Tamm-2,Bla-1,Sf-1,…	NA
chr1	7855506	7855643	chr4	8591243	8591624	AT4TE38275	Ge-0,Rome-1,Kin-0,Ema-1,Pna-17,Gre-0,Sq-1,Knox-10,RRS-10,Buckhorn-Pass,Gr-1,Tol-0,Ren-1,Gy-0,Dem-4,Gifu-2,Tha-1,Abd-0,Bs-1,Com-1,HR-5,Rennes-1,Tul-0,Mv-0,Rou-0,Seattle-0,Pu2-8,Wl-0,Pu2-7,Cnt-1	Col-0,Ove-0,PHW-2,PHW-34,Per-1,Or-0,Old-1,Pi-0,Pt-0,Pu2-23,Pla-0,Pog-0,Pro-0,Rak-2,Ra-0,Ragl-1,Qar-8a,Rld-1,RMX-A02,Ren-11,Rd-0,RMX-A180,RRS-7,Sap-0,Ob-0,Rhen-1,Se-0,Np-0,Nw-0,Neo-6,NC-6,NFA-8,NFA-10,Nok-3,Na-1,Ms-0,Mnz-0,Mir-0,Mh-0,Mz-0,Lp2-6,Lp2-2,Lm-2,Nc-1,Mc-0,LL-0,Sei-0,Sg-1,Litva,Sorbo,Sp-0,Sq-8,Stw-0,Su-0,Sus-1,Ta-0,Tamm-2,Bla-1,Sf-1,Si-0,Tamm-27,Ting-1,Ts-1,Ts-5,Tscha-1,Tu-0,Ty-0,Uk-1,Uod…	old
chr1	7890004	7890099	chr5	9516313	9517374	AT5TE34565	Ms-0	Col-0,Ove-0,PHW-2,PHW-34,Per-1,Or-0,Old-1,Pi-0,Pt-0,Pu2-23,Pla-0,Pog-0,Pu2-7,Pu2-8,Pro-0,Rak-2,Ra-0,Ragl-1,Qar-8a,Rennes-1,Ren-1,Rld-1,RMX-A02,Ren-11,Rd-0,Rou-0,RMX-A180,RRS-7,Sap-0,Rome-1,Seattle-0,Ob-0,Rhen-1,Se-0,RRS-10,Np-0,Nw-0,Neo-6,NC-6,NFA-8,NFA-10,Nok-3,Na-1,Mnz-0,Mir-0,Mh-0,Mz-0,Lp2-6,Lp2-2,Lm-2,Nc-1,Mc-0,LL-0,Sei-0,Mv-0,Sg-1,Litva,Sorbo,Sp-0,Sq-1,Sq-8,Stw-0,Su-0,Sus-1,Ta-0,Tamm-2,Bla-1…	NA
chr1	7900245	7900374	chr1	8290585	8292025	AT1TE26735	Do-0,Tamm-27,Cvi-0	Col-0,Ove-0,PHW-2,PHW-34,Per-1,Or-0,Old-1,Pi-0,Pt-0,Pu2-23,Pla-0,Pog-0,Pu2-7,Pu2-8,Pro-0,Rak-2,Ra-0,Ragl-1,Qar-8a,Rennes-1,Ren-1,Rld-1,RMX-A02,Ren-11,Rd-0,Rou-0,RMX-A180,RRS-7,Sap-0,Rome-1,Seattle-0,Ob-0,Rhen-1,Se-0,RRS-10,Np-0,Nw-0,Neo-6,NC-6,NFA-8,NFA-10,Nok-3,Na-1,Ms-0,Mnz-0,Mir-0,Mh-0,Mz-0,Lp2-6,Lp2-2,Lm-2,Nc-1,Mc-0,LL-0,Sei-0,Mv-0,Sg-1,Litva,Sorbo,Sp-0,Sq-1,Sq-8,Stw-0,Su-0,Sus-1,Ta-0,Tamm-2,…	NA
chr1	7917339	7917410	chr3	16436943	16437072	AT3TE66615	Ko-2	Col-0,Ove-0,PHW-2,PHW-34,Per-1,Or-0,Old-1,Pi-0,Pt-0,Pu2-23,Pla-0,Pog-0,Pu2-7,Pu2-8,Pro-0,Rak-2,Ra-0,Ragl-1,Qar-8a,Rennes-1,Ren-1,Rld-1,RMX-A02,Ren-11,Rd-0,Rou-0,RMX-A180,RRS-7,Sap-0,Rome-1,Seattle-0,Ob-0,Rhen-1,Se-0,RRS-10,Np-0,Nw-0,Neo-6,NC-6,NFA-8,NFA-10,Nok-3,Na-1,Ms-0,Mnz-0,Mir-0,Mh-0,Mz-0,Lp2-6,Lp2-2,Lm-2,Nc-1,Mc-0,LL-0,Sei-0,Mv-0,Sg-1,Litva,Sorbo,Sp-0,Sq-1,Sq-8,Stw-0,Su-0,Sus-1,Ta-0,Tamm-2,…	NA
chr1	7927398	7927523	chr1	7985126	7986420	AT1TE25685	Li-2:1	Col-0,Ove-0,PHW-2,PHW-34,Per-1,Or-0,Old-1,Pi-0,Pt-0,Pu2-23,Pla-0,Pog-0,Pu2-7,Pu2-8,Pro-0,Rak-2,Ra-0,Ragl-1,Qar-8a,Rennes-1,Ren-1,Rld-1,RMX-A02,Ren-11,Rd-0,Rou-0,RMX-A180,RRS-7,Sap-0,Rome-1,Seattle-0,Ob-0,Rhen-1,Se-0,RRS-10,Np-0,Nw-0,Neo-6,NC-6,NFA-8,NFA-10,Nok-3,Na-1,Ms-0,Mnz-0,Mir-0,Mh-0,Mz-0,Lp2-6,Lp2-2,Lm-2,Nc-1,Mc-0,LL-0,Sei-0,Mv-0,Sg-1,Litva,Sorbo,Sp-0,Sq-1,Sq-8,Stw-0,Su-0,Sus-1,Ta-0,Tamm-2,…	NA
chr1	7946681	7946793	chr2	10001480	10009658	AT2TE42810	Dr-0,Da_1_-12,Dra-0	Col-0,Ove-0,PHW-2,PHW-34,Per-1,Or-0,Old-1,Pi-0,Pt-0,Pu2-23,Pla-0,Pog-0,Pu2-7,Pu2-8,Pro-0,Rak-2,Ra-0,Ragl-1,Qar-8a,Rennes-1,Ren-1,Rld-1,RMX-A02,Ren-11,Rd-0,Rou-0,RMX-A180,RRS-7,Sap-0,Rome-1,Seattle-0,Ob-0,Rhen-1,Se-0,RRS-10,Np-0,Nw-0,Neo-6,NC-6,NFA-8,NFA-10,Nok-3,Na-1,Ms-0,Mnz-0,Mir-0,Mh-0,Mz-0,Lp2-6,Lp2-2,Lm-2,Nc-1,Mc-0,LL-0,Sei-0,Mv-0,Sg-1,Litva,Sorbo,Sp-0,Sq-1,Sq-8,Stw-0,Su-0,Sus-1,Ta-0,Tamm-2,…	NA
chr1	7948096	7948244	chr1	11699258	11701926	AT1TE37890	Co,PHW-2,Lip-0,Pu2-8,CIBC-5,Tu-0,NFA-8,Pu2-7	Col-0,Ove-0,PHW-34,Per-1,Or-0,Old-1,Pi-0,Pt-0,Pu2-23,Pla-0,Pog-0,Pro-0,Rak-2,Ra-0,Ragl-1,Qar-8a,Rennes-1,Ren-1,Rld-1,RMX-A02,Ren-11,Rd-0,Rou-0,RMX-A180,RRS-7,Sap-0,Rome-1,Seattle-0,Ob-0,Rhen-1,Se-0,RRS-10,Np-0,Nw-0,Neo-6,NC-6,NFA-10,Nok-3,Na-1,Ms-0,Mnz-0,Mir-0,Mh-0,Mz-0,Lp2-6,Lp2-2,Lm-2,Nc-1,Mc-0,LL-0,Sei-0,Mv-0,Sg-1,Litva,Sorbo,Sp-0,Sq-1,Sq-8,Stw-0,Su-0,Sus-1,Ta-0,Tamm-2,Bla-1,Sf-1,Si-0,Tamm-27,…	young
chr1	7948434	7948556	chr1	17516123	17516267	AT1TE58065	Bl-1	Col-0,Ove-0,PHW-2,PHW-34,Per-1,Or-0,Old-1,Pi-0,Pt-0,Pu2-23,Pla-0,Pog-0,Pu2-7,Pu2-8,Pro-0,Rak-2,Ra-0,Ragl-1,Qar-8a,Rennes-1,Ren-1,Rld-1,RMX-A02,Ren-11,Rd-0,Rou-0,RMX-A180,RRS-7,Sap-0,Rome-1,Seattle-0,Ob-0,Rhen-1,Se-0,RRS-10,Np-0,Nw-0,Neo-6,NC-6,NFA-8,NFA-10,Nok-3,Na-1,Ms-0,Mnz-0,Mir-0,Mh-0,Mz-0,Lp2-6,Lp2-2,Lm-2,Nc-1,Mc-0,LL-0,Sei-0,Mv-0,Sg-1,Litva,Sorbo,Sp-0,Sq-1,Sq-8,Stw-0,Su-0,Sus-1,Ta-0,Tamm-2,…	NA
chr1	7948954	7949025	chr3	16436943	16437072	AT3TE66615	Ge-0	Col-0,Ove-0,PHW-2,PHW-34,Per-1,Or-0,Old-1,Pi-0,Pt-0,Pu2-23,Pla-0,Pog-0,Pu2-7,Pu2-8,Pro-0,Rak-2,Ra-0,Ragl-1,Qar-8a,Rennes-1,Ren-1,Rld-1,RMX-A02,Ren-11,Rd-0,Rou-0,RMX-A180,RRS-7,Sap-0,Rome-1,Seattle-0,Ob-0,Rhen-1,Se-0,RRS-10,Np-0,Nw-0,Neo-6,NC-6,NFA-8,NFA-10,Nok-3,Na-1,Ms-0,Mnz-0,Mir-0,Mh-0,Mz-0,Lp2-6,Lp2-2,Lm-2,Nc-1,Mc-0,LL-0,Sei-0,Mv-0,Sg-1,Litva,Sorbo,Sp-0,Sq-1,Sq-8,Stw-0,Su-0,Sus-1,Ta-0,Tamm-2,…	NA
chr1	7952851	7952976	chr1	25159043	25163500	AT1TE82600	Rome-1,Hau-0,Kent,Ema-1,Co-1,Seattle-0,Pro-0,Et-0,Ren-1,An-1,Ra-0,Ang-0,Gu-0,Kin-0,Np-0,Mnz-0,DraIII-1,Durh-1,Com-1,Rennes-1,Rou-0,Benk-1,Er-0,PHW-34,DraII-1,Ba-1	Col-0,Ove-0,PHW-2,Per-1,Or-0,Old-1,Pi-0,Pt-0,Pu2-23,Pla-0,Pog-0,Pu2-7,Pu2-8,Rak-2,Ragl-1,Qar-8a,Rld-1,RMX-A02,Ren-11,Rd-0,RMX-A180,RRS-7,Sap-0,Ob-0,Rhen-1,Se-0,RRS-10,Nw-0,Neo-6,NC-6,NFA-8,NFA-10,Nok-3,Na-1,Ms-0,Mir-0,Mh-0,Mz-0,Lp2-6,Lp2-2,Lm-2,Nc-1,Mc-0,LL-0,Sei-0,Mv-0,Sg-1,Litva,Sorbo,Sp-0,Sq-1,Sq-8,Stw-0,Su-0,Sus-1,Ta-0,Tamm-2,Bla-1,Sf-1,Si-0,Tamm-27,Tha-1,Ting-1,Tol-0,Ts-1,Ts-5,Tscha-1,Tu-0,T…	young
chr1	7959342	7959425	chr1	16752948	16753927	AT1TE55345	El-0,Kin-0,Seattle-0,Aa-0	Col-0,Ove-0,PHW-2,PHW-34,Per-1,Or-0,Old-1,Pi-0,Pt-0,Pu2-23,Pla-0,Pog-0,Pu2-7,Pu2-8,Pro-0,Rak-2,Ra-0,Ragl-1,Qar-8a,Rennes-1,Ren-1,Rld-1,RMX-A02,Ren-11,Rd-0,Rou-0,RMX-A180,RRS-7,Sap-0,Rome-1,Ob-0,Rhen-1,Se-0,RRS-10,Np-0,Nw-0,Neo-6,NC-6,NFA-8,NFA-10,Nok-3,Na-1,Ms-0,Mnz-0,Mir-0,Mh-0,Mz-0,Lp2-6,Lp2-2,Lm-2,Nc-1,Mc-0,LL-0,Sei-0,Mv-0,Sg-1,Litva,Sorbo,Sp-0,Sq-1,Sq-8,Stw-0,Su-0,Sus-1,Ta-0,Tamm-2,Bla-1,Sf-1…	NA
chr1	7959343	7959435	chr4	5352510	5352830	AT4TE22305	PHW-34,Bla-1,Nok-3	Col-0,Ove-0,PHW-2,Per-1,Or-0,Old-1,Pi-0,Pt-0,Pu2-23,Pla-0,Pog-0,Pu2-7,Pu2-8,Pro-0,Rak-2,Ra-0,Ragl-1,Qar-8a,Rennes-1,Ren-1,Rld-1,RMX-A02,Ren-11,Rd-0,Rou-0,RMX-A180,RRS-7,Sap-0,Rome-1,Seattle-0,Ob-0,Rhen-1,Se-0,RRS-10,Np-0,Nw-0,Neo-6,NC-6,NFA-8,NFA-10,Na-1,Ms-0,Mnz-0,Mir-0,Mh-0,Mz-0,Lp2-6,Lp2-2,Lm-2,Nc-1,Mc-0,LL-0,Sei-0,Mv-0,Sg-1,Litva,Sorbo,Sp-0,Sq-1,Sq-8,Stw-0,Su-0,Sus-1,Ta-0,Tamm-2,Sf-1,Si-0,Tam…	NA
chr1	7968882	7969009	chr1	13260952	13263559	AT1TE43350	Litva	Col-0,Ove-0,PHW-2,PHW-34,Per-1,Or-0,Old-1,Pi-0,Pt-0,Pu2-23,Pla-0,Pog-0,Pu2-7,Pu2-8,Pro-0,Rak-2,Ra-0,Ragl-1,Qar-8a,Rennes-1,Ren-1,Rld-1,RMX-A02,Ren-11,Rd-0,Rou-0,RMX-A180,RRS-7,Sap-0,Rome-1,Seattle-0,Ob-0,Rhen-1,Se-0,RRS-10,Np-0,Nw-0,Neo-6,NC-6,NFA-8,NFA-10,Nok-3,Na-1,Ms-0,Mnz-0,Mir-0,Mh-0,Mz-0,Lp2-6,Lp2-2,Lm-2,Nc-1,Mc-0,LL-0,Sei-0,Mv-0,Sg-1,Sorbo,Sp-0,Sq-1,Sq-8,Stw-0,Su-0,Sus-1,Ta-0,Tamm-2,Bla-1,…	NA
chr1	7974599	7974704	chr1	7968913	7969360	AT1TE25640	Benk-1	Col-0,Ove-0,PHW-2,PHW-34,Per-1,Or-0,Old-1,Pi-0,Pt-0,Pu2-23,Pla-0,Pog-0,Pu2-7,Pu2-8,Pro-0,Rak-2,Ra-0,Ragl-1,Qar-8a,Rennes-1,Ren-1,Rld-1,RMX-A02,Ren-11,Rd-0,Rou-0,RMX-A180,RRS-7,Sap-0,Rome-1,Seattle-0,Ob-0,Rhen-1,Se-0,RRS-10,Np-0,Nw-0,Neo-6,NC-6,NFA-8,NFA-10,Nok-3,Na-1,Ms-0,Mnz-0,Mir-0,Mh-0,Mz-0,Lp2-6,Lp2-2,Lm-2,Nc-1,Mc-0,LL-0,Sei-0,Mv-0,Sg-1,Litva,Sorbo,Sp-0,Sq-1,Sq-8,Stw-0,Su-0,Sus-1,Ta-0,Tamm-2,…	NA
chr1	7982279	7982322	chr2	7418747	7418892	AT2TE30405	Sorbo	Col-0,Ove-0,PHW-2,PHW-34,Per-1,Or-0,Old-1,Pi-0,Pt-0,Pu2-23,Pla-0,Pog-0,Pu2-7,Pu2-8,Pro-0,Rak-2,Ra-0,Ragl-1,Qar-8a,Rennes-1,Ren-1,Rld-1,RMX-A02,Ren-11,Rd-0,Rou-0,RMX-A180,RRS-7,Sap-0,Rome-1,Seattle-0,Ob-0,Rhen-1,Se-0,RRS-10,Np-0,Nw-0,Neo-6,NC-6,NFA-8,NFA-10,Nok-3,Na-1,Ms-0,Mnz-0,Mir-0,Mh-0,Mz-0,Lp2-6,Lp2-2,Lm-2,Nc-1,Mc-0,LL-0,Sei-0,Mv-0,Sg-1,Litva,Sp-0,Sq-1,Sq-8,Stw-0,Su-0,Sus-1,Ta-0,Tamm-2,Bla-1,…	NA
chr1	7986371	7986422	chr4	5932446	5932548	AT4TE24995	Knox-18,Amel-1,Nc-1	Col-0,Ove-0,PHW-2,PHW-34,Per-1,Or-0,Old-1,Pi-0,Pt-0,Pu2-23,Pla-0,Pog-0,Pu2-7,Pu2-8,Pro-0,Rak-2,Ra-0,Ragl-1,Qar-8a,Rennes-1,Ren-1,Rld-1,RMX-A02,Ren-11,Rd-0,Rou-0,RMX-A180,RRS-7,Sap-0,Rome-1,Seattle-0,Ob-0,Rhen-1,Se-0,RRS-10,Np-0,Nw-0,Neo-6,NC-6,NFA-8,NFA-10,Nok-3,Na-1,Ms-0,Mnz-0,Mir-0,Mh-0,Mz-0,Lp2-6,Lp2-2,Lm-2,Mc-0,LL-0,Sei-0,Mv-0,Sg-1,Litva,Sorbo,Sp-0,Sq-1,Sq-8,Stw-0,Su-0,Sus-1,Ta-0,Tamm-2,Bla-1…	NA
chr1	8002776	8002915	chr3	18055221	18056033	AT3TE73190	Da_1_-12	Col-0,Ove-0,PHW-2,PHW-34,Per-1,Or-0,Old-1,Pi-0,Pt-0,Pu2-23,Pla-0,Pog-0,Pu2-7,Pu2-8,Pro-0,Rak-2,Ra-0,Ragl-1,Qar-8a,Rennes-1,Ren-1,Rld-1,RMX-A02,Ren-11,Rd-0,Rou-0,RMX-A180,RRS-7,Sap-0,Rome-1,Seattle-0,Ob-0,Rhen-1,Se-0,RRS-10,Np-0,Nw-0,Neo-6,NC-6,NFA-8,NFA-10,Nok-3,Na-1,Ms-0,Mnz-0,Mir-0,Mh-0,Mz-0,Lp2-6,Lp2-2,Lm-2,Nc-1,Mc-0,LL-0,Sei-0,Mv-0,Sg-1,Litva,Sorbo,Sp-0,Sq-1,Sq-8,Stw-0,Su-0,Sus-1,Ta-0,Tamm-2,…	NA
chr1	8036532	8036655	chr1	13058486	13061316	AT1TE42635	Ts-5	Col-0,Ove-0,PHW-2,PHW-34,Per-1,Or-0,Old-1,Pi-0,Pt-0,Pu2-23,Pla-0,Pog-0,Pu2-7,Pu2-8,Pro-0,Rak-2,Ra-0,Ragl-1,Qar-8a,Rennes-1,Ren-1,Rld-1,RMX-A02,Ren-11,Rd-0,Rou-0,RMX-A180,RRS-7,Sap-0,Rome-1,Seattle-0,Ob-0,Rhen-1,Se-0,RRS-10,Np-0,Nw-0,Neo-6,NC-6,NFA-8,NFA-10,Nok-3,Na-1,Ms-0,Mnz-0,Mir-0,Mh-0,Mz-0,Lp2-6,Lp2-2,Lm-2,Nc-1,Mc-0,LL-0,Sei-0,Mv-0,Sg-1,Litva,Sorbo,Sp-0,Sq-1,Sq-8,Stw-0,Su-0,Sus-1,Ta-0,Tamm-2,…	NA
chr1	8045229	8045331	chr1	7985126	7986420	AT1TE25685	Lan-0	Col-0,Ove-0,PHW-2,PHW-34,Per-1,Or-0,Old-1,Pi-0,Pt-0,Pu2-23,Pla-0,Pog-0,Pu2-7,Pu2-8,Pro-0,Rak-2,Ra-0,Ragl-1,Qar-8a,Rennes-1,Ren-1,Rld-1,RMX-A02,Ren-11,Rd-0,Rou-0,RMX-A180,RRS-7,Sap-0,Rome-1,Seattle-0,Ob-0,Rhen-1,Se-0,RRS-10,Np-0,Nw-0,Neo-6,NC-6,NFA-8,NFA-10,Nok-3,Na-1,Ms-0,Mnz-0,Mir-0,Mh-0,Mz-0,Lp2-6,Lp2-2,Lm-2,Nc-1,Mc-0,LL-0,Sei-0,Mv-0,Sg-1,Litva,Sorbo,Sp-0,Sq-1,Sq-8,Stw-0,Su-0,Sus-1,Ta-0,Tamm-2,…	NA
chr1	8054164	8054250	chr1	3497680	3498873	AT1TE11380,AT1TE11385	Ak-1,Krot-0,Van-0,Gel-1	Col-0,Ove-0,PHW-2,PHW-34,Per-1,Or-0,Old-1,Pi-0,Pt-0,Pu2-23,Pla-0,Pog-0,Pu2-7,Pu2-8,Pro-0,Rak-2,Ra-0,Ragl-1,Qar-8a,Rennes-1,Ren-1,Rld-1,RMX-A02,Ren-11,Rd-0,Rou-0,RMX-A180,RRS-7,Sap-0,Rome-1,Seattle-0,Ob-0,Rhen-1,Se-0,RRS-10,Np-0,Nw-0,Neo-6,NC-6,NFA-8,NFA-10,Nok-3,Na-1,Ms-0,Mnz-0,Mir-0,Mh-0,Mz-0,Lp2-6,Lp2-2,Lm-2,Nc-1,Mc-0,LL-0,Sei-0,Mv-0,Sg-1,Litva,Sorbo,Sp-0,Sq-1,Sq-8,Stw-0,Su-0,Sus-1,Ta-0,Tamm-2,…	NA
chr1	8074268	8074336	chr3	19520643	19521598	AT3TE79240	Kas-2,Zal-1	Col-0,Ove-0,PHW-2,PHW-34,Per-1,Or-0,Old-1,Pi-0,Pt-0,Pu2-23,Pla-0,Pog-0,Pu2-7,Pu2-8,Pro-0,Rak-2,Ra-0,Ragl-1,Qar-8a,Rennes-1,Ren-1,Rld-1,RMX-A02,Ren-11,Rd-0,Rou-0,RMX-A180,RRS-7,Sap-0,Rome-1,Seattle-0,Ob-0,Rhen-1,Se-0,RRS-10,Np-0,Nw-0,Neo-6,NC-6,NFA-8,NFA-10,Nok-3,Na-1,Ms-0,Mnz-0,Mir-0,Mh-0,Mz-0,Lp2-6,Lp2-2,Lm-2,Nc-1,Mc-0,LL-0,Sei-0,Mv-0,Sg-1,Litva,Sorbo,Sp-0,Sq-1,Sq-8,Stw-0,Su-0,Sus-1,Ta-0,Tamm-2,…	NA
chr1	8102627	8102702	chr4	8960413	8960508	AT4TE40120	Ann-1	Col-0,Ove-0,PHW-2,PHW-34,Per-1,Or-0,Old-1,Pi-0,Pt-0,Pu2-23,Pla-0,Pog-0,Pu2-7,Pu2-8,Pro-0,Rak-2,Ra-0,Ragl-1,Qar-8a,Rennes-1,Ren-1,Rld-1,RMX-A02,Ren-11,Rd-0,Rou-0,RMX-A180,RRS-7,Sap-0,Rome-1,Seattle-0,Ob-0,Rhen-1,Se-0,RRS-10,Np-0,Nw-0,Neo-6,NC-6,NFA-8,NFA-10,Nok-3,Na-1,Ms-0,Mnz-0,Mir-0,Mh-0,Mz-0,Lp2-6,Lp2-2,Lm-2,Nc-1,Mc-0,LL-0,Sei-0,Mv-0,Sg-1,Litva,Sorbo,Sp-0,Sq-1,Sq-8,Stw-0,Su-0,Sus-1,Ta-0,Tamm-2,…	NA
chr1	8114011	8114131	chr2	9486209	9486375	AT2TE40355	Kas-1,Sorbo	Col-0,Ove-0,PHW-2,PHW-34,Per-1,Or-0,Old-1,Pi-0,Pt-0,Pu2-23,Pla-0,Pog-0,Pu2-7,Pu2-8,Pro-0,Rak-2,Ra-0,Ragl-1,Qar-8a,Rennes-1,Ren-1,Rld-1,RMX-A02,Ren-11,Rd-0,Rou-0,RMX-A180,RRS-7,Sap-0,Rome-1,Seattle-0,Ob-0,Rhen-1,Se-0,RRS-10,Np-0,Nw-0,Neo-6,NC-6,NFA-8,NFA-10,Nok-3,Na-1,Ms-0,Mnz-0,Mir-0,Mh-0,Mz-0,Lp2-6,Lp2-2,Lm-2,Nc-1,Mc-0,LL-0,Sei-0,Mv-0,Sg-1,Litva,Sp-0,Sq-1,Sq-8,Stw-0,Su-0,Sus-1,Ta-0,Tamm-2,Bla-1,…	NA
chr1	8132501	8132632	chr3	22695566	22700522	AT3TE92525	Es-0	Col-0,Ove-0,PHW-2,PHW-34,Per-1,Or-0,Old-1,Pi-0,Pt-0,Pu2-23,Pla-0,Pog-0,Pu2-7,Pu2-8,Pro-0,Rak-2,Ra-0,Ragl-1,Qar-8a,Rennes-1,Ren-1,Rld-1,RMX-A02,Ren-11,Rd-0,Rou-0,RMX-A180,RRS-7,Sap-0,Rome-1,Seattle-0,Ob-0,Rhen-1,Se-0,RRS-10,Np-0,Nw-0,Neo-6,NC-6,NFA-8,NFA-10,Nok-3,Na-1,Ms-0,Mnz-0,Mir-0,Mh-0,Mz-0,Lp2-6,Lp2-2,Lm-2,Nc-1,Mc-0,LL-0,Sei-0,Mv-0,Sg-1,Litva,Sorbo,Sp-0,Sq-1,Sq-8,Stw-0,Su-0,Sus-1,Ta-0,Tamm-2,…	NA
chr1	8137906	8138040	chr1	24718477	24719103	AT1TE81195	An-1,Bd-0,Cal-0	Col-0,Ove-0,PHW-2,PHW-34,Per-1,Or-0,Old-1,Pi-0,Pt-0,Pu2-23,Pla-0,Pog-0,Pu2-7,Pu2-8,Pro-0,Rak-2,Ra-0,Ragl-1,Qar-8a,Rennes-1,Ren-1,Rld-1,RMX-A02,Ren-11,Rd-0,Rou-0,RMX-A180,RRS-7,Sap-0,Rome-1,Seattle-0,Ob-0,Rhen-1,Se-0,RRS-10,Np-0,Nw-0,Neo-6,NC-6,NFA-8,NFA-10,Nok-3,Na-1,Ms-0,Mnz-0,Mir-0,Mh-0,Mz-0,Lp2-6,Lp2-2,Lm-2,Nc-1,Mc-0,LL-0,Sei-0,Mv-0,Sg-1,Litva,Sorbo,Sp-0,Sq-1,Sq-8,Stw-0,Su-0,Sus-1,Ta-0,Tamm-2,…	NA
chr1	8140588	8140658	chr2	6059219	6059565	AT2TE24675	Sap-0,Anz-0,LL-0,Etna-2	Col-0,Ove-0,PHW-2,PHW-34,Per-1,Or-0,Old-1,Pi-0,Pt-0,Pu2-23,Pla-0,Pog-0,Pu2-7,Pu2-8,Pro-0,Rak-2,Ra-0,Ragl-1,Qar-8a,Rennes-1,Ren-1,Rld-1,RMX-A02,Ren-11,Rd-0,Rou-0,RMX-A180,RRS-7,Rome-1,Seattle-0,Ob-0,Rhen-1,Se-0,RRS-10,Np-0,Nw-0,Neo-6,NC-6,NFA-8,NFA-10,Nok-3,Na-1,Ms-0,Mnz-0,Mir-0,Mh-0,Mz-0,Lp2-6,Lp2-2,Lm-2,Nc-1,Mc-0,Sei-0,Mv-0,Sg-1,Litva,Sorbo,Sp-0,Sq-1,Sq-8,Stw-0,Su-0,Sus-1,Ta-0,Tamm-2,Bla-1,Sf-1,…	NA
chr1	8164268	8164365	chr4	4664040	4667497	AT4TE19625,AT4TE19630	Anholt-1,Baa-1,LL-0,Bl-1,Fr-2,Bor-1,Krot-0,Ema-1,RMX-A02,Rou-0,Gre-0,Sq-8,Co-1,Kyoto,En-D,Knox-10,Yo-0,Buckhorn-Pass,Gr-1,Gel-1,Rak-2,Hh-0,Ren-1,Gy-0,Kro-0,Ang-0,Tu-0,Wei-0,Gifu-2,Abd-0,En-1,Et-0,Lp2-2,Pla-0,Ove-0,Br-0,Boot-1,Rennes-1,Tamm-27,NC-6,HR-5,NFA-10,CIBC-17,Qar-8a,Ag-0,El-0,Tscha-1,Durh-1,Pu2-7,Sq-1,Cnt-1,Es-0	Col-0,PHW-2,PHW-34,Per-1,Or-0,Old-1,Pi-0,Pt-0,Pu2-23,Pog-0,Pu2-8,Pro-0,Ra-0,Ragl-1,Rld-1,Ren-11,Rd-0,RMX-A180,RRS-7,Sap-0,Rome-1,Seattle-0,Ob-0,Rhen-1,Se-0,RRS-10,Np-0,Nw-0,Neo-6,NFA-8,Nok-3,Na-1,Ms-0,Mnz-0,Mir-0,Mh-0,Mz-0,Lp2-6,Lm-2,Nc-1,Mc-0,Sei-0,Mv-0,Sg-1,Litva,Sorbo,Sp-0,Stw-0,Su-0,Sus-1,Ta-0,Tamm-2,Bla-1,Sf-1,Si-0,Tha-1,Ting-1,Tol-0,Ts-1,Ts-5,Tul-0,Ty-0,Uk-1,Uod-1,Uod-7,Utrecht,Van-0,Ven-1,…	mid
chr1	8165547	8165678	chr3	10834589	10834680	AT3TE45035,AT3TE45045	Lan-0	Col-0,Ove-0,PHW-2,PHW-34,Per-1,Or-0,Old-1,Pi-0,Pt-0,Pu2-23,Pla-0,Pog-0,Pu2-7,Pu2-8,Pro-0,Rak-2,Ra-0,Ragl-1,Qar-8a,Rennes-1,Ren-1,Rld-1,RMX-A02,Ren-11,Rd-0,Rou-0,RMX-A180,RRS-7,Sap-0,Rome-1,Seattle-0,Ob-0,Rhen-1,Se-0,RRS-10,Np-0,Nw-0,Neo-6,NC-6,NFA-8,NFA-10,Nok-3,Na-1,Ms-0,Mnz-0,Mir-0,Mh-0,Mz-0,Lp2-6,Lp2-2,Lm-2,Nc-1,Mc-0,LL-0,Sei-0,Mv-0,Sg-1,Litva,Sorbo,Sp-0,Sq-1,Sq-8,Stw-0,Su-0,Sus-1,Ta-0,Tamm-2,…	NA
chr1	8167783	8167898	chr3	2808422	2818893	AT3TE11850	Gu-0	Col-0,Ove-0,PHW-2,PHW-34,Per-1,Or-0,Old-1,Pi-0,Pt-0,Pu2-23,Pla-0,Pog-0,Pu2-7,Pu2-8,Pro-0,Rak-2,Ra-0,Ragl-1,Qar-8a,Rennes-1,Ren-1,Rld-1,RMX-A02,Ren-11,Rd-0,Rou-0,RMX-A180,RRS-7,Sap-0,Rome-1,Seattle-0,Ob-0,Rhen-1,Se-0,RRS-10,Np-0,Nw-0,Neo-6,NC-6,NFA-8,NFA-10,Nok-3,Na-1,Ms-0,Mnz-0,Mir-0,Mh-0,Mz-0,Lp2-6,Lp2-2,Lm-2,Nc-1,Mc-0,LL-0,Sei-0,Mv-0,Sg-1,Litva,Sorbo,Sp-0,Sq-1,Sq-8,Stw-0,Su-0,Sus-1,Ta-0,Tamm-2,…	NA
chr1	8177213	8177288	chr3	8769908	8770020	AT3TE36760	Sei-0	Col-0,Ove-0,PHW-2,PHW-34,Per-1,Or-0,Old-1,Pi-0,Pt-0,Pu2-23,Pla-0,Pog-0,Pu2-7,Pu2-8,Pro-0,Rak-2,Ra-0,Ragl-1,Qar-8a,Rennes-1,Ren-1,Rld-1,RMX-A02,Ren-11,Rd-0,Rou-0,RMX-A180,RRS-7,Sap-0,Rome-1,Seattle-0,Ob-0,Rhen-1,Se-0,RRS-10,Np-0,Nw-0,Neo-6,NC-6,NFA-8,NFA-10,Nok-3,Na-1,Ms-0,Mnz-0,Mir-0,Mh-0,Mz-0,Lp2-6,Lp2-2,Lm-2,Nc-1,Mc-0,LL-0,Mv-0,Sg-1,Litva,Sorbo,Sp-0,Sq-1,Sq-8,Stw-0,Su-0,Sus-1,Ta-0,Tamm-2,Bla-1,…	NA
chr1	8177676	8177728	chr4	8327633	8329716	AT4TE36905	Ven-1,Alst-1,Co,Qar-8a,Chat-1,LL-0,Amel-1,Kin-0,Kb-0,Wa-1,Ann-1,Do-0,Kl-5,Gel-1,Abd-0,RMX-A02,Es-0	Col-0,Ove-0,PHW-2,PHW-34,Per-1,Or-0,Old-1,Pi-0,Pt-0,Pu2-23,Pla-0,Pog-0,Pu2-7,Pu2-8,Pro-0,Rak-2,Ra-0,Ragl-1,Rennes-1,Ren-1,Rld-1,Ren-11,Rd-0,Rou-0,RMX-A180,RRS-7,Sap-0,Rome-1,Seattle-0,Ob-0,Rhen-1,Se-0,RRS-10,Np-0,Nw-0,Neo-6,NC-6,NFA-8,NFA-10,Nok-3,Na-1,Ms-0,Mnz-0,Mir-0,Mh-0,Mz-0,Lp2-6,Lp2-2,Lm-2,Nc-1,Mc-0,Sei-0,Mv-0,Sg-1,Litva,Sorbo,Sp-0,Sq-1,Sq-8,Stw-0,Su-0,Sus-1,Ta-0,Tamm-2,Bla-1,Sf-1,Si-0,Tamm…	young
chr1	8189401	8189544	chr4	3731236	3732878	AT4TE16525	Cal-0,Rome-1	Col-0,Ove-0,PHW-2,PHW-34,Per-1,Or-0,Old-1,Pi-0,Pt-0,Pu2-23,Pla-0,Pog-0,Pu2-7,Pu2-8,Pro-0,Rak-2,Ra-0,Ragl-1,Qar-8a,Rennes-1,Ren-1,Rld-1,RMX-A02,Ren-11,Rd-0,Rou-0,RMX-A180,RRS-7,Sap-0,Seattle-0,Ob-0,Rhen-1,Se-0,RRS-10,Np-0,Nw-0,Neo-6,NC-6,NFA-8,NFA-10,Nok-3,Na-1,Ms-0,Mnz-0,Mir-0,Mh-0,Mz-0,Lp2-6,Lp2-2,Lm-2,Nc-1,Mc-0,LL-0,Sei-0,Mv-0,Sg-1,Litva,Sorbo,Sp-0,Sq-1,Sq-8,Stw-0,Su-0,Sus-1,Ta-0,Tamm-2,Bla-1,S…	NA
chr1	8189409	8189537	chr1	7985126	7986420	AT1TE25685	Nw-0,Cerv-1	Col-0,Ove-0,PHW-2,PHW-34,Per-1,Or-0,Old-1,Pi-0,Pt-0,Pu2-23,Pla-0,Pog-0,Pu2-7,Pu2-8,Pro-0,Rak-2,Ra-0,Ragl-1,Qar-8a,Rennes-1,Ren-1,Rld-1,RMX-A02,Ren-11,Rd-0,Rou-0,RMX-A180,RRS-7,Sap-0,Rome-1,Seattle-0,Ob-0,Rhen-1,Se-0,RRS-10,Np-0,Neo-6,NC-6,NFA-8,NFA-10,Nok-3,Na-1,Ms-0,Mnz-0,Mir-0,Mh-0,Mz-0,Lp2-6,Lp2-2,Lm-2,Nc-1,Mc-0,LL-0,Sei-0,Mv-0,Sg-1,Litva,Sorbo,Sp-0,Sq-1,Sq-8,Stw-0,Su-0,Sus-1,Ta-0,Tamm-2,Bla-1…	NA
chr1	8191119	8191179	chr2	4246239	4249248	AT2TE17880,AT2TE17885	Ei-2,Pna-17	Col-0,Ove-0,PHW-2,PHW-34,Per-1,Or-0,Old-1,Pi-0,Pt-0,Pu2-23,Pla-0,Pog-0,Pu2-7,Pu2-8,Pro-0,Rak-2,Ra-0,Ragl-1,Qar-8a,Rennes-1,Ren-1,Rld-1,RMX-A02,Ren-11,Rd-0,Rou-0,RMX-A180,RRS-7,Sap-0,Rome-1,Seattle-0,Ob-0,Rhen-1,Se-0,RRS-10,Np-0,Nw-0,Neo-6,NC-6,NFA-8,NFA-10,Nok-3,Na-1,Ms-0,Mnz-0,Mir-0,Mh-0,Mz-0,Lp2-6,Lp2-2,Lm-2,Nc-1,Mc-0,LL-0,Sei-0,Mv-0,Sg-1,Litva,Sorbo,Sp-0,Sq-1,Sq-8,Stw-0,Su-0,Sus-1,Ta-0,Tamm-2,…	NA
chr1	8202135	8202199	chr1	24506417	24506616	AT1TE80485	Ty-0,Sus-1	Col-0,Ove-0,PHW-2,PHW-34,Per-1,Or-0,Old-1,Pi-0,Pt-0,Pu2-23,Pla-0,Pog-0,Pu2-7,Pu2-8,Pro-0,Rak-2,Ra-0,Ragl-1,Qar-8a,Rennes-1,Ren-1,Rld-1,RMX-A02,Ren-11,Rd-0,Rou-0,RMX-A180,RRS-7,Sap-0,Rome-1,Seattle-0,Ob-0,Rhen-1,Se-0,RRS-10,Np-0,Nw-0,Neo-6,NC-6,NFA-8,NFA-10,Nok-3,Na-1,Ms-0,Mnz-0,Mir-0,Mh-0,Mz-0,Lp2-6,Lp2-2,Lm-2,Nc-1,Mc-0,LL-0,Sei-0,Mv-0,Sg-1,Litva,Sorbo,Sp-0,Sq-1,Sq-8,Stw-0,Su-0,Ta-0,Tamm-2,Bla-1,…	NA
chr1	8205557	8205600	chr2	4771786	4772179	AT2TE19810	Sap-0	Col-0,Ove-0,PHW-2,PHW-34,Per-1,Or-0,Old-1,Pi-0,Pt-0,Pu2-23,Pla-0,Pog-0,Pu2-7,Pu2-8,Pro-0,Rak-2,Ra-0,Ragl-1,Qar-8a,Rennes-1,Ren-1,Rld-1,RMX-A02,Ren-11,Rd-0,Rou-0,RMX-A180,RRS-7,Rome-1,Seattle-0,Ob-0,Rhen-1,Se-0,RRS-10,Np-0,Nw-0,Neo-6,NC-6,NFA-8,NFA-10,Nok-3,Na-1,Ms-0,Mnz-0,Mir-0,Mh-0,Mz-0,Lp2-6,Lp2-2,Lm-2,Nc-1,Mc-0,LL-0,Sei-0,Mv-0,Sg-1,Litva,Sorbo,Sp-0,Sq-1,Sq-8,Stw-0,Su-0,Sus-1,Ta-0,Tamm-2,Bla-1,…	NA
chr1	8212150	8212267	chr3	14272908	14285452	AT3TE58655	Neo-6,Kas-2,Zal-1	Col-0,Ove-0,PHW-2,PHW-34,Per-1,Or-0,Old-1,Pi-0,Pt-0,Pu2-23,Pla-0,Pog-0,Pu2-7,Pu2-8,Pro-0,Rak-2,Ra-0,Ragl-1,Qar-8a,Rennes-1,Ren-1,Rld-1,RMX-A02,Ren-11,Rd-0,Rou-0,RMX-A180,RRS-7,Sap-0,Rome-1,Seattle-0,Ob-0,Rhen-1,Se-0,RRS-10,Np-0,Nw-0,NC-6,NFA-8,NFA-10,Nok-3,Na-1,Ms-0,Mnz-0,Mir-0,Mh-0,Mz-0,Lp2-6,Lp2-2,Lm-2,Nc-1,Mc-0,LL-0,Sei-0,Mv-0,Sg-1,Litva,Sorbo,Sp-0,Sq-1,Sq-8,Stw-0,Su-0,Sus-1,Ta-0,Tamm-2,Bla-1,…	NA
chr1	8229411	8229546	chr2	6922611	6926139	AT2TE28205	Wa-1	Col-0,Ove-0,PHW-2,PHW-34,Per-1,Or-0,Old-1,Pi-0,Pt-0,Pu2-23,Pla-0,Pog-0,Pu2-7,Pu2-8,Pro-0,Rak-2,Ra-0,Ragl-1,Qar-8a,Rennes-1,Ren-1,Rld-1,RMX-A02,Ren-11,Rd-0,Rou-0,RMX-A180,RRS-7,Sap-0,Rome-1,Seattle-0,Ob-0,Rhen-1,Se-0,RRS-10,Np-0,Nw-0,Neo-6,NC-6,NFA-8,NFA-10,Nok-3,Na-1,Ms-0,Mnz-0,Mir-0,Mh-0,Mz-0,Lp2-6,Lp2-2,Lm-2,Nc-1,Mc-0,LL-0,Sei-0,Mv-0,Sg-1,Litva,Sorbo,Sp-0,Sq-1,Sq-8,Stw-0,Su-0,Sus-1,Ta-0,Tamm-2,…	NA
chr1	8229643	8229790	chr1	19086474	19087248	AT1TE63255	Do-0	Col-0,Ove-0,PHW-2,PHW-34,Per-1,Or-0,Pi-0,Pt-0,Pu2-23,Pla-0,Pog-0,Pu2-7,Pu2-8,Pro-0,Rak-2,Ra-0,Qar-8a,Rennes-1,Ren-1,Rld-1,RMX-A02,Ren-11,Rd-0,Rou-0,RMX-A180,RRS-7,Sap-0,Rome-1,Seattle-0,Rhen-1,Se-0,RRS-10,Np-0,Nw-0,Neo-6,NC-6,NFA-8,NFA-10,Nok-3,Na-1,Ms-0,Mnz-0,Mir-0,Mh-0,Mz-0,Lp2-6,Lp2-2,Lm-2,Nc-1,Mc-0,LL-0,Sei-0,Mv-0,Sg-1,Litva,Sorbo,Sp-0,Sq-1,Sq-8,Stw-0,Su-0,Sus-1,Ta-0,Tamm-2,Bla-1,Sf-1,Si-0,Ta…	NA
chr1	8236375	8236489	chr4	697584	698822	AT4TE03595	LL-0	Col-0,Ove-0,PHW-2,PHW-34,Per-1,Or-0,Old-1,Pi-0,Pt-0,Pu2-23,Pla-0,Pog-0,Pu2-7,Pu2-8,Pro-0,Rak-2,Ra-0,Ragl-1,Qar-8a,Rennes-1,Ren-1,Rld-1,RMX-A02,Ren-11,Rd-0,Rou-0,RMX-A180,RRS-7,Sap-0,Rome-1,Seattle-0,Ob-0,Rhen-1,Se-0,RRS-10,Np-0,Nw-0,Neo-6,NC-6,NFA-8,NFA-10,Nok-3,Na-1,Ms-0,Mnz-0,Mir-0,Mh-0,Mz-0,Lp2-6,Lp2-2,Lm-2,Nc-1,Mc-0,Sei-0,Mv-0,Sg-1,Litva,Sorbo,Sp-0,Sq-1,Sq-8,Stw-0,Su-0,Sus-1,Ta-0,Tamm-2,Bla-1…	NA
chr1	8236953	8237001	chr4	9078907	9079465	AT4TE40700	HR-10	Col-0,Ove-0,PHW-2,PHW-34,Per-1,Or-0,Old-1,Pi-0,Pt-0,Pu2-23,Pla-0,Pog-0,Pu2-7,Pu2-8,Pro-0,Rak-2,Ra-0,Ragl-1,Qar-8a,Rennes-1,Ren-1,Rld-1,RMX-A02,Ren-11,Rd-0,Rou-0,RMX-A180,RRS-7,Sap-0,Rome-1,Seattle-0,Ob-0,Rhen-1,Se-0,RRS-10,Np-0,Nw-0,Neo-6,NC-6,NFA-8,NFA-10,Nok-3,Na-1,Ms-0,Mnz-0,Mir-0,Mh-0,Mz-0,Lp2-6,Lp2-2,Lm-2,Nc-1,Mc-0,LL-0,Sei-0,Mv-0,Sg-1,Litva,Sorbo,Sp-0,Sq-1,Sq-8,Stw-0,Su-0,Sus-1,Ta-0,Tamm-2,…	NA
chr1	8236954	8237001	chr4	6555032	6555518	AT4TE28030	Abd-0	Col-0,Ove-0,PHW-2,PHW-34,Per-1,Or-0,Old-1,Pi-0,Pt-0,Pu2-23,Pla-0,Pog-0,Pu2-7,Pu2-8,Pro-0,Rak-2,Ra-0,Ragl-1,Qar-8a,Rennes-1,Ren-1,Rld-1,RMX-A02,Ren-11,Rd-0,Rou-0,RMX-A180,RRS-7,Sap-0,Rome-1,Seattle-0,Ob-0,Rhen-1,Se-0,RRS-10,Np-0,Nw-0,Neo-6,NC-6,NFA-8,NFA-10,Nok-3,Na-1,Ms-0,Mnz-0,Mir-0,Mh-0,Mz-0,Lp2-6,Lp2-2,Lm-2,Nc-1,Mc-0,LL-0,Sei-0,Mv-0,Sg-1,Litva,Sorbo,Sp-0,Sq-1,Sq-8,Stw-0,Su-0,Sus-1,Ta-0,Tamm-2,…	NA
chr1	8237046	8237177	chr2	15595121	15597210	AT2TE69630	Je-0,Sf-1,Ei-2,Ragl-1,Ts-5,Wei-0,Mz-0,Ws-2,Pna-17	Col-0,Ove-0,PHW-2,PHW-34,Per-1,Or-0,Old-1,Pi-0,Pt-0,Pu2-23,Pla-0,Pog-0,Pu2-7,Pu2-8,Pro-0,Rak-2,Ra-0,Qar-8a,Rennes-1,Ren-1,Rld-1,RMX-A02,Ren-11,Rd-0,Rou-0,RMX-A180,RRS-7,Sap-0,Rome-1,Seattle-0,Ob-0,Rhen-1,Se-0,RRS-10,Np-0,Nw-0,Neo-6,NC-6,NFA-8,NFA-10,Nok-3,Na-1,Ms-0,Mnz-0,Mir-0,Mh-0,Lp2-6,Lp2-2,Lm-2,Nc-1,Mc-0,LL-0,Sei-0,Mv-0,Sg-1,Litva,Sorbo,Sp-0,Sq-1,Sq-8,Stw-0,Su-0,Sus-1,Ta-0,Tamm-2,Bla-1,Si-0,T…	young
chr1	8238321	8238391	chr3	22031824	22033051	AT3TE89720	Db-1,La-0,LL-0,Fr-2,Ty-0,Pt-0,Bch-1,Fi-0,Rd-0,Nok-3,Di-G,Kz-9,Wil-1,CIBC-5,Tu-0,Kin-0,Tha-1,Np-0,Stw-0,Got-22,Boot-1,Tul-0,Benk-1,Rubezhnoe-1,El-0	Col-0,Ove-0,PHW-2,PHW-34,Per-1,Or-0,Old-1,Pi-0,Pu2-23,Pla-0,Pog-0,Pu2-7,Pu2-8,Pro-0,Rak-2,Ra-0,Ragl-1,Qar-8a,Rennes-1,Ren-1,Rld-1,RMX-A02,Ren-11,Rou-0,RMX-A180,RRS-7,Sap-0,Rome-1,Seattle-0,Ob-0,Rhen-1,Se-0,RRS-10,Nw-0,Neo-6,NC-6,NFA-8,NFA-10,Na-1,Ms-0,Mnz-0,Mir-0,Mh-0,Mz-0,Lp2-6,Lp2-2,Lm-2,Nc-1,Mc-0,Sei-0,Mv-0,Sg-1,Litva,Sorbo,Sp-0,Sq-1,Sq-8,Su-0,Sus-1,Ta-0,Tamm-2,Bla-1,Sf-1,Si-0,Tamm-27,Ting-1,T…	young
chr1	8243138	8243170	chr4	3151454	3151916	AT4TE14495	Ann-1	Col-0,Ove-0,PHW-2,PHW-34,Per-1,Or-0,Old-1,Pi-0,Pt-0,Pu2-23,Pla-0,Pog-0,Pu2-7,Pu2-8,Pro-0,Rak-2,Ra-0,Ragl-1,Qar-8a,Rennes-1,Ren-1,Rld-1,RMX-A02,Ren-11,Rd-0,Rou-0,RMX-A180,RRS-7,Sap-0,Rome-1,Seattle-0,Ob-0,Rhen-1,Se-0,RRS-10,Np-0,Nw-0,Neo-6,NC-6,NFA-8,NFA-10,Nok-3,Na-1,Ms-0,Mnz-0,Mir-0,Mh-0,Mz-0,Lp2-6,Lp2-2,Lm-2,Nc-1,Mc-0,LL-0,Sei-0,Mv-0,Sg-1,Litva,Sorbo,Sp-0,Sq-1,Sq-8,Stw-0,Su-0,Sus-1,Ta-0,Tamm-2,…	NA
chr1	8279393	8279534	chr2	8379698	8381945	AT2TE34915,AT2TE34910	Krot-0,PHW-2,HR-10,Kent,Kl-5,Ema-1,Sq-8,Rld-1,Van-0,Pro-0,Pog-0,Gel-1,Tol-0,Ren-1,Ak-1,Ca-0,Ra-0,Gy-0,Na-1,Lm-2,Yo-0,Nc-1,Kb-0,Hn-0,Got-7,En-2,Bsch-0,Mnz-0,Et-0,Bs-1,Ha-0,Br-0,Rennes-1,Wt-5,CIBC-17,Ag-0,Koln,Kelsterbach-4,Ba-1	Col-0,Ove-0,PHW-34,Per-1,Or-0,Old-1,Pi-0,Pt-0,Pu2-23,Pla-0,Pu2-7,Pu2-8,Rak-2,Ragl-1,Qar-8a,RMX-A02,Ren-11,Rd-0,Rou-0,RMX-A180,RRS-7,Sap-0,Rome-1,Seattle-0,Ob-0,Rhen-1,Se-0,RRS-10,Np-0,Nw-0,Neo-6,NC-6,NFA-8,NFA-10,Nok-3,Ms-0,Mir-0,Mh-0,Mz-0,Lp2-6,Lp2-2,Mc-0,LL-0,Sei-0,Mv-0,Sg-1,Litva,Sorbo,Sp-0,Sq-1,Stw-0,Su-0,Sus-1,Ta-0,Tamm-2,Bla-1,Sf-1,Si-0,Tamm-27,Tha-1,Ting-1,Ts-1,Ts-5,Tscha-1,Tu-0,Tul-0,Ty-0…	old
chr1	8283807	8283906	chr2	5886322	5900126	AT2TE23965	Rak-2,Ge-0,Wl-0,PHW-2,HR-5,Yo-0,Bsch-0,Tol-0,Kent,Pro-0,Sap-0,Sei-0,Ba-1,Gel-1	Col-0,Ove-0,PHW-34,Per-1,Or-0,Old-1,Pi-0,Pt-0,Pu2-23,Pla-0,Pog-0,Pu2-7,Pu2-8,Ra-0,Ragl-1,Qar-8a,Rennes-1,Ren-1,Rld-1,RMX-A02,Ren-11,Rd-0,Rou-0,RMX-A180,RRS-7,Rome-1,Seattle-0,Ob-0,Rhen-1,Se-0,RRS-10,Np-0,Nw-0,Neo-6,NC-6,NFA-8,NFA-10,Nok-3,Na-1,Ms-0,Mnz-0,Mir-0,Mh-0,Mz-0,Lp2-6,Lp2-2,Lm-2,Nc-1,Mc-0,LL-0,Mv-0,Sg-1,Litva,Sorbo,Sp-0,Sq-1,Sq-8,Stw-0,Su-0,Sus-1,Ta-0,Tamm-2,Bla-1,Sf-1,Si-0,Tamm-27,Tha-1,…	young
chr1	8283837	8283906	chr3	4494522	4495163	AT3TE18945	Ak-1	Col-0,Ove-0,PHW-2,PHW-34,Per-1,Or-0,Old-1,Pi-0,Pt-0,Pu2-23,Pla-0,Pog-0,Pu2-7,Pu2-8,Pro-0,Rak-2,Ra-0,Ragl-1,Qar-8a,Rennes-1,Ren-1,Rld-1,RMX-A02,Ren-11,Rd-0,Rou-0,RMX-A180,RRS-7,Sap-0,Rome-1,Seattle-0,Ob-0,Rhen-1,Se-0,RRS-10,Np-0,Nw-0,Neo-6,NC-6,NFA-8,NFA-10,Nok-3,Na-1,Ms-0,Mnz-0,Mir-0,Mh-0,Mz-0,Lp2-6,Lp2-2,Lm-2,Nc-1,Mc-0,LL-0,Sei-0,Mv-0,Sg-1,Litva,Sorbo,Sp-0,Sq-1,Sq-8,Stw-0,Su-0,Sus-1,Ta-0,Tamm-2,…	NA
chr1	8287610	8287658	chr2	6199395	6199524	AT2TE25210	Ragl-1	Col-0,Ove-0,PHW-2,PHW-34,Per-1,Or-0,Old-1,Pi-0,Pt-0,Pu2-23,Pla-0,Pog-0,Pu2-7,Pu2-8,Pro-0,Rak-2,Ra-0,Qar-8a,Rennes-1,Ren-1,Rld-1,RMX-A02,Ren-11,Rd-0,Rou-0,RMX-A180,RRS-7,Sap-0,Rome-1,Seattle-0,Ob-0,Rhen-1,Se-0,RRS-10,Np-0,Nw-0,Neo-6,NC-6,NFA-8,NFA-10,Nok-3,Na-1,Ms-0,Mnz-0,Mir-0,Mh-0,Mz-0,Lp2-6,Lp2-2,Lm-2,Nc-1,Mc-0,LL-0,Sei-0,Mv-0,Sg-1,Litva,Sorbo,Sp-0,Sq-1,Sq-8,Stw-0,Su-0,Sus-1,Ta-0,Tamm-2,Bla-1,S…	NA
chr1	8287653	8287684	chr1	9547197	9551187	AT1TE30770	Ren-1	Col-0,Ove-0,PHW-2,PHW-34,Per-1,Or-0,Old-1,Pi-0,Pt-0,Pu2-23,Pla-0,Pog-0,Pu2-7,Pu2-8,Pro-0,Rak-2,Ra-0,Ragl-1,Qar-8a,Rennes-1,Rld-1,RMX-A02,Ren-11,Rd-0,Rou-0,RMX-A180,RRS-7,Sap-0,Rome-1,Seattle-0,Ob-0,Rhen-1,Se-0,RRS-10,Np-0,Nw-0,Neo-6,NC-6,NFA-8,NFA-10,Nok-3,Na-1,Ms-0,Mnz-0,Mir-0,Mh-0,Mz-0,Lp2-6,Lp2-2,Lm-2,Nc-1,Mc-0,LL-0,Sei-0,Mv-0,Sg-1,Litva,Sorbo,Sp-0,Sq-1,Sq-8,Stw-0,Su-0,Sus-1,Ta-0,Tamm-2,Bla-1,…	NA
chr1	8287653	8287684	chr2	10001480	10009658	AT2TE42810	Boot-1,Benk-1	Col-0,Ove-0,PHW-2,PHW-34,Per-1,Or-0,Old-1,Pi-0,Pt-0,Pu2-23,Pla-0,Pog-0,Pu2-7,Pu2-8,Pro-0,Rak-2,Ra-0,Ragl-1,Qar-8a,Rennes-1,Ren-1,Rld-1,RMX-A02,Ren-11,Rd-0,Rou-0,RMX-A180,RRS-7,Sap-0,Rome-1,Seattle-0,Ob-0,Rhen-1,Se-0,RRS-10,Np-0,Nw-0,Neo-6,NC-6,NFA-8,NFA-10,Nok-3,Na-1,Ms-0,Mnz-0,Mir-0,Mh-0,Mz-0,Lp2-6,Lp2-2,Lm-2,Nc-1,Mc-0,LL-0,Sei-0,Mv-0,Sg-1,Litva,Sorbo,Sp-0,Sq-1,Sq-8,Stw-0,Su-0,Sus-1,Ta-0,Tamm-2,…	NA
chr1	8287653	8287684	chr3	16992613	16995775	AT3TE68875	Ei-2,Lip-0,Wl-0	Col-0,Ove-0,PHW-2,PHW-34,Per-1,Or-0,Old-1,Pi-0,Pt-0,Pu2-23,Pla-0,Pog-0,Pu2-7,Pu2-8,Pro-0,Rak-2,Ra-0,Ragl-1,Qar-8a,Rennes-1,Ren-1,Rld-1,RMX-A02,Ren-11,Rd-0,Rou-0,RMX-A180,RRS-7,Sap-0,Rome-1,Seattle-0,Ob-0,Rhen-1,Se-0,RRS-10,Np-0,Nw-0,Neo-6,NC-6,NFA-8,NFA-10,Nok-3,Na-1,Ms-0,Mnz-0,Mir-0,Mh-0,Mz-0,Lp2-6,Lp2-2,Lm-2,Nc-1,Mc-0,LL-0,Sei-0,Mv-0,Sg-1,Litva,Sorbo,Sp-0,Sq-1,Sq-8,Stw-0,Su-0,Sus-1,Ta-0,Tamm-2,…	NA
chr1	8287653	8287684	chr5	10151095	10151879	AT5TE36965	NFA-8	Col-0,Ove-0,PHW-2,PHW-34,Per-1,Or-0,Old-1,Pi-0,Pt-0,Pu2-23,Pla-0,Pog-0,Pu2-7,Pu2-8,Pro-0,Rak-2,Ra-0,Ragl-1,Qar-8a,Rennes-1,Ren-1,Rld-1,RMX-A02,Ren-11,Rd-0,Rou-0,RMX-A180,RRS-7,Sap-0,Rome-1,Seattle-0,Ob-0,Rhen-1,Se-0,RRS-10,Np-0,Nw-0,Neo-6,NC-6,NFA-10,Nok-3,Na-1,Ms-0,Mnz-0,Mir-0,Mh-0,Mz-0,Lp2-6,Lp2-2,Lm-2,Nc-1,Mc-0,LL-0,Sei-0,Mv-0,Sg-1,Litva,Sorbo,Sp-0,Sq-1,Sq-8,Stw-0,Su-0,Sus-1,Ta-0,Tamm-2,Bla-1,…	NA
chr1	8308177	8308324	chr4	7425564	7427007	AT4TE32330	Tha-1	Col-0,Ove-0,PHW-2,PHW-34,Per-1,Or-0,Old-1,Pi-0,Pt-0,Pu2-23,Pla-0,Pog-0,Pu2-7,Pu2-8,Pro-0,Rak-2,Ra-0,Ragl-1,Qar-8a,Rennes-1,Ren-1,Rld-1,RMX-A02,Ren-11,Rd-0,Rou-0,RMX-A180,RRS-7,Sap-0,Rome-1,Seattle-0,Ob-0,Rhen-1,Se-0,RRS-10,Np-0,Nw-0,Neo-6,NC-6,NFA-8,NFA-10,Nok-3,Na-1,Ms-0,Mnz-0,Mir-0,Mh-0,Mz-0,Lp2-6,Lp2-2,Lm-2,Nc-1,Mc-0,LL-0,Sei-0,Mv-0,Sg-1,Litva,Sorbo,Sp-0,Sq-1,Sq-8,Stw-0,Su-0,Sus-1,Ta-0,Tamm-2,…	NA
chr1	8308528	8308664	chr4	9111569	9112212	AT4TE40860	Do-0	Col-0,Ove-0,PHW-2,PHW-34,Per-1,Or-0,Old-1,Pi-0,Pt-0,Pu2-23,Pla-0,Pog-0,Pu2-7,Pu2-8,Pro-0,Rak-2,Ra-0,Ragl-1,Qar-8a,Rennes-1,Ren-1,Rld-1,RMX-A02,Ren-11,Rd-0,Rou-0,RMX-A180,RRS-7,Sap-0,Rome-1,Seattle-0,Ob-0,Rhen-1,Se-0,RRS-10,Np-0,Nw-0,Neo-6,NC-6,NFA-8,NFA-10,Nok-3,Na-1,Ms-0,Mnz-0,Mir-0,Mh-0,Mz-0,Lp2-6,Lp2-2,Lm-2,Nc-1,Mc-0,LL-0,Sei-0,Mv-0,Sg-1,Litva,Sorbo,Sp-0,Sq-1,Sq-8,Stw-0,Su-0,Sus-1,Ta-0,Tamm-2,…	NA
chr1	8310956	8311020	chr3	17397021	17397647	AT3TE70560	Rd-0	Col-0,Ove-0,PHW-2,PHW-34,Per-1,Or-0,Old-1,Pi-0,Pt-0,Pu2-23,Pla-0,Pog-0,Pu2-7,Pu2-8,Pro-0,Rak-2,Ra-0,Ragl-1,Qar-8a,Rennes-1,Ren-1,Rld-1,RMX-A02,Ren-11,Rou-0,RMX-A180,RRS-7,Sap-0,Rome-1,Seattle-0,Ob-0,Rhen-1,Se-0,RRS-10,Np-0,Nw-0,Neo-6,NC-6,NFA-8,NFA-10,Nok-3,Na-1,Ms-0,Mnz-0,Mir-0,Mh-0,Mz-0,Lp2-6,Lp2-2,Lm-2,Nc-1,Mc-0,LL-0,Sei-0,Mv-0,Sg-1,Litva,Sorbo,Sp-0,Sq-1,Sq-8,Stw-0,Su-0,Sus-1,Ta-0,Tamm-2,Bla-1…	NA
chr1	8316992	8317051	chr3	16436943	16437072	AT3TE66615	Old-1	Col-0,Ove-0,PHW-2,PHW-34,Per-1,Or-0,Pi-0,Pt-0,Pu2-23,Pla-0,Pog-0,Pu2-7,Pu2-8,Pro-0,Rak-2,Ra-0,Ragl-1,Qar-8a,Rennes-1,Ren-1,Rld-1,RMX-A02,Ren-11,Rd-0,Rou-0,RMX-A180,RRS-7,Sap-0,Rome-1,Seattle-0,Ob-0,Rhen-1,Se-0,RRS-10,Np-0,Nw-0,Neo-6,NC-6,NFA-8,NFA-10,Nok-3,Na-1,Ms-0,Mnz-0,Mir-0,Mh-0,Mz-0,Lp2-6,Lp2-2,Lm-2,Nc-1,Mc-0,LL-0,Sei-0,Mv-0,Sg-1,Litva,Sorbo,Sp-0,Sq-1,Sq-8,Stw-0,Su-0,Sus-1,Ta-0,Tamm-2,Bla-1,…	NA
chr1	8329918	8330006	chr5	9561935	9571088	AT5TE34730	Kro-0	Col-0,Ove-0,PHW-2,PHW-34,Per-1,Or-0,Old-1,Pi-0,Pt-0,Pu2-23,Pla-0,Pog-0,Pu2-7,Pu2-8,Pro-0,Rak-2,Ra-0,Ragl-1,Qar-8a,Rennes-1,Ren-1,Rld-1,RMX-A02,Ren-11,Rd-0,Rou-0,RMX-A180,RRS-7,Sap-0,Rome-1,Seattle-0,Ob-0,Rhen-1,Se-0,RRS-10,Np-0,Nw-0,Neo-6,NC-6,NFA-8,NFA-10,Nok-3,Na-1,Ms-0,Mnz-0,Mir-0,Mh-0,Mz-0,Lp2-6,Lp2-2,Lm-2,Nc-1,Mc-0,LL-0,Sei-0,Mv-0,Sg-1,Litva,Sorbo,Sp-0,Sq-1,Sq-8,Stw-0,Su-0,Sus-1,Ta-0,Tamm-2,…	NA
chr1	8340896	8341030	chr2	8816056	8820891	AT2TE37050	Bs-1	Col-0,Ove-0,PHW-2,PHW-34,Per-1,Or-0,Old-1,Pi-0,Pt-0,Pu2-23,Pla-0,Pog-0,Pu2-7,Pu2-8,Pro-0,Rak-2,Ra-0,Ragl-1,Qar-8a,Rennes-1,Ren-1,Rld-1,RMX-A02,Ren-11,Rd-0,Rou-0,RMX-A180,RRS-7,Sap-0,Rome-1,Seattle-0,Ob-0,Rhen-1,Se-0,RRS-10,Np-0,Nw-0,Neo-6,NC-6,NFA-8,NFA-10,Nok-3,Na-1,Ms-0,Mnz-0,Mir-0,Mh-0,Mz-0,Lp2-6,Lp2-2,Lm-2,Nc-1,Mc-0,LL-0,Sei-0,Mv-0,Sg-1,Litva,Sorbo,Sp-0,Sq-1,Sq-8,Stw-0,Su-0,Sus-1,Ta-0,Tamm-2,…	NA
chr1	8360243	8360316	chr3	1555420	1560680	AT3TE06550	Bl-1	Col-0,Ove-0,PHW-2,PHW-34,Per-1,Or-0,Old-1,Pi-0,Pt-0,Pu2-23,Pla-0,Pog-0,Pu2-7,Pu2-8,Pro-0,Rak-2,Ra-0,Ragl-1,Qar-8a,Rennes-1,Ren-1,Rld-1,RMX-A02,Ren-11,Rd-0,Rou-0,RMX-A180,RRS-7,Sap-0,Rome-1,Seattle-0,Ob-0,Rhen-1,Se-0,RRS-10,Np-0,Nw-0,Neo-6,NC-6,NFA-8,NFA-10,Nok-3,Na-1,Ms-0,Mnz-0,Mir-0,Mh-0,Mz-0,Lp2-6,Lp2-2,Lm-2,Nc-1,Mc-0,LL-0,Sei-0,Mv-0,Sg-1,Litva,Sorbo,Sp-0,Sq-1,Sq-8,Stw-0,Su-0,Sus-1,Ta-0,Tamm-2,…	NA
chr1	8371093	8371148	chr2	267516	267807	AT2TE01080	Uod-7,Sq-8,Kil-0,Na-1,Co-1,Van-0,Hau-0,Fr-2,Jm-0,Gu-0,El-0,Hn-0,Ta-0,Gr-1	Col-0,Ove-0,PHW-2,PHW-34,Per-1,Or-0,Old-1,Pi-0,Pt-0,Pu2-23,Pla-0,Pog-0,Pu2-7,Pu2-8,Pro-0,Rak-2,Ra-0,Ragl-1,Qar-8a,Rennes-1,Ren-1,Rld-1,RMX-A02,Ren-11,Rd-0,Rou-0,RMX-A180,RRS-7,Sap-0,Rome-1,Seattle-0,Ob-0,Rhen-1,Se-0,RRS-10,Np-0,Nw-0,Neo-6,NC-6,NFA-8,NFA-10,Nok-3,Ms-0,Mnz-0,Mir-0,Mh-0,Mz-0,Lp2-6,Lp2-2,Lm-2,Nc-1,Mc-0,LL-0,Sei-0,Mv-0,Sg-1,Litva,Sorbo,Sp-0,Stw-0,Su-0,Sus-1,Tamm-2,Bla-1,Sf-1,Si-0,Tamm…	young
chr1	8371274	8371346	chr3	12358190	12362224	AT3TE51195	Stw-0	Col-0,Ove-0,PHW-2,PHW-34,Per-1,Or-0,Old-1,Pi-0,Pt-0,Pu2-23,Pla-0,Pog-0,Pu2-7,Pu2-8,Pro-0,Rak-2,Ra-0,Ragl-1,Qar-8a,Rennes-1,Ren-1,Rld-1,RMX-A02,Ren-11,Rd-0,Rou-0,RMX-A180,RRS-7,Sap-0,Rome-1,Seattle-0,Ob-0,Rhen-1,Se-0,RRS-10,Np-0,Nw-0,Neo-6,NC-6,NFA-8,NFA-10,Nok-3,Na-1,Ms-0,Mnz-0,Mir-0,Mh-0,Mz-0,Lp2-6,Lp2-2,Lm-2,Nc-1,Mc-0,LL-0,Sei-0,Mv-0,Sg-1,Litva,Sorbo,Sp-0,Sq-1,Sq-8,Su-0,Sus-1,Ta-0,Tamm-2,Bla-1,…	NA
chr1	8375085	8375153	chr3	16713095	16713206	AT3TE67710	Boot-1	Col-0,Ove-0,PHW-2,PHW-34,Per-1,Or-0,Old-1,Pi-0,Pt-0,Pu2-23,Pla-0,Pu2-7,Pu2-8,Pro-0,Rak-2,Ra-0,Ragl-1,Qar-8a,Rennes-1,Ren-1,Rld-1,RMX-A02,Ren-11,Rd-0,Rou-0,RMX-A180,RRS-7,Sap-0,Rome-1,Ob-0,Rhen-1,Se-0,RRS-10,Np-0,Nw-0,Neo-6,NC-6,NFA-8,NFA-10,Nok-3,Na-1,Ms-0,Mnz-0,Mir-0,Mh-0,Mz-0,Lp2-6,Lp2-2,Lm-2,Nc-1,Mc-0,LL-0,Sei-0,Mv-0,Sg-1,Litva,Sorbo,Sp-0,Sq-1,Sq-8,Stw-0,Su-0,Sus-1,Ta-0,Tamm-2,Bla-1,Sf-1,Si-0,…	NA
chr1	8383597	8383715	chr4	14911696	14912675	AT4TE70790	Kondara,Hey-1,RRS-7,Ko-2,Ting-1,Wa-1,Ms-0,Bu-0,Kz-9,Per-1,Kas-2,Stw-0,Su-0,Kas-1,Bor-4,Bor-1,Sei-0,DraII-1,Zal-1,Mnz-0	Col-0,Ove-0,PHW-2,PHW-34,Or-0,Old-1,Pi-0,Pt-0,Pu2-23,Pla-0,Pog-0,Pu2-7,Pu2-8,Pro-0,Rak-2,Ra-0,Ragl-1,Qar-8a,Rennes-1,Ren-1,Rld-1,RMX-A02,Ren-11,Rd-0,Rou-0,RMX-A180,Sap-0,Rome-1,Seattle-0,Ob-0,Rhen-1,Se-0,RRS-10,Np-0,Nw-0,Neo-6,NC-6,NFA-8,NFA-10,Nok-3,Na-1,Mir-0,Mh-0,Mz-0,Lp2-6,Lp2-2,Lm-2,Nc-1,Mc-0,LL-0,Mv-0,Sg-1,Litva,Sorbo,Sp-0,Sq-1,Sq-8,Sus-1,Ta-0,Tamm-2,Bla-1,Sf-1,Si-0,Tamm-27,Tha-1,Tol-0,Ts-1…	young
chr1	8416161	8416271	chr5	24475199	24476590	AT5TE88075	Bl-1	Col-0,Ove-0,PHW-2,PHW-34,Per-1,Or-0,Old-1,Pi-0,Pt-0,Pu2-23,Pla-0,Pog-0,Pu2-7,Pu2-8,Pro-0,Rak-2,Ra-0,Ragl-1,Qar-8a,Rennes-1,Ren-1,Rld-1,RMX-A02,Ren-11,Rd-0,Rou-0,RMX-A180,RRS-7,Sap-0,Rome-1,Seattle-0,Ob-0,Rhen-1,Se-0,RRS-10,Np-0,Nw-0,Neo-6,NC-6,NFA-8,NFA-10,Nok-3,Na-1,Ms-0,Mnz-0,Mir-0,Mh-0,Mz-0,Lp2-6,Lp2-2,Lm-2,Nc-1,Mc-0,LL-0,Sei-0,Mv-0,Sg-1,Litva,Sorbo,Sp-0,Sq-1,Sq-8,Stw-0,Su-0,Sus-1,Ta-0,Tamm-2,…	NA
chr1	8419973	8420061	chr2	5517609	5520081	AT2TE22315	Bu-0,Litva	Col-0,Ove-0,PHW-2,PHW-34,Per-1,Or-0,Old-1,Pi-0,Pt-0,Pu2-23,Pla-0,Pog-0,Pu2-7,Pu2-8,Pro-0,Rak-2,Ra-0,Ragl-1,Qar-8a,Rennes-1,Ren-1,Rld-1,RMX-A02,Ren-11,Rd-0,Rou-0,RMX-A180,RRS-7,Sap-0,Rome-1,Seattle-0,Ob-0,Rhen-1,Se-0,RRS-10,Np-0,Nw-0,Neo-6,NC-6,NFA-8,NFA-10,Nok-3,Na-1,Ms-0,Mnz-0,Mir-0,Mh-0,Mz-0,Lp2-6,Lp2-2,Lm-2,Nc-1,Mc-0,LL-0,Sei-0,Mv-0,Sg-1,Sorbo,Sp-0,Sq-1,Sq-8,Stw-0,Su-0,Sus-1,Ta-0,Tamm-2,Bla-1,…	NA
chr1	8429413	8429531	chr1	10497530	10497719	AT1TE33920	Kas-1,Hey-1,Kas-2,Kondara,Pu2-23	Col-0,Ove-0,PHW-2,PHW-34,Per-1,Or-0,Old-1,Pi-0,Pt-0,Pla-0,Pog-0,Pu2-7,Pu2-8,Pro-0,Rak-2,Ra-0,Ragl-1,Qar-8a,Rennes-1,Ren-1,Rld-1,RMX-A02,Ren-11,Rd-0,Rou-0,RMX-A180,RRS-7,Sap-0,Rome-1,Seattle-0,Ob-0,Rhen-1,Se-0,RRS-10,Np-0,Nw-0,Neo-6,NC-6,NFA-8,NFA-10,Nok-3,Na-1,Ms-0,Mnz-0,Mir-0,Mh-0,Mz-0,Lp2-6,Lp2-2,Lm-2,Nc-1,Mc-0,LL-0,Sei-0,Mv-0,Sg-1,Litva,Sorbo,Sp-0,Sq-1,Sq-8,Stw-0,Su-0,Sus-1,Ta-0,Tamm-2,Bla-1,S…	NA
chr1	8472826	8472897	chr2	1321647	1325404	AT2TE06025	Hod,Cerv-1,Sorbo,Uod-7,HSm,Bor-4,Kent,Ta-0,Krot-0,Bch-1,Fi-0,Ko-2,Ema-1,En-D,Gie-0,Dr-0,Bg-2,Sap-0,Dra-0,Ting-1,Kar-1,RMX-A180,Hn-0,Got-7,Bsch-0,Stw-0,Got-22,Ove-0,Bu-0,Pu2-7,Altai-5,Kas-2,Chi-0,Westkar-4,Appt-1,DraII-1	Col-0,PHW-2,PHW-34,Per-1,Or-0,Old-1,Pi-0,Pt-0,Pu2-23,Pla-0,Pog-0,Pu2-8,Pro-0,Rak-2,Ra-0,Ragl-1,Qar-8a,Rennes-1,Ren-1,Rld-1,RMX-A02,Ren-11,Rd-0,Rou-0,RRS-7,Rome-1,Seattle-0,Ob-0,Rhen-1,Se-0,RRS-10,Np-0,Nw-0,Neo-6,NC-6,NFA-8,NFA-10,Nok-3,Na-1,Ms-0,Mnz-0,Mir-0,Mh-0,Mz-0,Lp2-6,Lp2-2,Lm-2,Nc-1,Mc-0,LL-0,Sei-0,Mv-0,Sg-1,Litva,Sp-0,Sq-1,Sq-8,Su-0,Sus-1,Tamm-2,Bla-1,Sf-1,Si-0,Tamm-27,Tha-1,Tol-0,Ts-1,Ts-…	young
chr1	8473430	8473480	chr3	13259365	13262144	AT3TE54245	Wil-1	Col-0,Ove-0,PHW-2,PHW-34,Per-1,Or-0,Old-1,Pt-0,Pu2-23,Pla-0,Pog-0,Pu2-7,Pu2-8,Pro-0,Rak-2,Ra-0,Ragl-1,Qar-8a,Rennes-1,Ren-1,Rld-1,RMX-A02,Rd-0,Rou-0,RMX-A180,RRS-7,Sap-0,Rome-1,Seattle-0,Ob-0,Rhen-1,Se-0,RRS-10,Np-0,Nw-0,Neo-6,NC-6,NFA-8,NFA-10,Nok-3,Na-1,Ms-0,Mnz-0,Mir-0,Mh-0,Mz-0,Lp2-6,Lp2-2,Lm-2,Nc-1,Mc-0,LL-0,Mv-0,Sg-1,Litva,Sorbo,Sp-0,Sq-1,Sq-8,Stw-0,Su-0,Sus-1,Ta-0,Tamm-2,Bla-1,Sf-1,Si-0,Ta…	NA
chr1	8475174	8475245	chr3	17275311	17277819	AT3TE70035	Db-1,Hey-1,Bg-2,Kar-1,Kent	Col-0,Ove-0,PHW-2,PHW-34,Per-1,Or-0,Old-1,Pi-0,Pt-0,Pu2-23,Pla-0,Pog-0,Pu2-7,Pu2-8,Pro-0,Rak-2,Ra-0,Ragl-1,Qar-8a,Rennes-1,Ren-1,Rld-1,RMX-A02,Ren-11,Rd-0,Rou-0,RMX-A180,RRS-7,Sap-0,Rome-1,Seattle-0,Ob-0,Rhen-1,Se-0,RRS-10,Np-0,Nw-0,Neo-6,NC-6,NFA-8,NFA-10,Nok-3,Na-1,Ms-0,Mnz-0,Mir-0,Mh-0,Mz-0,Lp2-6,Lp2-2,Lm-2,Nc-1,Mc-0,LL-0,Sei-0,Mv-0,Sg-1,Litva,Sorbo,Sp-0,Sq-1,Sq-8,Stw-0,Su-0,Sus-1,Ta-0,Tamm-2,…	NA
chr1	8476307	8476353	chr3	17275311	17277819	AT3TE70035	Hey-1,Bla-1,Kar-1,Ove-0,Uod-7,Boot-1,Kz-9,Altai-5,Rld-1,Hs-0,Neo-6,Aa-0,Zal-1	Col-0,PHW-2,PHW-34,Per-1,Or-0,Old-1,Pi-0,Pt-0,Pu2-23,Pla-0,Pog-0,Pu2-7,Pu2-8,Pro-0,Rak-2,Ra-0,Ragl-1,Qar-8a,Rennes-1,Ren-1,RMX-A02,Ren-11,Rd-0,Rou-0,RMX-A180,RRS-7,Sap-0,Rome-1,Seattle-0,Ob-0,Rhen-1,Se-0,RRS-10,Np-0,Nw-0,NFA-8,NFA-10,Nok-3,Na-1,Ms-0,Mnz-0,Mir-0,Mh-0,Mz-0,Lp2-6,Lp2-2,Lm-2,Nc-1,Mc-0,LL-0,Sei-0,Mv-0,Sg-1,Litva,Sorbo,Sp-0,Sq-1,Sq-8,Stw-0,Su-0,Sus-1,Ta-0,Tamm-2,Sf-1,Si-0,Tamm-27,Tha-1…	young
chr1	8477587	8477686	chr1	8472050	8473869	AT1TE27340	Ms-0	Col-0,Ove-0,PHW-2,PHW-34,Per-1,Or-0,Old-1,Pi-0,Pt-0,Pu2-23,Pla-0,Pog-0,Pu2-7,Pu2-8,Pro-0,Rak-2,Ra-0,Ragl-1,Qar-8a,Rennes-1,Ren-1,Rld-1,RMX-A02,Ren-11,Rd-0,Rou-0,RMX-A180,RRS-7,Sap-0,Rome-1,Seattle-0,Ob-0,Rhen-1,Se-0,RRS-10,Np-0,Nw-0,Neo-6,NC-6,NFA-8,NFA-10,Nok-3,Na-1,Mnz-0,Mir-0,Mh-0,Mz-0,Lp2-6,Lp2-2,Lm-2,Nc-1,Mc-0,LL-0,Sei-0,Mv-0,Sg-1,Litva,Sorbo,Sp-0,Sq-1,Sq-8,Stw-0,Su-0,Sus-1,Ta-0,Tamm-2,Bla-1…	NA
chr1	8478335	8478441	chr1	10021369	10021965	AT1TE32325	NC-6	Col-0,Ove-0,PHW-2,Per-1,Or-0,Old-1,Pi-0,Pt-0,Pu2-23,Pla-0,Pog-0,Pu2-7,Pu2-8,Pro-0,Rak-2,Ra-0,Ragl-1,Qar-8a,Rennes-1,Ren-1,Rld-1,RMX-A02,Ren-11,Rd-0,Rou-0,RMX-A180,RRS-7,Sap-0,Rome-1,Seattle-0,Ob-0,Rhen-1,Se-0,RRS-10,Np-0,Nw-0,Neo-6,NFA-8,NFA-10,Nok-3,Na-1,Ms-0,Mnz-0,Mir-0,Mh-0,Mz-0,Lp2-6,Lp2-2,Lm-2,Nc-1,Mc-0,LL-0,Sei-0,Mv-0,Sg-1,Litva,Sorbo,Sp-0,Sq-1,Sq-8,Stw-0,Su-0,Sus-1,Ta-0,Tamm-2,Bla-1,Sf-1,S…	NA
chr1	8478344	8478441	chr1	19767863	19769832	AT1TE65360,AT1TE65365	Ren-11	Col-0,Ove-0,PHW-2,PHW-34,Per-1,Or-0,Old-1,Pi-0,Pt-0,Pu2-23,Pla-0,Pog-0,Pu2-7,Pu2-8,Pro-0,Rak-2,Ra-0,Ragl-1,Qar-8a,Rennes-1,Ren-1,Rld-1,RMX-A02,Rd-0,Rou-0,RMX-A180,RRS-7,Sap-0,Rome-1,Seattle-0,Ob-0,Rhen-1,Se-0,RRS-10,Np-0,Nw-0,Neo-6,NC-6,NFA-8,NFA-10,Nok-3,Na-1,Ms-0,Mnz-0,Mir-0,Mh-0,Mz-0,Lp2-6,Lp2-2,Lm-2,Nc-1,Mc-0,LL-0,Sei-0,Mv-0,Sg-1,Litva,Sorbo,Sp-0,Sq-1,Sq-8,Stw-0,Su-0,Sus-1,Ta-0,Tamm-2,Bla-1,S…	NA
chr1	8480881	8480948	chr1	8472050	8473869	AT1TE27340	Sq-8,Ren-1,Ge-0,Wa-1,En-2,Np-0	Col-0,Ove-0,PHW-2,PHW-34,Per-1,Or-0,Old-1,Pi-0,Pt-0,Pu2-23,Pla-0,Pog-0,Pu2-7,Pu2-8,Pro-0,Rak-2,Ra-0,Ragl-1,Qar-8a,Rennes-1,Rld-1,RMX-A02,Ren-11,Rd-0,Rou-0,RMX-A180,RRS-7,Sap-0,Rome-1,Seattle-0,Ob-0,Rhen-1,Se-0,RRS-10,Nw-0,Neo-6,NC-6,NFA-8,NFA-10,Nok-3,Na-1,Ms-0,Mnz-0,Mir-0,Mh-0,Mz-0,Lp2-6,Lp2-2,Lm-2,Nc-1,Mc-0,LL-0,Sei-0,Mv-0,Sg-1,Litva,Sorbo,Sp-0,Sq-1,Stw-0,Su-0,Sus-1,Ta-0,Tamm-2,Bla-1,Sf-1,Si-0,…	young
chr1	8492758	8492824	chr5	17867035	17868790	AT5TE64505	Dja-1,Bor-1	Col-0,Ove-0,PHW-2,PHW-34,Per-1,Or-0,Old-1,Pi-0,Pt-0,Pu2-23,Pla-0,Pog-0,Pu2-7,Pu2-8,Pro-0,Rak-2,Ra-0,Ragl-1,Qar-8a,Rennes-1,Ren-1,Rld-1,RMX-A02,Ren-11,Rd-0,Rou-0,RMX-A180,RRS-7,Sap-0,Rome-1,Seattle-0,Ob-0,Rhen-1,Se-0,RRS-10,Np-0,Nw-0,Neo-6,NC-6,NFA-8,NFA-10,Nok-3,Na-1,Ms-0,Mnz-0,Mir-0,Mh-0,Mz-0,Lp2-6,Lp2-2,Lm-2,Nc-1,Mc-0,LL-0,Sei-0,Mv-0,Sg-1,Litva,Sorbo,Sp-0,Sq-1,Sq-8,Stw-0,Su-0,Sus-1,Ta-0,Tamm-2,…	NA
chr1	8496107	8496231	chr4	10709560	10709635	AT4TE49050	Co-1,Er-0,Or-0	Col-0,Ove-0,PHW-2,PHW-34,Per-1,Old-1,Pi-0,Pt-0,Pu2-23,Pla-0,Pog-0,Pu2-7,Pu2-8,Pro-0,Rak-2,Ra-0,Ragl-1,Qar-8a,Rennes-1,Ren-1,Rld-1,RMX-A02,Ren-11,Rd-0,Rou-0,RMX-A180,RRS-7,Sap-0,Rome-1,Seattle-0,Ob-0,Rhen-1,Se-0,RRS-10,Np-0,Nw-0,Neo-6,NC-6,NFA-8,NFA-10,Nok-3,Na-1,Ms-0,Mnz-0,Mir-0,Mh-0,Mz-0,Lp2-6,Lp2-2,Lm-2,Nc-1,Mc-0,LL-0,Sei-0,Mv-0,Sg-1,Litva,Sorbo,Sp-0,Sq-1,Sq-8,Stw-0,Su-0,Sus-1,Ta-0,Tamm-2,Bla-1…	NA
chr1	8498395	8498465	chr5	17481090	17482987	AT5TE63190	Rhen-1,Rd-0,Kl-5,Baa-1,Pt-0,Mnz-0,Is-0,Nok-3,Gie-0,Lisse,Knox-10,CIBC-5,Ba-1,Kb-0,RRS-10,Tha-1,NFA-8,Lan-0,Abd-0,Gel-1	Col-0,Ove-0,PHW-2,PHW-34,Per-1,Or-0,Old-1,Pi-0,Pu2-23,Pla-0,Pog-0,Pu2-7,Pu2-8,Pro-0,Rak-2,Ra-0,Ragl-1,Qar-8a,Rennes-1,Ren-1,Rld-1,RMX-A02,Ren-11,Rou-0,RMX-A180,RRS-7,Sap-0,Rome-1,Seattle-0,Ob-0,Se-0,Np-0,Nw-0,Neo-6,NC-6,NFA-10,Na-1,Ms-0,Mir-0,Mh-0,Mz-0,Lp2-6,Lp2-2,Lm-2,Nc-1,Mc-0,LL-0,Sei-0,Mv-0,Sg-1,Litva,Sorbo,Sp-0,Sq-1,Sq-8,Stw-0,Su-0,Sus-1,Ta-0,Tamm-2,Bla-1,Sf-1,Si-0,Tamm-27,Ting-1,Tol-0,Ts-1,…	young
chr1	8510972	8511077	chr3	11651906	11663688	AT3TE48455,AT3TE48465	Anholt-1,Pu2-23,In-0,Ko-2,Jl-3,Uod-1,Jm-0,Wil-1,Bl-1,Lp2-2,Bor-4,Aa-0,Bor-1,Tamm-2,Krot-0,Da_1_-12,Bsch-0,Es-0	Col-0,Ove-0,PHW-2,PHW-34,Per-1,Or-0,Old-1,Pi-0,Pt-0,Pla-0,Pog-0,Pu2-7,Pu2-8,Pro-0,Rak-2,Ra-0,Ragl-1,Qar-8a,Rennes-1,Ren-1,Rld-1,RMX-A02,Ren-11,Rd-0,Rou-0,RMX-A180,RRS-7,Sap-0,Rome-1,Seattle-0,Ob-0,Rhen-1,Se-0,RRS-10,Np-0,Nw-0,Neo-6,NC-6,NFA-8,NFA-10,Nok-3,Na-1,Ms-0,Mnz-0,Mir-0,Mh-0,Mz-0,Lp2-6,Lm-2,Nc-1,Mc-0,LL-0,Sei-0,Mv-0,Sg-1,Litva,Sorbo,Sp-0,Sq-1,Sq-8,Stw-0,Su-0,Sus-1,Ta-0,Bla-1,Sf-1,Si-0,Tamm…	young
chr1	8516599	8516653	chr3	10869742	10869890	AT3TE45200	Is-0	Col-0,Ove-0,PHW-2,PHW-34,Per-1,Or-0,Old-1,Pi-0,Pt-0,Pu2-23,Pla-0,Pog-0,Pu2-7,Pu2-8,Pro-0,Rak-2,Ra-0,Ragl-1,Qar-8a,Rennes-1,Ren-1,Rld-1,RMX-A02,Ren-11,Rd-0,Rou-0,RMX-A180,RRS-7,Sap-0,Rome-1,Seattle-0,Ob-0,Rhen-1,Se-0,RRS-10,Np-0,Nw-0,Neo-6,NC-6,NFA-8,NFA-10,Nok-3,Na-1,Ms-0,Mnz-0,Mir-0,Mh-0,Mz-0,Lp2-6,Lp2-2,Lm-2,Nc-1,Mc-0,LL-0,Sei-0,Mv-0,Sg-1,Litva,Sorbo,Sp-0,Sq-1,Sq-8,Stw-0,Su-0,Sus-1,Ta-0,Tamm-2,…	NA
chr1	8528954	8529049	chr1	12373458	12374091	AT1TE40265	Ge-0,Appt-1,Si-0,Pro-0,Bg-2,Ba-1,RMX-A02	Col-0,Ove-0,PHW-2,PHW-34,Per-1,Or-0,Old-1,Pi-0,Pt-0,Pu2-23,Pla-0,Pog-0,Pu2-7,Pu2-8,Rak-2,Ra-0,Ragl-1,Qar-8a,Rennes-1,Ren-1,Rld-1,Ren-11,Rd-0,Rou-0,RMX-A180,RRS-7,Sap-0,Rome-1,Seattle-0,Ob-0,Rhen-1,Se-0,RRS-10,Np-0,Nw-0,Neo-6,NC-6,NFA-8,NFA-10,Nok-3,Na-1,Ms-0,Mnz-0,Mir-0,Mh-0,Mz-0,Lp2-6,Lp2-2,Lm-2,Nc-1,Mc-0,LL-0,Sei-0,Mv-0,Sg-1,Litva,Sorbo,Sp-0,Sq-1,Sq-8,Stw-0,Su-0,Sus-1,Ta-0,Tamm-2,Bla-1,Sf-1,Tam…	young
chr1	8528982	8529055	chr2	15884475	15885121	AT2TE71055	Cal-0,PHW-2,Gifu-2,Bd-0,Pt-0,Bch-1,Lan-0,Gre-0,Rd-0,Kro-0,Knox-10,Gie-0,Ann-1,Gel-1,Lisse,Lip-0,Kin-0,Na-1,Kb-0,Mir-0,NFA-8,Ove-0,Ha-0,Bu-0,Tul-0,Seattle-0,El-0,Durh-1,Dem-4	Col-0,PHW-34,Per-1,Or-0,Old-1,Pi-0,Pu2-23,Pla-0,Pog-0,Pu2-7,Pu2-8,Pro-0,Rak-2,Ra-0,Ragl-1,Qar-8a,Rennes-1,Ren-1,Rld-1,RMX-A02,Ren-11,Rou-0,RMX-A180,RRS-7,Sap-0,Rome-1,Ob-0,Rhen-1,Se-0,RRS-10,Np-0,Nw-0,Neo-6,NC-6,NFA-10,Nok-3,Ms-0,Mnz-0,Mh-0,Mz-0,Lp2-6,Lp2-2,Lm-2,Nc-1,Mc-0,LL-0,Sei-0,Mv-0,Sg-1,Litva,Sorbo,Sp-0,Sq-1,Sq-8,Stw-0,Su-0,Sus-1,Ta-0,Tamm-2,Bla-1,Sf-1,Si-0,Tamm-27,Tha-1,Ting-1,Tol-0,Ts-1,T…	mid
chr1	8532690	8532804	chr5	15041593	15042869	AT5TE54320,AT5TE54310	Ven-1,NFA-8,Co,Rd-0,Ove-0,Baa-1,Pog-0,Mnz-0,Knox-10,Lisse,Gie-0,Bd-0,Pt-0,Gifu-2,RRS-10,Tha-1,Gy-0,Dem-4,Nok-3	Col-0,PHW-2,PHW-34,Per-1,Or-0,Old-1,Pi-0,Pu2-23,Pla-0,Pu2-7,Pu2-8,Pro-0,Rak-2,Ra-0,Ragl-1,Qar-8a,Rennes-1,Ren-1,Rld-1,RMX-A02,Ren-11,Rou-0,RMX-A180,RRS-7,Sap-0,Rome-1,Seattle-0,Ob-0,Rhen-1,Se-0,Np-0,Nw-0,Neo-6,NC-6,NFA-10,Na-1,Ms-0,Mir-0,Mh-0,Mz-0,Lp2-6,Lp2-2,Lm-2,Nc-1,Mc-0,LL-0,Sei-0,Mv-0,Sg-1,Litva,Sorbo,Sp-0,Sq-1,Sq-8,Stw-0,Su-0,Sus-1,Ta-0,Tamm-2,Bla-1,Sf-1,Si-0,Tamm-27,Ting-1,Tol-0,Ts-1,Ts-5,…	young
chr1	8537436	8537572	chr1	2029752	2031696	AT1TE06650	Or-0	Col-0,Ove-0,PHW-2,PHW-34,Per-1,Old-1,Pi-0,Pt-0,Pu2-23,Pla-0,Pog-0,Pu2-7,Pu2-8,Pro-0,Rak-2,Ra-0,Ragl-1,Qar-8a,Rennes-1,Ren-1,Rld-1,RMX-A02,Ren-11,Rd-0,Rou-0,RMX-A180,RRS-7,Sap-0,Rome-1,Seattle-0,Ob-0,Rhen-1,Se-0,RRS-10,Np-0,Nw-0,Neo-6,NC-6,NFA-8,NFA-10,Nok-3,Na-1,Ms-0,Mnz-0,Mir-0,Mh-0,Mz-0,Lp2-6,Lp2-2,Lm-2,Nc-1,Mc-0,LL-0,Sei-0,Mv-0,Sg-1,Litva,Sorbo,Sp-0,Sq-1,Sq-8,Stw-0,Su-0,Sus-1,Ta-0,Tamm-2,Bla-1…	NA
chr1	8537855	8537981	chr3	9236767	9240922	AT3TE38595	DraIII-1,Et-0,In-0,Knox-18,Bik-1,Kelsterbach-4,Ca-0,Bl-1,Ko-2,Aa-0,Kent,Ber,DraII-1	Col-0,Ove-0,PHW-2,PHW-34,Per-1,Or-0,Old-1,Pi-0,Pt-0,Pu2-23,Pla-0,Pog-0,Pu2-7,Pu2-8,Pro-0,Rak-2,Ra-0,Ragl-1,Qar-8a,Rennes-1,Ren-1,Rld-1,RMX-A02,Ren-11,Rd-0,Rou-0,RMX-A180,RRS-7,Sap-0,Rome-1,Seattle-0,Ob-0,Rhen-1,Se-0,RRS-10,Np-0,Nw-0,Neo-6,NC-6,NFA-8,NFA-10,Nok-3,Na-1,Ms-0,Mnz-0,Mir-0,Mh-0,Mz-0,Lp2-6,Lp2-2,Lm-2,Nc-1,Mc-0,LL-0,Sei-0,Mv-0,Sg-1,Litva,Sorbo,Sp-0,Sq-1,Sq-8,Stw-0,Su-0,Sus-1,Ta-0,Tamm-2,…	young
chr1	8552722	8552842	chr1	14094069	14097504	AT1TE46270	Anz-0	Col-0,Ove-0,PHW-2,PHW-34,Per-1,Or-0,Old-1,Pi-0,Pt-0,Pu2-23,Pla-0,Pog-0,Pu2-7,Pu2-8,Pro-0,Rak-2,Ra-0,Ragl-1,Qar-8a,Rennes-1,Ren-1,Rld-1,RMX-A02,Ren-11,Rd-0,Rou-0,RMX-A180,RRS-7,Sap-0,Rome-1,Seattle-0,Ob-0,Rhen-1,Se-0,RRS-10,Np-0,Nw-0,Neo-6,NC-6,NFA-8,NFA-10,Nok-3,Na-1,Ms-0,Mnz-0,Mir-0,Mh-0,Mz-0,Lp2-6,Lp2-2,Lm-2,Nc-1,Mc-0,LL-0,Sei-0,Mv-0,Sg-1,Litva,Sorbo,Sp-0,Sq-1,Sq-8,Stw-0,Su-0,Sus-1,Ta-0,Tamm-2,…	NA
chr1	8559578	8559705	chr3	10834589	10834680	AT3TE45035,AT3TE45045	Or-0	Col-0,Ove-0,PHW-2,PHW-34,Per-1,Old-1,Pi-0,Pt-0,Pu2-23,Pla-0,Pog-0,Pu2-7,Pu2-8,Pro-0,Rak-2,Ra-0,Ragl-1,Qar-8a,Rennes-1,Ren-1,Rld-1,RMX-A02,Ren-11,Rd-0,Rou-0,RMX-A180,RRS-7,Sap-0,Rome-1,Seattle-0,Ob-0,Rhen-1,Se-0,RRS-10,Np-0,Nw-0,Neo-6,NC-6,NFA-8,NFA-10,Nok-3,Na-1,Ms-0,Mnz-0,Mir-0,Mh-0,Mz-0,Lp2-6,Lp2-2,Lm-2,Nc-1,Mc-0,LL-0,Sei-0,Mv-0,Sg-1,Litva,Sorbo,Sp-0,Sq-1,Sq-8,Stw-0,Su-0,Sus-1,Ta-0,Tamm-2,Bla-1…	NA
chr1	8573050	8573190	chr4	1594477	1595478	AT4TE08110,AT4TE08125	Dja-1,Et-0,Uod-1,Pi-0,Ms-0	Col-0,Ove-0,PHW-2,PHW-34,Per-1,Or-0,Old-1,Pt-0,Pu2-23,Pla-0,Pog-0,Pu2-7,Pu2-8,Pro-0,Rak-2,Ra-0,Ragl-1,Qar-8a,Rennes-1,Ren-1,Rld-1,RMX-A02,Ren-11,Rd-0,Rou-0,RMX-A180,RRS-7,Sap-0,Rome-1,Seattle-0,Ob-0,Rhen-1,Se-0,RRS-10,Np-0,Nw-0,Neo-6,NC-6,NFA-8,NFA-10,Nok-3,Na-1,Mnz-0,Mir-0,Mh-0,Mz-0,Lp2-6,Lp2-2,Lm-2,Nc-1,Mc-0,LL-0,Sei-0,Mv-0,Sg-1,Litva,Sorbo,Sp-0,Sq-1,Sq-8,Stw-0,Su-0,Sus-1,Ta-0,Tamm-2,Bla-1,Sf-1…	NA
chr1	8573502	8573593	chr3	10495709	10496814	AT3TE43615	Dra-0,Da_1_-12,Bor-1	Col-0,Ove-0,PHW-2,PHW-34,Per-1,Or-0,Old-1,Pi-0,Pt-0,Pu2-23,Pla-0,Pog-0,Pu2-7,Pu2-8,Pro-0,Rak-2,Ra-0,Ragl-1,Qar-8a,Rennes-1,Ren-1,Rld-1,RMX-A02,Ren-11,Rd-0,Rou-0,RMX-A180,RRS-7,Sap-0,Rome-1,Seattle-0,Ob-0,Rhen-1,Se-0,RRS-10,Np-0,Nw-0,Neo-6,NC-6,NFA-8,NFA-10,Nok-3,Na-1,Ms-0,Mnz-0,Mir-0,Mh-0,Mz-0,Lp2-6,Lp2-2,Lm-2,Nc-1,Mc-0,LL-0,Sei-0,Mv-0,Sg-1,Litva,Sorbo,Sp-0,Sq-1,Sq-8,Stw-0,Su-0,Sus-1,Ta-0,Tamm-2,…	NA
chr1	8574559	8574680	chr1	22778334	22779072	AT1TE75090	Pog-0	Col-0,Ove-0,PHW-2,PHW-34,Per-1,Or-0,Old-1,Pi-0,Pt-0,Pu2-23,Pla-0,Pu2-7,Pu2-8,Pro-0,Rak-2,Ra-0,Ragl-1,Qar-8a,Rennes-1,Ren-1,Rld-1,RMX-A02,Ren-11,Rd-0,Rou-0,RMX-A180,RRS-7,Sap-0,Rome-1,Seattle-0,Ob-0,Rhen-1,Se-0,RRS-10,Np-0,Nw-0,Neo-6,NC-6,NFA-8,NFA-10,Nok-3,Na-1,Ms-0,Mnz-0,Mir-0,Mh-0,Mz-0,Lp2-6,Lp2-2,Lm-2,Nc-1,Mc-0,LL-0,Sei-0,Mv-0,Sg-1,Litva,Sorbo,Sp-0,Sq-1,Sq-8,Stw-0,Su-0,Sus-1,Ta-0,Tamm-2,Bla-1,…	NA
chr1	8575812	8575927	chr1	16070137	16074320	AT1TE52925	Hod,Est,Bl-1,In-0,HSm,Bor-4,Aa-0,Ber,Ta-0	Col-0,Ove-0,PHW-2,PHW-34,Per-1,Or-0,Old-1,Pi-0,Pt-0,Pu2-23,Pla-0,Pog-0,Pu2-7,Pu2-8,Pro-0,Rak-2,Ra-0,Ragl-1,Qar-8a,Rennes-1,Ren-1,Rld-1,RMX-A02,Ren-11,Rd-0,Rou-0,RMX-A180,RRS-7,Sap-0,Rome-1,Seattle-0,Ob-0,Rhen-1,Se-0,RRS-10,Np-0,Nw-0,Neo-6,NC-6,NFA-8,NFA-10,Nok-3,Na-1,Ms-0,Mnz-0,Mir-0,Mh-0,Mz-0,Lp2-6,Lp2-2,Lm-2,Nc-1,Mc-0,LL-0,Sei-0,Mv-0,Sg-1,Litva,Sorbo,Sp-0,Sq-1,Sq-8,Stw-0,Su-0,Sus-1,Tamm-2,Bla-1…	young
chr1	8577166	8577215	chr2	7348693	7348809	AT2TE30010	Wc-1	Col-0,Ove-0,PHW-2,PHW-34,Per-1,Or-0,Old-1,Pi-0,Pt-0,Pu2-23,Pla-0,Pog-0,Pu2-7,Pu2-8,Pro-0,Rak-2,Ra-0,Ragl-1,Qar-8a,Rennes-1,Ren-1,Rld-1,RMX-A02,Ren-11,Rd-0,Rou-0,RMX-A180,RRS-7,Sap-0,Rome-1,Seattle-0,Ob-0,Rhen-1,Se-0,RRS-10,Np-0,Nw-0,Neo-6,NC-6,NFA-8,NFA-10,Nok-3,Na-1,Ms-0,Mnz-0,Mir-0,Mh-0,Mz-0,Lp2-6,Lp2-2,Lm-2,Nc-1,Mc-0,LL-0,Sei-0,Mv-0,Sg-1,Litva,Sorbo,Sp-0,Sq-1,Sq-8,Stw-0,Su-0,Sus-1,Ta-0,Tamm-2,…	NA
chr1	8607939	8608057	chr3	5277962	5286732	AT3TE22200	Etna-2	Col-0,Ove-0,PHW-2,PHW-34,Per-1,Or-0,Old-1,Pi-0,Pt-0,Pu2-23,Pla-0,Pog-0,Pu2-7,Pu2-8,Pro-0,Rak-2,Ra-0,Ragl-1,Qar-8a,Rennes-1,Ren-1,Rld-1,RMX-A02,Ren-11,Rd-0,Rou-0,RMX-A180,RRS-7,Sap-0,Rome-1,Seattle-0,Ob-0,Rhen-1,Se-0,RRS-10,Np-0,Nw-0,Neo-6,NC-6,NFA-8,NFA-10,Nok-3,Na-1,Ms-0,Mnz-0,Mir-0,Mh-0,Mz-0,Lp2-6,Lp2-2,Lm-2,Nc-1,Mc-0,LL-0,Sei-0,Mv-0,Sg-1,Litva,Sorbo,Sp-0,Sq-1,Sq-8,Stw-0,Su-0,Sus-1,Ta-0,Tamm-2,…	NA
chr1	8614249	8614361	chr1	22778334	22779072	AT1TE75090	Pog-0	Col-0,Ove-0,PHW-2,PHW-34,Per-1,Or-0,Old-1,Pi-0,Pt-0,Pu2-23,Pla-0,Pu2-7,Pu2-8,Pro-0,Rak-2,Ra-0,Ragl-1,Qar-8a,Rennes-1,Ren-1,Rld-1,RMX-A02,Ren-11,Rd-0,Rou-0,RMX-A180,RRS-7,Sap-0,Rome-1,Seattle-0,Ob-0,Rhen-1,Se-0,RRS-10,Np-0,Nw-0,Neo-6,NC-6,NFA-8,NFA-10,Nok-3,Na-1,Ms-0,Mnz-0,Mir-0,Mh-0,Mz-0,Lp2-6,Lp2-2,Lm-2,Nc-1,Mc-0,LL-0,Sei-0,Mv-0,Sg-1,Litva,Sorbo,Sp-0,Sq-1,Sq-8,Stw-0,Su-0,Sus-1,Ta-0,Tamm-2,Bla-1,…	NA
chr1	8623533	8623609	chr1	11617477	11617533	AT1TE37610	DraIII-1,DraII-1	Col-0,Ove-0,PHW-2,PHW-34,Per-1,Or-0,Old-1,Pi-0,Pt-0,Pu2-23,Pla-0,Pog-0,Pu2-7,Pu2-8,Pro-0,Rak-2,Ra-0,Ragl-1,Qar-8a,Rennes-1,Ren-1,Rld-1,RMX-A02,Ren-11,Rd-0,Rou-0,RMX-A180,RRS-7,Sap-0,Rome-1,Seattle-0,Ob-0,Rhen-1,Se-0,RRS-10,Np-0,Nw-0,Neo-6,NC-6,NFA-8,NFA-10,Nok-3,Na-1,Ms-0,Mnz-0,Mir-0,Mh-0,Mz-0,Lp2-6,Lp2-2,Lm-2,Nc-1,Mc-0,LL-0,Sei-0,Mv-0,Sg-1,Litva,Sorbo,Sp-0,Sq-1,Sq-8,Stw-0,Su-0,Sus-1,Ta-0,Tamm-2,…	NA
chr1	8640432	8640537	chr1	10497530	10497719	AT1TE33920	La-0,Di-G,Br-0	Col-0,Ove-0,PHW-2,PHW-34,Per-1,Or-0,Old-1,Pi-0,Pt-0,Pu2-23,Pla-0,Pog-0,Pu2-7,Pu2-8,Pro-0,Rak-2,Ra-0,Ragl-1,Qar-8a,Rennes-1,Ren-1,Rld-1,RMX-A02,Ren-11,Rd-0,Rou-0,RMX-A180,RRS-7,Sap-0,Rome-1,Seattle-0,Ob-0,Rhen-1,Se-0,RRS-10,Np-0,Nw-0,Neo-6,NC-6,NFA-8,NFA-10,Nok-3,Na-1,Ms-0,Mnz-0,Mir-0,Mh-0,Mz-0,Lp2-6,Lp2-2,Lm-2,Nc-1,Mc-0,LL-0,Sei-0,Mv-0,Sg-1,Litva,Sorbo,Sp-0,Sq-1,Sq-8,Stw-0,Su-0,Sus-1,Ta-0,Tamm-2,…	NA
chr1	8644351	8644419	chr4	10351270	10351432	AT4TE47220	Cvi-0	Col-0,Ove-0,PHW-2,PHW-34,Per-1,Or-0,Old-1,Pi-0,Pt-0,Pu2-23,Pla-0,Pog-0,Pu2-7,Pu2-8,Pro-0,Rak-2,Ra-0,Ragl-1,Qar-8a,Rennes-1,Ren-1,Rld-1,RMX-A02,Ren-11,Rd-0,Rou-0,RMX-A180,RRS-7,Sap-0,Rome-1,Seattle-0,Ob-0,Rhen-1,Se-0,RRS-10,Np-0,Nw-0,Neo-6,NC-6,NFA-8,NFA-10,Nok-3,Na-1,Ms-0,Mnz-0,Mir-0,Mh-0,Mz-0,Lp2-6,Lp2-2,Lm-2,Nc-1,Mc-0,LL-0,Sei-0,Mv-0,Sg-1,Litva,Sorbo,Sp-0,Sq-1,Sq-8,Stw-0,Su-0,Sus-1,Ta-0,Tamm-2,…	NA
chr1	8656093	8656184	chr4	6646888	6647255	AT4TE28490	Duk,Pu2-7,Pi-0,Ga-0,Jm-0,Bik-1,Sp-0,Bor-1,Sap-0,Da_1_-12,Gr-1	Col-0,Ove-0,PHW-2,PHW-34,Per-1,Or-0,Old-1,Pt-0,Pu2-23,Pla-0,Pog-0,Pu2-8,Pro-0,Rak-2,Ra-0,Ragl-1,Qar-8a,Rennes-1,Ren-1,Rld-1,RMX-A02,Ren-11,Rd-0,Rou-0,RMX-A180,RRS-7,Rome-1,Seattle-0,Ob-0,Rhen-1,Se-0,RRS-10,Np-0,Nw-0,Neo-6,NC-6,NFA-8,NFA-10,Nok-3,Na-1,Ms-0,Mnz-0,Mir-0,Mh-0,Mz-0,Lp2-6,Lp2-2,Lm-2,Nc-1,Mc-0,LL-0,Sei-0,Mv-0,Sg-1,Litva,Sorbo,Sq-1,Sq-8,Stw-0,Su-0,Sus-1,Ta-0,Tamm-2,Bla-1,Sf-1,Si-0,Tamm-2…	young
chr1	8660645	8660755	chr1	28912664	28913670	AT1TE94570	Anholt-1,Cal-0,PHW-2,LL-0,Bl-1,Nw-0,Gre-0,Bla-1,Sf-1,Ren-11,RRS-10,Do-0,Buckhorn-Pass,Ting-1,Jl-3,Ren-1,Se-0,Pla-0,Got-22,Ove-0,Boot-1,Rennes-1,Tul-0,Ts-1,Appt-1,El-0,Dem-4,Ba-1	Col-0,PHW-34,Per-1,Or-0,Old-1,Pi-0,Pt-0,Pu2-23,Pog-0,Pu2-7,Pu2-8,Pro-0,Rak-2,Ra-0,Ragl-1,Qar-8a,Rld-1,RMX-A02,Rd-0,Rou-0,RMX-A180,RRS-7,Sap-0,Rome-1,Seattle-0,Ob-0,Rhen-1,Np-0,Neo-6,NC-6,NFA-8,NFA-10,Nok-3,Na-1,Ms-0,Mnz-0,Mir-0,Mh-0,Mz-0,Lp2-6,Lp2-2,Lm-2,Nc-1,Mc-0,Sei-0,Mv-0,Sg-1,Litva,Sorbo,Sp-0,Sq-1,Sq-8,Stw-0,Su-0,Sus-1,Ta-0,Tamm-2,Si-0,Tamm-27,Tha-1,Tol-0,Ts-5,Tscha-1,Tu-0,Ty-0,Uk-1,Uod-1,Uod…	young
chr1	8676409	8676464	chr2	13717665	13717940	AT2TE60380	Krot-0	Col-0,Ove-0,PHW-2,PHW-34,Per-1,Or-0,Old-1,Pi-0,Pt-0,Pu2-23,Pla-0,Pog-0,Pu2-7,Pu2-8,Pro-0,Rak-2,Ra-0,Ragl-1,Qar-8a,Rennes-1,Ren-1,Rld-1,RMX-A02,Ren-11,Rd-0,Rou-0,RMX-A180,RRS-7,Sap-0,Rome-1,Seattle-0,Ob-0,Rhen-1,Se-0,RRS-10,Np-0,Nw-0,Neo-6,NC-6,NFA-8,NFA-10,Nok-3,Na-1,Ms-0,Mnz-0,Mir-0,Mh-0,Mz-0,Lp2-6,Lp2-2,Lm-2,Nc-1,Mc-0,LL-0,Sei-0,Mv-0,Sg-1,Litva,Sorbo,Sp-0,Sq-1,Sq-8,Stw-0,Su-0,Sus-1,Ta-0,Tamm-2,…	NA
chr1	8677341	8677439	chr2	1850561	1851208	AT2TE08510,AT2TE08515	Tamm-27	Col-0,Ove-0,PHW-2,PHW-34,Per-1,Or-0,Old-1,Pi-0,Pt-0,Pu2-23,Pla-0,Pog-0,Pu2-7,Pu2-8,Pro-0,Rak-2,Ra-0,Ragl-1,Qar-8a,Rennes-1,Ren-1,Rld-1,RMX-A02,Ren-11,Rd-0,Rou-0,RMX-A180,RRS-7,Sap-0,Rome-1,Seattle-0,Ob-0,Rhen-1,Se-0,RRS-10,Np-0,Nw-0,Neo-6,NC-6,NFA-8,NFA-10,Nok-3,Na-1,Ms-0,Mnz-0,Mir-0,Mh-0,Mz-0,Lp2-6,Lp2-2,Lm-2,Nc-1,Mc-0,LL-0,Sei-0,Mv-0,Sg-1,Litva,Sorbo,Sp-0,Sq-1,Sq-8,Stw-0,Su-0,Sus-1,Ta-0,Tamm-2,…	NA
chr1	8696517	8696608	chr5	8812198	8827334	AT5TE31925,AT5TE31885,AT5TE31920	Uod-7,Ga-0,Litva,Ms-0,Fr-2,Ty-0,Sei-0,Bg-2,Etna-2	Col-0,Ove-0,PHW-2,PHW-34,Per-1,Or-0,Old-1,Pi-0,Pt-0,Pu2-23,Pla-0,Pog-0,Pu2-7,Pu2-8,Pro-0,Rak-2,Ra-0,Ragl-1,Qar-8a,Rennes-1,Ren-1,Rld-1,RMX-A02,Ren-11,Rd-0,Rou-0,RMX-A180,RRS-7,Sap-0,Rome-1,Seattle-0,Ob-0,Rhen-1,Se-0,RRS-10,Np-0,Nw-0,Neo-6,NC-6,NFA-8,NFA-10,Nok-3,Na-1,Mnz-0,Mir-0,Mh-0,Mz-0,Lp2-6,Lp2-2,Lm-2,Nc-1,Mc-0,LL-0,Mv-0,Sg-1,Sorbo,Sp-0,Sq-1,Sq-8,Stw-0,Su-0,Sus-1,Ta-0,Tamm-2,Bla-1,Sf-1,Si-0,T…	young
chr1	8718157	8718291	chr2	10488229	10491804	AT2TE45020	Cerv-1,Cal-0,Rome-1,Fr-2,Nw-0,Krot-0,Amel-1,Pna-17,Lan-0,Gre-0,Ws-2,Uk-1,Sq-1,Knox-10,Ren-11,Ragl-1,RMX-A02,Ann-1,Do-0,Buckhorn-Pass,RRS-10,Pu2-23,RMX-A180,Ren-1,Ra-0,Lip-0,Kin-0,Ang-0,Aa-0,Nc-1,Gifu-2,Com-1,NFA-8,Abd-0,Mnz-0,Si-0,Co,Ove-0,Boot-1,Rennes-1,Tul-0,Mv-0,Seattle-0,Tscha-1,Wl-0,Appt-1,Kro-0,Er-0,Anz-0,Dem-4,Ba-1,Cnt-1	Col-0,PHW-2,PHW-34,Per-1,Or-0,Old-1,Pi-0,Pt-0,Pla-0,Pog-0,Pu2-7,Pu2-8,Pro-0,Rak-2,Qar-8a,Rld-1,Rd-0,Rou-0,RRS-7,Sap-0,Ob-0,Rhen-1,Se-0,Np-0,Neo-6,NC-6,NFA-10,Nok-3,Na-1,Ms-0,Mir-0,Mh-0,Mz-0,Lp2-6,Lp2-2,Lm-2,Mc-0,LL-0,Sei-0,Sg-1,Litva,Sorbo,Sp-0,Sq-8,Stw-0,Su-0,Sus-1,Ta-0,Tamm-2,Bla-1,Sf-1,Tamm-27,Tha-1,Ting-1,Tol-0,Ts-1,Ts-5,Tu-0,Ty-0,Uod-1,Uod-7,Utrecht,Van-0,Ven-1,Vind-1,Wa-1,Wc-1,Wei-0,Westkar…	old
chr1	8724777	8724903	chr2	542271	544756	AT2TE02335	Si-0,Sf-1,Boot-1,Rennes-1,LL-0,Ang-0,Wl-0,Ann-1,Er-0,Bg-2	Col-0,Ove-0,PHW-2,PHW-34,Per-1,Or-0,Old-1,Pi-0,Pt-0,Pu2-23,Pla-0,Pog-0,Pu2-7,Pu2-8,Pro-0,Rak-2,Ra-0,Ragl-1,Qar-8a,Ren-1,Rld-1,RMX-A02,Ren-11,Rd-0,Rou-0,RMX-A180,RRS-7,Sap-0,Rome-1,Seattle-0,Ob-0,Rhen-1,Se-0,RRS-10,Np-0,Nw-0,Neo-6,NC-6,NFA-8,NFA-10,Nok-3,Na-1,Ms-0,Mnz-0,Mir-0,Mh-0,Mz-0,Lp2-6,Lp2-2,Lm-2,Nc-1,Mc-0,Sei-0,Mv-0,Sg-1,Litva,Sorbo,Sp-0,Sq-1,Sq-8,Stw-0,Su-0,Sus-1,Ta-0,Tamm-2,Bla-1,Tamm-27,…	young
chr1	8724782	8724901	chr1	3910027	3910701	AT1TE12720	Si-0,Bla-1,Bu-0,Su-0,Gy-0,Bg-2,Tscha-1	Col-0,Ove-0,PHW-2,PHW-34,Per-1,Or-0,Old-1,Pi-0,Pt-0,Pu2-23,Pla-0,Pog-0,Pu2-7,Pu2-8,Pro-0,Rak-2,Ra-0,Ragl-1,Qar-8a,Rennes-1,Ren-1,Rld-1,RMX-A02,Ren-11,Rd-0,Rou-0,RMX-A180,RRS-7,Sap-0,Rome-1,Seattle-0,Ob-0,Rhen-1,Se-0,RRS-10,Np-0,Nw-0,Neo-6,NC-6,NFA-8,NFA-10,Nok-3,Na-1,Ms-0,Mnz-0,Mir-0,Mh-0,Mz-0,Lp2-6,Lp2-2,Lm-2,Nc-1,Mc-0,LL-0,Sei-0,Mv-0,Sg-1,Litva,Sorbo,Sp-0,Sq-1,Sq-8,Stw-0,Sus-1,Ta-0,Tamm-2,Sf-1,…	young
chr1	8724832	8724902	chr5	17775519	17778097	AT5TE64195	Kil-0	Col-0,Ove-0,PHW-2,PHW-34,Per-1,Or-0,Old-1,Pi-0,Pt-0,Pu2-23,Pla-0,Pog-0,Pu2-7,Pu2-8,Pro-0,Rak-2,Ra-0,Ragl-1,Qar-8a,Rennes-1,Ren-1,Rld-1,RMX-A02,Ren-11,Rd-0,Rou-0,RMX-A180,RRS-7,Sap-0,Rome-1,Seattle-0,Ob-0,Rhen-1,Se-0,RRS-10,Np-0,Nw-0,Neo-6,NC-6,NFA-8,NFA-10,Nok-3,Na-1,Ms-0,Mnz-0,Mir-0,Mh-0,Mz-0,Lp2-6,Lp2-2,Lm-2,Nc-1,Mc-0,LL-0,Sei-0,Mv-0,Sg-1,Litva,Sorbo,Sp-0,Sq-1,Sq-8,Stw-0,Su-0,Sus-1,Ta-0,Tamm-2,…	NA
chr1	8728954	8729051	chr3	1555420	1560680	AT3TE06550	Ge-0,Bg-2,CIBC-5,Su-0	Col-0,Ove-0,PHW-2,PHW-34,Per-1,Or-0,Old-1,Pi-0,Pt-0,Pu2-23,Pla-0,Pog-0,Pu2-7,Pu2-8,Pro-0,Rak-2,Ra-0,Ragl-1,Qar-8a,Rennes-1,Ren-1,Rld-1,RMX-A02,Ren-11,Rd-0,Rou-0,RMX-A180,RRS-7,Sap-0,Rome-1,Seattle-0,Ob-0,Rhen-1,Se-0,RRS-10,Np-0,Nw-0,Neo-6,NC-6,NFA-8,NFA-10,Nok-3,Na-1,Ms-0,Mnz-0,Mir-0,Mh-0,Mz-0,Lp2-6,Lp2-2,Lm-2,Nc-1,Mc-0,LL-0,Sei-0,Mv-0,Sg-1,Litva,Sorbo,Sp-0,Sq-1,Sq-8,Stw-0,Sus-1,Ta-0,Tamm-2,Bla-1…	NA
chr1	8853901	8854016	chr1	28526861	28527671	AT1TE93320	Rennes-1,Ren-1,Ba-1	Col-0,Ove-0,PHW-2,PHW-34,Per-1,Or-0,Old-1,Pi-0,Pt-0,Pu2-23,Pla-0,Pog-0,Pu2-7,Pu2-8,Pro-0,Rak-2,Ra-0,Ragl-1,Qar-8a,Rld-1,RMX-A02,Ren-11,Rd-0,Rou-0,RMX-A180,RRS-7,Sap-0,Rome-1,Seattle-0,Ob-0,Rhen-1,Se-0,RRS-10,Np-0,Nw-0,Neo-6,NC-6,NFA-8,NFA-10,Nok-3,Na-1,Ms-0,Mnz-0,Mir-0,Mh-0,Mz-0,Lp2-6,Lp2-2,Lm-2,Nc-1,Mc-0,LL-0,Sei-0,Mv-0,Sg-1,Litva,Sorbo,Sp-0,Sq-1,Sq-8,Stw-0,Su-0,Sus-1,Ta-0,Tamm-2,Bla-1,Sf-1,Si-0…	NA
chr1	8853910	8854002	chr5	15454017	15455706	AT5TE55925	Uk-1,PHW-2	Col-0,Ove-0,PHW-34,Per-1,Or-0,Old-1,Pi-0,Pt-0,Pu2-23,Pla-0,Pog-0,Pu2-7,Pu2-8,Pro-0,Rak-2,Ra-0,Ragl-1,Qar-8a,Rennes-1,Ren-1,Rld-1,RMX-A02,Ren-11,Rd-0,Rou-0,RMX-A180,RRS-7,Sap-0,Rome-1,Seattle-0,Ob-0,Rhen-1,Se-0,RRS-10,Np-0,Nw-0,Neo-6,NC-6,NFA-8,NFA-10,Nok-3,Na-1,Ms-0,Mnz-0,Mir-0,Mh-0,Mz-0,Lp2-6,Lp2-2,Lm-2,Nc-1,Mc-0,LL-0,Sei-0,Mv-0,Sg-1,Litva,Sorbo,Sp-0,Sq-1,Sq-8,Stw-0,Su-0,Sus-1,Ta-0,Tamm-2,Bla-1,…	NA
chr1	8877671	8877806	chr2	16921594	16921726	AT2TE76175	Anholt-1,Fi-0,Krot-0,Di-G,Uk-1,Got-22,Rhen-1,Su-0,Gie-0,La-0,CIBC-5,Sp-0,Pt-0,Durh-1,Bg-2,Ba-1,Aa-0	Col-0,Ove-0,PHW-2,PHW-34,Per-1,Or-0,Old-1,Pi-0,Pu2-23,Pla-0,Pog-0,Pu2-7,Pu2-8,Pro-0,Rak-2,Ra-0,Ragl-1,Qar-8a,Rennes-1,Ren-1,Rld-1,RMX-A02,Ren-11,Rd-0,Rou-0,RMX-A180,RRS-7,Sap-0,Rome-1,Seattle-0,Ob-0,Se-0,RRS-10,Np-0,Nw-0,Neo-6,NC-6,NFA-8,NFA-10,Nok-3,Na-1,Ms-0,Mnz-0,Mir-0,Mh-0,Mz-0,Lp2-6,Lp2-2,Lm-2,Nc-1,Mc-0,LL-0,Sei-0,Mv-0,Sg-1,Litva,Sorbo,Sq-1,Sq-8,Stw-0,Sus-1,Ta-0,Tamm-2,Bla-1,Sf-1,Si-0,Tamm-2…	mid
chr1	8883966	8884017	chr1	13255905	13256863	AT1TE43320	Etna-2	Col-0,Ove-0,PHW-2,PHW-34,Per-1,Or-0,Old-1,Pi-0,Pt-0,Pu2-23,Pla-0,Pog-0,Pu2-7,Pu2-8,Pro-0,Rak-2,Ra-0,Ragl-1,Qar-8a,Rennes-1,Ren-1,Rld-1,RMX-A02,Ren-11,Rd-0,Rou-0,RMX-A180,RRS-7,Sap-0,Rome-1,Seattle-0,Ob-0,Rhen-1,Se-0,RRS-10,Np-0,Nw-0,Neo-6,NC-6,NFA-8,NFA-10,Nok-3,Na-1,Ms-0,Mnz-0,Mir-0,Mh-0,Mz-0,Lp2-6,Lp2-2,Lm-2,Nc-1,Mc-0,LL-0,Sei-0,Mv-0,Sg-1,Litva,Sorbo,Sp-0,Sq-1,Sq-8,Stw-0,Su-0,Sus-1,Ta-0,Tamm-2,…	NA
chr1	8883968	8884017	chr1	11019012	11019392	AT1TE35580	Kro-0,LL-0	Col-0,Ove-0,PHW-2,PHW-34,Per-1,Or-0,Old-1,Pi-0,Pt-0,Pu2-23,Pla-0,Pog-0,Pu2-7,Pu2-8,Pro-0,Rak-2,Ra-0,Ragl-1,Qar-8a,Rennes-1,Ren-1,Rld-1,RMX-A02,Ren-11,Rd-0,Rou-0,RMX-A180,RRS-7,Sap-0,Rome-1,Seattle-0,Ob-0,Rhen-1,Se-0,RRS-10,Np-0,Nw-0,Neo-6,NC-6,NFA-8,NFA-10,Nok-3,Na-1,Ms-0,Mnz-0,Mir-0,Mh-0,Mz-0,Lp2-6,Lp2-2,Lm-2,Nc-1,Mc-0,Sei-0,Mv-0,Sg-1,Litva,Sorbo,Sp-0,Sq-1,Sq-8,Stw-0,Su-0,Sus-1,Ta-0,Tamm-2,Bla-1…	NA
chr1	8909553	8909648	chr1	11752261	11755077	AT1TE38090	Fr-2,Sq-8,Or-0,Gy-0	Col-0,Ove-0,PHW-2,PHW-34,Per-1,Old-1,Pi-0,Pt-0,Pu2-23,Pla-0,Pog-0,Pu2-7,Pu2-8,Pro-0,Rak-2,Ra-0,Ragl-1,Qar-8a,Rennes-1,Ren-1,Rld-1,RMX-A02,Ren-11,Rd-0,Rou-0,RMX-A180,RRS-7,Sap-0,Rome-1,Seattle-0,Ob-0,Rhen-1,Se-0,RRS-10,Np-0,Nw-0,Neo-6,NC-6,NFA-8,NFA-10,Nok-3,Na-1,Ms-0,Mnz-0,Mir-0,Mh-0,Mz-0,Lp2-6,Lp2-2,Lm-2,Nc-1,Mc-0,LL-0,Sei-0,Mv-0,Sg-1,Litva,Sorbo,Sp-0,Sq-1,Stw-0,Su-0,Sus-1,Ta-0,Tamm-2,Bla-1,Sf-1…	NA
chr1	8909554	8909647	chr5	1065363	1067895	AT5TE03885	Ty-0	Col-0,Ove-0,PHW-2,PHW-34,Per-1,Or-0,Old-1,Pi-0,Pt-0,Pu2-23,Pla-0,Pog-0,Pu2-7,Pu2-8,Pro-0,Rak-2,Ra-0,Ragl-1,Qar-8a,Rennes-1,Ren-1,Rld-1,RMX-A02,Ren-11,Rd-0,Rou-0,RMX-A180,RRS-7,Sap-0,Rome-1,Seattle-0,Ob-0,Rhen-1,Se-0,RRS-10,Np-0,Nw-0,Neo-6,NC-6,NFA-8,NFA-10,Nok-3,Na-1,Ms-0,Mnz-0,Mir-0,Mh-0,Mz-0,Lp2-6,Lp2-2,Lm-2,Nc-1,Mc-0,LL-0,Sei-0,Mv-0,Sg-1,Litva,Sorbo,Sp-0,Sq-1,Sq-8,Stw-0,Su-0,Sus-1,Ta-0,Tamm-2,…	NA
chr1	8926197	8926333	chr2	1642169	1642711	AT2TE07570	Ove-0	Col-0,PHW-2,PHW-34,Per-1,Or-0,Old-1,Pi-0,Pt-0,Pu2-23,Pla-0,Pog-0,Pu2-7,Pu2-8,Pro-0,Rak-2,Ra-0,Ragl-1,Qar-8a,Rennes-1,Ren-1,Rld-1,RMX-A02,Ren-11,Rd-0,Rou-0,RMX-A180,RRS-7,Sap-0,Rome-1,Seattle-0,Ob-0,Rhen-1,Se-0,RRS-10,Np-0,Nw-0,Neo-6,NC-6,NFA-8,NFA-10,Nok-3,Na-1,Ms-0,Mnz-0,Mir-0,Mh-0,Mz-0,Lp2-6,Lp2-2,Lm-2,Nc-1,Mc-0,LL-0,Sei-0,Mv-0,Sg-1,Litva,Sorbo,Sp-0,Sq-1,Sq-8,Stw-0,Su-0,Sus-1,Ta-0,Tamm-2,Bla-1,…	NA
chr1	8927596	8927663	chr4	8388252	8388712	AT4TE37200	Duk	Col-0,Ove-0,PHW-2,PHW-34,Per-1,Or-0,Old-1,Pi-0,Pt-0,Pu2-23,Pla-0,Pog-0,Pu2-7,Pu2-8,Pro-0,Rak-2,Ra-0,Ragl-1,Qar-8a,Rennes-1,Ren-1,Rld-1,RMX-A02,Ren-11,Rd-0,Rou-0,RMX-A180,RRS-7,Sap-0,Rome-1,Seattle-0,Ob-0,Rhen-1,Se-0,RRS-10,Np-0,Nw-0,Neo-6,NC-6,NFA-8,NFA-10,Nok-3,Na-1,Ms-0,Mnz-0,Mir-0,Mh-0,Mz-0,Lp2-6,Lp2-2,Lm-2,Nc-1,Mc-0,LL-0,Sei-0,Mv-0,Sg-1,Litva,Sorbo,Sp-0,Sq-1,Sq-8,Stw-0,Su-0,Sus-1,Ta-0,Tamm-2,…	NA
chr1	8940338	8940456	chr5	13839560	13840289	AT5TE49330	Kent	Col-0,Ove-0,PHW-2,PHW-34,Per-1,Or-0,Old-1,Pi-0,Pt-0,Pu2-23,Pla-0,Pog-0,Pu2-7,Pu2-8,Pro-0,Rak-2,Ra-0,Ragl-1,Qar-8a,Rennes-1,Ren-1,Rld-1,RMX-A02,Ren-11,Rd-0,Rou-0,RMX-A180,RRS-7,Sap-0,Rome-1,Seattle-0,Ob-0,Rhen-1,Se-0,RRS-10,Np-0,Nw-0,Neo-6,NC-6,NFA-8,NFA-10,Nok-3,Na-1,Ms-0,Mnz-0,Mir-0,Mh-0,Mz-0,Lp2-6,Lp2-2,Lm-2,Nc-1,Mc-0,LL-0,Sei-0,Mv-0,Sg-1,Litva,Sorbo,Sp-0,Sq-1,Sq-8,Stw-0,Su-0,Sus-1,Ta-0,Tamm-2,…	NA
chr1	8975961	8976034	chr4	6110311	6111158	AT4TE25785	Pla-0,LL-0,Sf-1	Col-0,Ove-0,PHW-2,PHW-34,Per-1,Or-0,Old-1,Pi-0,Pt-0,Pu2-23,Pog-0,Pu2-7,Pu2-8,Pro-0,Rak-2,Ra-0,Ragl-1,Qar-8a,Rennes-1,Ren-1,Rld-1,RMX-A02,Ren-11,Rd-0,Rou-0,RMX-A180,RRS-7,Sap-0,Rome-1,Seattle-0,Ob-0,Rhen-1,Se-0,RRS-10,Np-0,Nw-0,Neo-6,NC-6,NFA-8,NFA-10,Nok-3,Na-1,Ms-0,Mnz-0,Mir-0,Mh-0,Mz-0,Lp2-6,Lp2-2,Lm-2,Nc-1,Mc-0,Sei-0,Mv-0,Sg-1,Litva,Sorbo,Sp-0,Sq-1,Sq-8,Stw-0,Su-0,Sus-1,Ta-0,Tamm-2,Bla-1,Si-0,…	NA
chr1	9000506	9000565	chr2	72650	72805	AT2TE00155	Di-G	Col-0,Ove-0,PHW-2,PHW-34,Per-1,Or-0,Old-1,Pi-0,Pt-0,Pu2-23,Pla-0,Pog-0,Pu2-7,Pu2-8,Pro-0,Rak-2,Ra-0,Ragl-1,Qar-8a,Rennes-1,Ren-1,Rld-1,RMX-A02,Ren-11,Rd-0,Rou-0,RMX-A180,RRS-7,Sap-0,Rome-1,Seattle-0,Ob-0,Rhen-1,Se-0,RRS-10,Np-0,Nw-0,Neo-6,NC-6,NFA-8,NFA-10,Nok-3,Na-1,Ms-0,Mnz-0,Mir-0,Mh-0,Mz-0,Lp2-6,Lp2-2,Lm-2,Nc-1,Mc-0,LL-0,Sei-0,Mv-0,Sg-1,Litva,Sorbo,Sp-0,Sq-1,Sq-8,Stw-0,Su-0,Sus-1,Ta-0,Tamm-2,…	NA
chr1	9000506	9000570	chr2	1779100	1779402	AT2TE08205	La-0	Col-0,Ove-0,PHW-2,PHW-34,Per-1,Or-0,Old-1,Pi-0,Pt-0,Pu2-23,Pla-0,Pog-0,Pu2-7,Pu2-8,Pro-0,Rak-2,Ra-0,Ragl-1,Qar-8a,Rennes-1,Ren-1,Rld-1,RMX-A02,Ren-11,Rd-0,Rou-0,RMX-A180,RRS-7,Sap-0,Rome-1,Seattle-0,Ob-0,Rhen-1,Se-0,RRS-10,Np-0,Nw-0,Neo-6,NC-6,NFA-8,NFA-10,Nok-3,Na-1,Ms-0,Mnz-0,Mir-0,Mh-0,Mz-0,Lp2-6,Lp2-2,Lm-2,Nc-1,Mc-0,LL-0,Sei-0,Mv-0,Sg-1,Litva,Sorbo,Sp-0,Sq-1,Sq-8,Stw-0,Su-0,Sus-1,Ta-0,Tamm-2,…	NA
chr1	9002512	9002577	chr4	1233641	1234831	AT4TE06320	Knox-18	Col-0,Ove-0,PHW-2,PHW-34,Per-1,Or-0,Old-1,Pi-0,Pt-0,Pu2-23,Pla-0,Pog-0,Pu2-7,Pu2-8,Pro-0,Rak-2,Ra-0,Ragl-1,Qar-8a,Rennes-1,Ren-1,Rld-1,RMX-A02,Ren-11,Rd-0,Rou-0,RMX-A180,RRS-7,Sap-0,Rome-1,Seattle-0,Ob-0,Rhen-1,Se-0,RRS-10,Np-0,Nw-0,Neo-6,NC-6,NFA-8,NFA-10,Nok-3,Na-1,Ms-0,Mnz-0,Mir-0,Mh-0,Mz-0,Lp2-6,Lp2-2,Lm-2,Nc-1,Mc-0,LL-0,Sei-0,Mv-0,Sg-1,Litva,Sorbo,Sp-0,Sq-1,Sq-8,Stw-0,Su-0,Sus-1,Ta-0,Tamm-2,…	NA
chr1	9004771	9004836	chr1	17516123	17516267	AT1TE58065	Ber,Bl-1	Col-0,Ove-0,PHW-2,PHW-34,Per-1,Or-0,Old-1,Pi-0,Pt-0,Pu2-23,Pla-0,Pog-0,Pu2-7,Pu2-8,Pro-0,Rak-2,Ra-0,Ragl-1,Qar-8a,Rennes-1,Ren-1,Rld-1,RMX-A02,Ren-11,Rd-0,Rou-0,RMX-A180,RRS-7,Sap-0,Rome-1,Seattle-0,Ob-0,Rhen-1,Se-0,RRS-10,Np-0,Nw-0,Neo-6,NC-6,NFA-8,NFA-10,Nok-3,Na-1,Ms-0,Mnz-0,Mir-0,Mh-0,Mz-0,Lp2-6,Lp2-2,Lm-2,Nc-1,Mc-0,LL-0,Sei-0,Mv-0,Sg-1,Litva,Sorbo,Sp-0,Sq-1,Sq-8,Stw-0,Su-0,Sus-1,Ta-0,Tamm-2,…	NA
chr1	9015712	9015791	chr1	9004807	9004833	AT1TE29055	In-0,Lip-0,Rak-2,HSm,Hau-0,Gifu-2,Dem-4,Le-0	Col-0,Ove-0,PHW-2,PHW-34,Per-1,Or-0,Old-1,Pi-0,Pt-0,Pu2-23,Pla-0,Pog-0,Pu2-7,Pu2-8,Pro-0,Ra-0,Ragl-1,Qar-8a,Rennes-1,Ren-1,Rld-1,RMX-A02,Ren-11,Rd-0,Rou-0,RMX-A180,RRS-7,Sap-0,Rome-1,Seattle-0,Ob-0,Rhen-1,Se-0,RRS-10,Np-0,Nw-0,Neo-6,NC-6,NFA-8,NFA-10,Nok-3,Na-1,Ms-0,Mnz-0,Mir-0,Mh-0,Mz-0,Lp2-6,Lp2-2,Lm-2,Nc-1,Mc-0,LL-0,Sei-0,Mv-0,Sg-1,Litva,Sorbo,Sp-0,Sq-1,Sq-8,Stw-0,Su-0,Sus-1,Ta-0,Tamm-2,Bla-1,…	young
chr1	9047580	9047719	chr3	2600864	2601601	AT3TE10950	Bl-1	Col-0,Ove-0,PHW-2,PHW-34,Per-1,Or-0,Old-1,Pi-0,Pt-0,Pu2-23,Pla-0,Pog-0,Pu2-7,Pu2-8,Pro-0,Rak-2,Ra-0,Ragl-1,Qar-8a,Rennes-1,Ren-1,Rld-1,RMX-A02,Ren-11,Rd-0,Rou-0,RMX-A180,RRS-7,Sap-0,Rome-1,Seattle-0,Ob-0,Rhen-1,Se-0,RRS-10,Np-0,Nw-0,Neo-6,NC-6,NFA-8,NFA-10,Nok-3,Na-1,Ms-0,Mnz-0,Mir-0,Mh-0,Mz-0,Lp2-6,Lp2-2,Lm-2,Nc-1,Mc-0,LL-0,Sei-0,Mv-0,Sg-1,Litva,Sorbo,Sp-0,Sq-1,Sq-8,Stw-0,Su-0,Sus-1,Ta-0,Tamm-2,…	NA
chr1	9062455	9062522	chr1	12862269	12863217	AT1TE41865	Kas-2	Col-0,Ove-0,PHW-2,PHW-34,Per-1,Or-0,Old-1,Pi-0,Pt-0,Pu2-23,Pla-0,Pog-0,Pu2-7,Pu2-8,Pro-0,Rak-2,Ra-0,Ragl-1,Qar-8a,Rennes-1,Ren-1,Rld-1,RMX-A02,Ren-11,Rd-0,Rou-0,RMX-A180,RRS-7,Sap-0,Rome-1,Seattle-0,Ob-0,Rhen-1,Se-0,RRS-10,Np-0,Nw-0,Neo-6,NC-6,NFA-8,NFA-10,Nok-3,Na-1,Ms-0,Mnz-0,Mir-0,Mh-0,Mz-0,Lp2-6,Lp2-2,Lm-2,Nc-1,Mc-0,LL-0,Sei-0,Mv-0,Sg-1,Litva,Sorbo,Sp-0,Sq-1,Sq-8,Stw-0,Su-0,Sus-1,Ta-0,Tamm-2,…	NA
chr1	9129394	9129520	chr4	1487367	1488605	AT4TE07570	Hau-0,RRS-7,Sei-0,Tu-0,Baa-1	Col-0,Ove-0,PHW-2,PHW-34,Per-1,Or-0,Old-1,Pi-0,Pt-0,Pu2-23,Pla-0,Pog-0,Pu2-7,Pu2-8,Pro-0,Rak-2,Ra-0,Ragl-1,Qar-8a,Rennes-1,Ren-1,Rld-1,RMX-A02,Ren-11,Rd-0,Rou-0,RMX-A180,Sap-0,Rome-1,Seattle-0,Ob-0,Rhen-1,Se-0,RRS-10,Np-0,Nw-0,Neo-6,NC-6,NFA-8,NFA-10,Nok-3,Na-1,Ms-0,Mnz-0,Mir-0,Mh-0,Mz-0,Lp2-6,Lp2-2,Lm-2,Nc-1,Mc-0,LL-0,Mv-0,Sg-1,Litva,Sorbo,Sp-0,Sq-1,Sq-8,Stw-0,Su-0,Sus-1,Ta-0,Tamm-2,Bla-1,Sf-1,S…	NA
chr1	9132764	9132883	chr5	5114541	5114771	AT5TE18480	Lp2-2,Uod-1,Kelsterbach-4,Nc-1	Col-0,Ove-0,PHW-2,PHW-34,Per-1,Or-0,Old-1,Pi-0,Pt-0,Pu2-23,Pla-0,Pog-0,Pu2-7,Pu2-8,Pro-0,Rak-2,Ra-0,Ragl-1,Qar-8a,Rennes-1,Ren-1,Rld-1,RMX-A02,Ren-11,Rd-0,Rou-0,RMX-A180,RRS-7,Sap-0,Rome-1,Seattle-0,Ob-0,Rhen-1,Se-0,RRS-10,Np-0,Nw-0,Neo-6,NC-6,NFA-8,NFA-10,Nok-3,Na-1,Ms-0,Mnz-0,Mir-0,Mh-0,Mz-0,Lp2-6,Lm-2,Mc-0,LL-0,Sei-0,Mv-0,Sg-1,Litva,Sorbo,Sp-0,Sq-1,Sq-8,Stw-0,Su-0,Sus-1,Ta-0,Tamm-2,Bla-1,Sf-1,…	NA
chr1	9184465	9184596	chr1	20979423	20980832	AT1TE69285	Co-1	Col-0,Ove-0,PHW-2,PHW-34,Per-1,Or-0,Old-1,Pi-0,Pt-0,Pu2-23,Pla-0,Pog-0,Pu2-7,Pu2-8,Pro-0,Rak-2,Ra-0,Ragl-1,Qar-8a,Rennes-1,Ren-1,Rld-1,RMX-A02,Ren-11,Rd-0,Rou-0,RMX-A180,RRS-7,Sap-0,Rome-1,Seattle-0,Ob-0,Rhen-1,Se-0,RRS-10,Np-0,Nw-0,Neo-6,NC-6,NFA-8,NFA-10,Nok-3,Na-1,Ms-0,Mnz-0,Mir-0,Mh-0,Mz-0,Lp2-6,Lp2-2,Lm-2,Nc-1,Mc-0,LL-0,Sei-0,Mv-0,Sg-1,Litva,Sorbo,Sp-0,Sq-1,Sq-8,Stw-0,Su-0,Sus-1,Ta-0,Tamm-2,…	NA
chr1	9184466	9184605	chr1	25639635	25641849	AT1TE84070	Kent,Gel-1	Col-0,Ove-0,PHW-2,PHW-34,Per-1,Or-0,Old-1,Pi-0,Pt-0,Pu2-23,Pla-0,Pog-0,Pu2-7,Pu2-8,Pro-0,Rak-2,Ra-0,Ragl-1,Qar-8a,Rennes-1,Ren-1,Rld-1,RMX-A02,Ren-11,Rd-0,Rou-0,RMX-A180,RRS-7,Sap-0,Rome-1,Seattle-0,Ob-0,Rhen-1,Se-0,RRS-10,Np-0,Nw-0,Neo-6,NC-6,NFA-8,NFA-10,Nok-3,Na-1,Ms-0,Mnz-0,Mir-0,Mh-0,Mz-0,Lp2-6,Lp2-2,Lm-2,Nc-1,Mc-0,LL-0,Sei-0,Mv-0,Sg-1,Litva,Sorbo,Sp-0,Sq-1,Sq-8,Stw-0,Su-0,Sus-1,Ta-0,Tamm-2,…	NA
chr1	9188026	9188096	chr2	914342	915293	AT2TE04090	RMX-A180,Es-0	Col-0,Ove-0,PHW-2,PHW-34,Per-1,Or-0,Old-1,Pi-0,Pt-0,Pu2-23,Pla-0,Pog-0,Pu2-7,Pu2-8,Pro-0,Rak-2,Ra-0,Ragl-1,Qar-8a,Rennes-1,Ren-1,Rld-1,RMX-A02,Ren-11,Rd-0,Rou-0,RRS-7,Sap-0,Rome-1,Seattle-0,Ob-0,Rhen-1,Se-0,RRS-10,Np-0,Nw-0,Neo-6,NC-6,NFA-8,NFA-10,Nok-3,Na-1,Ms-0,Mnz-0,Mir-0,Mh-0,Mz-0,Lp2-6,Lp2-2,Lm-2,Nc-1,Mc-0,LL-0,Sei-0,Mv-0,Sg-1,Litva,Sorbo,Sp-0,Sq-1,Sq-8,Stw-0,Su-0,Sus-1,Ta-0,Tamm-2,Bla-1,Sf-…	NA
chr1	9188568	9188623	chr1	6236275	6237764	AT1TE20195	Bg-2,CIBC-17	Col-0,Ove-0,PHW-2,PHW-34,Per-1,Or-0,Old-1,Pi-0,Pt-0,Pu2-23,Pla-0,Pog-0,Pu2-7,Pu2-8,Pro-0,Rak-2,Ra-0,Ragl-1,Qar-8a,Rennes-1,Ren-1,Rld-1,RMX-A02,Ren-11,Rd-0,Rou-0,RMX-A180,RRS-7,Sap-0,Rome-1,Seattle-0,Ob-0,Rhen-1,Se-0,RRS-10,Np-0,Nw-0,Neo-6,NC-6,NFA-8,NFA-10,Nok-3,Na-1,Ms-0,Mnz-0,Mir-0,Mh-0,Mz-0,Lp2-6,Lp2-2,Lm-2,Nc-1,Mc-0,LL-0,Sei-0,Mv-0,Sg-1,Litva,Sorbo,Sp-0,Sq-1,Sq-8,Stw-0,Su-0,Sus-1,Ta-0,Tamm-2,…	NA
chr1	9233565	9233691	chr3	20482776	20483332	AT3TE83260	Rennes-1,Ren-1,HR-10,Ty-0,Nok-3,Abd-0	Col-0,Ove-0,PHW-2,PHW-34,Per-1,Or-0,Old-1,Pi-0,Pt-0,Pu2-23,Pla-0,Pog-0,Pu2-7,Pu2-8,Pro-0,Rak-2,Ra-0,Ragl-1,Qar-8a,Rld-1,RMX-A02,Ren-11,Rd-0,Rou-0,RMX-A180,RRS-7,Sap-0,Rome-1,Seattle-0,Ob-0,Rhen-1,Se-0,RRS-10,Np-0,Nw-0,Neo-6,NC-6,NFA-8,NFA-10,Na-1,Ms-0,Mnz-0,Mir-0,Mh-0,Mz-0,Lp2-6,Lp2-2,Lm-2,Nc-1,Mc-0,LL-0,Sei-0,Mv-0,Sg-1,Litva,Sorbo,Sp-0,Sq-1,Sq-8,Stw-0,Su-0,Sus-1,Ta-0,Tamm-2,Bla-1,Sf-1,Si-0,Tamm-…	young
chr1	9254197	9254255	chr3	13964139	13964257	AT3TE57320	Ang-0	Col-0,Ove-0,PHW-2,PHW-34,Per-1,Or-0,Old-1,Pi-0,Pt-0,Pu2-23,Pla-0,Pog-0,Pu2-7,Pu2-8,Pro-0,Rak-2,Ra-0,Ragl-1,Qar-8a,Rennes-1,Ren-1,Rld-1,RMX-A02,Ren-11,Rd-0,Rou-0,RMX-A180,RRS-7,Sap-0,Rome-1,Seattle-0,Ob-0,Rhen-1,Se-0,RRS-10,Np-0,Nw-0,Neo-6,NC-6,NFA-8,NFA-10,Nok-3,Na-1,Ms-0,Mnz-0,Mir-0,Mh-0,Mz-0,Lp2-6,Lp2-2,Lm-2,Nc-1,Mc-0,LL-0,Sei-0,Mv-0,Sg-1,Litva,Sorbo,Sp-0,Sq-1,Sq-8,Stw-0,Su-0,Sus-1,Ta-0,Tamm-2,…	NA
chr1	9259156	9259251	chr3	7850391	7851163	AT3TE32940	Ber,Mir-0,Bl-1	Col-0,Ove-0,PHW-2,PHW-34,Per-1,Or-0,Old-1,Pi-0,Pt-0,Pu2-23,Pla-0,Pog-0,Pu2-7,Pu2-8,Pro-0,Rak-2,Ra-0,Ragl-1,Qar-8a,Rennes-1,Ren-1,Rld-1,RMX-A02,Ren-11,Rd-0,Rou-0,RMX-A180,RRS-7,Sap-0,Rome-1,Seattle-0,Ob-0,Rhen-1,Se-0,RRS-10,Np-0,Nw-0,Neo-6,NC-6,NFA-8,NFA-10,Nok-3,Na-1,Ms-0,Mnz-0,Mh-0,Mz-0,Lp2-6,Lp2-2,Lm-2,Nc-1,Mc-0,LL-0,Sei-0,Mv-0,Sg-1,Litva,Sorbo,Sp-0,Sq-1,Sq-8,Stw-0,Su-0,Sus-1,Ta-0,Tamm-2,Bla-1,…	NA
chr1	9269072	9269206	chr4	2235064	2237772	AT4TE10450	Etna-2	Col-0,Ove-0,PHW-2,PHW-34,Per-1,Or-0,Old-1,Pi-0,Pt-0,Pu2-23,Pla-0,Pog-0,Pu2-7,Pu2-8,Pro-0,Rak-2,Ra-0,Ragl-1,Qar-8a,Rennes-1,Ren-1,Rld-1,RMX-A02,Ren-11,Rd-0,Rou-0,RMX-A180,RRS-7,Sap-0,Rome-1,Seattle-0,Ob-0,Rhen-1,Se-0,RRS-10,Np-0,Nw-0,Neo-6,NC-6,NFA-8,NFA-10,Nok-3,Na-1,Ms-0,Mnz-0,Mir-0,Mh-0,Mz-0,Lp2-6,Lp2-2,Lm-2,Nc-1,Mc-0,LL-0,Sei-0,Mv-0,Sg-1,Litva,Sorbo,Sp-0,Sq-1,Sq-8,Stw-0,Su-0,Sus-1,Ta-0,Tamm-2,…	NA
chr1	9269095	9269196	chr3	11651906	11663688	AT3TE48455,AT3TE48465	Ting-1,Kelsterbach-4,Ag-0	Col-0,Ove-0,PHW-2,PHW-34,Per-1,Or-0,Old-1,Pi-0,Pt-0,Pu2-23,Pla-0,Pog-0,Pu2-7,Pu2-8,Pro-0,Rak-2,Ra-0,Ragl-1,Qar-8a,Rennes-1,Ren-1,Rld-1,RMX-A02,Ren-11,Rd-0,Rou-0,RMX-A180,RRS-7,Sap-0,Rome-1,Seattle-0,Ob-0,Rhen-1,Se-0,RRS-10,Np-0,Nw-0,Neo-6,NC-6,NFA-8,NFA-10,Nok-3,Na-1,Ms-0,Mnz-0,Mir-0,Mh-0,Mz-0,Lp2-6,Lp2-2,Lm-2,Nc-1,Mc-0,LL-0,Sei-0,Mv-0,Sg-1,Litva,Sorbo,Sp-0,Sq-1,Sq-8,Stw-0,Su-0,Sus-1,Ta-0,Tamm-2,…	NA
chr1	9276015	9276090	chr1	13869866	13870461	AT1TE45495	Bs-1,Rennes-1,Is-0,Ren-1,Ty-0,Si-0,Abd-0	Col-0,Ove-0,PHW-2,PHW-34,Per-1,Or-0,Old-1,Pi-0,Pt-0,Pu2-23,Pla-0,Pog-0,Pu2-7,Pu2-8,Pro-0,Rak-2,Ra-0,Ragl-1,Qar-8a,Rld-1,RMX-A02,Ren-11,Rd-0,Rou-0,RMX-A180,RRS-7,Sap-0,Rome-1,Seattle-0,Ob-0,Rhen-1,Se-0,RRS-10,Np-0,Nw-0,Neo-6,NC-6,NFA-8,NFA-10,Nok-3,Na-1,Ms-0,Mnz-0,Mir-0,Mh-0,Mz-0,Lp2-6,Lp2-2,Lm-2,Nc-1,Mc-0,LL-0,Sei-0,Mv-0,Sg-1,Litva,Sorbo,Sp-0,Sq-1,Sq-8,Stw-0,Su-0,Sus-1,Ta-0,Tamm-2,Bla-1,Sf-1,Tamm…	young
chr1	9284398	9284533	chr3	11664969	11669787	AT3TE48480	Da_1_-12,Zdr-1	Col-0,Ove-0,PHW-2,PHW-34,Per-1,Or-0,Old-1,Pi-0,Pt-0,Pu2-23,Pla-0,Pog-0,Pu2-7,Pu2-8,Pro-0,Rak-2,Ra-0,Ragl-1,Qar-8a,Rennes-1,Ren-1,Rld-1,RMX-A02,Ren-11,Rd-0,Rou-0,RMX-A180,RRS-7,Sap-0,Rome-1,Seattle-0,Ob-0,Rhen-1,Se-0,RRS-10,Np-0,Nw-0,Neo-6,NC-6,NFA-8,NFA-10,Nok-3,Na-1,Ms-0,Mnz-0,Mir-0,Mh-0,Mz-0,Lp2-6,Lp2-2,Lm-2,Nc-1,Mc-0,LL-0,Sei-0,Mv-0,Sg-1,Litva,Sorbo,Sp-0,Sq-1,Sq-8,Stw-0,Su-0,Sus-1,Ta-0,Tamm-2,…	NA
chr1	9307603	9307742	chr1	9384160	9385031	AT1TE30240	RRS-7,Cerv-1,Bu-0,HR-5,NFA-10,Or-0,Tha-1,Van-0	Col-0,Ove-0,PHW-2,PHW-34,Per-1,Old-1,Pi-0,Pt-0,Pu2-23,Pla-0,Pog-0,Pu2-7,Pu2-8,Pro-0,Rak-2,Ra-0,Ragl-1,Qar-8a,Rennes-1,Ren-1,Rld-1,RMX-A02,Ren-11,Rd-0,Rou-0,RMX-A180,Sap-0,Rome-1,Seattle-0,Ob-0,Rhen-1,Se-0,RRS-10,Np-0,Nw-0,Neo-6,NC-6,NFA-8,Nok-3,Na-1,Ms-0,Mnz-0,Mir-0,Mh-0,Mz-0,Lp2-6,Lp2-2,Lm-2,Nc-1,Mc-0,LL-0,Sei-0,Mv-0,Sg-1,Litva,Sorbo,Sp-0,Sq-1,Sq-8,Stw-0,Su-0,Sus-1,Ta-0,Tamm-2,Bla-1,Sf-1,Si-0,Ta…	young
chr1	9307921	9307985	chr1	16853329	16858040	AT1TE55795	PHW-2	Col-0,Ove-0,PHW-34,Per-1,Or-0,Old-1,Pi-0,Pt-0,Pu2-23,Pla-0,Pog-0,Pu2-7,Pu2-8,Pro-0,Rak-2,Ra-0,Ragl-1,Qar-8a,Rennes-1,Ren-1,Rld-1,RMX-A02,Ren-11,Rd-0,Rou-0,RMX-A180,RRS-7,Sap-0,Rome-1,Seattle-0,Ob-0,Rhen-1,Se-0,RRS-10,Np-0,Nw-0,Neo-6,NC-6,NFA-8,NFA-10,Nok-3,Na-1,Ms-0,Mnz-0,Mir-0,Mh-0,Mz-0,Lp2-6,Lp2-2,Lm-2,Nc-1,Mc-0,LL-0,Sei-0,Mv-0,Sg-1,Litva,Sorbo,Sp-0,Sq-1,Sq-8,Stw-0,Su-0,Sus-1,Ta-0,Tamm-2,Bla-1,…	NA
chr1	9311378	9311514	chr1	11178291	11178953	AT1TE36130	En-D,Ei-2,Pi-0,En-1	Col-0,Ove-0,PHW-2,PHW-34,Per-1,Or-0,Old-1,Pt-0,Pu2-23,Pla-0,Pog-0,Pu2-7,Pu2-8,Pro-0,Rak-2,Ra-0,Ragl-1,Qar-8a,Rennes-1,Ren-1,Rld-1,RMX-A02,Ren-11,Rd-0,Rou-0,RMX-A180,RRS-7,Sap-0,Rome-1,Seattle-0,Ob-0,Rhen-1,Se-0,RRS-10,Np-0,Nw-0,Neo-6,NC-6,NFA-8,NFA-10,Nok-3,Na-1,Ms-0,Mnz-0,Mir-0,Mh-0,Mz-0,Lp2-6,Lp2-2,Lm-2,Nc-1,Mc-0,LL-0,Sei-0,Mv-0,Sg-1,Litva,Sorbo,Sp-0,Sq-1,Sq-8,Stw-0,Su-0,Sus-1,Ta-0,Tamm-2,Bla-1…	NA
chr1	9317451	9317556	chr1	17035033	17050039	AT1TE56420,AT1TE56425	Hn-0,Ms-0	Col-0,Ove-0,PHW-2,PHW-34,Per-1,Or-0,Old-1,Pi-0,Pt-0,Pu2-23,Pla-0,Pog-0,Pu2-7,Pu2-8,Pro-0,Rak-2,Ra-0,Ragl-1,Qar-8a,Rennes-1,Ren-1,Rld-1,RMX-A02,Ren-11,Rd-0,Rou-0,RMX-A180,RRS-7,Sap-0,Rome-1,Seattle-0,Ob-0,Rhen-1,Se-0,RRS-10,Np-0,Nw-0,Neo-6,NC-6,NFA-8,NFA-10,Nok-3,Na-1,Mnz-0,Mir-0,Mh-0,Mz-0,Lp2-6,Lp2-2,Lm-2,Nc-1,Mc-0,LL-0,Sei-0,Mv-0,Sg-1,Litva,Sorbo,Sp-0,Sq-1,Sq-8,Stw-0,Su-0,Sus-1,Ta-0,Tamm-2,Bla-1…	NA
chr1	9322561	9322670	chr5	18500733	18501486	AT5TE66580	Sg-1	Col-0,Ove-0,PHW-2,PHW-34,Per-1,Or-0,Old-1,Pi-0,Pt-0,Pu2-23,Pla-0,Pog-0,Pu2-7,Pu2-8,Pro-0,Rak-2,Ra-0,Ragl-1,Qar-8a,Rennes-1,Ren-1,Rld-1,RMX-A02,Ren-11,Rd-0,Rou-0,RMX-A180,RRS-7,Sap-0,Rome-1,Seattle-0,Ob-0,Rhen-1,Se-0,RRS-10,Np-0,Nw-0,Neo-6,NC-6,NFA-8,NFA-10,Nok-3,Na-1,Ms-0,Mnz-0,Mir-0,Mh-0,Mz-0,Lp2-6,Lp2-2,Lm-2,Nc-1,Mc-0,LL-0,Sei-0,Mv-0,Litva,Sorbo,Sp-0,Sq-1,Sq-8,Stw-0,Su-0,Sus-1,Ta-0,Tamm-2,Bla-1…	NA
chr1	9327990	9328108	chr1	17516123	17516267	AT1TE58065	Krot-0,Wa-1	Col-0,Ove-0,PHW-2,PHW-34,Per-1,Or-0,Old-1,Pi-0,Pt-0,Pu2-23,Pla-0,Pog-0,Pu2-7,Pu2-8,Pro-0,Rak-2,Ra-0,Ragl-1,Qar-8a,Rennes-1,Ren-1,Rld-1,RMX-A02,Ren-11,Rd-0,Rou-0,RMX-A180,RRS-7,Sap-0,Rome-1,Seattle-0,Ob-0,Rhen-1,Se-0,RRS-10,Np-0,Nw-0,Neo-6,NC-6,NFA-8,NFA-10,Nok-3,Na-1,Ms-0,Mnz-0,Mir-0,Mh-0,Mz-0,Lp2-6,Lp2-2,Lm-2,Nc-1,Mc-0,LL-0,Sei-0,Mv-0,Sg-1,Litva,Sorbo,Sp-0,Sq-1,Sq-8,Stw-0,Su-0,Sus-1,Ta-0,Tamm-2,…	NA
chr1	9328957	9329094	chr4	5965693	5970901	AT4TE25100	Kyoto,Baa-1	Col-0,Ove-0,PHW-2,PHW-34,Per-1,Or-0,Old-1,Pi-0,Pt-0,Pu2-23,Pla-0,Pog-0,Pu2-7,Pu2-8,Pro-0,Rak-2,Ra-0,Ragl-1,Qar-8a,Rennes-1,Ren-1,Rld-1,RMX-A02,Ren-11,Rd-0,Rou-0,RMX-A180,RRS-7,Sap-0,Rome-1,Seattle-0,Ob-0,Rhen-1,Se-0,RRS-10,Np-0,Nw-0,Neo-6,NC-6,NFA-8,NFA-10,Nok-3,Na-1,Ms-0,Mnz-0,Mir-0,Mh-0,Mz-0,Lp2-6,Lp2-2,Lm-2,Nc-1,Mc-0,LL-0,Sei-0,Mv-0,Sg-1,Litva,Sorbo,Sp-0,Sq-1,Sq-8,Stw-0,Su-0,Sus-1,Ta-0,Tamm-2,…	NA
chr1	9330910	9330981	chr3	8948086	8948714	AT3TE37420	Altai-5,Per-1	Col-0,Ove-0,PHW-2,PHW-34,Or-0,Old-1,Pi-0,Pt-0,Pu2-23,Pla-0,Pog-0,Pu2-7,Pu2-8,Pro-0,Rak-2,Ra-0,Ragl-1,Qar-8a,Rennes-1,Ren-1,Rld-1,RMX-A02,Ren-11,Rd-0,Rou-0,RMX-A180,RRS-7,Sap-0,Rome-1,Seattle-0,Ob-0,Rhen-1,Se-0,RRS-10,Np-0,Nw-0,Neo-6,NC-6,NFA-8,NFA-10,Nok-3,Na-1,Ms-0,Mnz-0,Mir-0,Mh-0,Mz-0,Lp2-6,Lp2-2,Lm-2,Nc-1,Mc-0,LL-0,Sei-0,Mv-0,Sg-1,Litva,Sorbo,Sp-0,Sq-1,Sq-8,Stw-0,Su-0,Sus-1,Ta-0,Tamm-2,Bla-1,…	NA
chr1	9330911	9330986	chr3	11015566	11016018	AT3TE45790	Hey-1,Dja-1,Kas-2,Kondara,Kas-1,Westkar-4,Sorbo,Zal-1	Col-0,Ove-0,PHW-2,PHW-34,Per-1,Or-0,Old-1,Pi-0,Pt-0,Pu2-23,Pla-0,Pog-0,Pu2-7,Pu2-8,Pro-0,Rak-2,Ra-0,Ragl-1,Qar-8a,Rennes-1,Ren-1,Rld-1,RMX-A02,Ren-11,Rd-0,Rou-0,RMX-A180,RRS-7,Sap-0,Rome-1,Seattle-0,Ob-0,Rhen-1,Se-0,RRS-10,Np-0,Nw-0,Neo-6,NC-6,NFA-8,NFA-10,Nok-3,Na-1,Ms-0,Mnz-0,Mir-0,Mh-0,Mz-0,Lp2-6,Lp2-2,Lm-2,Nc-1,Mc-0,LL-0,Sei-0,Mv-0,Sg-1,Litva,Sp-0,Sq-1,Sq-8,Stw-0,Su-0,Sus-1,Ta-0,Tamm-2,Bla-1,…	NA
chr1	9331182	9331257	chr1	12272978	12273246	AT1TE39875,AT1TE39880	Es-0	Col-0,Ove-0,PHW-2,PHW-34,Per-1,Or-0,Old-1,Pi-0,Pt-0,Pu2-23,Pla-0,Pog-0,Pu2-7,Pu2-8,Pro-0,Rak-2,Ra-0,Ragl-1,Qar-8a,Rennes-1,Ren-1,Rld-1,RMX-A02,Ren-11,Rd-0,Rou-0,RMX-A180,RRS-7,Sap-0,Rome-1,Seattle-0,Ob-0,Rhen-1,Se-0,RRS-10,Np-0,Nw-0,Neo-6,NC-6,NFA-8,NFA-10,Nok-3,Na-1,Ms-0,Mnz-0,Mir-0,Mh-0,Mz-0,Lp2-6,Lp2-2,Lm-2,Nc-1,Mc-0,LL-0,Sei-0,Mv-0,Sg-1,Litva,Sorbo,Sp-0,Sq-1,Sq-8,Stw-0,Su-0,Sus-1,Ta-0,Tamm-2,…	NA
chr1	9331620	9331694	chr3	8948086	8948714	AT3TE37420	Altai-5	Col-0,Ove-0,PHW-2,PHW-34,Per-1,Or-0,Old-1,Pi-0,Pt-0,Pu2-23,Pla-0,Pog-0,Pu2-7,Pu2-8,Pro-0,Rak-2,Ra-0,Ragl-1,Qar-8a,Rennes-1,Ren-1,Rld-1,RMX-A02,Ren-11,Rd-0,Rou-0,RMX-A180,RRS-7,Sap-0,Rome-1,Seattle-0,Ob-0,Rhen-1,Se-0,RRS-10,Np-0,Nw-0,Neo-6,NC-6,NFA-8,NFA-10,Nok-3,Na-1,Ms-0,Mnz-0,Mir-0,Mh-0,Mz-0,Lp2-6,Lp2-2,Lm-2,Nc-1,Mc-0,LL-0,Sei-0,Mv-0,Sg-1,Litva,Sorbo,Sp-0,Sq-1,Sq-8,Stw-0,Su-0,Sus-1,Ta-0,Tamm-2,…	NA
chr1	9332040	9332066	chr1	16758780	16758954	AT1TE55375	Cerv-1	Col-0,Ove-0,PHW-2,PHW-34,Per-1,Or-0,Old-1,Pi-0,Pt-0,Pu2-23,Pla-0,Pog-0,Pu2-7,Pu2-8,Pro-0,Rak-2,Ra-0,Ragl-1,Qar-8a,Rennes-1,Ren-1,Rld-1,RMX-A02,Ren-11,Rd-0,Rou-0,RMX-A180,RRS-7,Sap-0,Rome-1,Seattle-0,Ob-0,Rhen-1,Se-0,RRS-10,Np-0,Nw-0,Neo-6,NC-6,NFA-8,NFA-10,Nok-3,Na-1,Ms-0,Mnz-0,Mir-0,Mh-0,Mz-0,Lp2-6,Lp2-2,Lm-2,Nc-1,Mc-0,LL-0,Sei-0,Mv-0,Sg-1,Litva,Sorbo,Sp-0,Sq-1,Sq-8,Stw-0,Su-0,Sus-1,Ta-0,Tamm-2,…	NA
chr1	9332544	9332631	chr2	8172740	8173699	AT2TE33970	Hau-0,NC-6,Ko-2,Ag-0	Col-0,Ove-0,PHW-2,PHW-34,Per-1,Or-0,Old-1,Pi-0,Pt-0,Pu2-23,Pla-0,Pog-0,Pu2-7,Pu2-8,Pro-0,Rak-2,Ra-0,Ragl-1,Qar-8a,Rennes-1,Ren-1,Rld-1,RMX-A02,Ren-11,Rd-0,Rou-0,RMX-A180,RRS-7,Sap-0,Rome-1,Seattle-0,Ob-0,Rhen-1,Se-0,RRS-10,Np-0,Nw-0,Neo-6,NFA-8,NFA-10,Nok-3,Na-1,Ms-0,Mnz-0,Mir-0,Mh-0,Mz-0,Lp2-6,Lp2-2,Lm-2,Nc-1,Mc-0,LL-0,Sei-0,Mv-0,Sg-1,Litva,Sorbo,Sp-0,Sq-1,Sq-8,Stw-0,Su-0,Sus-1,Ta-0,Tamm-2,Bla-1…	NA
chr1	9353885	9354014	chr5	15296308	15297047	AT5TE55350	En-2	Col-0,Ove-0,PHW-2,PHW-34,Per-1,Or-0,Old-1,Pi-0,Pt-0,Pu2-23,Pla-0,Pog-0,Pu2-7,Pu2-8,Pro-0,Rak-2,Ra-0,Ragl-1,Qar-8a,Rennes-1,Ren-1,Rld-1,RMX-A02,Ren-11,Rd-0,Rou-0,RMX-A180,RRS-7,Sap-0,Rome-1,Seattle-0,Ob-0,Rhen-1,Se-0,RRS-10,Np-0,Nw-0,Neo-6,NC-6,NFA-8,NFA-10,Nok-3,Na-1,Ms-0,Mnz-0,Mir-0,Mh-0,Mz-0,Lp2-6,Lp2-2,Lm-2,Nc-1,Mc-0,LL-0,Sei-0,Mv-0,Sg-1,Litva,Sorbo,Sp-0,Sq-1,Sq-8,Stw-0,Su-0,Sus-1,Ta-0,Tamm-2,…	NA
chr1	9360977	9361086	chr3	11651906	11663688	AT3TE48455,AT3TE48465	Old-1	Col-0,Ove-0,PHW-2,PHW-34,Per-1,Or-0,Pi-0,Pt-0,Pu2-23,Pla-0,Pog-0,Pu2-7,Pu2-8,Pro-0,Rak-2,Ra-0,Ragl-1,Qar-8a,Rennes-1,Ren-1,Rld-1,RMX-A02,Ren-11,Rd-0,Rou-0,RMX-A180,RRS-7,Sap-0,Rome-1,Seattle-0,Ob-0,Rhen-1,Se-0,RRS-10,Np-0,Nw-0,Neo-6,NC-6,NFA-8,NFA-10,Nok-3,Na-1,Ms-0,Mnz-0,Mir-0,Mh-0,Mz-0,Lp2-6,Lp2-2,Lm-2,Nc-1,Mc-0,LL-0,Sei-0,Mv-0,Sg-1,Litva,Sorbo,Sp-0,Sq-1,Sq-8,Stw-0,Su-0,Sus-1,Ta-0,Tamm-2,Bla-1,…	NA
chr1	9368267	9368348	chr1	9373309	9373343	AT1TE30200	Ven-1,Hod,Rubezhnoe-1,Cerv-1,Sp-0,Cal-0,Uod-7,Litva,Mc-0,Bl-1,Kondara,Kent,Pt-0,Ta-0,Kl-5,Bch-1,RMX-A02,PHW-34,Fi-0,Rou-0,Gre-0,Vind-1,Uk-1,Ga-0,Kyoto,Sq-1,Knox-10,Seattle-0,Gie-0,Westkar-4,Ob-0,RRS-10,Buckhorn-Pass,Sap-0,Mnz-0,Old-1,Gr-1,Gel-1,Pu2-23,Rak-2,Tol-0,Jl-3,Wil-1,Stw-0,Gy-0,Wc-1,Ang-0,Lm-2,Nc-1,Kin-0,Tha-1,NFA-8,En-2,Np-0,Sf-1,Et-0,Lp2-2,Alst-1,Bs-1,Or-0,Got-22,Ove-0,HR-5,Pu2-7,Altai-5…	Col-0,PHW-2,Pi-0,Pla-0,Pog-0,Pro-0,Ra-0,Ragl-1,Rennes-1,Ren-1,Rld-1,Ren-11,Rd-0,RMX-A180,RRS-7,Rome-1,Rhen-1,Se-0,Nw-0,NC-6,NFA-10,Nok-3,Na-1,Ms-0,Mir-0,Mh-0,Mz-0,Lp2-6,LL-0,Sei-0,Sg-1,Sorbo,Sq-8,Su-0,Sus-1,Tamm-2,Bla-1,Si-0,Tamm-27,Ting-1,Ts-5,Tu-0,Ty-0,Uod-1,Utrecht,Van-0,Wa-1,Wei-0,Wl-0,Ws-2,Yo-0,Zal-1,Zdr-1,Pna-17,Bik-1,Bg-2,Benk-1,Bor-4,Boot-1,Bor-1,Bsch-0,Ber,Bu-0,Br-0,Ca-0,Cnt-1,Co,Com-1,C…	young
chr1	9368508	9368568	chr2	4415925	4419880	AT2TE18495,AT2TE18500	Bd-0	Col-0,Ove-0,PHW-2,PHW-34,Per-1,Or-0,Old-1,Pi-0,Pt-0,Pu2-23,Pla-0,Pog-0,Pu2-7,Pu2-8,Pro-0,Rak-2,Ra-0,Ragl-1,Qar-8a,Rennes-1,Ren-1,Rld-1,RMX-A02,Ren-11,Rd-0,Rou-0,RMX-A180,RRS-7,Sap-0,Rome-1,Seattle-0,Ob-0,Rhen-1,Se-0,RRS-10,Np-0,Nw-0,Neo-6,NC-6,NFA-8,NFA-10,Nok-3,Na-1,Ms-0,Mnz-0,Mir-0,Mh-0,Mz-0,Lp2-6,Lp2-2,Lm-2,Nc-1,Mc-0,LL-0,Sei-0,Mv-0,Sg-1,Litva,Sorbo,Sp-0,Sq-1,Sq-8,Stw-0,Su-0,Sus-1,Ta-0,Tamm-2,…	NA
chr1	9373307	9373369	chr1	9368299	9368344	AT1TE30190	Anholt-1,Kil-0,Hod,Ge-0,Chat-1,LL-0,Rld-1,Rome-1,Bd-0,Sp-0,Bg-2,Amel-1,Kondara,Kyoto,Sq-1,Knox-10,Ren-11,RMX-A180,Ob-0,RRS-10,Do-0,Buckhorn-Pass,Sap-0,Gr-1,Vind-1,Pu2-23,Rak-2,Wil-1,Ting-1,Dja-1,Ak-1,An-1,Gy-0,Sg-1,Gu-0,Lp2-6,NFA-8,Mnz-0,Ts-1,Or-0,Sf-1,Ha-0,HR-5,Sorbo,Per-1,Tul-0,NC-6,Boot-1,NFA-10,CIBC-17,Qar-8a,Durh-1,Kelsterbach-4,Es-0	Col-0,Ove-0,PHW-2,PHW-34,Old-1,Pi-0,Pt-0,Pla-0,Pog-0,Pu2-7,Pu2-8,Pro-0,Ra-0,Ragl-1,Rennes-1,Ren-1,RMX-A02,Rd-0,Rou-0,RRS-7,Seattle-0,Rhen-1,Se-0,Np-0,Nw-0,Neo-6,Nok-3,Na-1,Ms-0,Mir-0,Mh-0,Mz-0,Lp2-2,Lm-2,Nc-1,Mc-0,Sei-0,Mv-0,Litva,Sq-8,Stw-0,Su-0,Sus-1,Ta-0,Tamm-2,Bla-1,Si-0,Tamm-27,Tha-1,Tol-0,Ts-5,Tscha-1,Tu-0,Ty-0,Uk-1,Uod-1,Uod-7,Utrecht,Van-0,Ven-1,Wa-1,Wc-1,Wei-0,Westkar-4,Wl-0,Ws-2,Wt-5,Yo…	young
chr1	9387756	9387887	chr2	8816056	8820891	AT2TE37050	Li-2:1,Lp2-6	Col-0,Ove-0,PHW-2,PHW-34,Per-1,Or-0,Old-1,Pi-0,Pt-0,Pu2-23,Pla-0,Pog-0,Pu2-7,Pu2-8,Pro-0,Rak-2,Ra-0,Ragl-1,Qar-8a,Rennes-1,Ren-1,Rld-1,RMX-A02,Ren-11,Rd-0,Rou-0,RMX-A180,RRS-7,Sap-0,Rome-1,Seattle-0,Ob-0,Rhen-1,Se-0,RRS-10,Np-0,Nw-0,Neo-6,NC-6,NFA-8,NFA-10,Nok-3,Na-1,Ms-0,Mnz-0,Mir-0,Mh-0,Mz-0,Lp2-2,Lm-2,Nc-1,Mc-0,LL-0,Sei-0,Mv-0,Sg-1,Litva,Sorbo,Sp-0,Sq-1,Sq-8,Stw-0,Su-0,Sus-1,Ta-0,Tamm-2,Bla-1,…	NA
chr1	9390712	9390827	chr4	12844292	12845068	AT4TE60035	Ei-2,Pi-0	Col-0,Ove-0,PHW-2,PHW-34,Per-1,Or-0,Old-1,Pt-0,Pu2-23,Pla-0,Pog-0,Pu2-7,Pu2-8,Pro-0,Rak-2,Ra-0,Ragl-1,Qar-8a,Rennes-1,Ren-1,Rld-1,RMX-A02,Ren-11,Rd-0,Rou-0,RMX-A180,RRS-7,Sap-0,Rome-1,Seattle-0,Ob-0,Rhen-1,Se-0,RRS-10,Np-0,Nw-0,Neo-6,NC-6,NFA-8,NFA-10,Nok-3,Na-1,Ms-0,Mnz-0,Mir-0,Mh-0,Mz-0,Lp2-6,Lp2-2,Lm-2,Nc-1,Mc-0,LL-0,Sei-0,Mv-0,Sg-1,Litva,Sorbo,Sp-0,Sq-1,Sq-8,Stw-0,Su-0,Sus-1,Ta-0,Tamm-2,Bla-1…	NA
chr1	9400219	9400328	chr3	4274618	4275285	AT3TE18020	Anholt-1,Hod,Ge-0,HR-10,Hau-0,Knox-10,Ty-0,Bd-0,Bch-1,Ema-1,Is-0,Fi-0,NFA-8,Bla-1,Bg-2,Ei-2,Nok-3,Ann-1,Buckhorn-Pass,Vind-1,Je-0,RRS-7,Hh-0,Ting-1,Di-G,Ca-0,Ren-1,Gy-0,Si-0,Utrecht,CIBC-5,Hn-0,Got-7,En-2,Lp2-2,Bs-1,Co,Kas-1,Bik-1,Kas-2,Tul-0,Wil-1,Ts-5,CIBC-17,Qar-8a,Ag-0,Kro-0,Sei-0,DraII-1,Ba-1,Cnt-1,Es-0	Col-0,Ove-0,PHW-2,PHW-34,Per-1,Or-0,Old-1,Pi-0,Pt-0,Pu2-23,Pla-0,Pog-0,Pu2-7,Pu2-8,Pro-0,Rak-2,Ra-0,Ragl-1,Rennes-1,Rld-1,RMX-A02,Ren-11,Rd-0,Rou-0,RMX-A180,Sap-0,Rome-1,Seattle-0,Ob-0,Rhen-1,Se-0,RRS-10,Np-0,Nw-0,Neo-6,NC-6,NFA-10,Na-1,Ms-0,Mnz-0,Mir-0,Mh-0,Mz-0,Lp2-6,Lm-2,Nc-1,Mc-0,LL-0,Mv-0,Sg-1,Litva,Sorbo,Sp-0,Sq-1,Sq-8,Stw-0,Su-0,Sus-1,Ta-0,Tamm-2,Sf-1,Tamm-27,Tha-1,Tol-0,Ts-1,Tscha-1,Tu-0,…	young
chr1	9400219	9400335	chr5	10212157	10212228	AT5TE37220	Ha-0,Cal-0,Br-0,Ms-0,Su-0,Mir-0,Ove-0,Neo-6,Pu2-8,Tu-0,Appt-1,Do-0,Er-0,Pu2-7,Bsch-0,Mnz-0	Col-0,PHW-2,PHW-34,Per-1,Or-0,Old-1,Pi-0,Pt-0,Pu2-23,Pla-0,Pog-0,Pro-0,Rak-2,Ra-0,Ragl-1,Qar-8a,Rennes-1,Ren-1,Rld-1,RMX-A02,Ren-11,Rd-0,Rou-0,RMX-A180,RRS-7,Sap-0,Rome-1,Seattle-0,Ob-0,Rhen-1,Se-0,RRS-10,Np-0,Nw-0,NC-6,NFA-8,NFA-10,Nok-3,Na-1,Mh-0,Mz-0,Lp2-6,Lp2-2,Lm-2,Nc-1,Mc-0,LL-0,Sei-0,Mv-0,Sg-1,Litva,Sorbo,Sp-0,Sq-1,Sq-8,Stw-0,Sus-1,Ta-0,Tamm-2,Bla-1,Sf-1,Si-0,Tamm-27,Tha-1,Ting-1,Tol-0,Ts-…	young
chr1	9407339	9407482	chr2	10488229	10491804	AT2TE45020,AT2TE45025	Ema-1	Col-0,Ove-0,PHW-2,PHW-34,Per-1,Or-0,Old-1,Pi-0,Pt-0,Pu2-23,Pla-0,Pog-0,Pu2-7,Pu2-8,Pro-0,Rak-2,Ra-0,Ragl-1,Qar-8a,Rennes-1,Ren-1,Rld-1,RMX-A02,Ren-11,Rd-0,Rou-0,RMX-A180,RRS-7,Sap-0,Rome-1,Seattle-0,Ob-0,Rhen-1,Se-0,RRS-10,Np-0,Nw-0,Neo-6,NC-6,NFA-8,NFA-10,Nok-3,Na-1,Ms-0,Mnz-0,Mir-0,Mh-0,Mz-0,Lp2-6,Lp2-2,Lm-2,Nc-1,Mc-0,LL-0,Sei-0,Mv-0,Sg-1,Litva,Sorbo,Sp-0,Sq-1,Sq-8,Stw-0,Su-0,Sus-1,Ta-0,Tamm-2,…	NA
chr1	9420061	9420141	chr1	15760244	15761056	AT1TE51885,AT1TE51880	En-D,Kl-5,Fr-2,Mh-0,Pro-0,Kb-0,Tamm-27,En-1	Col-0,Ove-0,PHW-2,PHW-34,Per-1,Or-0,Old-1,Pi-0,Pt-0,Pu2-23,Pla-0,Pog-0,Pu2-7,Pu2-8,Rak-2,Ra-0,Ragl-1,Qar-8a,Rennes-1,Ren-1,Rld-1,RMX-A02,Ren-11,Rd-0,Rou-0,RMX-A180,RRS-7,Sap-0,Rome-1,Seattle-0,Ob-0,Rhen-1,Se-0,RRS-10,Np-0,Nw-0,Neo-6,NC-6,NFA-8,NFA-10,Nok-3,Na-1,Ms-0,Mnz-0,Mir-0,Mz-0,Lp2-6,Lp2-2,Lm-2,Nc-1,Mc-0,LL-0,Sei-0,Mv-0,Sg-1,Litva,Sorbo,Sp-0,Sq-1,Sq-8,Stw-0,Su-0,Sus-1,Ta-0,Tamm-2,Bla-1,Sf-1,…	young
chr1	9432182	9432248	chr5	16633940	16635256	AT5TE60050	Hod,Duk,Ms-0	Col-0,Ove-0,PHW-2,PHW-34,Per-1,Or-0,Old-1,Pi-0,Pt-0,Pu2-23,Pla-0,Pog-0,Pu2-7,Pu2-8,Pro-0,Rak-2,Ra-0,Ragl-1,Qar-8a,Rennes-1,Ren-1,Rld-1,RMX-A02,Ren-11,Rd-0,Rou-0,RMX-A180,RRS-7,Sap-0,Rome-1,Seattle-0,Ob-0,Rhen-1,Se-0,RRS-10,Np-0,Nw-0,Neo-6,NC-6,NFA-8,NFA-10,Nok-3,Na-1,Mnz-0,Mir-0,Mh-0,Mz-0,Lp2-6,Lp2-2,Lm-2,Nc-1,Mc-0,LL-0,Sei-0,Mv-0,Sg-1,Litva,Sorbo,Sp-0,Sq-1,Sq-8,Stw-0,Su-0,Sus-1,Ta-0,Tamm-2,Bla-1…	NA
chr1	9462854	9462895	chr2	5490469	5490595	AT2TE22240	Knox-18,Bla-1,Kro-0,Co,Ts-5,Koln,Cerv-1,Durh-1,Bg-2,Abd-0,Cnt-1	Col-0,Ove-0,PHW-2,PHW-34,Per-1,Or-0,Old-1,Pi-0,Pt-0,Pu2-23,Pla-0,Pog-0,Pu2-7,Pu2-8,Pro-0,Rak-2,Ra-0,Ragl-1,Qar-8a,Rennes-1,Ren-1,Rld-1,RMX-A02,Ren-11,Rd-0,Rou-0,RMX-A180,RRS-7,Sap-0,Rome-1,Seattle-0,Ob-0,Rhen-1,Se-0,RRS-10,Np-0,Nw-0,Neo-6,NC-6,NFA-8,NFA-10,Nok-3,Na-1,Ms-0,Mnz-0,Mir-0,Mh-0,Mz-0,Lp2-6,Lp2-2,Lm-2,Nc-1,Mc-0,LL-0,Sei-0,Mv-0,Sg-1,Litva,Sorbo,Sp-0,Sq-1,Sq-8,Stw-0,Su-0,Sus-1,Ta-0,Tamm-2,…	young
chr1	9465524	9465593	chr4	2390868	2391037	AT4TE11140	Je-0,Co,Cerv-1,Hn-0	Col-0,Ove-0,PHW-2,PHW-34,Per-1,Or-0,Old-1,Pi-0,Pt-0,Pu2-23,Pla-0,Pog-0,Pu2-7,Pu2-8,Pro-0,Rak-2,Ra-0,Ragl-1,Qar-8a,Rennes-1,Ren-1,Rld-1,RMX-A02,Ren-11,Rd-0,Rou-0,RMX-A180,RRS-7,Sap-0,Rome-1,Seattle-0,Ob-0,Rhen-1,Se-0,RRS-10,Np-0,Nw-0,Neo-6,NC-6,NFA-8,NFA-10,Nok-3,Na-1,Ms-0,Mnz-0,Mir-0,Mh-0,Mz-0,Lp2-6,Lp2-2,Lm-2,Nc-1,Mc-0,LL-0,Sei-0,Mv-0,Sg-1,Litva,Sorbo,Sp-0,Sq-1,Sq-8,Stw-0,Su-0,Sus-1,Ta-0,Tamm-2,…	NA
chr1	9466399	9466529	chr3	10834589	10834680	AT3TE45035,AT3TE45045	Do-0	Col-0,Ove-0,PHW-2,PHW-34,Per-1,Or-0,Old-1,Pi-0,Pt-0,Pu2-23,Pla-0,Pog-0,Pu2-7,Pu2-8,Pro-0,Rak-2,Ra-0,Ragl-1,Qar-8a,Rennes-1,Ren-1,Rld-1,RMX-A02,Ren-11,Rd-0,Rou-0,RMX-A180,RRS-7,Sap-0,Rome-1,Seattle-0,Ob-0,Rhen-1,Se-0,RRS-10,Np-0,Nw-0,Neo-6,NC-6,NFA-8,NFA-10,Nok-3,Na-1,Ms-0,Mnz-0,Mir-0,Mh-0,Mz-0,Lp2-6,Lp2-2,Lm-2,Nc-1,Mc-0,LL-0,Sei-0,Mv-0,Sg-1,Litva,Sorbo,Sp-0,Sq-1,Sq-8,Stw-0,Su-0,Sus-1,Ta-0,Tamm-2,…	NA
chr1	9471036	9471133	chr5	15961379	15964805	AT5TE57635	Rennes-1,Ty-0	Col-0,Ove-0,PHW-2,PHW-34,Per-1,Or-0,Old-1,Pi-0,Pt-0,Pu2-23,Pla-0,Pog-0,Pu2-7,Pu2-8,Pro-0,Rak-2,Ra-0,Ragl-1,Qar-8a,Ren-1,Rld-1,RMX-A02,Ren-11,Rd-0,Rou-0,RMX-A180,RRS-7,Sap-0,Rome-1,Seattle-0,Ob-0,Rhen-1,Se-0,RRS-10,Np-0,Nw-0,Neo-6,NC-6,NFA-8,NFA-10,Nok-3,Na-1,Ms-0,Mnz-0,Mir-0,Mh-0,Mz-0,Lp2-6,Lp2-2,Lm-2,Nc-1,Mc-0,LL-0,Sei-0,Mv-0,Sg-1,Litva,Sorbo,Sp-0,Sq-1,Sq-8,Stw-0,Su-0,Sus-1,Ta-0,Tamm-2,Bla-1,Sf-…	NA
chr1	9476046	9476121	chr3	10880058	10880557	AT3TE45240	Nw-0,Pu2-7,Rubezhnoe-1	Col-0,Ove-0,PHW-2,PHW-34,Per-1,Or-0,Old-1,Pi-0,Pt-0,Pu2-23,Pla-0,Pog-0,Pu2-8,Pro-0,Rak-2,Ra-0,Ragl-1,Qar-8a,Rennes-1,Ren-1,Rld-1,RMX-A02,Ren-11,Rd-0,Rou-0,RMX-A180,RRS-7,Sap-0,Rome-1,Seattle-0,Ob-0,Rhen-1,Se-0,RRS-10,Np-0,Neo-6,NC-6,NFA-8,NFA-10,Nok-3,Na-1,Ms-0,Mnz-0,Mir-0,Mh-0,Mz-0,Lp2-6,Lp2-2,Lm-2,Nc-1,Mc-0,LL-0,Sei-0,Mv-0,Sg-1,Litva,Sorbo,Sp-0,Sq-1,Sq-8,Stw-0,Su-0,Sus-1,Ta-0,Tamm-2,Bla-1,Sf-1,…	NA
chr1	9476048	9476122	chr1	19056565	19057234	AT1TE63150	Ts-5	Col-0,Ove-0,PHW-2,PHW-34,Per-1,Or-0,Old-1,Pi-0,Pt-0,Pu2-23,Pla-0,Pog-0,Pu2-7,Pu2-8,Pro-0,Rak-2,Ra-0,Ragl-1,Qar-8a,Rennes-1,Ren-1,Rld-1,RMX-A02,Ren-11,Rd-0,Rou-0,RMX-A180,RRS-7,Sap-0,Rome-1,Seattle-0,Ob-0,Rhen-1,Se-0,RRS-10,Np-0,Nw-0,Neo-6,NC-6,NFA-8,NFA-10,Nok-3,Na-1,Ms-0,Mnz-0,Mir-0,Mh-0,Mz-0,Lp2-6,Lp2-2,Lm-2,Nc-1,Mc-0,LL-0,Sei-0,Mv-0,Sg-1,Litva,Sorbo,Sp-0,Sq-1,Sq-8,Stw-0,Su-0,Sus-1,Ta-0,Tamm-2,…	NA
chr1	9480513	9480579	chr1	19056565	19057234	AT1TE63150	Ag-0	Col-0,Ove-0,PHW-2,PHW-34,Per-1,Old-1,Pi-0,Pt-0,Pu2-23,Pla-0,Pog-0,Pu2-7,Pu2-8,Pro-0,Rak-2,Ra-0,Ragl-1,Qar-8a,Rennes-1,Ren-1,Rld-1,RMX-A02,Ren-11,Rd-0,Rou-0,RMX-A180,RRS-7,Sap-0,Rome-1,Seattle-0,Ob-0,Rhen-1,Se-0,RRS-10,Np-0,Nw-0,Neo-6,NC-6,NFA-8,NFA-10,Nok-3,Na-1,Ms-0,Mnz-0,Mir-0,Mh-0,Mz-0,Lp2-6,Lp2-2,Lm-2,Nc-1,Mc-0,LL-0,Sei-0,Mv-0,Sg-1,Litva,Sorbo,Sp-0,Sq-1,Sq-8,Stw-0,Su-0,Sus-1,Ta-0,Tamm-2,Bla-1…	NA
chr1	9480514	9480579	chr3	10880058	10880557	AT3TE45240	Ts-5,Nw-0	Col-0,Ove-0,PHW-2,PHW-34,Per-1,Old-1,Pi-0,Pt-0,Pu2-23,Pla-0,Pog-0,Pu2-7,Pu2-8,Pro-0,Rak-2,Ra-0,Ragl-1,Qar-8a,Rennes-1,Ren-1,Rld-1,RMX-A02,Ren-11,Rd-0,Rou-0,RMX-A180,RRS-7,Sap-0,Rome-1,Seattle-0,Ob-0,Rhen-1,Se-0,RRS-10,Np-0,Neo-6,NC-6,NFA-8,NFA-10,Nok-3,Na-1,Ms-0,Mnz-0,Mir-0,Mh-0,Mz-0,Lp2-6,Lp2-2,Lm-2,Nc-1,Mc-0,LL-0,Sei-0,Mv-0,Sg-1,Litva,Sorbo,Sp-0,Sq-1,Sq-8,Stw-0,Su-0,Sus-1,Ta-0,Tamm-2,Bla-1,Sf-1…	NA
chr1	9480514	9480579	chr5	14063214	14064169	AT5TE50170	Pu2-7,Rubezhnoe-1	Col-0,Ove-0,PHW-2,PHW-34,Per-1,Old-1,Pi-0,Pt-0,Pu2-23,Pla-0,Pog-0,Pu2-8,Pro-0,Rak-2,Ra-0,Ragl-1,Qar-8a,Rennes-1,Ren-1,Rld-1,RMX-A02,Ren-11,Rd-0,Rou-0,RMX-A180,RRS-7,Sap-0,Rome-1,Seattle-0,Ob-0,Rhen-1,Se-0,RRS-10,Np-0,Nw-0,Neo-6,NC-6,NFA-8,NFA-10,Nok-3,Na-1,Ms-0,Mnz-0,Mir-0,Mh-0,Mz-0,Lp2-6,Lp2-2,Lm-2,Nc-1,Mc-0,LL-0,Sei-0,Mv-0,Sg-1,Litva,Sorbo,Sp-0,Sq-1,Sq-8,Stw-0,Su-0,Sus-1,Ta-0,Tamm-2,Bla-1,Sf-1,…	NA
chr1	9480514	9480579	chr5	14865871	14866145	AT5TE53585	Sp-0	Col-0,Ove-0,PHW-2,PHW-34,Per-1,Old-1,Pi-0,Pt-0,Pu2-23,Pla-0,Pog-0,Pu2-7,Pu2-8,Pro-0,Rak-2,Ra-0,Ragl-1,Qar-8a,Rennes-1,Ren-1,Rld-1,RMX-A02,Ren-11,Rd-0,Rou-0,RMX-A180,RRS-7,Sap-0,Rome-1,Seattle-0,Ob-0,Rhen-1,Se-0,RRS-10,Np-0,Nw-0,Neo-6,NC-6,NFA-8,NFA-10,Nok-3,Na-1,Ms-0,Mnz-0,Mir-0,Mh-0,Mz-0,Lp2-6,Lp2-2,Lm-2,Nc-1,Mc-0,LL-0,Sei-0,Mv-0,Sg-1,Litva,Sorbo,Sq-1,Sq-8,Stw-0,Su-0,Sus-1,Ta-0,Tamm-2,Bla-1,Sf-1…	NA
chr1	9486739	9486877	chr2	1644041	1644400	AT2TE07605	Bch-1	Col-0,Ove-0,PHW-2,PHW-34,Per-1,Or-0,Old-1,Pi-0,Pt-0,Pu2-23,Pla-0,Pog-0,Pu2-7,Pu2-8,Pro-0,Rak-2,Ragl-1,Qar-8a,Rennes-1,Ren-1,Rld-1,RMX-A02,Ren-11,Rd-0,Rou-0,RMX-A180,RRS-7,Sap-0,Rome-1,Seattle-0,Ob-0,Rhen-1,Se-0,RRS-10,Np-0,Nw-0,Neo-6,NC-6,NFA-8,NFA-10,Nok-3,Na-1,Ms-0,Mnz-0,Mir-0,Mh-0,Mz-0,Lp2-6,Lp2-2,Lm-2,Nc-1,Mc-0,LL-0,Sei-0,Mv-0,Sg-1,Litva,Sorbo,Sp-0,Sq-1,Sq-8,Stw-0,Su-0,Sus-1,Ta-0,Tamm-2,Bla-1…	NA
chr1	9547448	9547523	chr5	13982907	13983954	AT5TE49840,AT5TE49845	Co-1	Col-0,Ove-0,PHW-2,PHW-34,Per-1,Or-0,Old-1,Pi-0,Pt-0,Pu2-23,Pla-0,Pog-0,Pu2-7,Pu2-8,Pro-0,Rak-2,Ra-0,Ragl-1,Qar-8a,Rennes-1,Ren-1,Rld-1,RMX-A02,Ren-11,Rd-0,Rou-0,RMX-A180,RRS-7,Sap-0,Rome-1,Seattle-0,Ob-0,Rhen-1,Se-0,RRS-10,Np-0,Nw-0,Neo-6,NC-6,NFA-8,NFA-10,Nok-3,Na-1,Ms-0,Mnz-0,Mir-0,Mh-0,Mz-0,Lp2-6,Lp2-2,Lm-2,Nc-1,Mc-0,LL-0,Sei-0,Mv-0,Sg-1,Litva,Sorbo,Sp-0,Sq-1,Sq-8,Stw-0,Su-0,Sus-1,Ta-0,Tamm-2,…	NA
chr1	9550861	9550907	chr1	8287385	8288211	AT1TE26700	Kas-2,Ren-1,Got-22,Rhen-1	Col-0,Ove-0,PHW-2,PHW-34,Per-1,Or-0,Old-1,Pi-0,Pt-0,Pu2-23,Pla-0,Pog-0,Pu2-7,Pu2-8,Pro-0,Rak-2,Ra-0,Ragl-1,Qar-8a,Rennes-1,Rld-1,RMX-A02,Ren-11,Rd-0,Rou-0,RMX-A180,RRS-7,Sap-0,Rome-1,Seattle-0,Ob-0,Se-0,RRS-10,Np-0,Nw-0,Neo-6,NC-6,NFA-8,NFA-10,Nok-3,Na-1,Ms-0,Mnz-0,Mir-0,Mh-0,Mz-0,Lp2-6,Lp2-2,Lm-2,Nc-1,Mc-0,LL-0,Sei-0,Mv-0,Sg-1,Litva,Sorbo,Sp-0,Sq-1,Sq-8,Stw-0,Su-0,Sus-1,Ta-0,Tamm-2,Bla-1,Sf-1,Si…	NA
chr1	9563898	9564022	chr5	17893551	17901550	AT5TE64600	Alst-1,Hh-0,Com-1,HR-5,Rennes-1,Ren-1,NFA-10,CIBC-17,Cerv-1,Tha-1,Vind-1	Col-0,Ove-0,PHW-2,PHW-34,Per-1,Or-0,Old-1,Pi-0,Pt-0,Pu2-23,Pla-0,Pog-0,Pu2-7,Pu2-8,Pro-0,Rak-2,Ra-0,Ragl-1,Qar-8a,Rld-1,RMX-A02,Ren-11,Rd-0,Rou-0,RMX-A180,RRS-7,Sap-0,Rome-1,Seattle-0,Ob-0,Rhen-1,Se-0,RRS-10,Np-0,Nw-0,Neo-6,NC-6,NFA-8,Nok-3,Na-1,Ms-0,Mnz-0,Mir-0,Mh-0,Mz-0,Lp2-6,Lp2-2,Lm-2,Nc-1,Mc-0,LL-0,Sei-0,Mv-0,Sg-1,Litva,Sorbo,Sp-0,Sq-1,Sq-8,Stw-0,Su-0,Sus-1,Ta-0,Tamm-2,Bla-1,Sf-1,Si-0,Tamm-2…	young
chr1	9568850	9568984	chr1	8453486	8461797	AT1TE27295	RRS-7,Ty-0	Col-0,Ove-0,PHW-2,PHW-34,Per-1,Or-0,Old-1,Pi-0,Pt-0,Pu2-23,Pla-0,Pog-0,Pu2-7,Pu2-8,Pro-0,Rak-2,Ra-0,Ragl-1,Qar-8a,Rennes-1,Ren-1,Rld-1,RMX-A02,Ren-11,Rd-0,Rou-0,RMX-A180,Sap-0,Rome-1,Seattle-0,Ob-0,Rhen-1,RRS-10,Np-0,Nw-0,NC-6,NFA-8,NFA-10,Nok-3,Na-1,Ms-0,Mnz-0,Mir-0,Mh-0,Mz-0,Lp2-6,Lp2-2,Lm-2,Nc-1,Mc-0,LL-0,Sei-0,Mv-0,Sg-1,Litva,Sp-0,Sq-1,Sq-8,Su-0,Sus-1,Ta-0,Tamm-2,Bla-1,Sf-1,Si-0,Tamm-27,Tha-1…	NA
chr1	9570155	9570266	chr2	16379576	16380843	AT2TE73500,AT2TE73505	Rubezhnoe-1,Wa-1	Col-0,Ove-0,PHW-2,PHW-34,Per-1,Or-0,Old-1,Pi-0,Pt-0,Pu2-23,Pla-0,Pog-0,Pu2-7,Pu2-8,Pro-0,Rak-2,Ra-0,Ragl-1,Qar-8a,Rennes-1,Ren-1,Rld-1,RMX-A02,Ren-11,Rd-0,Rou-0,RMX-A180,RRS-7,Sap-0,Rome-1,Seattle-0,Ob-0,Rhen-1,Se-0,RRS-10,Np-0,Nw-0,Neo-6,NC-6,NFA-8,NFA-10,Nok-3,Na-1,Ms-0,Mnz-0,Mir-0,Mh-0,Mz-0,Lp2-6,Lp2-2,Lm-2,Nc-1,Mc-0,LL-0,Sei-0,Mv-0,Sg-1,Litva,Sorbo,Sp-0,Sq-1,Sq-8,Stw-0,Su-0,Sus-1,Ta-0,Tamm-2,…	NA
chr1	9575344	9575444	chr3	5277962	5286732	AT3TE22200	Est,Baa-1,Kondara,Hau-0,Gifu-2,La-0,Nw-0,Pna-17,Kar-1,Fi-0,Gre-0,Ko-2,Knox-10,Ms-0,Neo-6,Kl-5,RMX-A180,Mh-0,RMX-A02,Yo-0,Buckhorn-Pass,RRS-10,Tol-0,Di-G,Dja-1,Sus-1,Gu-0,Kb-0,En-2,Zal-1,Hey-1,Stw-0,Or-0,Got-22,Ha-0,Kas-1,Sorbo,Per-1,Kas-2,Tul-0,Mv-0,NC-6,Wc-1,Benk-1,Westkar-4,Ag-0,El-0,Dem-4	Col-0,Ove-0,PHW-2,PHW-34,Pi-0,Pt-0,Pu2-23,Pla-0,Pog-0,Pu2-7,Pu2-8,Pro-0,Rak-2,Ra-0,Ragl-1,Rennes-1,Ren-1,Rld-1,Ren-11,Rd-0,Rou-0,RRS-7,Sap-0,Rome-1,Seattle-0,Ob-0,Rhen-1,Se-0,Np-0,NFA-8,NFA-10,Nok-3,Na-1,Mnz-0,Mir-0,Mz-0,Lp2-6,Lp2-2,Nc-1,Mc-0,LL-0,Sei-0,Sg-1,Litva,Sp-0,Sq-1,Sq-8,Su-0,Ta-0,Tamm-2,Bla-1,Sf-1,Si-0,Tamm-27,Tha-1,Ting-1,Ts-1,Ts-5,Tscha-1,Tu-0,Ty-0,Uk-1,Uod-1,Utrecht,Van-0,Ven-1,Vind-1…	mid
chr1	9653917	9654021	chr2	6578799	6585273	AT2TE26880,AT2TE26875,AT2TE26865	Krot-0	Col-0,Ove-0,PHW-2,PHW-34,Per-1,Or-0,Old-1,Pi-0,Pt-0,Pu2-23,Pla-0,Pog-0,Pu2-7,Pu2-8,Pro-0,Rak-2,Ra-0,Ragl-1,Qar-8a,Rennes-1,Ren-1,Rld-1,RMX-A02,Ren-11,Rd-0,Rou-0,RMX-A180,RRS-7,Sap-0,Rome-1,Seattle-0,Ob-0,Rhen-1,Se-0,RRS-10,Np-0,Nw-0,Neo-6,NC-6,NFA-8,NFA-10,Nok-3,Na-1,Ms-0,Mnz-0,Mir-0,Mh-0,Mz-0,Lp2-6,Lp2-2,Lm-2,Nc-1,Mc-0,LL-0,Sei-0,Mv-0,Sg-1,Litva,Sorbo,Sp-0,Sq-1,Sq-8,Stw-0,Su-0,Sus-1,Ta-0,Tamm-2,…	NA
chr1	9676397	9676476	chr1	9691258	9691303	AT1TE31195	Hod,Ge-0,Wc-1,Kyoto,Kas-2,LL-0,Rhen-1,Ko-2,Wil-1,CIBC-17,Kent,Van-0,Etna-2	Col-0,Ove-0,PHW-2,PHW-34,Per-1,Or-0,Old-1,Pi-0,Pt-0,Pu2-23,Pla-0,Pog-0,Pu2-7,Pu2-8,Pro-0,Rak-2,Ra-0,Ragl-1,Qar-8a,Rennes-1,Ren-1,Rld-1,RMX-A02,Ren-11,Rd-0,Rou-0,RMX-A180,RRS-7,Sap-0,Rome-1,Seattle-0,Ob-0,Se-0,RRS-10,Np-0,Nw-0,Neo-6,NC-6,NFA-8,NFA-10,Nok-3,Na-1,Ms-0,Mnz-0,Mir-0,Mh-0,Mz-0,Lp2-6,Lp2-2,Lm-2,Nc-1,Mc-0,Sei-0,Mv-0,Sg-1,Litva,Sorbo,Sp-0,Sq-1,Sq-8,Stw-0,Su-0,Sus-1,Ta-0,Tamm-2,Bla-1,Sf-1,S…	young
chr1	9676397	9676476	chr1	9691304	9691418	AT1TE31195,AT1TE31200	Rhen-1,Is-0,Ren-11,NFA-10,CIBC-17,El-0	Col-0,Ove-0,PHW-2,PHW-34,Per-1,Or-0,Old-1,Pi-0,Pt-0,Pu2-23,Pla-0,Pog-0,Pu2-7,Pu2-8,Pro-0,Rak-2,Ra-0,Ragl-1,Qar-8a,Rennes-1,Ren-1,Rld-1,RMX-A02,Rd-0,Rou-0,RMX-A180,RRS-7,Sap-0,Rome-1,Seattle-0,Ob-0,Se-0,RRS-10,Np-0,Nw-0,Neo-6,NC-6,NFA-8,Nok-3,Na-1,Ms-0,Mnz-0,Mir-0,Mh-0,Mz-0,Lp2-6,Lp2-2,Lm-2,Nc-1,Mc-0,LL-0,Sei-0,Mv-0,Sg-1,Litva,Sorbo,Sp-0,Sq-1,Sq-8,Stw-0,Su-0,Sus-1,Ta-0,Tamm-2,Bla-1,Sf-1,Si-0,Tamm-…	young
chr1	9725708	9725840	chr1	540417	540985	AT1TE01750	Db-1,In-0	Col-0,Ove-0,PHW-2,PHW-34,Per-1,Or-0,Old-1,Pi-0,Pt-0,Pu2-23,Pla-0,Pog-0,Pu2-7,Pu2-8,Pro-0,Rak-2,Ra-0,Ragl-1,Qar-8a,Rennes-1,Ren-1,Rld-1,RMX-A02,Ren-11,Rd-0,Rou-0,RMX-A180,RRS-7,Sap-0,Rome-1,Seattle-0,Ob-0,Rhen-1,Se-0,RRS-10,Np-0,Nw-0,Neo-6,NC-6,NFA-8,NFA-10,Nok-3,Na-1,Ms-0,Mnz-0,Mir-0,Mh-0,Mz-0,Lp2-6,Lp2-2,Lm-2,Nc-1,Mc-0,LL-0,Sei-0,Mv-0,Sg-1,Litva,Sorbo,Sp-0,Sq-1,Sq-8,Stw-0,Su-0,Sus-1,Ta-0,Tamm-2,…	NA
chr1	9725739	9725846	chr3	10708722	10709398	AT3TE44490	Ei-2,Bl-1,Wil-1,Es-0	Col-0,Ove-0,PHW-2,PHW-34,Per-1,Or-0,Old-1,Pi-0,Pt-0,Pu2-23,Pla-0,Pog-0,Pu2-7,Pu2-8,Pro-0,Rak-2,Ra-0,Ragl-1,Qar-8a,Rennes-1,Ren-1,Rld-1,RMX-A02,Ren-11,Rd-0,Rou-0,RMX-A180,RRS-7,Sap-0,Rome-1,Seattle-0,Ob-0,Rhen-1,Se-0,RRS-10,Np-0,Nw-0,Neo-6,NC-6,NFA-8,NFA-10,Nok-3,Na-1,Ms-0,Mnz-0,Mir-0,Mh-0,Mz-0,Lp2-6,Lp2-2,Lm-2,Nc-1,Mc-0,LL-0,Sei-0,Mv-0,Sg-1,Litva,Sorbo,Sp-0,Sq-1,Sq-8,Stw-0,Su-0,Sus-1,Ta-0,Tamm-2,…	NA
chr1	9732795	9732941	chr1	24766205	24766778	AT1TE81340	Ove-0,Baa-1,Boot-1,Kent,Appt-1,Do-0	Col-0,PHW-2,PHW-34,Per-1,Or-0,Old-1,Pi-0,Pt-0,Pu2-23,Pla-0,Pog-0,Pu2-7,Pu2-8,Pro-0,Rak-2,Ra-0,Ragl-1,Qar-8a,Rennes-1,Ren-1,Rld-1,RMX-A02,Ren-11,Rd-0,Rou-0,RMX-A180,RRS-7,Sap-0,Rome-1,Seattle-0,Ob-0,Rhen-1,Se-0,RRS-10,Np-0,Nw-0,Neo-6,NC-6,NFA-8,NFA-10,Nok-3,Na-1,Ms-0,Mnz-0,Mir-0,Mh-0,Mz-0,Lp2-6,Lp2-2,Lm-2,Nc-1,Mc-0,LL-0,Sei-0,Mv-0,Sg-1,Litva,Sorbo,Sp-0,Sq-1,Sq-8,Stw-0,Su-0,Sus-1,Ta-0,Tamm-2,Bla-1,…	young
chr1	9738883	9738943	chr4	2205875	2214904	AT4TE10345,AT4TE10350	Bch-1	Col-0,Ove-0,PHW-2,PHW-34,Per-1,Or-0,Old-1,Pi-0,Pt-0,Pu2-23,Pla-0,Pog-0,Pu2-7,Pu2-8,Pro-0,Rak-2,Ra-0,Ragl-1,Qar-8a,Rennes-1,Ren-1,Rld-1,RMX-A02,Ren-11,Rd-0,Rou-0,RMX-A180,RRS-7,Sap-0,Rome-1,Seattle-0,Ob-0,Rhen-1,Se-0,RRS-10,Np-0,Nw-0,Neo-6,NC-6,NFA-8,NFA-10,Nok-3,Na-1,Ms-0,Mnz-0,Mir-0,Mh-0,Mz-0,Lp2-6,Lp2-2,Lm-2,Nc-1,Mc-0,LL-0,Sei-0,Mv-0,Sg-1,Litva,Sorbo,Sp-0,Sq-1,Sq-8,Stw-0,Su-0,Sus-1,Ta-0,Tamm-2,…	NA
chr1	9745050	9745079	chr3	14623815	14641937	AT3TE59865	Es-0	Col-0,Ove-0,PHW-2,PHW-34,Per-1,Or-0,Old-1,Pi-0,Pt-0,Pu2-23,Pla-0,Pog-0,Pu2-7,Pu2-8,Pro-0,Rak-2,Ra-0,Ragl-1,Qar-8a,Rennes-1,Ren-1,Rld-1,RMX-A02,Ren-11,Rd-0,Rou-0,RMX-A180,RRS-7,Sap-0,Rome-1,Seattle-0,Ob-0,Rhen-1,Se-0,RRS-10,Np-0,Nw-0,Neo-6,NC-6,NFA-8,NFA-10,Nok-3,Na-1,Ms-0,Mnz-0,Mir-0,Mh-0,Mz-0,Lp2-6,Lp2-2,Lm-2,Nc-1,Mc-0,LL-0,Sei-0,Mv-0,Sg-1,Litva,Sorbo,Sp-0,Sq-1,Sq-8,Stw-0,Su-0,Sus-1,Ta-0,Tamm-2,…	NA
chr1	9785447	9785579	chr3	1555420	1560680	AT3TE06550	Dra-0,Or-0,Zdr-1,Hau-0,Bor-4,Da_1_-12	Col-0,Ove-0,PHW-2,PHW-34,Per-1,Old-1,Pi-0,Pt-0,Pu2-23,Pla-0,Pog-0,Pu2-7,Pu2-8,Pro-0,Rak-2,Ra-0,Ragl-1,Qar-8a,Rennes-1,Ren-1,Rld-1,RMX-A02,Ren-11,Rd-0,Rou-0,RMX-A180,RRS-7,Sap-0,Rome-1,Seattle-0,Ob-0,Rhen-1,Se-0,RRS-10,Np-0,Nw-0,Neo-6,NC-6,NFA-8,NFA-10,Nok-3,Na-1,Ms-0,Mnz-0,Mir-0,Mh-0,Mz-0,Lp2-6,Lp2-2,Lm-2,Nc-1,Mc-0,LL-0,Sei-0,Mv-0,Sg-1,Litva,Sorbo,Sp-0,Sq-1,Sq-8,Stw-0,Su-0,Sus-1,Ta-0,Tamm-2,Bla-1…	NA
chr1	9830547	9830668	chr4	8901451	8907132	AT4TE39815	Boot-1,Tha-1,Cerv-1,CIBC-17	Col-0,Ove-0,PHW-2,PHW-34,Per-1,Or-0,Old-1,Pi-0,Pt-0,Pu2-23,Pla-0,Pog-0,Pu2-7,Pu2-8,Pro-0,Rak-2,Ra-0,Ragl-1,Qar-8a,Rennes-1,Ren-1,Rld-1,RMX-A02,Ren-11,Rd-0,Rou-0,RMX-A180,RRS-7,Sap-0,Rome-1,Seattle-0,Ob-0,Rhen-1,Se-0,RRS-10,Np-0,Nw-0,Neo-6,NC-6,NFA-8,NFA-10,Nok-3,Na-1,Ms-0,Mnz-0,Mir-0,Mh-0,Mz-0,Lp2-6,Lp2-2,Lm-2,Nc-1,Mc-0,LL-0,Sei-0,Mv-0,Sg-1,Litva,Sorbo,Sp-0,Sq-1,Sq-8,Stw-0,Su-0,Sus-1,Ta-0,Tamm-2,…	NA
chr1	9841085	9841179	chr2	3222766	3233780	AT2TE13950	Qar-8a,Ann-1	Col-0,Ove-0,PHW-2,PHW-34,Per-1,Or-0,Old-1,Pi-0,Pt-0,Pu2-23,Pla-0,Pog-0,Pu2-7,Pu2-8,Pro-0,Rak-2,Ra-0,Ragl-1,Rennes-1,Ren-1,Rld-1,RMX-A02,Ren-11,Rd-0,Rou-0,RMX-A180,RRS-7,Sap-0,Rome-1,Seattle-0,Ob-0,Rhen-1,Se-0,RRS-10,Np-0,Nw-0,Neo-6,NC-6,NFA-8,NFA-10,Nok-3,Na-1,Ms-0,Mnz-0,Mir-0,Mh-0,Mz-0,Lp2-6,Lp2-2,Lm-2,Nc-1,Mc-0,LL-0,Sei-0,Mv-0,Sg-1,Litva,Sorbo,Sp-0,Sq-1,Sq-8,Stw-0,Su-0,Sus-1,Ta-0,Tamm-2,Bla-1,S…	NA
chr1	9842172	9842243	chr3	16436943	16437072	AT3TE66615	Westkar-4	Col-0,Ove-0,PHW-2,PHW-34,Per-1,Or-0,Old-1,Pi-0,Pt-0,Pu2-23,Pla-0,Pog-0,Pu2-7,Pu2-8,Pro-0,Rak-2,Ra-0,Ragl-1,Qar-8a,Rennes-1,Ren-1,Rld-1,RMX-A02,Ren-11,Rd-0,Rou-0,RMX-A180,RRS-7,Sap-0,Rome-1,Seattle-0,Ob-0,Rhen-1,Se-0,RRS-10,Np-0,Nw-0,Neo-6,NC-6,NFA-8,NFA-10,Nok-3,Na-1,Ms-0,Mnz-0,Mir-0,Mh-0,Mz-0,Lp2-6,Lp2-2,Lm-2,Nc-1,Mc-0,LL-0,Sei-0,Mv-0,Sg-1,Litva,Sorbo,Sp-0,Sq-1,Sq-8,Stw-0,Su-0,Sus-1,Ta-0,Tamm-2,…	NA
chr1	9845049	9845113	chr2	9922601	9923495	AT2TE42460	Lm-2	Col-0,Ove-0,PHW-2,PHW-34,Per-1,Or-0,Old-1,Pi-0,Pt-0,Pu2-23,Pla-0,Pog-0,Pu2-7,Pu2-8,Pro-0,Rak-2,Ra-0,Ragl-1,Qar-8a,Rennes-1,Ren-1,Rld-1,RMX-A02,Ren-11,Rd-0,Rou-0,RMX-A180,RRS-7,Sap-0,Rome-1,Seattle-0,Ob-0,Rhen-1,Se-0,RRS-10,Np-0,Nw-0,Neo-6,NC-6,NFA-8,NFA-10,Nok-3,Na-1,Ms-0,Mnz-0,Mir-0,Mh-0,Mz-0,Lp2-6,Lp2-2,Nc-1,Mc-0,LL-0,Sei-0,Mv-0,Sg-1,Litva,Sorbo,Sp-0,Sq-1,Sq-8,Stw-0,Su-0,Sus-1,Ta-0,Tamm-2,Bla-1…	NA
chr1	9848656	9848702	chr2	6953995	6958817	AT2TE28325	Rennes-1,Sei-0,Cvi-0	Col-0,Ove-0,PHW-2,PHW-34,Per-1,Or-0,Old-1,Pi-0,Pt-0,Pu2-23,Pla-0,Pog-0,Pu2-7,Pu2-8,Pro-0,Rak-2,Ra-0,Ragl-1,Qar-8a,Ren-1,Rld-1,RMX-A02,Ren-11,Rd-0,Rou-0,RMX-A180,RRS-7,Sap-0,Rome-1,Seattle-0,Ob-0,Rhen-1,Se-0,RRS-10,Np-0,Nw-0,Neo-6,NC-6,NFA-8,NFA-10,Nok-3,Na-1,Ms-0,Mnz-0,Mir-0,Mh-0,Mz-0,Lp2-6,Lp2-2,Lm-2,Nc-1,Mc-0,LL-0,Mv-0,Sg-1,Litva,Sorbo,Sp-0,Sq-1,Sq-8,Stw-0,Su-0,Sus-1,Ta-0,Tamm-2,Bla-1,Sf-1,Si-0…	NA
chr1	9849125	9849195	chr4	1312395	1317221	AT4TE06710	NFA-8	Col-0,Ove-0,PHW-2,PHW-34,Per-1,Or-0,Old-1,Pi-0,Pt-0,Pu2-23,Pla-0,Pog-0,Pu2-7,Pu2-8,Pro-0,Rak-2,Ra-0,Ragl-1,Qar-8a,Rennes-1,Ren-1,Rld-1,RMX-A02,Ren-11,Rd-0,Rou-0,RMX-A180,RRS-7,Sap-0,Rome-1,Seattle-0,Ob-0,Rhen-1,Se-0,RRS-10,Np-0,Nw-0,Neo-6,NC-6,NFA-10,Nok-3,Na-1,Ms-0,Mnz-0,Mir-0,Mh-0,Mz-0,Lp2-6,Lp2-2,Lm-2,Nc-1,Mc-0,LL-0,Sei-0,Mv-0,Sg-1,Litva,Sorbo,Sp-0,Sq-1,Sq-8,Stw-0,Su-0,Sus-1,Ta-0,Tamm-2,Bla-1,…	NA
chr1	9881953	9882064	chr3	10809929	10810294	AT3TE44945	Qar-8a	Col-0,Ove-0,PHW-2,PHW-34,Per-1,Or-0,Old-1,Pi-0,Pt-0,Pu2-23,Pla-0,Pog-0,Pu2-7,Pu2-8,Pro-0,Rak-2,Ra-0,Ragl-1,Rennes-1,Ren-1,Rld-1,RMX-A02,Ren-11,Rd-0,Rou-0,RMX-A180,RRS-7,Sap-0,Rome-1,Seattle-0,Ob-0,Rhen-1,Se-0,RRS-10,Np-0,Nw-0,Neo-6,NC-6,NFA-8,NFA-10,Nok-3,Na-1,Ms-0,Mnz-0,Mir-0,Mh-0,Mz-0,Lp2-6,Lp2-2,Lm-2,Nc-1,Mc-0,LL-0,Sei-0,Mv-0,Sg-1,Litva,Sorbo,Sp-0,Sq-1,Sq-8,Stw-0,Su-0,Sus-1,Ta-0,Tamm-2,Bla-1,S…	NA
chr1	9881953	9882065	chr1	14188117	14193130	AT1TE46625	Ann-1	Col-0,Ove-0,PHW-2,PHW-34,Per-1,Or-0,Old-1,Pi-0,Pt-0,Pu2-23,Pla-0,Pog-0,Pu2-7,Pu2-8,Pro-0,Rak-2,Ra-0,Ragl-1,Qar-8a,Rennes-1,Ren-1,Rld-1,RMX-A02,Ren-11,Rd-0,Rou-0,RMX-A180,RRS-7,Sap-0,Rome-1,Seattle-0,Ob-0,Rhen-1,Se-0,RRS-10,Np-0,Nw-0,Neo-6,NC-6,NFA-8,NFA-10,Nok-3,Na-1,Ms-0,Mnz-0,Mir-0,Mh-0,Mz-0,Lp2-6,Lp2-2,Lm-2,Nc-1,Mc-0,LL-0,Sei-0,Mv-0,Sg-1,Litva,Sorbo,Sp-0,Sq-1,Sq-8,Stw-0,Su-0,Sus-1,Ta-0,Tamm-2,…	NA
chr1	9884429	9884503	chr1	6587128	6588246	AT1TE21355	La-0	Col-0,Ove-0,PHW-2,PHW-34,Per-1,Or-0,Old-1,Pi-0,Pt-0,Pu2-23,Pla-0,Pog-0,Pu2-7,Pu2-8,Pro-0,Rak-2,Ra-0,Ragl-1,Qar-8a,Rennes-1,Ren-1,Rld-1,RMX-A02,Ren-11,Rd-0,Rou-0,RMX-A180,RRS-7,Sap-0,Rome-1,Seattle-0,Ob-0,Rhen-1,Se-0,RRS-10,Np-0,Nw-0,Neo-6,NC-6,NFA-8,NFA-10,Nok-3,Na-1,Ms-0,Mnz-0,Mir-0,Mh-0,Mz-0,Lp2-6,Lp2-2,Lm-2,Nc-1,Mc-0,LL-0,Sei-0,Mv-0,Sg-1,Litva,Sorbo,Sp-0,Sq-1,Sq-8,Stw-0,Su-0,Sus-1,Ta-0,Tamm-2,…	NA
chr1	9888087	9888153	chr3	8543560	8544240	AT3TE35830	El-0,Knox-18,Est,Mnz-0	Col-0,Ove-0,PHW-2,PHW-34,Per-1,Or-0,Old-1,Pi-0,Pt-0,Pu2-23,Pla-0,Pog-0,Pu2-7,Pu2-8,Pro-0,Rak-2,Ra-0,Ragl-1,Qar-8a,Rennes-1,Ren-1,Rld-1,RMX-A02,Ren-11,Rd-0,Rou-0,RMX-A180,RRS-7,Sap-0,Rome-1,Seattle-0,Ob-0,Rhen-1,Se-0,RRS-10,Np-0,Nw-0,Neo-6,NC-6,NFA-8,NFA-10,Nok-3,Na-1,Ms-0,Mir-0,Mh-0,Mz-0,Lp2-6,Lp2-2,Lm-2,Nc-1,Mc-0,LL-0,Sei-0,Mv-0,Sg-1,Litva,Sorbo,Sp-0,Sq-1,Sq-8,Stw-0,Su-0,Sus-1,Ta-0,Tamm-2,Bla-1,…	NA
chr1	9904700	9904814	chr1	22778334	22779072	AT1TE75090	Lip-0	Col-0,Ove-0,PHW-2,PHW-34,Per-1,Or-0,Old-1,Pi-0,Pt-0,Pu2-23,Pla-0,Pog-0,Pu2-7,Pu2-8,Pro-0,Rak-2,Ra-0,Ragl-1,Qar-8a,Rennes-1,Ren-1,Rld-1,RMX-A02,Ren-11,Rd-0,Rou-0,RMX-A180,RRS-7,Sap-0,Rome-1,Seattle-0,Ob-0,Rhen-1,Se-0,RRS-10,Np-0,Nw-0,Neo-6,NC-6,NFA-8,NFA-10,Nok-3,Na-1,Ms-0,Mnz-0,Mir-0,Mh-0,Mz-0,Lp2-6,Lp2-2,Lm-2,Nc-1,Mc-0,LL-0,Sei-0,Mv-0,Sg-1,Litva,Sorbo,Sp-0,Sq-1,Sq-8,Stw-0,Su-0,Sus-1,Ta-0,Tamm-2,…	NA
chr1	9905487	9905602	chr3	4795957	4796010	AT3TE20235,AT3TE20240	Hod,Bor-1,Lp2-6,Zdr-1,Bor-4,Wl-0,Pu2-8,Pu2-7	Col-0,Ove-0,PHW-2,PHW-34,Per-1,Or-0,Old-1,Pi-0,Pt-0,Pu2-23,Pla-0,Pog-0,Pro-0,Rak-2,Ragl-1,Qar-8a,Rennes-1,Ren-1,Rld-1,RMX-A02,Ren-11,Rd-0,Rou-0,RMX-A180,RRS-7,Sap-0,Rome-1,Seattle-0,Ob-0,Rhen-1,Se-0,RRS-10,Np-0,Nw-0,Neo-6,NC-6,NFA-8,NFA-10,Nok-3,Na-1,Ms-0,Mnz-0,Mir-0,Mh-0,Mz-0,Lp2-2,Lm-2,Nc-1,Mc-0,LL-0,Sei-0,Mv-0,Sg-1,Litva,Sorbo,Sp-0,Sq-1,Sq-8,Stw-0,Su-0,Sus-1,Ta-0,Tamm-2,Bla-1,Sf-1,Si-0,Tamm-27…	young
chr1	9905496	9905593	chr3	4796011	4797014	AT3TE20235,AT3TE20240	Dra-0,Lp2-2,Da_1_-12	Col-0,Ove-0,PHW-2,PHW-34,Per-1,Or-0,Old-1,Pi-0,Pt-0,Pu2-23,Pla-0,Pog-0,Pu2-7,Pu2-8,Pro-0,Rak-2,Ragl-1,Qar-8a,Rennes-1,Ren-1,Rld-1,RMX-A02,Ren-11,Rd-0,Rou-0,RMX-A180,RRS-7,Sap-0,Rome-1,Seattle-0,Ob-0,Rhen-1,Se-0,RRS-10,Np-0,Nw-0,Neo-6,NC-6,NFA-8,NFA-10,Nok-3,Na-1,Ms-0,Mnz-0,Mir-0,Mh-0,Mz-0,Lp2-6,Lm-2,Nc-1,Mc-0,LL-0,Sei-0,Mv-0,Sg-1,Litva,Sorbo,Sp-0,Sq-1,Sq-8,Stw-0,Su-0,Sus-1,Ta-0,Tamm-2,Bla-1,Sf-1,…	young
chr1	9905572	9905689	chr1	22778334	22779072	AT1TE75090	Lip-0	Col-0,Ove-0,PHW-2,PHW-34,Per-1,Or-0,Old-1,Pi-0,Pt-0,Pu2-23,Pla-0,Pog-0,Pu2-7,Pu2-8,Pro-0,Rak-2,Ra-0,Ragl-1,Qar-8a,Rennes-1,Ren-1,Rld-1,RMX-A02,Ren-11,Rd-0,Rou-0,RMX-A180,RRS-7,Sap-0,Rome-1,Seattle-0,Ob-0,Rhen-1,Se-0,RRS-10,Np-0,Nw-0,Neo-6,NC-6,NFA-8,NFA-10,Nok-3,Na-1,Ms-0,Mnz-0,Mir-0,Mh-0,Mz-0,Lp2-6,Lp2-2,Lm-2,Nc-1,Mc-0,LL-0,Sei-0,Mv-0,Sg-1,Litva,Sorbo,Sp-0,Sq-1,Sq-8,Stw-0,Su-0,Sus-1,Ta-0,Tamm-2,…	NA
chr1	9916610	9916745	chr1	13058486	13061316	AT1TE42635	Sf-1,Chat-1,Bu-0,Ren-11,Ag-0,Amel-1	Col-0,Ove-0,PHW-2,PHW-34,Per-1,Or-0,Old-1,Pi-0,Pt-0,Pu2-23,Pla-0,Pog-0,Pu2-7,Pu2-8,Pro-0,Rak-2,Ra-0,Ragl-1,Qar-8a,Rennes-1,Ren-1,Rld-1,RMX-A02,Rd-0,Rou-0,RMX-A180,RRS-7,Sap-0,Rome-1,Seattle-0,Ob-0,Rhen-1,Se-0,RRS-10,Np-0,Nw-0,Neo-6,NC-6,NFA-8,NFA-10,Nok-3,Na-1,Ms-0,Mnz-0,Mir-0,Mh-0,Mz-0,Lp2-6,Lp2-2,Lm-2,Nc-1,Mc-0,LL-0,Sei-0,Mv-0,Sg-1,Litva,Sorbo,Sp-0,Sq-1,Sq-8,Stw-0,Su-0,Sus-1,Ta-0,Tamm-2,Bla-1,S…	young
chr1	9918899	9918955	chr1	11005736	11006300	AT1TE35530	Altai-5	Col-0,Ove-0,PHW-2,PHW-34,Per-1,Or-0,Old-1,Pi-0,Pt-0,Pu2-23,Pla-0,Pog-0,Pu2-7,Pu2-8,Pro-0,Rak-2,Ra-0,Ragl-1,Qar-8a,Rennes-1,Ren-1,Rld-1,RMX-A02,Ren-11,Rd-0,Rou-0,RMX-A180,RRS-7,Sap-0,Rome-1,Seattle-0,Ob-0,Rhen-1,Se-0,RRS-10,Np-0,Nw-0,Neo-6,NC-6,NFA-8,NFA-10,Nok-3,Na-1,Ms-0,Mnz-0,Mir-0,Mh-0,Mz-0,Lp2-6,Lp2-2,Lm-2,Nc-1,Mc-0,LL-0,Sei-0,Mv-0,Sg-1,Litva,Sorbo,Sp-0,Sq-1,Sq-8,Stw-0,Su-0,Sus-1,Ta-0,Tamm-2,…	NA
chr1	9918899	9918966	chr1	22545587	22546987	AT1TE74370	En-D,Pi-0	Col-0,Ove-0,PHW-2,PHW-34,Per-1,Or-0,Old-1,Pt-0,Pu2-23,Pla-0,Pog-0,Pu2-7,Pu2-8,Pro-0,Rak-2,Ra-0,Ragl-1,Qar-8a,Rennes-1,Ren-1,Rld-1,RMX-A02,Ren-11,Rd-0,Rou-0,RMX-A180,RRS-7,Sap-0,Rome-1,Seattle-0,Ob-0,Rhen-1,Se-0,RRS-10,Np-0,Nw-0,Neo-6,NC-6,NFA-8,NFA-10,Nok-3,Na-1,Ms-0,Mnz-0,Mir-0,Mh-0,Mz-0,Lp2-6,Lp2-2,Lm-2,Nc-1,Mc-0,LL-0,Sei-0,Mv-0,Sg-1,Litva,Sorbo,Sp-0,Sq-1,Sq-8,Stw-0,Su-0,Sus-1,Ta-0,Tamm-2,Bla-1…	NA
chr1	9918899	9918967	chr4	7863776	7864194	AT4TE34540	Ren-1	Col-0,Ove-0,PHW-2,PHW-34,Per-1,Or-0,Old-1,Pi-0,Pt-0,Pu2-23,Pla-0,Pog-0,Pu2-7,Pu2-8,Pro-0,Rak-2,Ra-0,Ragl-1,Qar-8a,Rennes-1,Rld-1,RMX-A02,Ren-11,Rd-0,Rou-0,RMX-A180,RRS-7,Sap-0,Rome-1,Seattle-0,Ob-0,Rhen-1,Se-0,RRS-10,Np-0,Nw-0,Neo-6,NC-6,NFA-8,NFA-10,Nok-3,Na-1,Ms-0,Mnz-0,Mir-0,Mh-0,Mz-0,Lp2-6,Lp2-2,Lm-2,Nc-1,Mc-0,LL-0,Sei-0,Mv-0,Sg-1,Litva,Sorbo,Sp-0,Sq-1,Sq-8,Stw-0,Su-0,Sus-1,Ta-0,Tamm-2,Bla-1,…	NA
chr1	9918899	9918969	chr2	6678339	6678390	AT2TE27265	Is-0,Or-0,Rd-0	Col-0,Ove-0,PHW-2,PHW-34,Per-1,Old-1,Pi-0,Pt-0,Pu2-23,Pla-0,Pog-0,Pu2-7,Pu2-8,Pro-0,Rak-2,Ra-0,Ragl-1,Qar-8a,Rennes-1,Ren-1,Rld-1,RMX-A02,Ren-11,Rou-0,RMX-A180,RRS-7,Sap-0,Rome-1,Seattle-0,Ob-0,Rhen-1,Se-0,RRS-10,Np-0,Nw-0,Neo-6,NC-6,NFA-8,NFA-10,Nok-3,Na-1,Ms-0,Mnz-0,Mir-0,Mh-0,Mz-0,Lp2-6,Lp2-2,Lm-2,Nc-1,Mc-0,LL-0,Sei-0,Mv-0,Sg-1,Litva,Sorbo,Sp-0,Sq-1,Sq-8,Stw-0,Su-0,Sus-1,Ta-0,Tamm-2,Bla-1,Sf-1…	NA
chr1	9918899	9918972	chr4	2467190	2467737	AT4TE11510	Fr-2,Bla-1,Pro-0	Col-0,Ove-0,PHW-2,PHW-34,Per-1,Or-0,Old-1,Pi-0,Pt-0,Pu2-23,Pla-0,Pog-0,Pu2-7,Pu2-8,Rak-2,Ra-0,Ragl-1,Qar-8a,Rennes-1,Ren-1,Rld-1,RMX-A02,Ren-11,Rd-0,Rou-0,RMX-A180,RRS-7,Sap-0,Rome-1,Seattle-0,Ob-0,Rhen-1,Se-0,RRS-10,Np-0,Nw-0,Neo-6,NC-6,NFA-8,NFA-10,Nok-3,Na-1,Ms-0,Mnz-0,Mir-0,Mh-0,Mz-0,Lp2-6,Lp2-2,Lm-2,Nc-1,Mc-0,LL-0,Sei-0,Mv-0,Sg-1,Litva,Sorbo,Sp-0,Sq-1,Sq-8,Stw-0,Su-0,Sus-1,Ta-0,Tamm-2,Sf-1,S…	NA
chr1	9953519	9953586	chr1	15376087	15378181	AT1TE50765	Chi-0	Col-0,Ove-0,PHW-2,PHW-34,Per-1,Or-0,Old-1,Pi-0,Pt-0,Pu2-23,Pla-0,Pog-0,Pu2-7,Pu2-8,Pro-0,Rak-2,Ra-0,Ragl-1,Qar-8a,Rennes-1,Ren-1,Rld-1,RMX-A02,Ren-11,Rd-0,Rou-0,RMX-A180,RRS-7,Sap-0,Rome-1,Seattle-0,Ob-0,Rhen-1,Se-0,RRS-10,Np-0,Nw-0,Neo-6,NC-6,NFA-8,NFA-10,Nok-3,Na-1,Ms-0,Mnz-0,Mir-0,Mh-0,Mz-0,Lp2-6,Lp2-2,Lm-2,Nc-1,Mc-0,LL-0,Sei-0,Mv-0,Sg-1,Litva,Sorbo,Sp-0,Sq-1,Sq-8,Stw-0,Su-0,Sus-1,Ta-0,Tamm-2,…	NA
chr1	9954501	9954586	chr2	9228631	9229177	AT2TE39090	LL-0	Col-0,Ove-0,PHW-2,PHW-34,Per-1,Or-0,Old-1,Pi-0,Pt-0,Pu2-23,Pla-0,Pog-0,Pu2-7,Pu2-8,Pro-0,Rak-2,Ra-0,Ragl-1,Qar-8a,Rennes-1,Ren-1,Rld-1,RMX-A02,Ren-11,Rd-0,Rou-0,RMX-A180,RRS-7,Sap-0,Rome-1,Seattle-0,Ob-0,Rhen-1,Se-0,RRS-10,Np-0,Nw-0,Neo-6,NC-6,NFA-8,NFA-10,Nok-3,Na-1,Ms-0,Mnz-0,Mir-0,Mh-0,Mz-0,Lp2-6,Lp2-2,Lm-2,Nc-1,Mc-0,Sei-0,Mv-0,Sg-1,Litva,Sorbo,Sp-0,Sq-1,Sq-8,Stw-0,Su-0,Sus-1,Ta-0,Tamm-2,Bla-1…	NA
chr1	10001885	10002010	chr4	7425564	7427007	AT4TE32330	Mir-0	Col-0,Ove-0,PHW-2,PHW-34,Per-1,Or-0,Old-1,Pi-0,Pt-0,Pu2-23,Pla-0,Pog-0,Pu2-7,Pu2-8,Pro-0,Rak-2,Ra-0,Ragl-1,Qar-8a,Rennes-1,Ren-1,Rld-1,RMX-A02,Ren-11,Rd-0,Rou-0,RMX-A180,RRS-7,Sap-0,Rome-1,Seattle-0,Ob-0,Rhen-1,Se-0,RRS-10,Np-0,Nw-0,Neo-6,NC-6,NFA-8,NFA-10,Nok-3,Na-1,Ms-0,Mnz-0,Mh-0,Mz-0,Lp2-6,Lp2-2,Lm-2,Nc-1,Mc-0,LL-0,Sei-0,Mv-0,Sg-1,Litva,Sorbo,Sp-0,Sq-1,Sq-8,Stw-0,Su-0,Sus-1,Ta-0,Tamm-2,Bla-1,…	NA
chr1	10015719	10015830	chr5	10962028	10963121	AT5TE39865	Uod-7,Bla-1,Cvi-0,En-D,Is-0,Bor-1,Ber,Es-0,Pu2-7,En-1	Col-0,Ove-0,PHW-2,PHW-34,Per-1,Or-0,Old-1,Pi-0,Pt-0,Pu2-23,Pla-0,Pog-0,Pu2-8,Pro-0,Rak-2,Ra-0,Ragl-1,Qar-8a,Rennes-1,Ren-1,Rld-1,RMX-A02,Ren-11,Rd-0,Rou-0,RMX-A180,RRS-7,Sap-0,Rome-1,Seattle-0,Ob-0,Rhen-1,Se-0,RRS-10,Np-0,Nw-0,Neo-6,NC-6,NFA-8,NFA-10,Nok-3,Na-1,Ms-0,Mnz-0,Mir-0,Mh-0,Mz-0,Lp2-6,Lp2-2,Lm-2,Nc-1,Mc-0,LL-0,Sei-0,Mv-0,Sg-1,Litva,Sorbo,Sp-0,Sq-1,Sq-8,Stw-0,Su-0,Sus-1,Ta-0,Tamm-2,Sf-1,S…	young
chr1	10018091	10018183	chr3	10495709	10496814	AT3TE43615	Baa-1,Rld-1,Kin-0,Sp-0,Nw-0,RMX-A02,Gre-0,Rd-0,Sq-1,Knox-10,Pna-17,Yo-0,Buckhorn-Pass,RRS-10,RRS-7,Tol-0,RMX-A180,Gy-0,Gifu-2,NFA-8,Tul-0,Mv-0,NC-6,Seattle-0,NFA-10,Durh-1,Dem-4	Col-0,Ove-0,PHW-2,PHW-34,Per-1,Or-0,Old-1,Pi-0,Pt-0,Pu2-23,Pla-0,Pog-0,Pu2-7,Pu2-8,Pro-0,Rak-2,Ra-0,Ragl-1,Qar-8a,Rennes-1,Ren-1,Ren-11,Rou-0,Sap-0,Rome-1,Ob-0,Rhen-1,Se-0,Np-0,Neo-6,Nok-3,Na-1,Ms-0,Mnz-0,Mir-0,Mh-0,Mz-0,Lp2-6,Lp2-2,Lm-2,Nc-1,Mc-0,LL-0,Sei-0,Sg-1,Litva,Sorbo,Sq-8,Stw-0,Su-0,Sus-1,Ta-0,Tamm-2,Bla-1,Sf-1,Si-0,Tamm-27,Tha-1,Ting-1,Ts-1,Ts-5,Tscha-1,Tu-0,Ty-0,Uk-1,Uod-1,Uod-7,Utrecht…	old
chr1	10020780	10020885	chr2	6261350	6262119	AT2TE25525,AT2TE25530	Pla-0,Rennes-1,Ren-1,La-0,Bd-0,Kro-0,Bg-2,CIBC-5	Col-0,Ove-0,PHW-2,PHW-34,Per-1,Or-0,Old-1,Pi-0,Pt-0,Pu2-23,Pog-0,Pu2-7,Pu2-8,Pro-0,Rak-2,Ra-0,Ragl-1,Qar-8a,Rld-1,RMX-A02,Ren-11,Rd-0,Rou-0,RMX-A180,RRS-7,Sap-0,Rome-1,Seattle-0,Ob-0,Rhen-1,Se-0,RRS-10,Np-0,Nw-0,Neo-6,NC-6,NFA-8,NFA-10,Nok-3,Na-1,Ms-0,Mnz-0,Mir-0,Mh-0,Mz-0,Lp2-6,Lp2-2,Lm-2,Nc-1,Mc-0,LL-0,Sei-0,Mv-0,Sg-1,Litva,Sorbo,Sp-0,Sq-1,Sq-8,Stw-0,Su-0,Sus-1,Ta-0,Tamm-2,Bla-1,Sf-1,Si-0,Tamm-…	young
chr1	10021143	10021237	chr2	3722411	3725767	AT2TE16160	Bg-2,Ak-1,Ren-1,La-0,CIBC-5,Rennes-1,En-2	Col-0,Ove-0,PHW-2,PHW-34,Per-1,Or-0,Old-1,Pi-0,Pt-0,Pu2-23,Pla-0,Pog-0,Pu2-7,Pu2-8,Pro-0,Rak-2,Ra-0,Ragl-1,Qar-8a,Rld-1,RMX-A02,Ren-11,Rd-0,Rou-0,RMX-A180,RRS-7,Sap-0,Rome-1,Seattle-0,Ob-0,Rhen-1,Se-0,RRS-10,Np-0,Nw-0,Neo-6,NC-6,NFA-8,NFA-10,Nok-3,Na-1,Ms-0,Mnz-0,Mir-0,Mh-0,Mz-0,Lp2-6,Lp2-2,Lm-2,Nc-1,Mc-0,LL-0,Sei-0,Mv-0,Sg-1,Litva,Sorbo,Sp-0,Sq-1,Sq-8,Stw-0,Su-0,Sus-1,Ta-0,Tamm-2,Bla-1,Sf-1,Si-0…	young
chr1	10026419	10026500	chr5	7417333	7417937	AT5TE26820	Rennes-1	Col-0,Ove-0,PHW-2,PHW-34,Per-1,Or-0,Old-1,Pi-0,Pt-0,Pu2-23,Pla-0,Pog-0,Pu2-7,Pu2-8,Pro-0,Rak-2,Ra-0,Ragl-1,Qar-8a,Ren-1,Rld-1,RMX-A02,Ren-11,Rd-0,Rou-0,RMX-A180,RRS-7,Sap-0,Rome-1,Seattle-0,Ob-0,Rhen-1,Se-0,RRS-10,Np-0,Nw-0,Neo-6,NC-6,NFA-8,NFA-10,Nok-3,Na-1,Ms-0,Mnz-0,Mir-0,Mh-0,Mz-0,Lp2-6,Lp2-2,Lm-2,Nc-1,Mc-0,LL-0,Sei-0,Mv-0,Sg-1,Litva,Sorbo,Sp-0,Sq-1,Sq-8,Stw-0,Su-0,Sus-1,Ta-0,Tamm-2,Bla-1,Sf-…	NA
chr1	10057518	10057637	chr3	10812269	10813118	AT3TE44955	Fi-0,Ven-1,Got-22,Cal-0,Ove-0,Ty-0,Nok-3,Tu-0,Appt-1,Nw-0,Ws-2,Lan-0	Col-0,PHW-2,PHW-34,Per-1,Or-0,Old-1,Pi-0,Pt-0,Pu2-23,Pla-0,Pog-0,Pu2-7,Pu2-8,Pro-0,Rak-2,Ra-0,Ragl-1,Qar-8a,Rennes-1,Ren-1,Rld-1,RMX-A02,Ren-11,Rd-0,Rou-0,RMX-A180,RRS-7,Sap-0,Rome-1,Seattle-0,Ob-0,Rhen-1,Se-0,RRS-10,Np-0,Neo-6,NC-6,NFA-8,NFA-10,Na-1,Ms-0,Mnz-0,Mir-0,Mh-0,Mz-0,Lp2-6,Lp2-2,Lm-2,Nc-1,Mc-0,LL-0,Sei-0,Mv-0,Sg-1,Litva,Sorbo,Sp-0,Sq-1,Sq-8,Stw-0,Su-0,Sus-1,Ta-0,Tamm-2,Bla-1,Sf-1,Si-0,T…	mid
chr1	10082944	10083042	chr3	1555420	1560680	AT3TE06550	Anholt-1,Fr-2,La-0,Bd-0,Pna-17,Gre-0,Ts-5,Co-1,RMX-A02,Yo-0,Do-0,Buckhorn-Pass,RRS-10,Tol-0,Di-G,Jl-3,Uod-1,RMX-A180,Wt-5,Ren-1,Lip-0,Ang-0,CIBC-5,Gifu-2,En-2,Et-0,Co,Boot-1,Rennes-1,Tul-0,NC-6,Bu-0,CIBC-17,Ag-0	Col-0,Ove-0,PHW-2,PHW-34,Per-1,Or-0,Old-1,Pi-0,Pt-0,Pu2-23,Pla-0,Pog-0,Pu2-7,Pu2-8,Pro-0,Rak-2,Ra-0,Ragl-1,Qar-8a,Rld-1,Ren-11,Rd-0,Rou-0,RRS-7,Sap-0,Rome-1,Seattle-0,Ob-0,Rhen-1,Se-0,Np-0,Nw-0,Neo-6,NFA-8,NFA-10,Nok-3,Na-1,Ms-0,Mnz-0,Mir-0,Mh-0,Mz-0,Lp2-6,Lp2-2,Lm-2,Nc-1,Mc-0,LL-0,Sei-0,Mv-0,Sg-1,Litva,Sorbo,Sp-0,Sq-1,Sq-8,Stw-0,Su-0,Sus-1,Ta-0,Tamm-2,Bla-1,Sf-1,Si-0,Tamm-27,Tha-1,Ting-1,Ts-1,Ts…	old
chr1	10083282	10083409	chr5	9386447	9386621	AT5TE34055	Tol-0,Knox-10,Tul-0,Mv-0,NC-6,Pna-17,Yo-0,Gifu-2,RMX-A02,RRS-10	Col-0,Ove-0,PHW-2,PHW-34,Per-1,Or-0,Old-1,Pi-0,Pt-0,Pu2-23,Pla-0,Pog-0,Pu2-7,Pu2-8,Pro-0,Rak-2,Ra-0,Ragl-1,Qar-8a,Rennes-1,Ren-1,Rld-1,Ren-11,Rd-0,Rou-0,RMX-A180,RRS-7,Sap-0,Rome-1,Seattle-0,Ob-0,Rhen-1,Se-0,Np-0,Nw-0,Neo-6,NFA-8,NFA-10,Nok-3,Na-1,Ms-0,Mnz-0,Mir-0,Mh-0,Mz-0,Lp2-6,Lp2-2,Lm-2,Nc-1,Mc-0,LL-0,Sei-0,Sg-1,Litva,Sorbo,Sp-0,Sq-1,Sq-8,Stw-0,Su-0,Sus-1,Ta-0,Tamm-2,Bla-1,Sf-1,Si-0,Tamm-27,T…	young
chr1	10140578	10140702	chr1	12618547	12619858	AT1TE41170	Fi-0,Got-22,Ove-0,Wc-1,Tamm-27,HR-10,Ty-0,Gu-0,Lm-2,Sp-0,Appt-1,Tamm-2,Abd-0,Cnt-1,Rd-0	Col-0,PHW-2,PHW-34,Per-1,Or-0,Old-1,Pi-0,Pt-0,Pu2-23,Pla-0,Pog-0,Pu2-7,Pu2-8,Pro-0,Rak-2,Ra-0,Ragl-1,Qar-8a,Rennes-1,Ren-1,Rld-1,RMX-A02,Ren-11,Rou-0,RMX-A180,RRS-7,Sap-0,Rome-1,Seattle-0,Ob-0,Rhen-1,Se-0,RRS-10,Np-0,Nw-0,Neo-6,NC-6,NFA-8,NFA-10,Nok-3,Na-1,Ms-0,Mnz-0,Mir-0,Mh-0,Mz-0,Lp2-6,Lp2-2,Nc-1,Mc-0,LL-0,Sei-0,Mv-0,Sg-1,Litva,Sorbo,Sq-1,Sq-8,Stw-0,Su-0,Sus-1,Ta-0,Bla-1,Sf-1,Si-0,Tha-1,Ting-1…	young
chr1	10159893	10159982	chr3	14272908	14285452	AT3TE58655	Anz-0	Col-0,Ove-0,PHW-2,PHW-34,Per-1,Or-0,Old-1,Pi-0,Pt-0,Pu2-23,Pla-0,Pog-0,Pu2-7,Pu2-8,Pro-0,Rak-2,Ra-0,Ragl-1,Qar-8a,Rennes-1,Ren-1,Rld-1,RMX-A02,Ren-11,Rd-0,Rou-0,RMX-A180,RRS-7,Sap-0,Rome-1,Seattle-0,Rhen-1,Se-0,RRS-10,Np-0,Nw-0,Neo-6,NC-6,NFA-8,NFA-10,Nok-3,Na-1,Ms-0,Mnz-0,Mir-0,Mh-0,Mz-0,Lp2-6,Lp2-2,Lm-2,Nc-1,Mc-0,LL-0,Sei-0,Mv-0,Sg-1,Litva,Sorbo,Sp-0,Sq-1,Sq-8,Stw-0,Su-0,Sus-1,Ta-0,Tamm-2,Bla-1…	NA
chr1	10170617	10170707	chr5	15718227	15722359	AT5TE56780	Hs-0,Je-0,Got-7	Col-0,Ove-0,PHW-2,PHW-34,Per-1,Or-0,Old-1,Pi-0,Pt-0,Pu2-23,Pla-0,Pog-0,Pu2-7,Pu2-8,Pro-0,Rak-2,Ra-0,Ragl-1,Qar-8a,Rennes-1,Ren-1,Rld-1,RMX-A02,Ren-11,Rd-0,Rou-0,RMX-A180,RRS-7,Sap-0,Rome-1,Seattle-0,Ob-0,Rhen-1,Se-0,RRS-10,Np-0,Nw-0,Neo-6,NC-6,NFA-8,NFA-10,Nok-3,Na-1,Ms-0,Mnz-0,Mir-0,Mh-0,Mz-0,Lp2-6,Lp2-2,Lm-2,Nc-1,Mc-0,LL-0,Sei-0,Mv-0,Sg-1,Litva,Sorbo,Sp-0,Sq-1,Sq-8,Stw-0,Su-0,Sus-1,Ta-0,Tamm-2,…	NA
chr1	10207047	10207264	chr3	18055221	18056033	AT3TE73190	Dr-0	Col-0,Ove-0,PHW-2,PHW-34,Per-1,Or-0,Old-1,Pi-0,Pt-0,Pu2-23,Pla-0,Pog-0,Pu2-7,Pu2-8,Pro-0,Rak-2,Ra-0,Ragl-1,Qar-8a,Rennes-1,Ren-1,Rld-1,RMX-A02,Ren-11,Rd-0,Rou-0,RMX-A180,RRS-7,Sap-0,Rome-1,Seattle-0,Ob-0,Rhen-1,Se-0,RRS-10,Np-0,Nw-0,Neo-6,NC-6,NFA-8,NFA-10,Nok-3,Na-1,Ms-0,Mnz-0,Mir-0,Mh-0,Mz-0,Lp2-6,Lp2-2,Lm-2,Nc-1,Mc-0,LL-0,Sei-0,Mv-0,Sg-1,Litva,Sorbo,Sp-0,Sq-1,Sq-8,Stw-0,Su-0,Sus-1,Ta-0,Tamm-2,…	NA
chr1	10221681	10221793	chr5	9561935	9571088	AT5TE34730	Altai-5,Sei-0,Bd-0	Col-0,Ove-0,PHW-2,PHW-34,Per-1,Or-0,Old-1,Pi-0,Pt-0,Pu2-23,Pla-0,Pog-0,Pu2-7,Pu2-8,Pro-0,Rak-2,Ra-0,Ragl-1,Qar-8a,Rennes-1,Ren-1,Rld-1,RMX-A02,Ren-11,Rd-0,Rou-0,RMX-A180,RRS-7,Sap-0,Rome-1,Seattle-0,Ob-0,Rhen-1,Se-0,RRS-10,Np-0,Nw-0,Neo-6,NC-6,NFA-8,NFA-10,Nok-3,Na-1,Ms-0,Mnz-0,Mir-0,Mh-0,Mz-0,Lp2-6,Lp2-2,Lm-2,Nc-1,Mc-0,LL-0,Mv-0,Sg-1,Litva,Sorbo,Sp-0,Sq-1,Sq-8,Stw-0,Su-0,Sus-1,Ta-0,Tamm-2,Bla-1,…	NA
chr1	10228011	10228117	chr5	26209504	26210488	AT5TE94375	Boot-1,Co-1	Col-0,Ove-0,PHW-2,PHW-34,Per-1,Or-0,Old-1,Pi-0,Pt-0,Pu2-23,Pla-0,Pog-0,Pu2-7,Pu2-8,Pro-0,Rak-2,Ra-0,Ragl-1,Qar-8a,Rennes-1,Ren-1,Rld-1,RMX-A02,Ren-11,Rd-0,Rou-0,RMX-A180,RRS-7,Sap-0,Rome-1,Seattle-0,Ob-0,Rhen-1,Se-0,RRS-10,Np-0,Nw-0,Neo-6,NC-6,NFA-8,NFA-10,Nok-3,Na-1,Ms-0,Mnz-0,Mir-0,Mh-0,Mz-0,Lp2-6,Lp2-2,Lm-2,Nc-1,Mc-0,LL-0,Sei-0,Mv-0,Sg-1,Litva,Sorbo,Sp-0,Sq-1,Sq-8,Stw-0,Su-0,Sus-1,Ta-0,Tamm-2,…	NA
chr1	10252159	10252269	chr1	2415020	2416036	AT1TE07880	Db-1,Duk,Rd-0,Jl-3,Ak-1,Rld-1,Hau-0,Utrecht,Bch-1	Col-0,Ove-0,PHW-2,PHW-34,Per-1,Or-0,Old-1,Pi-0,Pt-0,Pu2-23,Pla-0,Pog-0,Pu2-7,Pu2-8,Pro-0,Rak-2,Ra-0,Ragl-1,Qar-8a,Rennes-1,Ren-1,RMX-A02,Ren-11,Rou-0,RMX-A180,RRS-7,Sap-0,Rome-1,Seattle-0,Ob-0,Rhen-1,Se-0,RRS-10,Np-0,Nw-0,Neo-6,NC-6,NFA-8,NFA-10,Nok-3,Na-1,Ms-0,Mnz-0,Mir-0,Mh-0,Mz-0,Lp2-6,Lp2-2,Lm-2,Nc-1,Mc-0,LL-0,Sei-0,Mv-0,Sg-1,Litva,Sorbo,Sp-0,Sq-1,Sq-8,Stw-0,Su-0,Sus-1,Ta-0,Tamm-2,Bla-1,Sf-1,…	young
chr1	10275275	10275392	chr5	18142156	18146898	AT5TE65370	En-D,Bor-4,Stw-0,Pi-0,En-1	Col-0,Ove-0,PHW-2,PHW-34,Per-1,Or-0,Old-1,Pt-0,Pu2-23,Pla-0,Pog-0,Pu2-7,Pu2-8,Pro-0,Rak-2,Ra-0,Ragl-1,Qar-8a,Rennes-1,Ren-1,Rld-1,RMX-A02,Ren-11,Rd-0,Rou-0,RMX-A180,RRS-7,Sap-0,Rome-1,Seattle-0,Ob-0,Rhen-1,Se-0,RRS-10,Np-0,Nw-0,Neo-6,NC-6,NFA-8,NFA-10,Nok-3,Na-1,Ms-0,Mnz-0,Mir-0,Mh-0,Mz-0,Lp2-6,Lp2-2,Lm-2,Nc-1,Mc-0,LL-0,Sei-0,Mv-0,Sg-1,Litva,Sorbo,Sp-0,Sq-1,Sq-8,Su-0,Sus-1,Ta-0,Tamm-2,Bla-1,Sf-1,…	NA
chr1	10284091	10284171	chr1	10275031	10275149	AT1TE33200	Bla-1	Col-0,Ove-0,PHW-2,PHW-34,Per-1,Or-0,Old-1,Pi-0,Pt-0,Pu2-23,Pla-0,Pog-0,Pu2-7,Pu2-8,Pro-0,Rak-2,Ra-0,Ragl-1,Qar-8a,Rennes-1,Ren-1,Rld-1,RMX-A02,Ren-11,Rd-0,Rou-0,RMX-A180,RRS-7,Sap-0,Rome-1,Seattle-0,Ob-0,Rhen-1,Se-0,RRS-10,Np-0,Nw-0,Neo-6,NC-6,NFA-8,NFA-10,Nok-3,Na-1,Ms-0,Mnz-0,Mir-0,Mh-0,Mz-0,Lp2-6,Lp2-2,Lm-2,Nc-1,Mc-0,LL-0,Sei-0,Mv-0,Sg-1,Litva,Sorbo,Sp-0,Sq-1,Sq-8,Stw-0,Su-0,Sus-1,Ta-0,Tamm-2,…	NA
chr1	10322311	10322429	chr4	8039898	8040359	AT4TE35460	Ven-1,Nok-3	Col-0,Ove-0,PHW-2,PHW-34,Per-1,Or-0,Old-1,Pi-0,Pt-0,Pu2-23,Pla-0,Pog-0,Pu2-7,Pu2-8,Pro-0,Rak-2,Ra-0,Ragl-1,Qar-8a,Rennes-1,Ren-1,Rld-1,RMX-A02,Ren-11,Rd-0,Rou-0,RMX-A180,RRS-7,Sap-0,Rome-1,Seattle-0,Ob-0,Rhen-1,Se-0,RRS-10,Np-0,Nw-0,Neo-6,NC-6,NFA-8,NFA-10,Na-1,Ms-0,Mnz-0,Mir-0,Mh-0,Mz-0,Lp2-6,Lp2-2,Lm-2,Nc-1,Mc-0,LL-0,Sei-0,Mv-0,Sg-1,Litva,Sorbo,Sp-0,Sq-1,Sq-8,Stw-0,Su-0,Sus-1,Ta-0,Tamm-2,Bla-1,…	NA
chr1	10367008	10367054	chr4	1664536	1669364	AT4TE08435,AT4TE08440	Ba-1	Col-0,Ove-0,PHW-2,PHW-34,Per-1,Or-0,Old-1,Pi-0,Pt-0,Pu2-23,Pla-0,Pog-0,Pu2-7,Pu2-8,Pro-0,Rak-2,Ra-0,Ragl-1,Qar-8a,Rennes-1,Ren-1,Rld-1,RMX-A02,Ren-11,Rd-0,Rou-0,RMX-A180,RRS-7,Sap-0,Rome-1,Seattle-0,Ob-0,Rhen-1,Se-0,RRS-10,Np-0,Nw-0,Neo-6,NC-6,NFA-8,NFA-10,Nok-3,Na-1,Ms-0,Mnz-0,Mir-0,Mh-0,Mz-0,Lp2-6,Lp2-2,Lm-2,Nc-1,Mc-0,LL-0,Sei-0,Mv-0,Sg-1,Litva,Sorbo,Sp-0,Sq-1,Sq-8,Stw-0,Su-0,Sus-1,Ta-0,Tamm-2,…	NA
chr1	10420662	10420739	chr4	964481	965805	AT4TE04905	Tol-0,LL-0	Col-0,Ove-0,PHW-2,PHW-34,Per-1,Or-0,Old-1,Pi-0,Pt-0,Pu2-23,Pla-0,Pog-0,Pu2-7,Pu2-8,Pro-0,Rak-2,Ra-0,Ragl-1,Qar-8a,Rennes-1,Ren-1,Rld-1,RMX-A02,Ren-11,Rd-0,Rou-0,RMX-A180,RRS-7,Sap-0,Rome-1,Seattle-0,Ob-0,Rhen-1,Se-0,RRS-10,Np-0,Nw-0,Neo-6,NC-6,NFA-8,NFA-10,Nok-3,Na-1,Ms-0,Mnz-0,Mir-0,Mh-0,Mz-0,Lp2-6,Lp2-2,Lm-2,Nc-1,Mc-0,Sei-0,Mv-0,Sg-1,Litva,Sorbo,Sp-0,Sq-1,Sq-8,Stw-0,Su-0,Sus-1,Ta-0,Tamm-2,Bla-1…	NA
chr1	10420679	10420733	chr5	14962053	14962432	AT5TE53965	Pna-17,Yo-0	Col-0,Ove-0,PHW-2,PHW-34,Per-1,Or-0,Old-1,Pi-0,Pt-0,Pu2-23,Pla-0,Pog-0,Pu2-7,Pu2-8,Pro-0,Rak-2,Ra-0,Ragl-1,Qar-8a,Rennes-1,Ren-1,Rld-1,RMX-A02,Ren-11,Rd-0,Rou-0,RMX-A180,RRS-7,Sap-0,Rome-1,Seattle-0,Ob-0,Rhen-1,Se-0,RRS-10,Np-0,Nw-0,Neo-6,NC-6,NFA-8,NFA-10,Nok-3,Na-1,Ms-0,Mnz-0,Mir-0,Mh-0,Mz-0,Lp2-6,Lp2-2,Lm-2,Nc-1,Mc-0,LL-0,Sei-0,Mv-0,Sg-1,Litva,Sorbo,Sp-0,Sq-1,Sq-8,Stw-0,Su-0,Sus-1,Ta-0,Tamm-2,…	NA
chr1	10429079	10429211	chr5	24303058	24305454	AT5TE87420	Tscha-1	Col-0,Ove-0,PHW-2,PHW-34,Per-1,Or-0,Old-1,Pi-0,Pt-0,Pu2-23,Pla-0,Pog-0,Pu2-7,Pu2-8,Pro-0,Rak-2,Ra-0,Ragl-1,Qar-8a,Rennes-1,Ren-1,Rld-1,RMX-A02,Ren-11,Rd-0,Rou-0,RMX-A180,RRS-7,Sap-0,Rome-1,Seattle-0,Ob-0,Rhen-1,Se-0,RRS-10,Np-0,Nw-0,Neo-6,NC-6,NFA-8,NFA-10,Nok-3,Na-1,Ms-0,Mnz-0,Mir-0,Mh-0,Mz-0,Lp2-6,Lp2-2,Lm-2,Nc-1,Mc-0,LL-0,Sei-0,Mv-0,Sg-1,Litva,Sorbo,Sp-0,Sq-1,Sq-8,Stw-0,Su-0,Sus-1,Ta-0,Tamm-2,…	NA
chr1	10429214	10429346	chr3	15676227	15677487	AT3TE63395,AT3TE63400	Altai-5	Col-0,Ove-0,PHW-2,PHW-34,Per-1,Or-0,Old-1,Pi-0,Pt-0,Pu2-23,Pla-0,Pog-0,Pu2-7,Pu2-8,Pro-0,Rak-2,Ra-0,Ragl-1,Qar-8a,Rennes-1,Ren-1,Rld-1,RMX-A02,Ren-11,Rd-0,Rou-0,RMX-A180,RRS-7,Sap-0,Rome-1,Seattle-0,Ob-0,Rhen-1,Se-0,RRS-10,Np-0,Nw-0,Neo-6,NC-6,NFA-8,NFA-10,Nok-3,Na-1,Ms-0,Mnz-0,Mir-0,Mh-0,Mz-0,Lp2-6,Lp2-2,Lm-2,Nc-1,Mc-0,LL-0,Sei-0,Mv-0,Sg-1,Litva,Sorbo,Sp-0,Sq-1,Sq-8,Stw-0,Su-0,Sus-1,Ta-0,Tamm-2,…	NA
chr1	10444139	10444243	chr2	6134199	6136291	AT2TE24955	Ann-1	Col-0,Ove-0,PHW-2,PHW-34,Per-1,Or-0,Old-1,Pi-0,Pt-0,Pu2-23,Pla-0,Pog-0,Pu2-7,Pu2-8,Pro-0,Rak-2,Ra-0,Ragl-1,Qar-8a,Rennes-1,Ren-1,Rld-1,RMX-A02,Ren-11,Rd-0,Rou-0,RMX-A180,RRS-7,Sap-0,Rome-1,Seattle-0,Ob-0,Rhen-1,Se-0,RRS-10,Np-0,Nw-0,Neo-6,NC-6,NFA-8,NFA-10,Nok-3,Na-1,Ms-0,Mnz-0,Mir-0,Mh-0,Mz-0,Lp2-6,Lp2-2,Lm-2,Nc-1,Mc-0,LL-0,Sei-0,Mv-0,Sg-1,Litva,Sorbo,Sp-0,Sq-1,Sq-8,Stw-0,Su-0,Sus-1,Ta-0,Tamm-2,…	NA
chr1	10447541	10447611	chr4	13781425	13781584	AT4TE64950	Ann-1	Col-0,Ove-0,PHW-2,PHW-34,Per-1,Or-0,Old-1,Pi-0,Pt-0,Pu2-23,Pla-0,Pog-0,Pu2-7,Pu2-8,Pro-0,Rak-2,Ra-0,Ragl-1,Qar-8a,Rennes-1,Ren-1,Rld-1,RMX-A02,Ren-11,Rd-0,Rou-0,RMX-A180,RRS-7,Sap-0,Rome-1,Seattle-0,Ob-0,Rhen-1,Se-0,RRS-10,Np-0,Nw-0,Neo-6,NC-6,NFA-8,NFA-10,Nok-3,Na-1,Ms-0,Mnz-0,Mir-0,Mh-0,Mz-0,Lp2-6,Lp2-2,Lm-2,Nc-1,Mc-0,LL-0,Sei-0,Mv-0,Sg-1,Litva,Sorbo,Sp-0,Sq-1,Sq-8,Stw-0,Su-0,Sus-1,Ta-0,Tamm-2,…	NA
chr1	10457808	10457918	chr3	19621942	19624005	AT3TE79695	Na-1,Pt-0,Bor-1,Gie-0	Col-0,Ove-0,PHW-2,PHW-34,Per-1,Or-0,Old-1,Pi-0,Pu2-23,Pla-0,Pog-0,Pu2-7,Pu2-8,Pro-0,Rak-2,Ra-0,Ragl-1,Qar-8a,Rennes-1,Ren-1,Rld-1,RMX-A02,Ren-11,Rd-0,Rou-0,RMX-A180,RRS-7,Sap-0,Rome-1,Seattle-0,Ob-0,Rhen-1,Se-0,RRS-10,Np-0,Nw-0,Neo-6,NC-6,NFA-8,NFA-10,Nok-3,Ms-0,Mnz-0,Mir-0,Mh-0,Mz-0,Lp2-6,Lp2-2,Lm-2,Nc-1,Mc-0,LL-0,Sei-0,Mv-0,Sg-1,Litva,Sorbo,Sp-0,Sq-1,Sq-8,Stw-0,Su-0,Sus-1,Ta-0,Tamm-2,Bla-1,Sf-1…	NA
chr1	10467811	10467900	chr3	9613221	9625546	AT3TE40145	Kondara,La-0,Tamm-2,Kar-1,Ei-2,Ren-11,Gel-1,Is-0,Di-G,Sus-1,An-1,Ren-1,Tu-0,Mc-0,Bsch-0,Zal-1,Mnz-0,Kas-1,Rennes-1,Kas-2,Chi-0,Neo-6,Rubezhnoe-1,Appt-1,Sorbo	Col-0,Ove-0,PHW-2,PHW-34,Per-1,Or-0,Old-1,Pi-0,Pt-0,Pu2-23,Pla-0,Pog-0,Pu2-7,Pu2-8,Pro-0,Rak-2,Ra-0,Ragl-1,Qar-8a,Rld-1,RMX-A02,Rd-0,Rou-0,RMX-A180,RRS-7,Sap-0,Rome-1,Seattle-0,Ob-0,Rhen-1,Se-0,RRS-10,Np-0,Nw-0,NC-6,NFA-8,NFA-10,Nok-3,Na-1,Ms-0,Mir-0,Mh-0,Mz-0,Lp2-6,Lp2-2,Lm-2,Nc-1,LL-0,Sei-0,Mv-0,Sg-1,Litva,Sp-0,Sq-1,Sq-8,Stw-0,Su-0,Ta-0,Bla-1,Sf-1,Si-0,Tamm-27,Tha-1,Ting-1,Tol-0,Ts-1,Ts-5,Tscha…	mid
chr1	10497556	10497627	chr2	6690900	6692436	AT2TE27335	Ak-1	Col-0,Ove-0,PHW-2,PHW-34,Per-1,Or-0,Old-1,Pi-0,Pt-0,Pu2-23,Pla-0,Pog-0,Pu2-7,Pu2-8,Pro-0,Rak-2,Ra-0,Ragl-1,Qar-8a,Rennes-1,Ren-1,Rld-1,RMX-A02,Ren-11,Rd-0,Rou-0,RMX-A180,RRS-7,Sap-0,Rome-1,Seattle-0,Ob-0,Rhen-1,Se-0,RRS-10,Np-0,Nw-0,Neo-6,NC-6,NFA-8,NFA-10,Nok-3,Na-1,Ms-0,Mnz-0,Mir-0,Mh-0,Mz-0,Lp2-6,Lp2-2,Lm-2,Nc-1,Mc-0,LL-0,Sei-0,Mv-0,Sg-1,Litva,Sorbo,Sp-0,Sq-1,Sq-8,Stw-0,Su-0,Sus-1,Ta-0,Tamm-2,…	NA
chr1	10497556	10497627	chr3	17417992	17418433	AT3TE70595	Dra-0,Da_1_-12	Col-0,Ove-0,PHW-2,PHW-34,Per-1,Or-0,Old-1,Pi-0,Pt-0,Pu2-23,Pla-0,Pog-0,Pu2-7,Pu2-8,Pro-0,Rak-2,Ra-0,Ragl-1,Qar-8a,Rennes-1,Ren-1,Rld-1,RMX-A02,Ren-11,Rd-0,Rou-0,RMX-A180,RRS-7,Sap-0,Rome-1,Seattle-0,Ob-0,Rhen-1,Se-0,RRS-10,Np-0,Nw-0,Neo-6,NC-6,NFA-8,NFA-10,Nok-3,Na-1,Ms-0,Mnz-0,Mir-0,Mh-0,Mz-0,Lp2-6,Lp2-2,Lm-2,Nc-1,Mc-0,LL-0,Sei-0,Mv-0,Sg-1,Litva,Sorbo,Sp-0,Sq-1,Sq-8,Stw-0,Su-0,Sus-1,Ta-0,Tamm-2,…	NA
chr1	10497556	10497627	chr3	17429622	17437290	AT3TE70635	Kas-2	Col-0,Ove-0,PHW-2,PHW-34,Per-1,Or-0,Old-1,Pi-0,Pt-0,Pu2-23,Pla-0,Pog-0,Pu2-7,Pu2-8,Pro-0,Rak-2,Ra-0,Ragl-1,Qar-8a,Rennes-1,Ren-1,Rld-1,RMX-A02,Ren-11,Rd-0,Rou-0,RMX-A180,RRS-7,Sap-0,Rome-1,Seattle-0,Ob-0,Rhen-1,Se-0,RRS-10,Np-0,Nw-0,Neo-6,NC-6,NFA-8,NFA-10,Nok-3,Na-1,Ms-0,Mnz-0,Mir-0,Mh-0,Mz-0,Lp2-6,Lp2-2,Lm-2,Nc-1,Mc-0,LL-0,Sei-0,Mv-0,Sg-1,Litva,Sorbo,Sp-0,Sq-1,Sq-8,Stw-0,Su-0,Sus-1,Ta-0,Tamm-2,…	NA
chr1	10503181	10503310	chr3	5839310	5839379	AT3TE24550	Gre-0,Knox-10,Mv-0,NC-6,RRS-10,Buckhorn-Pass,Dem-4,Pna-17	Col-0,Ove-0,PHW-2,PHW-34,Per-1,Or-0,Old-1,Pi-0,Pt-0,Pu2-23,Pla-0,Pog-0,Pu2-7,Pu2-8,Pro-0,Rak-2,Ra-0,Ragl-1,Qar-8a,Rennes-1,Ren-1,Rld-1,RMX-A02,Ren-11,Rd-0,Rou-0,RMX-A180,RRS-7,Sap-0,Rome-1,Seattle-0,Ob-0,Rhen-1,Se-0,Np-0,Nw-0,Neo-6,NFA-8,NFA-10,Nok-3,Na-1,Ms-0,Mnz-0,Mir-0,Mh-0,Mz-0,Lp2-6,Lp2-2,Lm-2,Nc-1,Mc-0,LL-0,Sei-0,Sg-1,Litva,Sorbo,Sp-0,Sq-1,Sq-8,Stw-0,Su-0,Sus-1,Ta-0,Tamm-2,Bla-1,Sf-1,Si-0,T…	NA
chr1	10503184	10503304	chr5	15350062	15350135	AT5TE55540	Gifu-2,Yo-0	Col-0,Ove-0,PHW-2,PHW-34,Per-1,Or-0,Old-1,Pi-0,Pt-0,Pu2-23,Pla-0,Pog-0,Pu2-7,Pu2-8,Pro-0,Rak-2,Ra-0,Ragl-1,Qar-8a,Rennes-1,Ren-1,Rld-1,RMX-A02,Ren-11,Rd-0,Rou-0,RMX-A180,RRS-7,Sap-0,Rome-1,Seattle-0,Ob-0,Rhen-1,Se-0,RRS-10,Np-0,Nw-0,Neo-6,NC-6,NFA-8,NFA-10,Nok-3,Na-1,Ms-0,Mnz-0,Mir-0,Mh-0,Mz-0,Lp2-6,Lp2-2,Lm-2,Nc-1,Mc-0,LL-0,Sei-0,Mv-0,Sg-1,Litva,Sorbo,Sp-0,Sq-1,Sq-8,Stw-0,Su-0,Sus-1,Ta-0,Tamm-2,…	NA
chr1	10527645	10527733	chr5	18387153	18388051	AT5TE66180	Bu-0,Kin-0,LL-0,Ragl-1,PHW-2	Col-0,Ove-0,PHW-34,Per-1,Or-0,Old-1,Pi-0,Pt-0,Pu2-23,Pla-0,Pog-0,Pu2-7,Pu2-8,Pro-0,Rak-2,Ra-0,Qar-8a,Rennes-1,Ren-1,Rld-1,RMX-A02,Ren-11,Rd-0,Rou-0,RMX-A180,RRS-7,Sap-0,Seattle-0,Ob-0,Rhen-1,Se-0,RRS-10,Np-0,Nw-0,Neo-6,NC-6,NFA-8,NFA-10,Nok-3,Na-1,Ms-0,Mnz-0,Mir-0,Mh-0,Mz-0,Lp2-6,Lp2-2,Lm-2,Nc-1,Mc-0,Sei-0,Mv-0,Sg-1,Litva,Sorbo,Sp-0,Sq-1,Sq-8,Stw-0,Su-0,Sus-1,Ta-0,Tamm-2,Bla-1,Sf-1,Si-0,Tamm-27,T…	NA
chr1	10529594	10529671	chr3	16697847	16698354	AT3TE67640	Bor-4,HR-10,Tu-0	Col-0,Ove-0,PHW-2,PHW-34,Per-1,Or-0,Old-1,Pi-0,Pt-0,Pla-0,Pog-0,Pu2-7,Pu2-8,Pro-0,Rak-2,Ra-0,Ragl-1,Qar-8a,Rennes-1,Rld-1,RMX-A02,Ren-11,Rd-0,Rou-0,RMX-A180,RRS-7,Sap-0,Rome-1,Seattle-0,Ob-0,Rhen-1,Se-0,RRS-10,Np-0,Nw-0,Neo-6,NC-6,NFA-8,NFA-10,Nok-3,Na-1,Ms-0,Mir-0,Mh-0,Mz-0,Lp2-6,Lp2-2,Lm-2,Nc-1,Mc-0,LL-0,Sei-0,Mv-0,Sg-1,Litva,Sorbo,Sp-0,Sq-1,Sq-8,Stw-0,Su-0,Sus-1,Ta-0,Tamm-2,Bla-1,Sf-1,Si-0,Tam…	NA
chr1	10529605	10529671	chr3	18725255	18727103	AT3TE75980	Hey-1,Hod,PHW-2,Kas-1,Ei-2,Gie-0	Col-0,Ove-0,PHW-34,Per-1,Or-0,Old-1,Pi-0,Pt-0,Pla-0,Pog-0,Pu2-7,Pu2-8,Pro-0,Rak-2,Ra-0,Ragl-1,Qar-8a,Rennes-1,Ren-1,Rld-1,RMX-A02,Ren-11,Rd-0,Rou-0,RMX-A180,RRS-7,Sap-0,Rome-1,Seattle-0,Ob-0,Rhen-1,Se-0,RRS-10,Np-0,Nw-0,Neo-6,NC-6,NFA-8,NFA-10,Nok-3,Na-1,Ms-0,Mir-0,Mh-0,Mz-0,Lp2-6,Lp2-2,Lm-2,Nc-1,Mc-0,LL-0,Sei-0,Mv-0,Sg-1,Litva,Sorbo,Sp-0,Sq-1,Sq-8,Stw-0,Su-0,Sus-1,Ta-0,Tamm-2,Bla-1,Sf-1,Si-0,Tam…	NA
chr1	10530203	10530269	chr1	8489150	8490468	AT1TE27395	Knox-18,Est,Ting-1,Rd-0,Si-0,Bl-1,Ty-0,Bor-4,Hn-0,Ko-2	Col-0,Ove-0,PHW-2,PHW-34,Per-1,Or-0,Old-1,Pi-0,Pt-0,Pu2-23,Pla-0,Pog-0,Pu2-7,Pu2-8,Pro-0,Rak-2,Ra-0,Ragl-1,Qar-8a,Rennes-1,Ren-1,Rld-1,RMX-A02,Ren-11,Rou-0,RMX-A180,RRS-7,Sap-0,Rome-1,Seattle-0,Ob-0,Rhen-1,Se-0,RRS-10,Np-0,Nw-0,Neo-6,NC-6,NFA-8,NFA-10,Nok-3,Na-1,Ms-0,Mnz-0,Mir-0,Mh-0,Mz-0,Lp2-6,Lp2-2,Lm-2,Nc-1,Mc-0,LL-0,Sei-0,Mv-0,Sg-1,Litva,Sorbo,Sp-0,Sq-1,Sq-8,Stw-0,Su-0,Sus-1,Ta-0,Tamm-2,Bla-1…	young
chr1	10531806	10531845	chr1	13990141	13990253	AT1TE45925	Bla-1	Col-0,Ove-0,PHW-2,PHW-34,Per-1,Or-0,Old-1,Pi-0,Pt-0,Pu2-23,Pla-0,Pog-0,Pu2-7,Pu2-8,Pro-0,Rak-2,Ra-0,Ragl-1,Qar-8a,Rennes-1,Ren-1,Rld-1,RMX-A02,Ren-11,Rd-0,Rou-0,RMX-A180,RRS-7,Sap-0,Rome-1,Seattle-0,Ob-0,Rhen-1,Se-0,RRS-10,Np-0,Nw-0,Neo-6,NC-6,NFA-8,NFA-10,Nok-3,Na-1,Ms-0,Mnz-0,Mir-0,Mh-0,Mz-0,Lp2-6,Lp2-2,Lm-2,Nc-1,Mc-0,LL-0,Sei-0,Mv-0,Sg-1,Litva,Sorbo,Sp-0,Sq-1,Sq-8,Stw-0,Su-0,Sus-1,Ta-0,Tamm-2,…	NA
chr1	10536282	10536395	chr3	19520643	19521598	AT3TE79240	Tol-0,RMX-A180,Knox-10,Tul-0,NC-6,RRS-10,Yo-0,Gifu-2,Buckhorn-Pass,Pna-17	Col-0,Ove-0,PHW-2,PHW-34,Per-1,Or-0,Old-1,Pi-0,Pt-0,Pu2-23,Pla-0,Pog-0,Pu2-7,Pu2-8,Pro-0,Rak-2,Ra-0,Ragl-1,Qar-8a,Rennes-1,Ren-1,Rld-1,RMX-A02,Ren-11,Rd-0,Rou-0,RRS-7,Sap-0,Rome-1,Seattle-0,Ob-0,Rhen-1,Se-0,Np-0,Nw-0,Neo-6,NFA-8,NFA-10,Nok-3,Na-1,Ms-0,Mnz-0,Mir-0,Mh-0,Mz-0,Lp2-6,Lp2-2,Lm-2,Nc-1,Mc-0,LL-0,Sei-0,Mv-0,Sg-1,Litva,Sorbo,Sp-0,Sq-1,Sq-8,Stw-0,Su-0,Sus-1,Ta-0,Tamm-2,Bla-1,Sf-1,Si-0,Tamm-…	NA
chr1	10542807	10542951	chr1	9918158	9919330	AT1TE31985	Dr-0,Pu2-23,Bor-4,Hn-0,En-1	Col-0,Ove-0,PHW-2,PHW-34,Per-1,Or-0,Old-1,Pi-0,Pt-0,Pla-0,Pog-0,Pu2-7,Pu2-8,Pro-0,Rak-2,Ra-0,Ragl-1,Qar-8a,Rennes-1,Ren-1,Rld-1,RMX-A02,Ren-11,Rd-0,Rou-0,RMX-A180,RRS-7,Sap-0,Rome-1,Seattle-0,Ob-0,Rhen-1,Se-0,RRS-10,Np-0,Nw-0,Neo-6,NC-6,NFA-8,NFA-10,Nok-3,Na-1,Ms-0,Mnz-0,Mir-0,Mh-0,Mz-0,Lp2-6,Lp2-2,Lm-2,Nc-1,Mc-0,LL-0,Sei-0,Mv-0,Sg-1,Litva,Sorbo,Sp-0,Sq-1,Sq-8,Stw-0,Su-0,Sus-1,Ta-0,Tamm-2,Bla-1,S…	NA
chr1	10542829	10542949	chr5	12307822	12315770	AT5TE43705	Gr-1,Tscha-1,Ga-0	Col-0,Ove-0,PHW-2,PHW-34,Per-1,Or-0,Old-1,Pi-0,Pt-0,Pu2-23,Pla-0,Pog-0,Pu2-7,Pu2-8,Pro-0,Rak-2,Ra-0,Ragl-1,Qar-8a,Rennes-1,Ren-1,Rld-1,RMX-A02,Ren-11,Rd-0,Rou-0,RMX-A180,RRS-7,Sap-0,Rome-1,Seattle-0,Ob-0,Rhen-1,Se-0,RRS-10,Np-0,Nw-0,Neo-6,NC-6,NFA-8,NFA-10,Nok-3,Na-1,Ms-0,Mnz-0,Mir-0,Mh-0,Mz-0,Lp2-6,Lp2-2,Lm-2,Nc-1,Mc-0,LL-0,Sei-0,Mv-0,Sg-1,Litva,Sorbo,Sp-0,Sq-1,Sq-8,Stw-0,Su-0,Sus-1,Ta-0,Tamm-2,…	NA
chr1	10548341	10548386	chr4	1487367	1488605	AT4TE07570	Co	Col-0,Ove-0,PHW-2,PHW-34,Per-1,Or-0,Old-1,Pi-0,Pt-0,Pu2-23,Pla-0,Pog-0,Pu2-7,Pu2-8,Pro-0,Rak-2,Ra-0,Ragl-1,Qar-8a,Rennes-1,Ren-1,Rld-1,RMX-A02,Ren-11,Rd-0,Rou-0,RMX-A180,RRS-7,Sap-0,Rome-1,Seattle-0,Ob-0,Rhen-1,Se-0,RRS-10,Np-0,Nw-0,Neo-6,NC-6,NFA-8,NFA-10,Nok-3,Na-1,Ms-0,Mnz-0,Mir-0,Mh-0,Mz-0,Lp2-6,Lp2-2,Lm-2,Nc-1,Mc-0,LL-0,Sei-0,Mv-0,Sg-1,Litva,Sorbo,Sp-0,Sq-1,Sq-8,Stw-0,Su-0,Sus-1,Ta-0,Tamm-2,…	NA
chr1	10554451	10554532	chr2	1312743	1314083	AT2TE05980	Co-1	Col-0,Ove-0,PHW-2,PHW-34,Per-1,Or-0,Old-1,Pi-0,Pt-0,Pu2-23,Pla-0,Pog-0,Pu2-7,Pu2-8,Pro-0,Rak-2,Ra-0,Ragl-1,Qar-8a,Rennes-1,Ren-1,Rld-1,RMX-A02,Ren-11,Rd-0,Rou-0,RMX-A180,RRS-7,Sap-0,Rome-1,Seattle-0,Ob-0,Rhen-1,Se-0,RRS-10,Np-0,Nw-0,Neo-6,NC-6,NFA-8,NFA-10,Nok-3,Na-1,Ms-0,Mnz-0,Mir-0,Mh-0,Mz-0,Lp2-6,Lp2-2,Lm-2,Nc-1,Mc-0,LL-0,Sei-0,Mv-0,Sg-1,Litva,Sorbo,Sp-0,Sq-1,Sq-8,Stw-0,Su-0,Sus-1,Ta-0,Tamm-2,…	NA
chr1	10561407	10561543	chr5	15296308	15297047	AT5TE55350	Mc-0	Col-0,Ove-0,PHW-2,PHW-34,Per-1,Or-0,Old-1,Pi-0,Pt-0,Pu2-23,Pla-0,Pog-0,Pu2-7,Pu2-8,Pro-0,Rak-2,Ra-0,Ragl-1,Qar-8a,Rennes-1,Ren-1,Rld-1,RMX-A02,Ren-11,Rd-0,Rou-0,RMX-A180,RRS-7,Sap-0,Rome-1,Seattle-0,Ob-0,Rhen-1,Se-0,RRS-10,Np-0,Nw-0,Neo-6,NC-6,NFA-8,NFA-10,Nok-3,Na-1,Ms-0,Mnz-0,Mir-0,Mh-0,Mz-0,Lp2-6,Lp2-2,Lm-2,Nc-1,LL-0,Sei-0,Mv-0,Sg-1,Litva,Sorbo,Sp-0,Sq-1,Sq-8,Stw-0,Su-0,Sus-1,Ta-0,Tamm-2,Bla-1…	NA
chr1	10563314	10563440	chr2	8893463	8895164	AT2TE37435	Sf-1	Col-0,Ove-0,PHW-2,PHW-34,Per-1,Or-0,Old-1,Pi-0,Pt-0,Pu2-23,Pla-0,Pog-0,Pu2-7,Pu2-8,Pro-0,Rak-2,Ra-0,Ragl-1,Qar-8a,Rennes-1,Ren-1,Rld-1,RMX-A02,Ren-11,Rd-0,Rou-0,RMX-A180,RRS-7,Sap-0,Rome-1,Seattle-0,Ob-0,Rhen-1,Se-0,RRS-10,Np-0,Nw-0,Neo-6,NC-6,NFA-8,NFA-10,Nok-3,Na-1,Ms-0,Mnz-0,Mir-0,Mh-0,Mz-0,Lp2-6,Lp2-2,Lm-2,Nc-1,Mc-0,LL-0,Sei-0,Mv-0,Sg-1,Litva,Sorbo,Sp-0,Sq-1,Sq-8,Stw-0,Su-0,Sus-1,Ta-0,Tamm-2,…	NA
chr1	10563320	10563442	chr5	7056105	7057389	AT5TE25535	Ts-5,Pla-0,LL-0,Ts-1,Ove-0	Col-0,PHW-2,PHW-34,Per-1,Or-0,Old-1,Pi-0,Pt-0,Pu2-23,Pog-0,Pu2-7,Pu2-8,Pro-0,Rak-2,Ra-0,Ragl-1,Qar-8a,Rennes-1,Ren-1,Rld-1,RMX-A02,Ren-11,Rd-0,Rou-0,RMX-A180,RRS-7,Sap-0,Rome-1,Seattle-0,Ob-0,Rhen-1,Se-0,RRS-10,Np-0,Nw-0,Neo-6,NC-6,NFA-8,NFA-10,Nok-3,Na-1,Ms-0,Mnz-0,Mir-0,Mh-0,Mz-0,Lp2-6,Lp2-2,Lm-2,Nc-1,Mc-0,Sei-0,Mv-0,Sg-1,Litva,Sorbo,Sp-0,Sq-1,Sq-8,Stw-0,Su-0,Sus-1,Ta-0,Tamm-2,Bla-1,Sf-1,Si-0,T…	NA
chr1	10576188	10576304	chr2	4900803	4909281	AT2TE20205	Et-0,Ra-0,Lip-0,Kin-0,Er-0,Kelsterbach-4	Col-0,Ove-0,PHW-2,PHW-34,Per-1,Or-0,Old-1,Pi-0,Pt-0,Pu2-23,Pla-0,Pog-0,Pu2-7,Pu2-8,Pro-0,Rak-2,Ragl-1,Qar-8a,Rennes-1,Ren-1,Rld-1,RMX-A02,Ren-11,Rd-0,Rou-0,RMX-A180,RRS-7,Sap-0,Rome-1,Seattle-0,Ob-0,Rhen-1,Se-0,RRS-10,Np-0,Nw-0,Neo-6,NC-6,NFA-8,NFA-10,Nok-3,Na-1,Ms-0,Mnz-0,Mir-0,Mh-0,Mz-0,Lp2-6,Lp2-2,Lm-2,Nc-1,Mc-0,LL-0,Sei-0,Mv-0,Sg-1,Litva,Sorbo,Sp-0,Sq-1,Sq-8,Stw-0,Su-0,Sus-1,Ta-0,Tamm-2,Bla-1…	young
chr1	10586904	10587038	chr2	1644041	1644400	AT2TE07605	Pu2-23,Pu2-7,Lp2-6	Col-0,Ove-0,PHW-2,PHW-34,Per-1,Or-0,Old-1,Pi-0,Pt-0,Pla-0,Pog-0,Pu2-8,Pro-0,Rak-2,Ra-0,Ragl-1,Qar-8a,Rennes-1,Ren-1,Rld-1,RMX-A02,Ren-11,Rd-0,Rou-0,RMX-A180,RRS-7,Sap-0,Rome-1,Seattle-0,Ob-0,Rhen-1,Se-0,RRS-10,Np-0,Nw-0,Neo-6,NC-6,NFA-8,NFA-10,Nok-3,Na-1,Ms-0,Mnz-0,Mir-0,Mh-0,Mz-0,Lp2-2,Lm-2,Nc-1,Mc-0,LL-0,Sei-0,Mv-0,Sg-1,Litva,Sorbo,Sp-0,Sq-1,Sq-8,Stw-0,Su-0,Sus-1,Ta-0,Tamm-2,Bla-1,Sf-1,Si-0,Tam…	NA
chr1	10591427	10591501	chr5	14238827	14238891	AT5TE50910	Nok-3,Baa-1	Col-0,Ove-0,PHW-2,PHW-34,Per-1,Or-0,Old-1,Pi-0,Pt-0,Pu2-23,Pla-0,Pog-0,Pu2-7,Pu2-8,Pro-0,Rak-2,Ra-0,Ragl-1,Qar-8a,Rennes-1,Ren-1,Rld-1,RMX-A02,Ren-11,Rd-0,Rou-0,RMX-A180,RRS-7,Sap-0,Rome-1,Seattle-0,Ob-0,Rhen-1,Se-0,RRS-10,Np-0,Nw-0,Neo-6,NC-6,NFA-8,NFA-10,Na-1,Ms-0,Mnz-0,Mir-0,Mh-0,Mz-0,Lp2-6,Lp2-2,Lm-2,Nc-1,Mc-0,LL-0,Sei-0,Mv-0,Sg-1,Litva,Sorbo,Sp-0,Sq-1,Sq-8,Stw-0,Sus-1,Ta-0,Tamm-2,Bla-1,Sf-1,…	NA
chr1	10597590	10597665	chr3	15025916	15026728	AT3TE61260	Ann-1	Col-0,Ove-0,PHW-2,PHW-34,Per-1,Or-0,Old-1,Pi-0,Pt-0,Pu2-23,Pla-0,Pog-0,Pu2-7,Pu2-8,Pro-0,Rak-2,Ra-0,Ragl-1,Qar-8a,Rennes-1,Ren-1,Rld-1,RMX-A02,Ren-11,Rd-0,Rou-0,RMX-A180,RRS-7,Sap-0,Rome-1,Seattle-0,Ob-0,Rhen-1,Se-0,RRS-10,Np-0,Nw-0,Neo-6,NC-6,NFA-8,NFA-10,Nok-3,Na-1,Ms-0,Mnz-0,Mir-0,Mh-0,Mz-0,Lp2-6,Lp2-2,Lm-2,Nc-1,Mc-0,LL-0,Sei-0,Mv-0,Sg-1,Litva,Sorbo,Sp-0,Sq-1,Sq-8,Stw-0,Su-0,Sus-1,Ta-0,Tamm-2,…	NA
chr1	10598256	10598316	chr3	17116582	17116870	AT3TE69355	Lip-0	Col-0,Ove-0,PHW-2,PHW-34,Per-1,Or-0,Old-1,Pi-0,Pt-0,Pu2-23,Pla-0,Pog-0,Pu2-7,Pu2-8,Pro-0,Rak-2,Ra-0,Ragl-1,Qar-8a,Rennes-1,Ren-1,Rld-1,RMX-A02,Ren-11,Rd-0,Rou-0,RMX-A180,RRS-7,Sap-0,Rome-1,Seattle-0,Ob-0,Rhen-1,Se-0,RRS-10,Np-0,Nw-0,Neo-6,NC-6,NFA-8,NFA-10,Nok-3,Na-1,Ms-0,Mnz-0,Mir-0,Mh-0,Mz-0,Lp2-6,Lp2-2,Lm-2,Nc-1,Mc-0,LL-0,Sei-0,Mv-0,Sg-1,Litva,Sorbo,Sp-0,Sq-1,Sq-8,Stw-0,Su-0,Sus-1,Ta-0,Tamm-2,…	NA
chr1	10599360	10599434	chr5	14688948	14688990	AT5TE52900	An-1	Col-0,Ove-0,PHW-2,PHW-34,Per-1,Or-0,Old-1,Pi-0,Pt-0,Pu2-23,Pla-0,Pog-0,Pu2-7,Pu2-8,Pro-0,Rak-2,Ra-0,Ragl-1,Qar-8a,Rennes-1,Ren-1,Rld-1,RMX-A02,Ren-11,Rd-0,Rou-0,RMX-A180,RRS-7,Sap-0,Rome-1,Seattle-0,Ob-0,Rhen-1,Se-0,RRS-10,Np-0,Nw-0,Neo-6,NC-6,NFA-8,NFA-10,Nok-3,Na-1,Ms-0,Mnz-0,Mir-0,Mh-0,Mz-0,Lp2-6,Lp2-2,Lm-2,Nc-1,Mc-0,LL-0,Sei-0,Mv-0,Sg-1,Litva,Sorbo,Sp-0,Sq-1,Sq-8,Stw-0,Su-0,Sus-1,Ta-0,Tamm-2,…	NA
chr1	10600522	10600592	chr5	10528595	10529239	AT5TE38390	Mir-0	Col-0,Ove-0,PHW-2,PHW-34,Per-1,Or-0,Old-1,Pi-0,Pt-0,Pu2-23,Pla-0,Pog-0,Pu2-7,Pu2-8,Pro-0,Rak-2,Ra-0,Ragl-1,Qar-8a,Rennes-1,Ren-1,Rld-1,RMX-A02,Ren-11,Rd-0,Rou-0,RMX-A180,RRS-7,Sap-0,Rome-1,Seattle-0,Ob-0,Rhen-1,Se-0,RRS-10,Np-0,Nw-0,Neo-6,NC-6,NFA-8,NFA-10,Nok-3,Na-1,Ms-0,Mnz-0,Mh-0,Mz-0,Lp2-6,Lp2-2,Lm-2,Nc-1,Mc-0,LL-0,Sei-0,Mv-0,Sg-1,Litva,Sorbo,Sp-0,Sq-1,Sq-8,Stw-0,Su-0,Sus-1,Ta-0,Tamm-2,Bla-1,…	NA
chr1	10602556	10602603	chr5	13032575	13034075	AT5TE46315	Cal-0	Col-0,Ove-0,PHW-2,PHW-34,Per-1,Or-0,Old-1,Pi-0,Pt-0,Pu2-23,Pla-0,Pog-0,Pu2-7,Pu2-8,Pro-0,Rak-2,Ra-0,Ragl-1,Qar-8a,Rennes-1,Ren-1,Rld-1,RMX-A02,Ren-11,Rd-0,Rou-0,RMX-A180,RRS-7,Sap-0,Rome-1,Seattle-0,Ob-0,Rhen-1,Se-0,RRS-10,Np-0,Nw-0,Neo-6,NC-6,NFA-8,NFA-10,Nok-3,Na-1,Ms-0,Mnz-0,Mir-0,Mh-0,Mz-0,Lp2-6,Lp2-2,Lm-2,Nc-1,Mc-0,LL-0,Sei-0,Mv-0,Sg-1,Litva,Sorbo,Sp-0,Sq-1,Sq-8,Stw-0,Su-0,Sus-1,Ta-0,Tamm-2,…	NA
chr1	10611793	10611931	chr1	17035033	17050039	AT1TE56420,AT1TE56425	Anholt-1,Kro-0,NFA-10	Col-0,Ove-0,PHW-2,PHW-34,Per-1,Or-0,Old-1,Pi-0,Pt-0,Pu2-23,Pla-0,Pog-0,Pu2-7,Pro-0,Rak-2,Ra-0,Ragl-1,Qar-8a,Rennes-1,Ren-1,Rld-1,RMX-A02,Ren-11,Rd-0,Rou-0,RMX-A180,RRS-7,Sap-0,Rome-1,Seattle-0,Ob-0,Rhen-1,Se-0,RRS-10,Np-0,Nw-0,Neo-6,NC-6,NFA-8,Nok-3,Na-1,Ms-0,Mnz-0,Mir-0,Mh-0,Mz-0,Lp2-6,Lp2-2,Lm-2,Nc-1,Mc-0,LL-0,Sei-0,Mv-0,Sg-1,Litva,Sorbo,Sp-0,Sq-1,Sq-8,Stw-0,Su-0,Sus-1,Ta-0,Tamm-2,Bla-1,Sf-1,Si…	NA
chr1	10611801	10611929	chr5	10432877	10446801	AT5TE38070	Ema-1	Col-0,Ove-0,PHW-2,PHW-34,Per-1,Or-0,Old-1,Pi-0,Pt-0,Pu2-23,Pla-0,Pog-0,Pu2-7,Pu2-8,Pro-0,Rak-2,Ra-0,Ragl-1,Qar-8a,Rennes-1,Ren-1,Rld-1,RMX-A02,Ren-11,Rd-0,Rou-0,RMX-A180,RRS-7,Sap-0,Rome-1,Seattle-0,Ob-0,Rhen-1,Se-0,RRS-10,Np-0,Nw-0,Neo-6,NC-6,NFA-8,NFA-10,Nok-3,Na-1,Ms-0,Mnz-0,Mir-0,Mh-0,Mz-0,Lp2-6,Lp2-2,Lm-2,Nc-1,Mc-0,LL-0,Sei-0,Mv-0,Sg-1,Litva,Sorbo,Sp-0,Sq-1,Sq-8,Stw-0,Su-0,Sus-1,Ta-0,Tamm-2,…	NA
chr1	10612748	10612823	chr1	3262077	3262304	AT1TE10600	Pla-0,Sf-1	Col-0,Ove-0,PHW-2,PHW-34,Per-1,Or-0,Old-1,Pi-0,Pt-0,Pu2-23,Pog-0,Pu2-7,Pu2-8,Pro-0,Rak-2,Ra-0,Ragl-1,Qar-8a,Rennes-1,Ren-1,Rld-1,RMX-A02,Ren-11,Rd-0,Rou-0,RMX-A180,RRS-7,Sap-0,Rome-1,Seattle-0,Ob-0,Rhen-1,Se-0,RRS-10,Np-0,Nw-0,Neo-6,NC-6,NFA-8,NFA-10,Nok-3,Na-1,Ms-0,Mnz-0,Mir-0,Mh-0,Mz-0,Lp2-6,Lp2-2,Lm-2,Nc-1,Mc-0,LL-0,Sei-0,Mv-0,Sg-1,Litva,Sorbo,Sp-0,Sq-1,Sq-8,Stw-0,Su-0,Sus-1,Ta-0,Tamm-2,Bla-1,…	NA
chr1	10624878	10625015	chr2	1642169	1642711	AT2TE07570	Mc-0	Col-0,Ove-0,PHW-2,PHW-34,Per-1,Or-0,Old-1,Pi-0,Pt-0,Pu2-23,Pla-0,Pog-0,Pu2-7,Pu2-8,Pro-0,Rak-2,Ra-0,Ragl-1,Qar-8a,Rennes-1,Ren-1,Rld-1,RMX-A02,Ren-11,Rd-0,Rou-0,RMX-A180,RRS-7,Sap-0,Rome-1,Seattle-0,Ob-0,Rhen-1,Se-0,RRS-10,Np-0,Nw-0,Neo-6,NC-6,NFA-8,NFA-10,Nok-3,Na-1,Ms-0,Mnz-0,Mir-0,Mh-0,Mz-0,Lp2-6,Lp2-2,Lm-2,Nc-1,LL-0,Sei-0,Mv-0,Sg-1,Litva,Sorbo,Sp-0,Sq-1,Sq-8,Stw-0,Su-0,Sus-1,Ta-0,Tamm-2,Bla-1…	NA
chr1	10624912	10624965	chr4	1190061	1190301	AT4TE06080	Kas-2	Col-0,Ove-0,PHW-2,PHW-34,Per-1,Or-0,Old-1,Pi-0,Pt-0,Pu2-23,Pla-0,Pog-0,Pu2-7,Pu2-8,Pro-0,Rak-2,Ra-0,Ragl-1,Qar-8a,Rennes-1,Ren-1,Rld-1,RMX-A02,Ren-11,Rd-0,Rou-0,RMX-A180,RRS-7,Sap-0,Rome-1,Seattle-0,Ob-0,Rhen-1,Se-0,RRS-10,Np-0,Nw-0,Neo-6,NC-6,NFA-8,NFA-10,Nok-3,Na-1,Ms-0,Mnz-0,Mir-0,Mh-0,Mz-0,Lp2-6,Lp2-2,Lm-2,Nc-1,Mc-0,LL-0,Sei-0,Mv-0,Sg-1,Litva,Sorbo,Sp-0,Sq-1,Sq-8,Stw-0,Su-0,Sus-1,Ta-0,Tamm-2,…	NA
chr1	10632529	10632585	chr2	10592185	10609120	AT2TE45465	Per-1	Col-0,Ove-0,PHW-2,PHW-34,Or-0,Old-1,Pi-0,Pt-0,Pu2-23,Pla-0,Pog-0,Pu2-7,Pu2-8,Pro-0,Rak-2,Ra-0,Ragl-1,Qar-8a,Rennes-1,Ren-1,Rld-1,RMX-A02,Ren-11,Rd-0,Rou-0,RMX-A180,RRS-7,Sap-0,Rome-1,Seattle-0,Ob-0,Rhen-1,Se-0,RRS-10,Np-0,Nw-0,Neo-6,NC-6,NFA-8,NFA-10,Nok-3,Na-1,Ms-0,Mnz-0,Mir-0,Mh-0,Mz-0,Lp2-6,Lp2-2,Lm-2,Nc-1,Mc-0,LL-0,Sei-0,Mv-0,Sg-1,Litva,Sorbo,Sp-0,Sq-1,Sq-8,Stw-0,Su-0,Sus-1,Ta-0,Tamm-2,Bla-1,…	NA
chr1	10636593	10636688	chr3	6486327	6487244	AT3TE27270	Kas-2	Col-0,Ove-0,PHW-2,PHW-34,Per-1,Or-0,Old-1,Pi-0,Pt-0,Pu2-23,Pla-0,Pog-0,Pu2-7,Pu2-8,Pro-0,Rak-2,Ra-0,Ragl-1,Qar-8a,Rennes-1,Ren-1,Rld-1,RMX-A02,Ren-11,Rd-0,Rou-0,RMX-A180,RRS-7,Sap-0,Rome-1,Seattle-0,Ob-0,Rhen-1,Se-0,RRS-10,Np-0,Nw-0,Neo-6,NC-6,NFA-8,NFA-10,Nok-3,Na-1,Ms-0,Mnz-0,Mir-0,Mh-0,Mz-0,Lp2-6,Lp2-2,Lm-2,Nc-1,Mc-0,LL-0,Sei-0,Mv-0,Sg-1,Litva,Sorbo,Sp-0,Sq-1,Sq-8,Stw-0,Su-0,Sus-1,Ta-0,Tamm-2,…	NA
chr1	10637960	10638016	chr3	2772622	2772911	AT3TE11710,AT3TE11700	Kar-1,Ms-0,Kz-9,Per-1,Chi-0,Neo-6,Westkar-4,Sorbo,Zal-1	Col-0,Ove-0,PHW-2,PHW-34,Or-0,Old-1,Pi-0,Pt-0,Pu2-23,Pla-0,Pog-0,Pu2-7,Pu2-8,Pro-0,Rak-2,Ra-0,Ragl-1,Qar-8a,Rennes-1,Ren-1,Rld-1,RMX-A02,Ren-11,Rd-0,Rou-0,RMX-A180,RRS-7,Sap-0,Rome-1,Seattle-0,Ob-0,Rhen-1,Se-0,RRS-10,Np-0,Nw-0,NC-6,NFA-8,NFA-10,Nok-3,Na-1,Mnz-0,Mir-0,Mh-0,Mz-0,Lp2-6,Lp2-2,Lm-2,Nc-1,Mc-0,LL-0,Sei-0,Mv-0,Sg-1,Litva,Sp-0,Sq-1,Sq-8,Stw-0,Su-0,Sus-1,Ta-0,Tamm-2,Bla-1,Sf-1,Si-0,Tamm-27…	NA
chr1	10646004	10646119	chr1	12183387	12184077	AT1TE39535,AT1TE39530	In-0,Est,Ting-1,Rd-0,Jl-3,Bl-1,Rld-1,Hau-0,Hh-0,Bor-1,Ber,Ta-0,Got-7,Bsch-0	Col-0,Ove-0,PHW-2,PHW-34,Per-1,Or-0,Old-1,Pi-0,Pt-0,Pu2-23,Pla-0,Pog-0,Pu2-7,Pu2-8,Pro-0,Rak-2,Ra-0,Ragl-1,Qar-8a,Rennes-1,Ren-1,RMX-A02,Ren-11,Rou-0,RMX-A180,RRS-7,Sap-0,Rome-1,Seattle-0,Ob-0,Rhen-1,Se-0,RRS-10,Np-0,Nw-0,Neo-6,NC-6,NFA-8,NFA-10,Nok-3,Na-1,Ms-0,Mnz-0,Mir-0,Mh-0,Mz-0,Lp2-6,Lp2-2,Lm-2,Nc-1,Mc-0,LL-0,Sei-0,Mv-0,Sg-1,Litva,Sorbo,Sp-0,Sq-1,Sq-8,Stw-0,Su-0,Sus-1,Tamm-2,Bla-1,Sf-1,Si-0,…	young
chr1	10650509	10650616	chr5	15296308	15297047	AT5TE55350	Se-0	Col-0,Ove-0,PHW-2,PHW-34,Per-1,Or-0,Old-1,Pi-0,Pt-0,Pu2-23,Pla-0,Pog-0,Pu2-7,Pu2-8,Pro-0,Rak-2,Ra-0,Ragl-1,Qar-8a,Rennes-1,Ren-1,Rld-1,RMX-A02,Ren-11,Rd-0,Rou-0,RMX-A180,RRS-7,Sap-0,Rome-1,Seattle-0,Ob-0,Rhen-1,RRS-10,Np-0,Nw-0,Neo-6,NC-6,NFA-8,NFA-10,Nok-3,Na-1,Ms-0,Mnz-0,Mir-0,Mh-0,Mz-0,Lp2-6,Lp2-2,Lm-2,Nc-1,Mc-0,LL-0,Sei-0,Mv-0,Sg-1,Litva,Sorbo,Sp-0,Sq-1,Sq-8,Stw-0,Su-0,Sus-1,Ta-0,Tamm-2,Bla-1…	NA
chr1	10653513	10653573	chr5	13417303	13418253	AT5TE47555	Fi-0	Col-0,Ove-0,PHW-2,PHW-34,Per-1,Or-0,Old-1,Pi-0,Pt-0,Pu2-23,Pla-0,Pog-0,Pu2-7,Pu2-8,Pro-0,Rak-2,Ra-0,Ragl-1,Qar-8a,Rennes-1,Ren-1,Rld-1,RMX-A02,Ren-11,Rd-0,Rou-0,RMX-A180,RRS-7,Sap-0,Rome-1,Seattle-0,Ob-0,Rhen-1,Se-0,RRS-10,Np-0,Nw-0,Neo-6,NC-6,NFA-8,NFA-10,Nok-3,Na-1,Ms-0,Mnz-0,Mir-0,Mh-0,Mz-0,Lp2-6,Lp2-2,Lm-2,Nc-1,Mc-0,LL-0,Sei-0,Mv-0,Sg-1,Litva,Sorbo,Sp-0,Sq-1,Sq-8,Stw-0,Su-0,Sus-1,Ta-0,Tamm-2,…	NA
chr1	10654367	10654433	chr2	5886322	5900126	AT2TE23965	Bsch-0,HSm	Col-0,Ove-0,PHW-2,PHW-34,Per-1,Or-0,Old-1,Pi-0,Pt-0,Pu2-23,Pla-0,Pog-0,Pu2-7,Pu2-8,Pro-0,Rak-2,Ra-0,Ragl-1,Qar-8a,Rennes-1,Ren-1,Rld-1,RMX-A02,Ren-11,Rd-0,Rou-0,RMX-A180,RRS-7,Sap-0,Rome-1,Seattle-0,Ob-0,Rhen-1,Se-0,RRS-10,Np-0,Nw-0,Neo-6,NC-6,NFA-8,NFA-10,Nok-3,Na-1,Ms-0,Mnz-0,Mir-0,Mh-0,Mz-0,Lp2-6,Lp2-2,Lm-2,Nc-1,Mc-0,LL-0,Sei-0,Mv-0,Sg-1,Litva,Sorbo,Sp-0,Sq-1,Sq-8,Stw-0,Su-0,Sus-1,Ta-0,Tamm-2,…	NA
chr1	10677535	10677604	chr4	1487367	1488605	AT4TE07570	Cvi-0	Col-0,Ove-0,PHW-2,PHW-34,Per-1,Or-0,Old-1,Pi-0,Pt-0,Pu2-23,Pla-0,Pog-0,Pu2-7,Pu2-8,Pro-0,Rak-2,Ra-0,Ragl-1,Qar-8a,Rennes-1,Ren-1,Rld-1,RMX-A02,Ren-11,Rd-0,Rou-0,RMX-A180,RRS-7,Sap-0,Rome-1,Seattle-0,Ob-0,Rhen-1,Se-0,RRS-10,Np-0,Nw-0,Neo-6,NC-6,NFA-8,NFA-10,Nok-3,Na-1,Ms-0,Mnz-0,Mir-0,Mh-0,Mz-0,Lp2-6,Lp2-2,Lm-2,Nc-1,Mc-0,LL-0,Sei-0,Mv-0,Sg-1,Litva,Sorbo,Sp-0,Sq-1,Sq-8,Stw-0,Su-0,Sus-1,Ta-0,Tamm-2,…	NA
chr1	10677544	10677604	chr2	4246239	4249248	AT2TE17880,AT2TE17885,AT2TE17890	Qar-8a,Ann-1	Col-0,Ove-0,PHW-2,PHW-34,Per-1,Or-0,Old-1,Pi-0,Pt-0,Pu2-23,Pla-0,Pog-0,Pu2-7,Pu2-8,Pro-0,Rak-2,Ra-0,Ragl-1,Rennes-1,Ren-1,Rld-1,RMX-A02,Ren-11,Rd-0,Rou-0,RMX-A180,RRS-7,Sap-0,Rome-1,Seattle-0,Ob-0,Rhen-1,Se-0,RRS-10,Np-0,Nw-0,Neo-6,NC-6,NFA-8,NFA-10,Nok-3,Na-1,Ms-0,Mnz-0,Mir-0,Mh-0,Mz-0,Lp2-6,Lp2-2,Lm-2,Nc-1,Mc-0,LL-0,Sei-0,Mv-0,Sg-1,Litva,Sorbo,Sp-0,Sq-1,Sq-8,Stw-0,Su-0,Sus-1,Ta-0,Tamm-2,Bla-1,S…	NA
chr1	10696622	10696734	chr5	22956174	22956221	AT5TE82585,AT5TE82580	Ven-1,Cerv-1,Chat-1,HR-10,Fr-2,Ema-1,Kar-1,Ko-2,En-D,Benk-1,Westkar-4,Nok-3,Pro-0,Do-0,Lan-0,Old-1,Vind-1,Wt-5,Di-G,Pi-0,Dja-1,Kz-9,Mnz-0,Rhen-1,Sus-1,Stw-0,Kondara,Na-1,Lm-2,NFA-8,Abd-0,Zal-1,En-1,Alst-1,PHW-34,Br-0,Pog-0,Neo-6,NFA-10,Anz-0,Sorbo,Cnt-1,Es-0	Col-0,Ove-0,PHW-2,Per-1,Or-0,Pt-0,Pu2-23,Pla-0,Pu2-7,Pu2-8,Rak-2,Ra-0,Ragl-1,Qar-8a,Rennes-1,Ren-1,Rld-1,RMX-A02,Ren-11,Rd-0,Rou-0,RMX-A180,RRS-7,Sap-0,Rome-1,Seattle-0,Ob-0,Se-0,RRS-10,Np-0,Nw-0,NC-6,Ms-0,Mir-0,Mh-0,Mz-0,Lp2-6,Lp2-2,Nc-1,Mc-0,LL-0,Sei-0,Mv-0,Sg-1,Litva,Sp-0,Sq-1,Sq-8,Su-0,Ta-0,Tamm-2,Bla-1,Sf-1,Si-0,Tamm-27,Tha-1,Ting-1,Tol-0,Ts-1,Ts-5,Tscha-1,Tu-0,Tul-0,Ty-0,Uk-1,Uod-1,Uod-7,Ut…	old
chr1	10696664	10696735	chr5	22956222	22957218	AT5TE82585,AT5TE82580	La-0,Mc-0	Col-0,Ove-0,PHW-2,PHW-34,Per-1,Or-0,Old-1,Pi-0,Pt-0,Pu2-23,Pla-0,Pog-0,Pu2-7,Pu2-8,Pro-0,Rak-2,Ra-0,Ragl-1,Qar-8a,Rennes-1,Ren-1,Rld-1,RMX-A02,Ren-11,Rd-0,Rou-0,RMX-A180,RRS-7,Sap-0,Rome-1,Seattle-0,Ob-0,Rhen-1,Se-0,RRS-10,Np-0,Nw-0,Neo-6,NC-6,NFA-8,NFA-10,Nok-3,Na-1,Ms-0,Mnz-0,Mir-0,Mh-0,Mz-0,Lp2-6,Lp2-2,Lm-2,Nc-1,LL-0,Sei-0,Mv-0,Sg-1,Litva,Sorbo,Sp-0,Sq-1,Sq-8,Stw-0,Su-0,Sus-1,Ta-0,Tamm-2,Bla-1…	NA
chr1	10724549	10724617	chr3	16436943	16437072	AT3TE66615	Ren-11	Col-0,Ove-0,PHW-2,PHW-34,Per-1,Old-1,Pi-0,Pt-0,Pu2-23,Pla-0,Pog-0,Pu2-7,Pu2-8,Pro-0,Rak-2,Ra-0,Ragl-1,Qar-8a,Rennes-1,Ren-1,Rld-1,RMX-A02,Rd-0,Rou-0,RMX-A180,RRS-7,Sap-0,Rome-1,Seattle-0,Ob-0,Rhen-1,Se-0,RRS-10,Np-0,Nw-0,Neo-6,NC-6,NFA-8,NFA-10,Nok-3,Ms-0,Mnz-0,Mir-0,Mh-0,Mz-0,Lp2-6,Lp2-2,Lm-2,Nc-1,Mc-0,LL-0,Sei-0,Mv-0,Sg-1,Litva,Sorbo,Sp-0,Sq-1,Sq-8,Stw-0,Su-0,Sus-1,Ta-0,Tamm-2,Bla-1,Sf-1,Si-0,T…	NA
chr1	10724816	10724887	chr3	11097260	11099626	AT3TE46170	Ann-1	Col-0,Ove-0,PHW-2,PHW-34,Per-1,Or-0,Old-1,Pi-0,Pt-0,Pu2-23,Pla-0,Pog-0,Pu2-7,Pu2-8,Pro-0,Rak-2,Ra-0,Ragl-1,Qar-8a,Rennes-1,Ren-1,Rld-1,RMX-A02,Ren-11,Rd-0,Rou-0,RMX-A180,RRS-7,Sap-0,Rome-1,Seattle-0,Ob-0,Rhen-1,Se-0,RRS-10,Np-0,Nw-0,Neo-6,NC-6,NFA-8,NFA-10,Nok-3,Na-1,Ms-0,Mnz-0,Mir-0,Mh-0,Mz-0,Lp2-6,Lp2-2,Lm-2,Nc-1,Mc-0,LL-0,Sei-0,Mv-0,Sg-1,Litva,Sorbo,Sp-0,Sq-1,Sq-8,Stw-0,Su-0,Sus-1,Ta-0,Tamm-2,…	NA
chr1	10725149	10725217	chr5	11641247	11643340	AT5TE42010	LL-0	Col-0,Ove-0,PHW-2,PHW-34,Per-1,Or-0,Old-1,Pi-0,Pt-0,Pu2-23,Pla-0,Pog-0,Pu2-7,Pu2-8,Pro-0,Rak-2,Ra-0,Ragl-1,Qar-8a,Rennes-1,Ren-1,Rld-1,RMX-A02,Ren-11,Rd-0,Rou-0,RMX-A180,RRS-7,Sap-0,Rome-1,Seattle-0,Ob-0,Rhen-1,Se-0,RRS-10,Np-0,Nw-0,Neo-6,NC-6,NFA-8,NFA-10,Nok-3,Na-1,Ms-0,Mnz-0,Mir-0,Mh-0,Mz-0,Lp2-6,Lp2-2,Lm-2,Nc-1,Mc-0,Sei-0,Mv-0,Sg-1,Litva,Sorbo,Sp-0,Sq-1,Sq-8,Stw-0,Su-0,Sus-1,Ta-0,Tamm-2,Bla-1…	NA
chr1	10770105	10770211	chr4	17712148	17716980	AT4TE85580	Dja-1,Sus-1,Per-1,Chi-0,Kondara,Neo-6,Rubezhnoe-1,Kz-9,Sorbo,Zal-1,Es-0	Col-0,Ove-0,PHW-2,PHW-34,Or-0,Old-1,Pi-0,Pt-0,Pu2-23,Pla-0,Pog-0,Pu2-7,Pu2-8,Pro-0,Rak-2,Ra-0,Ragl-1,Qar-8a,Rennes-1,Ren-1,Rld-1,RMX-A02,Ren-11,Rd-0,Rou-0,RMX-A180,RRS-7,Sap-0,Rome-1,Seattle-0,Ob-0,Rhen-1,Se-0,RRS-10,Np-0,Nw-0,NC-6,NFA-8,NFA-10,Nok-3,Na-1,Ms-0,Mnz-0,Mir-0,Mh-0,Mz-0,Lp2-6,Lp2-2,Lm-2,Nc-1,Mc-0,LL-0,Sei-0,Mv-0,Sg-1,Litva,Sp-0,Sq-1,Sq-8,Stw-0,Su-0,Ta-0,Tamm-2,Bla-1,Sf-1,Si-0,Tamm-27,…	young
chr1	10803572	10803647	chr1	18969795	18971496	AT1TE62825	Ann-1	Col-0,Ove-0,PHW-2,PHW-34,Per-1,Or-0,Old-1,Pi-0,Pt-0,Pu2-23,Pla-0,Pog-0,Pu2-7,Pu2-8,Pro-0,Rak-2,Ra-0,Ragl-1,Qar-8a,Rennes-1,Ren-1,Rld-1,RMX-A02,Ren-11,Rd-0,Rou-0,RMX-A180,RRS-7,Sap-0,Rome-1,Seattle-0,Ob-0,Rhen-1,Se-0,RRS-10,Np-0,Nw-0,Neo-6,NC-6,NFA-8,NFA-10,Nok-3,Na-1,Ms-0,Mnz-0,Mir-0,Mh-0,Mz-0,Lp2-6,Lp2-2,Lm-2,Nc-1,Mc-0,LL-0,Sei-0,Mv-0,Sg-1,Litva,Sorbo,Sp-0,Sq-1,Sq-8,Stw-0,Su-0,Sus-1,Ta-0,Tamm-2,…	NA
chr1	10803572	10803647	chr4	8039898	8040359	AT4TE35460	Qar-8a	Col-0,Ove-0,PHW-2,PHW-34,Per-1,Or-0,Old-1,Pi-0,Pt-0,Pu2-23,Pla-0,Pog-0,Pu2-7,Pu2-8,Pro-0,Rak-2,Ra-0,Ragl-1,Rennes-1,Ren-1,Rld-1,RMX-A02,Ren-11,Rd-0,Rou-0,RMX-A180,RRS-7,Sap-0,Rome-1,Seattle-0,Ob-0,Rhen-1,Se-0,RRS-10,Np-0,Nw-0,Neo-6,NC-6,NFA-8,NFA-10,Nok-3,Na-1,Ms-0,Mnz-0,Mir-0,Mh-0,Mz-0,Lp2-6,Lp2-2,Lm-2,Nc-1,Mc-0,LL-0,Sei-0,Mv-0,Sg-1,Litva,Sorbo,Sp-0,Sq-1,Sq-8,Stw-0,Su-0,Sus-1,Ta-0,Tamm-2,Bla-1,S…	NA
chr1	10835710	10835846	chr3	2600864	2601601	AT3TE10950	Rd-0,Rld-1	Col-0,Ove-0,PHW-2,PHW-34,Per-1,Or-0,Old-1,Pi-0,Pt-0,Pu2-23,Pla-0,Pog-0,Pu2-7,Pu2-8,Pro-0,Rak-2,Ra-0,Ragl-1,Qar-8a,Rennes-1,Ren-1,RMX-A02,Ren-11,Rou-0,RMX-A180,RRS-7,Sap-0,Rome-1,Seattle-0,Ob-0,Rhen-1,Se-0,RRS-10,Np-0,Nw-0,Neo-6,NC-6,NFA-8,NFA-10,Nok-3,Na-1,Ms-0,Mnz-0,Mir-0,Mh-0,Mz-0,Lp2-6,Lp2-2,Lm-2,Nc-1,Mc-0,LL-0,Sei-0,Mv-0,Sg-1,Litva,Sorbo,Sp-0,Sq-1,Sq-8,Stw-0,Su-0,Sus-1,Ta-0,Tamm-2,Bla-1,Sf-1,…	NA
chr1	10840866	10840964	chr3	7142256	7143291	AT3TE30000	Rak-2,Est,Got-22,Jl-3,Mv-0,Litva,LL-0,Ragl-1,Kil-0,Benk-1,Sq-8,Wl-0,Sp-0,Nc-1,Knox-10,Mz-0,Van-0	Col-0,Ove-0,PHW-2,PHW-34,Per-1,Or-0,Old-1,Pi-0,Pt-0,Pu2-23,Pla-0,Pog-0,Pu2-7,Pu2-8,Pro-0,Ra-0,Qar-8a,Rennes-1,Ren-1,Rld-1,RMX-A02,Ren-11,Rd-0,Rou-0,RMX-A180,RRS-7,Sap-0,Rome-1,Seattle-0,Ob-0,Rhen-1,Se-0,RRS-10,Np-0,Nw-0,Neo-6,NC-6,NFA-8,NFA-10,Nok-3,Na-1,Ms-0,Mnz-0,Mir-0,Mh-0,Lp2-6,Lp2-2,Lm-2,Mc-0,Sei-0,Sg-1,Sorbo,Sq-1,Stw-0,Su-0,Sus-1,Ta-0,Tamm-2,Bla-1,Sf-1,Si-0,Tamm-27,Tha-1,Ting-1,Tol-0,Ts-1,T…	young
chr1	10846071	10846135	chr1	12813938	12816180	AT1TE41735	In-0,Bl-1	Col-0,Ove-0,PHW-2,PHW-34,Per-1,Or-0,Old-1,Pi-0,Pt-0,Pu2-23,Pla-0,Pog-0,Pu2-7,Pu2-8,Pro-0,Rak-2,Ra-0,Ragl-1,Qar-8a,Rennes-1,Ren-1,Rld-1,RMX-A02,Ren-11,Rd-0,Rou-0,RMX-A180,RRS-7,Sap-0,Rome-1,Seattle-0,Ob-0,Rhen-1,Se-0,RRS-10,Np-0,Nw-0,Neo-6,NC-6,NFA-8,NFA-10,Nok-3,Na-1,Ms-0,Mnz-0,Mir-0,Mh-0,Mz-0,Lp2-6,Lp2-2,Lm-2,Nc-1,Mc-0,LL-0,Sei-0,Mv-0,Sg-1,Litva,Sorbo,Sp-0,Sq-1,Sq-8,Stw-0,Su-0,Sus-1,Ta-0,Tamm-2,…	NA
chr1	10846071	10846138	chr1	5353335	5353756	AT1TE17300	Ber,Sus-1,Is-0,Ob-0	Col-0,Ove-0,PHW-2,PHW-34,Per-1,Or-0,Old-1,Pi-0,Pt-0,Pu2-23,Pla-0,Pog-0,Pu2-7,Pu2-8,Pro-0,Rak-2,Ra-0,Ragl-1,Qar-8a,Rennes-1,Ren-1,Rld-1,RMX-A02,Ren-11,Rd-0,Rou-0,RMX-A180,RRS-7,Sap-0,Rome-1,Seattle-0,Rhen-1,Se-0,RRS-10,Np-0,Nw-0,Neo-6,NC-6,NFA-8,NFA-10,Nok-3,Na-1,Ms-0,Mnz-0,Mir-0,Mh-0,Mz-0,Lp2-6,Lp2-2,Lm-2,Nc-1,Mc-0,LL-0,Sei-0,Mv-0,Sg-1,Litva,Sorbo,Sp-0,Sq-1,Sq-8,Stw-0,Su-0,Ta-0,Tamm-2,Bla-1,Sf-1,…	NA
chr1	10867877	10867930	chr2	2765878	2779424	AT2TE12225	Ra-0	Col-0,Ove-0,PHW-2,PHW-34,Per-1,Or-0,Old-1,Pi-0,Pt-0,Pu2-23,Pla-0,Pog-0,Pu2-7,Pu2-8,Pro-0,Rak-2,Ragl-1,Qar-8a,Rennes-1,Ren-1,Rld-1,RMX-A02,Ren-11,Rd-0,Rou-0,RMX-A180,RRS-7,Sap-0,Rome-1,Seattle-0,Ob-0,Rhen-1,Se-0,RRS-10,Np-0,Nw-0,Neo-6,NC-6,NFA-8,NFA-10,Nok-3,Na-1,Ms-0,Mnz-0,Mir-0,Mh-0,Mz-0,Lp2-6,Lp2-2,Lm-2,Nc-1,Mc-0,LL-0,Sei-0,Mv-0,Sg-1,Litva,Sorbo,Sp-0,Sq-1,Sq-8,Stw-0,Su-0,Sus-1,Ta-0,Tamm-2,Bla-1…	NA
chr1	10874569	10874698	chr1	10497530	10497719	AT1TE33920	Mz-0,Sp-0,Baa-1	Col-0,Ove-0,PHW-2,PHW-34,Per-1,Or-0,Old-1,Pi-0,Pt-0,Pu2-23,Pla-0,Pog-0,Pu2-7,Pu2-8,Pro-0,Rak-2,Ra-0,Ragl-1,Qar-8a,Rennes-1,Ren-1,Rld-1,RMX-A02,Ren-11,Rd-0,Rou-0,RMX-A180,RRS-7,Sap-0,Rome-1,Seattle-0,Ob-0,Rhen-1,Se-0,RRS-10,Np-0,Nw-0,Neo-6,NC-6,NFA-8,NFA-10,Nok-3,Na-1,Ms-0,Mnz-0,Mir-0,Mh-0,Lp2-6,Lp2-2,Lm-2,Nc-1,Mc-0,LL-0,Sei-0,Mv-0,Sg-1,Litva,Sorbo,Sq-1,Sq-8,Stw-0,Su-0,Sus-1,Ta-0,Tamm-2,Bla-1,Sf-1…	NA
chr1	10897466	10897510	chr1	26510665	26511224	AT1TE86795	Pt-0,Br-0	Col-0,Ove-0,PHW-2,PHW-34,Per-1,Or-0,Old-1,Pi-0,Pu2-23,Pla-0,Pog-0,Pu2-7,Pu2-8,Pro-0,Rak-2,Ra-0,Ragl-1,Qar-8a,Rennes-1,Ren-1,Rld-1,RMX-A02,Ren-11,Rd-0,Rou-0,RMX-A180,RRS-7,Sap-0,Rome-1,Seattle-0,Ob-0,Rhen-1,Se-0,RRS-10,Np-0,Nw-0,Neo-6,NC-6,NFA-8,NFA-10,Nok-3,Na-1,Ms-0,Mnz-0,Mir-0,Mh-0,Mz-0,Lp2-6,Lp2-2,Lm-2,Nc-1,Mc-0,LL-0,Sei-0,Mv-0,Sg-1,Litva,Sorbo,Sp-0,Sq-1,Sq-8,Stw-0,Su-0,Sus-1,Ta-0,Tamm-2,Bla-1…	NA
chr1	10897466	10897510	chr3	18885614	18887516	AT3TE76580	Altai-5,Amel-1	Col-0,Ove-0,PHW-2,PHW-34,Per-1,Or-0,Old-1,Pi-0,Pt-0,Pu2-23,Pla-0,Pog-0,Pu2-7,Pu2-8,Pro-0,Rak-2,Ra-0,Ragl-1,Qar-8a,Rennes-1,Ren-1,Rld-1,RMX-A02,Ren-11,Rd-0,Rou-0,RMX-A180,RRS-7,Sap-0,Rome-1,Seattle-0,Ob-0,Rhen-1,Se-0,RRS-10,Np-0,Nw-0,Neo-6,NC-6,NFA-8,NFA-10,Nok-3,Na-1,Ms-0,Mnz-0,Mir-0,Mh-0,Mz-0,Lp2-6,Lp2-2,Lm-2,Nc-1,Mc-0,LL-0,Sei-0,Mv-0,Sg-1,Litva,Sorbo,Sp-0,Sq-1,Sq-8,Stw-0,Su-0,Sus-1,Ta-0,Tamm-2,…	NA
chr1	10897466	10897510	chr5	5625060	5625653	AT5TE20385	Uod-7	Col-0,Ove-0,PHW-2,PHW-34,Per-1,Or-0,Old-1,Pi-0,Pt-0,Pu2-23,Pla-0,Pog-0,Pu2-7,Pu2-8,Pro-0,Rak-2,Ra-0,Ragl-1,Qar-8a,Rennes-1,Ren-1,Rld-1,RMX-A02,Ren-11,Rd-0,Rou-0,RMX-A180,RRS-7,Sap-0,Rome-1,Seattle-0,Ob-0,Rhen-1,Se-0,RRS-10,Np-0,Nw-0,Neo-6,NC-6,NFA-8,NFA-10,Nok-3,Na-1,Ms-0,Mnz-0,Mir-0,Mh-0,Mz-0,Lp2-6,Lp2-2,Lm-2,Nc-1,Mc-0,LL-0,Sei-0,Mv-0,Sg-1,Litva,Sorbo,Sp-0,Sq-1,Sq-8,Stw-0,Su-0,Sus-1,Ta-0,Tamm-2,…	NA
chr1	10900029	10900166	chr2	6578799	6585273	AT2TE26865,AT2TE26875,AT2TE26880	Bik-1	Col-0,Ove-0,PHW-2,PHW-34,Per-1,Or-0,Old-1,Pi-0,Pt-0,Pu2-23,Pla-0,Pog-0,Pu2-7,Pu2-8,Pro-0,Rak-2,Ra-0,Ragl-1,Qar-8a,Rennes-1,Ren-1,Rld-1,RMX-A02,Ren-11,Rd-0,Rou-0,RMX-A180,RRS-7,Sap-0,Rome-1,Seattle-0,Ob-0,Rhen-1,Se-0,RRS-10,Np-0,Nw-0,Neo-6,NC-6,NFA-8,NFA-10,Nok-3,Na-1,Ms-0,Mnz-0,Mir-0,Mh-0,Mz-0,Lp2-6,Lp2-2,Lm-2,Nc-1,Mc-0,LL-0,Sei-0,Mv-0,Sg-1,Litva,Sorbo,Sp-0,Sq-1,Sq-8,Stw-0,Su-0,Sus-1,Ta-0,Tamm-2,…	NA
chr1	10912396	10912463	chr2	1395260	1399516	AT2TE06405	Uod-7,Rak-2,Jm-0,Kyoto,An-1,Got-7	Col-0,Ove-0,PHW-2,PHW-34,Per-1,Or-0,Old-1,Pi-0,Pt-0,Pu2-23,Pla-0,Pog-0,Pu2-7,Pu2-8,Pro-0,Ra-0,Ragl-1,Qar-8a,Rennes-1,Ren-1,Rld-1,RMX-A02,Ren-11,Rd-0,Rou-0,RMX-A180,RRS-7,Sap-0,Rome-1,Seattle-0,Ob-0,Rhen-1,Se-0,RRS-10,Np-0,Nw-0,Neo-6,NC-6,NFA-8,NFA-10,Nok-3,Na-1,Ms-0,Mnz-0,Mir-0,Mh-0,Mz-0,Lp2-6,Lp2-2,Lm-2,Nc-1,Mc-0,LL-0,Sei-0,Mv-0,Sg-1,Litva,Sorbo,Sp-0,Sq-1,Sq-8,Stw-0,Su-0,Sus-1,Ta-0,Tamm-2,Bla-1,…	young
chr1	10928224	10928355	chr1	15901346	15904093	AT1TE52350	Kas-2	Col-0,Ove-0,PHW-2,PHW-34,Per-1,Or-0,Old-1,Pi-0,Pt-0,Pu2-23,Pla-0,Pog-0,Pu2-7,Pu2-8,Pro-0,Rak-2,Ra-0,Ragl-1,Qar-8a,Rennes-1,Ren-1,Rld-1,RMX-A02,Ren-11,Rd-0,Rou-0,RMX-A180,RRS-7,Sap-0,Rome-1,Seattle-0,Ob-0,Rhen-1,Se-0,RRS-10,Np-0,Nw-0,Neo-6,NC-6,NFA-8,NFA-10,Nok-3,Na-1,Ms-0,Mnz-0,Mir-0,Mh-0,Mz-0,Lp2-6,Lp2-2,Lm-2,Nc-1,Mc-0,LL-0,Sei-0,Mv-0,Sg-1,Litva,Sorbo,Sp-0,Sq-1,Sq-8,Stw-0,Su-0,Sus-1,Ta-0,Tamm-2,…	NA
chr1	10978834	10978976	chr2	6578799	6585273	AT2TE26880,AT2TE26875,AT2TE26865	Bch-1,Uk-1	Col-0,Ove-0,PHW-2,PHW-34,Per-1,Or-0,Old-1,Pi-0,Pt-0,Pu2-23,Pla-0,Pog-0,Pu2-7,Pu2-8,Pro-0,Rak-2,Ra-0,Ragl-1,Qar-8a,Rennes-1,Ren-1,Rld-1,RMX-A02,Ren-11,Rd-0,Rou-0,RMX-A180,RRS-7,Sap-0,Rome-1,Seattle-0,Ob-0,Rhen-1,Se-0,RRS-10,Np-0,Nw-0,Neo-6,NC-6,NFA-8,NFA-10,Nok-3,Na-1,Ms-0,Mnz-0,Mir-0,Mh-0,Mz-0,Lp2-6,Lp2-2,Lm-2,Nc-1,Mc-0,LL-0,Sei-0,Mv-0,Sg-1,Litva,Sorbo,Sp-0,Sq-1,Sq-8,Stw-0,Su-0,Sus-1,Ta-0,Tamm-2,…	NA
chr1	10979461	10979517	chr5	22230806	22232315	AT5TE80015	La-0	Col-0,Ove-0,PHW-2,PHW-34,Per-1,Or-0,Old-1,Pi-0,Pt-0,Pu2-23,Pla-0,Pog-0,Pu2-7,Pu2-8,Pro-0,Rak-2,Ra-0,Ragl-1,Qar-8a,Rennes-1,Ren-1,Rld-1,RMX-A02,Ren-11,Rd-0,Rou-0,RMX-A180,RRS-7,Sap-0,Rome-1,Seattle-0,Ob-0,Rhen-1,Se-0,RRS-10,Np-0,Nw-0,Neo-6,NC-6,NFA-8,NFA-10,Nok-3,Na-1,Ms-0,Mnz-0,Mir-0,Mh-0,Mz-0,Lp2-6,Lp2-2,Lm-2,Nc-1,Mc-0,LL-0,Sei-0,Mv-0,Sg-1,Litva,Sorbo,Sp-0,Sq-1,Sq-8,Stw-0,Su-0,Sus-1,Ta-0,Tamm-2,…	NA
chr1	10983829	10983933	chr5	14955942	14956808	AT5TE53945	Fi-0,Ba-1,Sp-0	Col-0,Ove-0,PHW-2,PHW-34,Per-1,Or-0,Old-1,Pi-0,Pt-0,Pu2-23,Pla-0,Pog-0,Pu2-7,Pu2-8,Pro-0,Rak-2,Ra-0,Ragl-1,Qar-8a,Rennes-1,Ren-1,Rld-1,RMX-A02,Ren-11,Rd-0,Rou-0,RMX-A180,RRS-7,Sap-0,Rome-1,Seattle-0,Ob-0,Rhen-1,Se-0,RRS-10,Np-0,Nw-0,Neo-6,NC-6,NFA-8,NFA-10,Nok-3,Na-1,Ms-0,Mnz-0,Mir-0,Mh-0,Mz-0,Lp2-6,Lp2-2,Lm-2,Nc-1,Mc-0,LL-0,Sei-0,Mv-0,Sg-1,Litva,Sorbo,Sq-1,Sq-8,Stw-0,Su-0,Sus-1,Ta-0,Tamm-2,Bla-1…	NA
chr1	10984172	10984277	chr1	15525406	15530074	AT1TE51105	Et-0,Got-22,Litva,Seattle-0,Kin-0,Ba-1	Col-0,Ove-0,PHW-2,PHW-34,Per-1,Or-0,Old-1,Pi-0,Pt-0,Pu2-23,Pla-0,Pog-0,Pu2-7,Pu2-8,Pro-0,Rak-2,Ra-0,Ragl-1,Qar-8a,Rennes-1,Ren-1,Rld-1,RMX-A02,Ren-11,Rd-0,Rou-0,RMX-A180,RRS-7,Sap-0,Rome-1,Ob-0,Rhen-1,Se-0,RRS-10,Np-0,Nw-0,Neo-6,NC-6,NFA-8,NFA-10,Nok-3,Na-1,Ms-0,Mnz-0,Mir-0,Mh-0,Mz-0,Lp2-6,Lp2-2,Lm-2,Nc-1,Mc-0,LL-0,Sei-0,Mv-0,Sg-1,Sorbo,Sp-0,Sq-1,Sq-8,Stw-0,Su-0,Sus-1,Ta-0,Tamm-2,Bla-1,Sf-1,Si-0,…	NA
chr1	10984176	10984278	chr4	4356088	4373281	AT4TE18500,AT4TE18505	Fi-0	Col-0,Ove-0,PHW-2,PHW-34,Per-1,Or-0,Old-1,Pi-0,Pt-0,Pu2-23,Pla-0,Pog-0,Pu2-7,Pu2-8,Pro-0,Rak-2,Ra-0,Ragl-1,Qar-8a,Rennes-1,Ren-1,Rld-1,RMX-A02,Ren-11,Rd-0,Rou-0,RMX-A180,RRS-7,Sap-0,Rome-1,Seattle-0,Ob-0,Rhen-1,Se-0,RRS-10,Np-0,Nw-0,Neo-6,NC-6,NFA-8,NFA-10,Nok-3,Na-1,Ms-0,Mnz-0,Mir-0,Mh-0,Mz-0,Lp2-6,Lp2-2,Lm-2,Nc-1,Mc-0,LL-0,Sei-0,Mv-0,Sg-1,Litva,Sorbo,Sp-0,Sq-1,Sq-8,Stw-0,Su-0,Sus-1,Ta-0,Tamm-2,…	NA
chr1	11005760	11005834	chr2	4662891	4663657	AT2TE19375	Db-1,Koln,Wl-0,Cvi-0	Col-0,Ove-0,PHW-2,PHW-34,Per-1,Or-0,Old-1,Pi-0,Pt-0,Pu2-23,Pla-0,Pog-0,Pu2-7,Pu2-8,Pro-0,Rak-2,Ra-0,Ragl-1,Qar-8a,Rennes-1,Ren-1,Rld-1,RMX-A02,Ren-11,Rd-0,Rou-0,RMX-A180,RRS-7,Sap-0,Rome-1,Seattle-0,Ob-0,Rhen-1,Se-0,RRS-10,Np-0,Nw-0,Neo-6,NC-6,NFA-8,NFA-10,Nok-3,Na-1,Ms-0,Mnz-0,Mir-0,Mh-0,Mz-0,Lp2-6,Lp2-2,Lm-2,Nc-1,Mc-0,LL-0,Sei-0,Mv-0,Sg-1,Litva,Sorbo,Sp-0,Sq-1,Sq-8,Stw-0,Su-0,Sus-1,Ta-0,Tamm-2,…	NA
chr1	11005807	11005941	chr1	9918158	9919330	AT1TE31985	Altai-5	Col-0,Ove-0,PHW-2,PHW-34,Per-1,Or-0,Old-1,Pi-0,Pt-0,Pu2-23,Pla-0,Pog-0,Pu2-7,Pu2-8,Pro-0,Rak-2,Ragl-1,Qar-8a,Rennes-1,Ren-1,Rld-1,RMX-A02,Ren-11,Rd-0,Rou-0,RMX-A180,RRS-7,Sap-0,Rome-1,Seattle-0,Rhen-1,RRS-10,Np-0,Nw-0,Neo-6,NC-6,NFA-8,NFA-10,Nok-3,Na-1,Ms-0,Mnz-0,Mir-0,Mh-0,Mz-0,Lp2-6,Lp2-2,Lm-2,Nc-1,Mc-0,LL-0,Sei-0,Mv-0,Sg-1,Litva,Sorbo,Sp-0,Sq-1,Sq-8,Stw-0,Sus-1,Ta-0,Tamm-2,Bla-1,Sf-1,Si-0,Tamm…	NA
chr1	11006291	11006366	chr5	15446539	15447111	AT5TE55885	Chi-0,Ms-0	Col-0,Ove-0,PHW-2,PHW-34,Per-1,Or-0,Old-1,Pi-0,Pt-0,Pu2-23,Pla-0,Pog-0,Pu2-7,Pu2-8,Pro-0,Rak-2,Ra-0,Ragl-1,Qar-8a,Rennes-1,Ren-1,Rld-1,RMX-A02,Ren-11,Rd-0,Rou-0,RMX-A180,RRS-7,Sap-0,Rome-1,Seattle-0,Ob-0,Rhen-1,Se-0,RRS-10,Np-0,Nw-0,Neo-6,NC-6,NFA-8,NFA-10,Nok-3,Na-1,Mnz-0,Mir-0,Mh-0,Mz-0,Lp2-6,Lp2-2,Lm-2,Nc-1,Mc-0,LL-0,Sei-0,Mv-0,Sg-1,Litva,Sorbo,Sp-0,Sq-1,Sq-8,Stw-0,Su-0,Sus-1,Ta-0,Tamm-2,Bla-1…	NA
chr1	11009571	11009701	chr1	13119393	13120283	AT1TE42850	Anholt-1,Db-1,Ge-0,Baa-1,Rld-1,Uod-7,Fr-2,Sp-0,Pt-0,Ta-0,Sei-0,Amel-1,Fi-0,NFA-8,Rd-0,Ga-0,Co-1,Kyoto,Sq-1,Old-1,Gr-1,Dra-0,Rak-2,Is-0,Uod-1,An-1,Li-2:1,Wc-1,Ang-0,Gu-0,Lm-2,Wei-0,Kin-0,Got-7,Da_1_-12,Et-0,Pla-0,Com-1,Got-22,Kil-0,Br-0,Bu-0,Bik-1,Tamm-27,Hs-0,Jm-0,Seattle-0,Wl-0,Appt-1,Koln,Durh-1,Kelsterbach-4	Col-0,Ove-0,PHW-2,PHW-34,Per-1,Or-0,Pi-0,Pu2-23,Pog-0,Pu2-7,Pu2-8,Pro-0,Ra-0,Ragl-1,Qar-8a,Rennes-1,Ren-1,RMX-A02,Ren-11,Rou-0,RMX-A180,RRS-7,Sap-0,Rome-1,Ob-0,Rhen-1,Se-0,RRS-10,Np-0,Nw-0,Neo-6,NC-6,NFA-10,Nok-3,Na-1,Ms-0,Mnz-0,Mir-0,Mh-0,Mz-0,Lp2-6,Lp2-2,Nc-1,Mc-0,LL-0,Mv-0,Sg-1,Litva,Sorbo,Sq-8,Stw-0,Su-0,Sus-1,Tamm-2,Bla-1,Sf-1,Si-0,Tha-1,Ting-1,Tol-0,Ts-1,Ts-5,Tscha-1,Tu-0,Tul-0,Ty-0,Uk-1,Ut…	young
chr1	11011564	11011700	chr3	11678765	11679153	AT3TE48535,AT3TE48530	Anholt-1,Duk,Chat-1,Baa-1,Bl-1,HSm,Hau-0,Kin-0,Bd-0,Kent,Pt-0,Ta-0,Sei-0,Ema-1,Kil-0,Np-0,PHW-34,Knox-18,Pi-0,Co-1,Bch-1,En-D,Seattle-0,Gie-0,Ob-0,Ann-1,Old-1,Etna-2,Rak-2,Wa-1,Jl-3,Sus-1,Uk-1,Ca-0,Ra-0,Lisse,Na-1,Gu-0,Utrecht,Ber,Tha-1,Bsch-0,En-1,Et-0,Hey-1,Stw-0,Bs-1,Or-0,Ove-0,Ha-0,Jm-0,Sorbo,Kas-2,Van-0,Kas-1,Benk-1,Krot-0,Er-0,Anz-0,DraII-1,Tscha-1,Es-0	Col-0,PHW-2,Per-1,Pu2-23,Pla-0,Pog-0,Pu2-7,Pu2-8,Pro-0,Ragl-1,Qar-8a,Rennes-1,Ren-1,Rld-1,RMX-A02,Ren-11,Rd-0,Rou-0,RMX-A180,RRS-7,Sap-0,Rome-1,Rhen-1,Se-0,RRS-10,Nw-0,Neo-6,NC-6,NFA-8,NFA-10,Nok-3,Ms-0,Mnz-0,Mir-0,Mh-0,Mz-0,Lp2-6,Lp2-2,Lm-2,Nc-1,Mc-0,LL-0,Mv-0,Sg-1,Litva,Sp-0,Sq-1,Sq-8,Su-0,Tamm-2,Bla-1,Sf-1,Si-0,Tamm-27,Ting-1,Tol-0,Ts-1,Ts-5,Tu-0,Tul-0,Ty-0,Uod-1,Uod-7,Ven-1,Vind-1,Wc-1,Wei-0,…	old
chr1	11018661	11018775	chr4	7275812	7278087	AT4TE31680	Sf-1	Col-0,Ove-0,PHW-2,PHW-34,Per-1,Or-0,Old-1,Pi-0,Pt-0,Pu2-23,Pla-0,Pog-0,Pu2-7,Pu2-8,Pro-0,Rak-2,Ra-0,Ragl-1,Qar-8a,Rennes-1,Ren-1,Rld-1,RMX-A02,Ren-11,Rd-0,Rou-0,RMX-A180,RRS-7,Sap-0,Rome-1,Seattle-0,Ob-0,Rhen-1,Se-0,RRS-10,Np-0,Nw-0,Neo-6,NC-6,NFA-8,NFA-10,Nok-3,Na-1,Ms-0,Mnz-0,Mir-0,Mh-0,Mz-0,Lp2-6,Lp2-2,Lm-2,Nc-1,Mc-0,LL-0,Sei-0,Mv-0,Sg-1,Litva,Sorbo,Sp-0,Sq-1,Sq-8,Stw-0,Su-0,Sus-1,Ta-0,Tamm-2,…	NA
chr1	11019116	11019153	chr1	8883663	8884111	AT1TE28680	Bu-0	Col-0,Ove-0,PHW-2,PHW-34,Per-1,Or-0,Old-1,Pi-0,Pt-0,Pu2-23,Pla-0,Pog-0,Pu2-7,Pu2-8,Pro-0,Rak-2,Ra-0,Ragl-1,Qar-8a,Rennes-1,Ren-1,Rld-1,RMX-A02,Ren-11,Rd-0,Rou-0,RMX-A180,Sap-0,Rome-1,Seattle-0,Ob-0,Rhen-1,Se-0,RRS-10,Np-0,Nw-0,Neo-6,NC-6,NFA-8,NFA-10,Nok-3,Na-1,Ms-0,Mnz-0,Mir-0,Mh-0,Mz-0,Lp2-6,Lp2-2,Lm-2,Nc-1,Mc-0,LL-0,Sei-0,Mv-0,Sg-1,Litva,Sorbo,Sp-0,Sq-1,Sq-8,Stw-0,Su-0,Sus-1,Ta-0,Tamm-2,Bla-1,…	NA
chr1	11019121	11019186	chr5	13974279	13974933	AT5TE49785	Co	Col-0,Ove-0,PHW-2,PHW-34,Per-1,Or-0,Old-1,Pi-0,Pt-0,Pu2-23,Pla-0,Pog-0,Pu2-7,Pu2-8,Pro-0,Rak-2,Ra-0,Ragl-1,Qar-8a,Rennes-1,Ren-1,Rld-1,RMX-A02,Ren-11,Rd-0,Rou-0,RMX-A180,RRS-7,Sap-0,Rome-1,Seattle-0,Ob-0,Rhen-1,Se-0,RRS-10,Np-0,Nw-0,Neo-6,NC-6,NFA-8,NFA-10,Nok-3,Na-1,Ms-0,Mnz-0,Mir-0,Mh-0,Mz-0,Lp2-6,Lp2-2,Lm-2,Nc-1,Mc-0,LL-0,Sei-0,Mv-0,Sg-1,Litva,Sorbo,Sp-0,Sq-1,Sq-8,Stw-0,Su-0,Sus-1,Ta-0,Tamm-2,…	NA
chr1	11026785	11026824	chr1	16090524	16093188	AT1TE52970	Ge-0	Col-0,Ove-0,PHW-2,PHW-34,Per-1,Or-0,Old-1,Pi-0,Pt-0,Pu2-23,Pla-0,Pog-0,Pu2-7,Pu2-8,Pro-0,Rak-2,Ra-0,Ragl-1,Qar-8a,Rennes-1,Ren-1,Rld-1,RMX-A02,Ren-11,Rd-0,Rou-0,RMX-A180,RRS-7,Sap-0,Rome-1,Seattle-0,Ob-0,Rhen-1,Se-0,RRS-10,Np-0,Nw-0,Neo-6,NC-6,NFA-8,NFA-10,Nok-3,Na-1,Ms-0,Mnz-0,Mir-0,Mh-0,Mz-0,Lp2-6,Lp2-2,Lm-2,Nc-1,Mc-0,LL-0,Sei-0,Mv-0,Sg-1,Litva,Sorbo,Sp-0,Sq-1,Sq-8,Stw-0,Su-0,Sus-1,Ta-0,Tamm-2,…	NA
chr1	11035339	11035456	chr2	16379576	16380843	AT2TE73500	Db-1,Ge-0,Br-0,HR-10,NFA-10,Nok-3,Do-0,Pog-0	Col-0,Ove-0,PHW-2,PHW-34,Per-1,Or-0,Old-1,Pi-0,Pt-0,Pu2-23,Pla-0,Pu2-7,Pu2-8,Pro-0,Rak-2,Ra-0,Ragl-1,Qar-8a,Rennes-1,Ren-1,Rld-1,RMX-A02,Ren-11,Rd-0,Rou-0,RMX-A180,RRS-7,Sap-0,Rome-1,Seattle-0,Ob-0,Rhen-1,Se-0,RRS-10,Np-0,Nw-0,Neo-6,NC-6,NFA-8,Na-1,Ms-0,Mnz-0,Mir-0,Mh-0,Mz-0,Lp2-6,Lp2-2,Lm-2,Nc-1,Mc-0,LL-0,Sei-0,Mv-0,Sg-1,Litva,Sorbo,Sp-0,Sq-1,Sq-8,Stw-0,Su-0,Sus-1,Ta-0,Tamm-2,Bla-1,Sf-1,Si-0,Tam…	young
chr1	11052240	11052377	chr4	8591243	8591624	AT4TE38275	Et-0,Durh-1,Sq-1,Ca-0,Zdr-1,HSm,Seattle-0,Lm-2,Krot-0,Kin-0,Er-0,Gie-0,Van-0	Col-0,Ove-0,PHW-2,PHW-34,Per-1,Or-0,Old-1,Pi-0,Pt-0,Pu2-23,Pla-0,Pog-0,Pu2-7,Pu2-8,Pro-0,Rak-2,Ra-0,Ragl-1,Qar-8a,Rennes-1,Ren-1,Rld-1,RMX-A02,Ren-11,Rd-0,Rou-0,RMX-A180,RRS-7,Sap-0,Rome-1,Ob-0,Rhen-1,Se-0,RRS-10,Np-0,Nw-0,Neo-6,NC-6,NFA-8,NFA-10,Nok-3,Na-1,Ms-0,Mnz-0,Mir-0,Mh-0,Mz-0,Lp2-6,Lp2-2,Nc-1,Mc-0,LL-0,Sei-0,Mv-0,Sg-1,Litva,Sorbo,Sp-0,Sq-8,Stw-0,Su-0,Sus-1,Ta-0,Tamm-2,Bla-1,Sf-1,Si-0,Tamm…	mid
chr1	11053451	11053564	chr1	9476002	9480634	AT1TE30550	Ann-1	Col-0,Ove-0,PHW-2,PHW-34,Per-1,Or-0,Old-1,Pi-0,Pt-0,Pu2-23,Pla-0,Pog-0,Pu2-7,Pu2-8,Pro-0,Rak-2,Ra-0,Ragl-1,Qar-8a,Rennes-1,Ren-1,Rld-1,RMX-A02,Ren-11,Rd-0,Rou-0,RMX-A180,RRS-7,Sap-0,Rome-1,Seattle-0,Ob-0,Rhen-1,Se-0,RRS-10,Np-0,Nw-0,Neo-6,NC-6,NFA-8,NFA-10,Nok-3,Na-1,Ms-0,Mnz-0,Mir-0,Mh-0,Mz-0,Lp2-6,Lp2-2,Lm-2,Nc-1,Mc-0,LL-0,Sei-0,Mv-0,Sg-1,Litva,Sorbo,Sp-0,Sq-1,Sq-8,Stw-0,Su-0,Sus-1,Ta-0,Tamm-2,…	NA
chr1	11056925	11057060	chr4	14280183	14288304	AT4TE67560	Vind-1	Col-0,Ove-0,PHW-2,PHW-34,Per-1,Or-0,Old-1,Pi-0,Pt-0,Pu2-23,Pla-0,Pog-0,Pu2-7,Pu2-8,Pro-0,Rak-2,Ra-0,Ragl-1,Qar-8a,Rennes-1,Ren-1,Rld-1,RMX-A02,Ren-11,Rd-0,Rou-0,RMX-A180,RRS-7,Sap-0,Rome-1,Seattle-0,Ob-0,Rhen-1,Se-0,RRS-10,Np-0,Nw-0,Neo-6,NC-6,NFA-8,NFA-10,Nok-3,Na-1,Ms-0,Mnz-0,Mir-0,Mh-0,Mz-0,Lp2-6,Lp2-2,Lm-2,Nc-1,Mc-0,LL-0,Sei-0,Mv-0,Sg-1,Litva,Sorbo,Sp-0,Sq-1,Sq-8,Stw-0,Su-0,Sus-1,Ta-0,Tamm-2,…	NA
chr1	11081625	11081761	chr1	16070137	16074320	AT1TE52925	Fi-0,Co,Got-22,Boot-1,Wt-5,Su-0	Col-0,Ove-0,PHW-2,PHW-34,Per-1,Or-0,Old-1,Pi-0,Pt-0,Pu2-23,Pla-0,Pog-0,Pu2-7,Pu2-8,Pro-0,Rak-2,Ra-0,Ragl-1,Qar-8a,Rennes-1,Ren-1,Rld-1,RMX-A02,Ren-11,Rd-0,Rou-0,RMX-A180,RRS-7,Sap-0,Rome-1,Seattle-0,Ob-0,Rhen-1,Se-0,RRS-10,Np-0,Nw-0,Neo-6,NC-6,NFA-8,NFA-10,Nok-3,Na-1,Ms-0,Mnz-0,Mir-0,Mh-0,Mz-0,Lp2-6,Lp2-2,Lm-2,Nc-1,Mc-0,LL-0,Sei-0,Mv-0,Sg-1,Litva,Sorbo,Sp-0,Sq-1,Sq-8,Stw-0,Sus-1,Ta-0,Tamm-2,Bla-1…	NA
chr1	11095889	11096005	chr1	25594251	25594966	AT1TE83945	In-0	Col-0,Ove-0,PHW-2,PHW-34,Per-1,Or-0,Old-1,Pi-0,Pt-0,Pu2-23,Pla-0,Pog-0,Pu2-7,Pu2-8,Pro-0,Rak-2,Ra-0,Ragl-1,Qar-8a,Rennes-1,Ren-1,Rld-1,RMX-A02,Ren-11,Rd-0,Rou-0,RMX-A180,RRS-7,Sap-0,Rome-1,Seattle-0,Ob-0,Rhen-1,Se-0,RRS-10,Np-0,Nw-0,Neo-6,NC-6,NFA-8,NFA-10,Nok-3,Na-1,Ms-0,Mnz-0,Mir-0,Mh-0,Mz-0,Lp2-6,Lp2-2,Lm-2,Nc-1,Mc-0,LL-0,Sei-0,Mv-0,Sg-1,Litva,Sorbo,Sp-0,Sq-1,Sq-8,Stw-0,Su-0,Sus-1,Ta-0,Tamm-2,…	NA
chr1	11101411	11101480	chr1	18096129	18096961	AT1TE60000	Sus-1,Sorbo,Mnz-0	Col-0,Ove-0,PHW-2,PHW-34,Per-1,Or-0,Old-1,Pi-0,Pt-0,Pu2-23,Pla-0,Pog-0,Pu2-7,Pu2-8,Pro-0,Rak-2,Ra-0,Ragl-1,Qar-8a,Rennes-1,Ren-1,Rld-1,RMX-A02,Ren-11,Rd-0,Rou-0,RMX-A180,RRS-7,Sap-0,Rome-1,Seattle-0,Ob-0,Rhen-1,Se-0,RRS-10,Np-0,Nw-0,Neo-6,NC-6,NFA-8,NFA-10,Nok-3,Na-1,Ms-0,Mir-0,Mh-0,Mz-0,Lp2-6,Lp2-2,Lm-2,Nc-1,Mc-0,LL-0,Sei-0,Mv-0,Sg-1,Litva,Sp-0,Sq-1,Sq-8,Stw-0,Su-0,Ta-0,Tamm-2,Bla-1,Sf-1,Si-0,Ta…	NA
chr1	11108800	11108917	chr1	4405996	4411119	AT1TE14315	Rld-1	Col-0,Ove-0,PHW-2,PHW-34,Per-1,Or-0,Old-1,Pi-0,Pt-0,Pu2-23,Pla-0,Pog-0,Pu2-7,Pu2-8,Pro-0,Rak-2,Ra-0,Ragl-1,Qar-8a,Rennes-1,Ren-1,RMX-A02,Ren-11,Rd-0,Rou-0,RMX-A180,RRS-7,Sap-0,Rome-1,Seattle-0,Ob-0,Rhen-1,Se-0,RRS-10,Np-0,Nw-0,Neo-6,NC-6,NFA-8,NFA-10,Nok-3,Na-1,Ms-0,Mnz-0,Mir-0,Mh-0,Mz-0,Lp2-6,Lp2-2,Lm-2,Nc-1,Mc-0,LL-0,Sei-0,Mv-0,Sg-1,Litva,Sorbo,Sp-0,Sq-1,Sq-8,Stw-0,Su-0,Sus-1,Ta-0,Tamm-2,Bla-1,…	NA
chr1	11108801	11108913	chr3	15814611	15818285	AT3TE63950	Bs-1	Col-0,Ove-0,PHW-2,PHW-34,Per-1,Or-0,Old-1,Pi-0,Pt-0,Pu2-23,Pla-0,Pog-0,Pu2-7,Pu2-8,Pro-0,Rak-2,Ra-0,Ragl-1,Qar-8a,Rennes-1,Ren-1,Rld-1,RMX-A02,Ren-11,Rd-0,Rou-0,RMX-A180,RRS-7,Sap-0,Rome-1,Seattle-0,Ob-0,Rhen-1,Se-0,RRS-10,Np-0,Nw-0,Neo-6,NC-6,NFA-8,NFA-10,Nok-3,Na-1,Ms-0,Mnz-0,Mir-0,Mh-0,Mz-0,Lp2-6,Lp2-2,Lm-2,Nc-1,Mc-0,LL-0,Sei-0,Mv-0,Sg-1,Litva,Sorbo,Sp-0,Sq-1,Sq-8,Stw-0,Su-0,Sus-1,Ta-0,Tamm-2,…	NA
chr1	11114220	11114347	chr5	21542894	21546691	AT5TE77610	Sg-1,CIBC-5,Tu-0,Es-0	Col-0,Ove-0,PHW-2,PHW-34,Per-1,Or-0,Old-1,Pi-0,Pt-0,Pu2-23,Pla-0,Pog-0,Pu2-7,Pu2-8,Pro-0,Rak-2,Ra-0,Ragl-1,Qar-8a,Rennes-1,Ren-1,Rld-1,RMX-A02,Ren-11,Rd-0,Rou-0,RMX-A180,RRS-7,Sap-0,Rome-1,Seattle-0,Ob-0,Rhen-1,Se-0,RRS-10,Np-0,Nw-0,Neo-6,NC-6,NFA-8,NFA-10,Nok-3,Na-1,Ms-0,Mnz-0,Mir-0,Mh-0,Mz-0,Lp2-6,Lp2-2,Lm-2,Nc-1,Mc-0,LL-0,Sei-0,Mv-0,Litva,Sorbo,Sp-0,Sq-1,Sq-8,Stw-0,Su-0,Sus-1,Ta-0,Tamm-2,Bla-1…	NA
chr1	11124083	11124177	chr4	9954151	9958038	AT4TE45190	Hh-0	Col-0,Ove-0,PHW-2,PHW-34,Per-1,Or-0,Old-1,Pi-0,Pt-0,Pu2-23,Pla-0,Pog-0,Pu2-7,Pu2-8,Pro-0,Rak-2,Ra-0,Ragl-1,Qar-8a,Rennes-1,Ren-1,Rld-1,RMX-A02,Ren-11,Rd-0,Rou-0,RMX-A180,RRS-7,Sap-0,Rome-1,Seattle-0,Ob-0,Rhen-1,Se-0,RRS-10,Np-0,Nw-0,Neo-6,NC-6,NFA-8,NFA-10,Nok-3,Na-1,Ms-0,Mnz-0,Mir-0,Mh-0,Mz-0,Lp2-6,Lp2-2,Lm-2,Nc-1,Mc-0,LL-0,Sei-0,Mv-0,Sg-1,Litva,Sorbo,Sp-0,Sq-1,Sq-8,Stw-0,Su-0,Sus-1,Ta-0,Tamm-2,…	NA
chr1	11128953	11129054	chr3	16204987	16206208	AT3TE65635	Ber,Ko-2,Knox-18,Abd-0	Col-0,Ove-0,PHW-2,PHW-34,Per-1,Or-0,Old-1,Pi-0,Pt-0,Pu2-23,Pla-0,Pog-0,Pu2-7,Pu2-8,Pro-0,Rak-2,Ra-0,Ragl-1,Qar-8a,Rennes-1,Ren-1,Rld-1,RMX-A02,Ren-11,Rd-0,Rou-0,RMX-A180,RRS-7,Sap-0,Rome-1,Seattle-0,Ob-0,Rhen-1,Se-0,RRS-10,Np-0,Nw-0,Neo-6,NC-6,NFA-8,NFA-10,Nok-3,Na-1,Ms-0,Mnz-0,Mir-0,Mh-0,Mz-0,Lp2-6,Lp2-2,Lm-2,Nc-1,Mc-0,LL-0,Sei-0,Mv-0,Sg-1,Litva,Sorbo,Sp-0,Sq-1,Sq-8,Stw-0,Su-0,Sus-1,Ta-0,Tamm-2,…	NA
chr1	11129929	11130032	chr2	17545764	17546812	AT2TE79235	Hod,Ge-0,Kent,Ms-0,RRS-7,HR-10,Bor-1,Krot-0,Pna-17,Lan-0,Fi-0,Rou-0,Gre-0,Vind-1,Ga-0,Rubezhnoe-1,Knox-10,Ren-11,RMX-A180,Nok-3,Yo-0,Do-0,Pog-0,Gr-1,RRS-10,RMX-A02,Ting-1,Pi-0,Dja-1,Ren-1,Li-2:1,Gy-0,Gifu-2,Ws-2,Abd-0,Zal-1,Alst-1,Co,Got-22,Ha-0,Boot-1,Rennes-1,Altai-5,Tul-0,Mv-0,NC-6,HR-5,NFA-10,CIBC-17,Tscha-1,Er-0,PHW-34,Dem-4,Per-1,Cnt-1	Col-0,Ove-0,PHW-2,Or-0,Old-1,Pt-0,Pu2-23,Pla-0,Pu2-7,Pu2-8,Pro-0,Rak-2,Ra-0,Ragl-1,Qar-8a,Rld-1,Rd-0,Sap-0,Rome-1,Seattle-0,Ob-0,Rhen-1,Se-0,Np-0,Nw-0,Neo-6,NFA-8,Na-1,Mnz-0,Mir-0,Mh-0,Mz-0,Lp2-6,Lp2-2,Lm-2,Nc-1,Mc-0,LL-0,Sei-0,Sg-1,Litva,Sorbo,Sp-0,Sq-1,Sq-8,Stw-0,Su-0,Sus-1,Ta-0,Tamm-2,Bla-1,Sf-1,Si-0,Tamm-27,Tha-1,Tol-0,Ts-1,Ts-5,Tu-0,Ty-0,Uk-1,Uod-1,Uod-7,Utrecht,Van-0,Ven-1,Wa-1,Wc-1,Wei-0,W…	old
chr1	11135999	11136135	chr5	12615236	12622961	AT5TE44715,AT5TE44710	Neo-6	Col-0,Ove-0,PHW-2,PHW-34,Per-1,Or-0,Old-1,Pi-0,Pt-0,Pu2-23,Pla-0,Pog-0,Pu2-7,Pu2-8,Pro-0,Rak-2,Ra-0,Ragl-1,Qar-8a,Rennes-1,Ren-1,Rld-1,RMX-A02,Ren-11,Rd-0,Rou-0,RMX-A180,RRS-7,Sap-0,Rome-1,Seattle-0,Ob-0,Rhen-1,Se-0,RRS-10,Np-0,Nw-0,NC-6,NFA-8,NFA-10,Nok-3,Na-1,Ms-0,Mnz-0,Mir-0,Mh-0,Mz-0,Lp2-6,Lp2-2,Lm-2,Nc-1,Mc-0,LL-0,Sei-0,Mv-0,Sg-1,Litva,Sorbo,Sp-0,Sq-1,Sq-8,Stw-0,Su-0,Sus-1,Ta-0,Tamm-2,Bla-1,…	NA
chr1	11144702	11144822	chr3	5277962	5286732	AT3TE22200	Dja-1,Sus-1,Sorbo,Kz-9	Col-0,Ove-0,PHW-2,PHW-34,Per-1,Or-0,Old-1,Pi-0,Pt-0,Pu2-23,Pla-0,Pog-0,Pu2-7,Pu2-8,Pro-0,Rak-2,Ra-0,Ragl-1,Qar-8a,Rennes-1,Ren-1,Rld-1,RMX-A02,Ren-11,Rd-0,Rou-0,RMX-A180,RRS-7,Sap-0,Rome-1,Seattle-0,Ob-0,Rhen-1,Se-0,RRS-10,Np-0,Nw-0,Neo-6,NC-6,NFA-8,NFA-10,Nok-3,Na-1,Ms-0,Mnz-0,Mir-0,Mh-0,Mz-0,Lp2-6,Lp2-2,Lm-2,Nc-1,Mc-0,LL-0,Sei-0,Mv-0,Sg-1,Litva,Sp-0,Sq-1,Sq-8,Stw-0,Su-0,Ta-0,Tamm-2,Bla-1,Sf-1,S…	NA
chr1	11166428	11166528	chr2	8201962	8202175	AT2TE34120,AT2TE34125	Je-0,Chat-1	Col-0,Ove-0,PHW-2,PHW-34,Per-1,Or-0,Old-1,Pi-0,Pt-0,Pu2-23,Pla-0,Pog-0,Pu2-7,Pu2-8,Pro-0,Rak-2,Ra-0,Ragl-1,Qar-8a,Rennes-1,Ren-1,Rld-1,RMX-A02,Ren-11,Rd-0,Rou-0,RMX-A180,RRS-7,Sap-0,Rome-1,Seattle-0,Ob-0,Rhen-1,Se-0,RRS-10,Np-0,Nw-0,Neo-6,NC-6,NFA-8,NFA-10,Nok-3,Na-1,Ms-0,Mnz-0,Mir-0,Mh-0,Mz-0,Lp2-6,Lp2-2,Lm-2,Nc-1,Mc-0,LL-0,Sei-0,Mv-0,Sg-1,Litva,Sorbo,Sp-0,Sq-1,Sq-8,Stw-0,Su-0,Sus-1,Ta-0,Tamm-2,…	NA
chr1	11173460	11173562	chr2	1395260	1399516	AT2TE06405	Litva,Nw-0,Bor-4,Est,Bd-0	Col-0,Ove-0,PHW-2,PHW-34,Per-1,Or-0,Old-1,Pi-0,Pt-0,Pu2-23,Pla-0,Pog-0,Pu2-7,Pu2-8,Pro-0,Rak-2,Ra-0,Ragl-1,Qar-8a,Rennes-1,Ren-1,Rld-1,RMX-A02,Ren-11,Rd-0,Rou-0,RMX-A180,RRS-7,Sap-0,Rome-1,Seattle-0,Ob-0,Rhen-1,Se-0,RRS-10,Np-0,Neo-6,NC-6,NFA-8,NFA-10,Nok-3,Na-1,Ms-0,Mnz-0,Mir-0,Mh-0,Mz-0,Lp2-6,Lp2-2,Lm-2,Nc-1,Mc-0,LL-0,Sei-0,Mv-0,Sg-1,Sorbo,Sp-0,Sq-1,Sq-8,Stw-0,Su-0,Sus-1,Ta-0,Tamm-2,Bla-1,Sf-1,…	NA
chr1	11200624	11200670	chr3	14977891	14983049	AT3TE61050	Kin-0	Col-0,Ove-0,PHW-2,PHW-34,Per-1,Or-0,Old-1,Pi-0,Pt-0,Pu2-23,Pla-0,Pog-0,Pu2-7,Pu2-8,Pro-0,Rak-2,Ra-0,Ragl-1,Qar-8a,Rennes-1,Ren-1,Rld-1,RMX-A02,Ren-11,Rd-0,Rou-0,RMX-A180,RRS-7,Sap-0,Rome-1,Seattle-0,Ob-0,Rhen-1,Se-0,RRS-10,Np-0,Nw-0,Neo-6,NC-6,NFA-8,NFA-10,Nok-3,Na-1,Ms-0,Mnz-0,Mir-0,Mh-0,Mz-0,Lp2-6,Lp2-2,Lm-2,Nc-1,Mc-0,LL-0,Sei-0,Mv-0,Sg-1,Litva,Sorbo,Sp-0,Sq-1,Sq-8,Stw-0,Su-0,Sus-1,Ta-0,Tamm-2,…	NA
chr1	11205516	11205627	chr3	10600840	10601726	AT3TE44085,AT3TE44080	Litva,In-0,Est,Lp2-6	Col-0,Ove-0,PHW-2,PHW-34,Per-1,Or-0,Old-1,Pi-0,Pt-0,Pu2-23,Pla-0,Pog-0,Pu2-7,Pu2-8,Pro-0,Rak-2,Ra-0,Ragl-1,Qar-8a,Rennes-1,Ren-1,Rld-1,RMX-A02,Ren-11,Rd-0,Rou-0,RMX-A180,RRS-7,Sap-0,Rome-1,Seattle-0,Ob-0,Rhen-1,Se-0,RRS-10,Np-0,Nw-0,Neo-6,NC-6,NFA-8,NFA-10,Nok-3,Na-1,Ms-0,Mnz-0,Mir-0,Mh-0,Mz-0,Lp2-2,Lm-2,Nc-1,Mc-0,LL-0,Sei-0,Mv-0,Sg-1,Sorbo,Sp-0,Sq-1,Sq-8,Stw-0,Su-0,Sus-1,Ta-0,Tamm-2,Bla-1,Sf-1,S…	NA
chr1	11210095	11210215	chr1	16070137	16074320	AT1TE52925	Fi-0,Co,Di-G,Ragl-1,Su-0,La-0,Pt-0,Er-0,Ws-2,Got-22	Col-0,Ove-0,PHW-2,PHW-34,Per-1,Or-0,Old-1,Pi-0,Pu2-23,Pla-0,Pog-0,Pu2-7,Pu2-8,Pro-0,Rak-2,Ra-0,Qar-8a,Rennes-1,Ren-1,Rld-1,RMX-A02,Ren-11,Rd-0,Rou-0,RMX-A180,RRS-7,Sap-0,Rome-1,Seattle-0,Ob-0,Rhen-1,Se-0,RRS-10,Np-0,Nw-0,Neo-6,NC-6,NFA-8,NFA-10,Nok-3,Na-1,Ms-0,Mnz-0,Mir-0,Mh-0,Mz-0,Lp2-6,Lp2-2,Lm-2,Nc-1,Mc-0,LL-0,Sei-0,Mv-0,Sg-1,Litva,Sorbo,Sp-0,Sq-1,Sq-8,Stw-0,Sus-1,Ta-0,Tamm-2,Bla-1,Sf-1,Si-0,T…	young
chr1	11219698	11219840	chr1	22778334	22779072	AT1TE75090	El-0	Col-0,Ove-0,PHW-2,PHW-34,Per-1,Or-0,Old-1,Pi-0,Pt-0,Pu2-23,Pla-0,Pog-0,Pu2-7,Pu2-8,Pro-0,Rak-2,Ra-0,Ragl-1,Qar-8a,Rennes-1,Ren-1,Rld-1,RMX-A02,Ren-11,Rd-0,Rou-0,RMX-A180,RRS-7,Sap-0,Rome-1,Seattle-0,Ob-0,Rhen-1,Se-0,RRS-10,Np-0,Nw-0,Neo-6,NC-6,NFA-8,NFA-10,Nok-3,Na-1,Ms-0,Mnz-0,Mir-0,Mh-0,Mz-0,Lp2-6,Lp2-2,Lm-2,Nc-1,Mc-0,LL-0,Sei-0,Mv-0,Sg-1,Litva,Sorbo,Sp-0,Sq-1,Sq-8,Stw-0,Su-0,Sus-1,Ta-0,Tamm-2,…	NA
chr1	11220126	11220248	chr3	10809929	10810294	AT3TE44945	LL-0	Col-0,Ove-0,PHW-2,PHW-34,Per-1,Or-0,Old-1,Pi-0,Pt-0,Pu2-23,Pla-0,Pog-0,Pu2-7,Pu2-8,Pro-0,Rak-2,Ra-0,Ragl-1,Qar-8a,Rennes-1,Ren-1,Rld-1,RMX-A02,Ren-11,Rd-0,Rou-0,RMX-A180,RRS-7,Sap-0,Rome-1,Seattle-0,Ob-0,Rhen-1,Se-0,RRS-10,Np-0,Nw-0,Neo-6,NC-6,NFA-8,NFA-10,Nok-3,Na-1,Ms-0,Mnz-0,Mir-0,Mh-0,Mz-0,Lp2-6,Lp2-2,Lm-2,Nc-1,Mc-0,Sei-0,Mv-0,Sg-1,Litva,Sorbo,Sp-0,Sq-1,Sq-8,Stw-0,Su-0,Sus-1,Ta-0,Tamm-2,Bla-1…	NA
chr1	11220805	11220869	chr2	11503686	11504304	AT2TE49860	Kas-2	Col-0,Ove-0,PHW-2,PHW-34,Per-1,Or-0,Old-1,Pi-0,Pt-0,Pu2-23,Pla-0,Pog-0,Pu2-7,Pu2-8,Pro-0,Rak-2,Ra-0,Ragl-1,Qar-8a,Rennes-1,Ren-1,Rld-1,RMX-A02,Ren-11,Rd-0,Rou-0,RMX-A180,RRS-7,Sap-0,Rome-1,Seattle-0,Ob-0,Rhen-1,Se-0,RRS-10,Np-0,Nw-0,Neo-6,NC-6,NFA-8,NFA-10,Nok-3,Na-1,Ms-0,Mnz-0,Mir-0,Mh-0,Mz-0,Lp2-6,Lp2-2,Lm-2,Nc-1,Mc-0,LL-0,Sei-0,Mv-0,Sg-1,Litva,Sorbo,Sp-0,Sq-1,Sq-8,Stw-0,Su-0,Sus-1,Ta-0,Tamm-2,…	NA
chr1	11223095	11223151	chr5	9388637	9389338	AT5TE34070	LL-0	Col-0,Ove-0,PHW-2,PHW-34,Per-1,Or-0,Old-1,Pi-0,Pt-0,Pu2-23,Pla-0,Pog-0,Pu2-7,Pu2-8,Pro-0,Rak-2,Ra-0,Ragl-1,Qar-8a,Rennes-1,Ren-1,Rld-1,RMX-A02,Ren-11,Rd-0,Rou-0,RMX-A180,RRS-7,Sap-0,Rome-1,Seattle-0,Ob-0,Rhen-1,Se-0,RRS-10,Np-0,Nw-0,Neo-6,NC-6,NFA-8,NFA-10,Nok-3,Na-1,Ms-0,Mnz-0,Mir-0,Mh-0,Mz-0,Lp2-6,Lp2-2,Lm-2,Nc-1,Mc-0,Sei-0,Mv-0,Sg-1,Litva,Sorbo,Sp-0,Sq-1,Sq-8,Stw-0,Su-0,Sus-1,Ta-0,Tamm-2,Bla-1…	NA
chr1	11223426	11223558	chr5	10151880	10161119	AT5TE36970,AT5TE36975	Kz-9	Col-0,Ove-0,PHW-2,PHW-34,Per-1,Or-0,Old-1,Pi-0,Pt-0,Pu2-23,Pla-0,Pog-0,Pu2-7,Pu2-8,Pro-0,Rak-2,Ra-0,Ragl-1,Qar-8a,Rennes-1,Ren-1,Rld-1,RMX-A02,Ren-11,Rd-0,Rou-0,RMX-A180,RRS-7,Sap-0,Rome-1,Seattle-0,Ob-0,Rhen-1,Se-0,RRS-10,Np-0,Nw-0,Neo-6,NC-6,NFA-8,NFA-10,Nok-3,Na-1,Ms-0,Mnz-0,Mir-0,Mh-0,Mz-0,Lp2-6,Lp2-2,Lm-2,Nc-1,Mc-0,LL-0,Sei-0,Mv-0,Sg-1,Litva,Sorbo,Sp-0,Sq-1,Sq-8,Stw-0,Su-0,Sus-1,Ta-0,Tamm-2,…	NA
chr1	11226979	11227089	chr5	14557744	14559737	AT5TE52345	DraIII-1	Col-0,Ove-0,PHW-2,PHW-34,Per-1,Or-0,Old-1,Pi-0,Pt-0,Pu2-23,Pla-0,Pog-0,Pu2-7,Pu2-8,Pro-0,Rak-2,Ra-0,Ragl-1,Qar-8a,Rennes-1,Ren-1,Rld-1,RMX-A02,Ren-11,Rd-0,Rou-0,RMX-A180,RRS-7,Sap-0,Rome-1,Seattle-0,Ob-0,Rhen-1,Se-0,RRS-10,Np-0,Nw-0,Neo-6,NC-6,NFA-8,NFA-10,Nok-3,Na-1,Ms-0,Mnz-0,Mir-0,Mh-0,Mz-0,Lp2-6,Lp2-2,Lm-2,Nc-1,Mc-0,LL-0,Sei-0,Mv-0,Sg-1,Litva,Sorbo,Sp-0,Sq-1,Sq-8,Stw-0,Su-0,Sus-1,Ta-0,Tamm-2,…	NA
chr1	11227440	11227541	chr1	8453486	8461797	AT1TE27295	Bla-1	Col-0,Ove-0,PHW-2,PHW-34,Per-1,Or-0,Old-1,Pi-0,Pt-0,Pu2-23,Pla-0,Pog-0,Pu2-7,Pu2-8,Pro-0,Rak-2,Ra-0,Ragl-1,Qar-8a,Rennes-1,Ren-1,Rld-1,RMX-A02,Ren-11,Rd-0,Rou-0,RMX-A180,RRS-7,Sap-0,Rome-1,Seattle-0,Ob-0,Rhen-1,Se-0,RRS-10,Np-0,Nw-0,Neo-6,NC-6,NFA-8,NFA-10,Nok-3,Na-1,Ms-0,Mnz-0,Mir-0,Mh-0,Mz-0,Lp2-6,Lp2-2,Lm-2,Nc-1,Mc-0,LL-0,Sei-0,Mv-0,Sg-1,Litva,Sorbo,Sp-0,Sq-1,Sq-8,Stw-0,Su-0,Sus-1,Ta-0,Tamm-2,…	NA
chr1	11242260	11242311	chr2	926131	929956	AT2TE04130	Et-0,Ting-1,Boot-1,Litva,Rou-0,Seattle-0,Kent,Kin-0,Ba-1	Col-0,Ove-0,PHW-2,PHW-34,Per-1,Or-0,Old-1,Pi-0,Pt-0,Pu2-23,Pla-0,Pog-0,Pu2-7,Pu2-8,Pro-0,Rak-2,Ra-0,Ragl-1,Qar-8a,Rennes-1,Ren-1,Rld-1,RMX-A02,Ren-11,Rd-0,RMX-A180,RRS-7,Rome-1,Ob-0,Rhen-1,Se-0,RRS-10,Np-0,Nw-0,Neo-6,NC-6,NFA-8,NFA-10,Nok-3,Na-1,Ms-0,Mnz-0,Mir-0,Mh-0,Mz-0,Lp2-6,Lp2-2,Lm-2,Nc-1,Mc-0,LL-0,Sei-0,Mv-0,Sg-1,Sorbo,Sp-0,Sq-1,Sq-8,Stw-0,Su-0,Sus-1,Ta-0,Tamm-2,Bla-1,Sf-1,Si-0,Tamm-27,Tha-…	young
chr1	11282393	11282547	chr1	13482748	13490426	AT1TE44125	Kas-1,Kas-2	Col-0,Ove-0,PHW-2,PHW-34,Per-1,Or-0,Old-1,Pi-0,Pt-0,Pu2-23,Pla-0,Pog-0,Pu2-7,Pu2-8,Pro-0,Rak-2,Ra-0,Ragl-1,Qar-8a,Rennes-1,Ren-1,Rld-1,RMX-A02,Ren-11,Rd-0,Rou-0,RMX-A180,RRS-7,Sap-0,Rome-1,Seattle-0,Ob-0,Rhen-1,Se-0,RRS-10,Np-0,Nw-0,Neo-6,NC-6,NFA-8,NFA-10,Nok-3,Na-1,Ms-0,Mnz-0,Mir-0,Mh-0,Mz-0,Lp2-6,Lp2-2,Lm-2,Nc-1,Mc-0,LL-0,Sei-0,Mv-0,Sg-1,Litva,Sorbo,Sp-0,Sq-1,Sq-8,Stw-0,Su-0,Sus-1,Ta-0,Tamm-2,…	NA
chr1	11284187	11284230	chr1	13121566	13122033	AT1TE42865	Old-1,Tamm-27,Bg-2,Tamm-2,Ema-1,Cnt-1,Gel-1	Col-0,Ove-0,PHW-2,PHW-34,Per-1,Or-0,Pi-0,Pt-0,Pu2-23,Pla-0,Pog-0,Pu2-7,Pu2-8,Pro-0,Rak-2,Ra-0,Ragl-1,Qar-8a,Rennes-1,Ren-1,Rld-1,RMX-A02,Ren-11,Rd-0,Rou-0,RMX-A180,RRS-7,Sap-0,Rome-1,Seattle-0,Ob-0,Rhen-1,Se-0,RRS-10,Np-0,Nw-0,Neo-6,NC-6,NFA-8,NFA-10,Nok-3,Na-1,Ms-0,Mnz-0,Mir-0,Mh-0,Mz-0,Lp2-6,Lp2-2,Lm-2,Nc-1,Mc-0,LL-0,Sei-0,Mv-0,Sg-1,Litva,Sorbo,Sp-0,Sq-1,Sq-8,Stw-0,Su-0,Sus-1,Ta-0,Bla-1,Sf-1,Si…	young
chr1	11284320	11284385	chr4	13781425	13781584	AT4TE64950	Durh-1	Col-0,Ove-0,PHW-2,PHW-34,Per-1,Or-0,Old-1,Pi-0,Pt-0,Pu2-23,Pla-0,Pog-0,Pu2-7,Pu2-8,Pro-0,Rak-2,Ra-0,Ragl-1,Qar-8a,Rennes-1,Ren-1,Rld-1,RMX-A02,Ren-11,Rd-0,Rou-0,RMX-A180,RRS-7,Sap-0,Rome-1,Seattle-0,Ob-0,Rhen-1,Se-0,RRS-10,Np-0,Nw-0,Neo-6,NC-6,NFA-8,NFA-10,Nok-3,Na-1,Ms-0,Mnz-0,Mir-0,Mh-0,Mz-0,Lp2-6,Lp2-2,Lm-2,Nc-1,Mc-0,LL-0,Sei-0,Mv-0,Sg-1,Sorbo,Sp-0,Sq-1,Sq-8,Stw-0,Su-0,Sus-1,Ta-0,Tamm-2,Bla-1,…	NA
chr1	11284545	11284662	chr3	422486	423446	AT3TE01800,AT3TE01805	Ge-0,Cerv-1,PHW-2,Bl-1,HSm,Hau-0,Bor-1,Nw-0,Krot-0,Bg-2,In-0,Co-1,En-D,Ei-2,Dr-0,Mh-0,Nok-3,Mnz-0,Gr-1,Etna-2,Ren-1,Li-2:1,Na-1,Gu-0,Wei-0,Tha-1,En-2,Se-0,Sf-1,Qar-8a,Ag-0,Koln,Tscha-1	Col-0,Ove-0,PHW-34,Per-1,Or-0,Old-1,Pi-0,Pt-0,Pu2-23,Pla-0,Pog-0,Pu2-7,Pu2-8,Pro-0,Rak-2,Ra-0,Ragl-1,Rennes-1,Rld-1,RMX-A02,Ren-11,Rd-0,Rou-0,RMX-A180,RRS-7,Sap-0,Rome-1,Seattle-0,Ob-0,Rhen-1,RRS-10,Np-0,Neo-6,NC-6,NFA-8,NFA-10,Ms-0,Mir-0,Mz-0,Lp2-6,Lp2-2,Lm-2,Nc-1,Mc-0,LL-0,Sei-0,Mv-0,Sg-1,Litva,Sorbo,Sp-0,Sq-1,Sq-8,Stw-0,Su-0,Sus-1,Ta-0,Tamm-2,Bla-1,Si-0,Tamm-27,Ting-1,Tol-0,Ts-1,Ts-5,Tu-0,Tul-…	mid
chr1	11284730	11284852	chr1	22778334	22779072	AT1TE75090	Bor-4	Col-0,Ove-0,PHW-2,PHW-34,Per-1,Or-0,Old-1,Pi-0,Pt-0,Pu2-23,Pla-0,Pog-0,Pu2-7,Pu2-8,Pro-0,Rak-2,Ra-0,Ragl-1,Qar-8a,Rennes-1,Ren-1,Rld-1,RMX-A02,Ren-11,Rd-0,Rou-0,RMX-A180,RRS-7,Sap-0,Rome-1,Seattle-0,Ob-0,Rhen-1,Se-0,RRS-10,Np-0,Nw-0,Neo-6,NC-6,NFA-8,NFA-10,Nok-3,Na-1,Ms-0,Mnz-0,Mir-0,Mh-0,Mz-0,Lp2-6,Lp2-2,Lm-2,Nc-1,Mc-0,LL-0,Sei-0,Mv-0,Sg-1,Litva,Sorbo,Sp-0,Sq-1,Sq-8,Stw-0,Su-0,Sus-1,Ta-0,Tamm-2,…	NA
chr1	11287604	11287675	chr5	16363910	16364468	AT5TE59090	Do-0,Rennes-1,Got-7,Ren-1	Col-0,Ove-0,PHW-2,PHW-34,Per-1,Or-0,Old-1,Pi-0,Pt-0,Pu2-23,Pla-0,Pog-0,Pu2-7,Pu2-8,Pro-0,Rak-2,Ra-0,Ragl-1,Qar-8a,Rld-1,RMX-A02,Ren-11,Rd-0,Rou-0,RMX-A180,RRS-7,Sap-0,Rome-1,Seattle-0,Ob-0,Rhen-1,Se-0,RRS-10,Np-0,Nw-0,Neo-6,NC-6,NFA-8,NFA-10,Nok-3,Na-1,Ms-0,Mnz-0,Mir-0,Mh-0,Mz-0,Lp2-6,Lp2-2,Lm-2,Nc-1,Mc-0,LL-0,Sei-0,Mv-0,Sg-1,Litva,Sorbo,Sp-0,Sq-1,Sq-8,Stw-0,Su-0,Sus-1,Ta-0,Tamm-2,Bla-1,Sf-1,Si-0…	NA
chr1	11290434	11290506	chr1	10924684	10924715	AT1TE35290	Bl-1	Col-0,Ove-0,PHW-2,PHW-34,Per-1,Or-0,Old-1,Pi-0,Pt-0,Pu2-23,Pla-0,Pog-0,Pu2-7,Pu2-8,Pro-0,Rak-2,Ra-0,Ragl-1,Qar-8a,Rennes-1,Ren-1,Rld-1,RMX-A02,Ren-11,Rd-0,Rou-0,RMX-A180,RRS-7,Sap-0,Rome-1,Seattle-0,Ob-0,Rhen-1,Se-0,RRS-10,Np-0,Nw-0,Neo-6,NC-6,NFA-8,NFA-10,Nok-3,Na-1,Ms-0,Mnz-0,Mir-0,Mh-0,Mz-0,Lp2-6,Lp2-2,Lm-2,Nc-1,Mc-0,LL-0,Sei-0,Mv-0,Sg-1,Litva,Sorbo,Sp-0,Sq-1,Sq-8,Stw-0,Su-0,Sus-1,Ta-0,Tamm-2,…	NA
chr1	11290630	11290751	chr5	9738735	9741902	AT5TE35365,AT5TE35360	DraII-1,Mc-0	Col-0,Ove-0,PHW-2,PHW-34,Per-1,Or-0,Old-1,Pi-0,Pt-0,Pu2-23,Pla-0,Pog-0,Pu2-7,Pu2-8,Pro-0,Rak-2,Ra-0,Ragl-1,Qar-8a,Rennes-1,Ren-1,Rld-1,RMX-A02,Ren-11,Rd-0,Rou-0,RMX-A180,RRS-7,Sap-0,Rome-1,Seattle-0,Ob-0,Rhen-1,Se-0,RRS-10,Np-0,Nw-0,Neo-6,NC-6,NFA-8,NFA-10,Nok-3,Na-1,Ms-0,Mnz-0,Mir-0,Mh-0,Mz-0,Lp2-6,Lp2-2,Lm-2,Nc-1,LL-0,Sei-0,Mv-0,Sg-1,Litva,Sorbo,Sp-0,Sq-1,Sq-8,Stw-0,Su-0,Sus-1,Ta-0,Tamm-2,Bla-1…	NA
chr1	11290789	11290866	chr5	18500733	18501486	AT5TE66580	Ta-0,Ting-1,Bd-0	Col-0,Ove-0,PHW-2,PHW-34,Per-1,Or-0,Old-1,Pi-0,Pt-0,Pu2-23,Pla-0,Pog-0,Pu2-7,Pu2-8,Pro-0,Rak-2,Ra-0,Ragl-1,Qar-8a,Rennes-1,Ren-1,Rld-1,RMX-A02,Ren-11,Rd-0,Rou-0,RMX-A180,RRS-7,Sap-0,Rome-1,Seattle-0,Ob-0,Rhen-1,Se-0,RRS-10,Np-0,Nw-0,Neo-6,NC-6,NFA-8,NFA-10,Nok-3,Na-1,Ms-0,Mnz-0,Mir-0,Mh-0,Mz-0,Lp2-6,Lp2-2,Lm-2,Nc-1,Mc-0,LL-0,Sei-0,Mv-0,Sg-1,Litva,Sorbo,Sp-0,Sq-1,Sq-8,Stw-0,Su-0,Sus-1,Tamm-2,Bla-1…	NA
chr1	11298493	11298527	chr4	6555032	6555518	AT4TE28030	Boot-1,Ema-1	Col-0,Ove-0,PHW-2,PHW-34,Per-1,Or-0,Old-1,Pi-0,Pt-0,Pu2-23,Pla-0,Pog-0,Pu2-7,Pu2-8,Pro-0,Rak-2,Ra-0,Ragl-1,Qar-8a,Rennes-1,Ren-1,Rld-1,RMX-A02,Ren-11,Rd-0,Rou-0,RMX-A180,RRS-7,Sap-0,Rome-1,Seattle-0,Ob-0,Rhen-1,Se-0,RRS-10,Np-0,Nw-0,Neo-6,NC-6,NFA-8,NFA-10,Nok-3,Na-1,Ms-0,Mnz-0,Mir-0,Mh-0,Mz-0,Lp2-6,Lp2-2,Lm-2,Nc-1,Mc-0,LL-0,Sei-0,Mv-0,Sg-1,Litva,Sorbo,Sp-0,Sq-1,Sq-8,Stw-0,Su-0,Sus-1,Ta-0,Tamm-2,…	NA
chr1	11300437	11300503	chr3	11550423	11550552	AT3TE48075	DraIII-1,Mc-0	Col-0,Ove-0,PHW-2,PHW-34,Per-1,Or-0,Old-1,Pi-0,Pt-0,Pu2-23,Pla-0,Pog-0,Pu2-7,Pu2-8,Pro-0,Rak-2,Ra-0,Ragl-1,Qar-8a,Rennes-1,Ren-1,Rld-1,RMX-A02,Ren-11,Rd-0,Rou-0,RMX-A180,RRS-7,Sap-0,Rome-1,Seattle-0,Ob-0,Rhen-1,Se-0,RRS-10,Np-0,Nw-0,Neo-6,NC-6,NFA-8,NFA-10,Nok-3,Na-1,Ms-0,Mnz-0,Mir-0,Mh-0,Mz-0,Lp2-6,Lp2-2,Lm-2,Nc-1,LL-0,Sei-0,Mv-0,Sg-1,Litva,Sorbo,Sp-0,Sq-1,Sq-8,Stw-0,Su-0,Sus-1,Ta-0,Tamm-2,Bla-1…	NA
chr1	11311179	11311281	chr1	4329877	4334393	AT1TE14085	Uk-1,Hau-0,Bor-1,Krot-0,Amel-1,Wc-1,Bla-1,Ts-5,Co-1,En-D,Gie-0,Pu2-23,Is-0,Ren-1,Lip-0,Na-1,Jm-0,Pla-0,Utrecht,Aa-0,Tu-0,Wei-0,Kin-0,Com-1,Got-7,En-1,Et-0,Hey-1,Stw-0,Bs-1,Or-0,Boot-1,Rennes-1,Kas-2,Hs-0,Kas-1,Seattle-0,Pu2-8,Pu2-7	Col-0,Ove-0,PHW-2,PHW-34,Per-1,Old-1,Pi-0,Pt-0,Pog-0,Pro-0,Rak-2,Ra-0,Ragl-1,Qar-8a,Rld-1,RMX-A02,Ren-11,Rd-0,Rou-0,RMX-A180,RRS-7,Sap-0,Rome-1,Ob-0,Rhen-1,Se-0,RRS-10,Np-0,Nw-0,Neo-6,NC-6,NFA-8,NFA-10,Nok-3,Ms-0,Mnz-0,Mir-0,Mh-0,Mz-0,Lp2-6,Lp2-2,Lm-2,Nc-1,Mc-0,LL-0,Sei-0,Mv-0,Sg-1,Litva,Sorbo,Sp-0,Sq-1,Sq-8,Su-0,Sus-1,Ta-0,Tamm-2,Sf-1,Si-0,Tamm-27,Tha-1,Ting-1,Tol-0,Ts-1,Tscha-1,Tul-0,Ty-0,Uod-1…	young
chr1	11321020	11321102	chr1	18553123	18553622	AT1TE61480	Chi-0	Col-0,Ove-0,PHW-2,PHW-34,Per-1,Or-0,Old-1,Pi-0,Pt-0,Pu2-23,Pla-0,Pog-0,Pu2-7,Pu2-8,Pro-0,Rak-2,Ra-0,Ragl-1,Qar-8a,Rennes-1,Ren-1,Rld-1,RMX-A02,Ren-11,Rd-0,Rou-0,RRS-7,Sap-0,Rome-1,Seattle-0,Ob-0,Rhen-1,Se-0,RRS-10,Np-0,Nw-0,Neo-6,NC-6,NFA-8,NFA-10,Nok-3,Na-1,Ms-0,Mnz-0,Mir-0,Mh-0,Mz-0,Lp2-6,Lp2-2,Lm-2,Nc-1,Mc-0,LL-0,Sei-0,Mv-0,Sg-1,Litva,Sorbo,Sp-0,Sq-1,Sq-8,Stw-0,Su-0,Sus-1,Ta-0,Tamm-2,Bla-1,Sf-…	NA
chr1	11321026	11321153	chr3	12572745	12572898	AT3TE51770	Tscha-1,Pi-0	Col-0,Ove-0,PHW-2,PHW-34,Per-1,Or-0,Old-1,Pt-0,Pu2-23,Pla-0,Pog-0,Pu2-7,Pu2-8,Pro-0,Rak-2,Ra-0,Ragl-1,Qar-8a,Rennes-1,Ren-1,Rld-1,RMX-A02,Ren-11,Rd-0,Rou-0,RRS-7,Sap-0,Rome-1,Seattle-0,Ob-0,Rhen-1,Se-0,RRS-10,Np-0,Nw-0,Neo-6,NC-6,NFA-8,NFA-10,Nok-3,Na-1,Ms-0,Mnz-0,Mir-0,Mh-0,Mz-0,Lp2-6,Lp2-2,Lm-2,Nc-1,Mc-0,LL-0,Sei-0,Mv-0,Sg-1,Litva,Sorbo,Sp-0,Sq-1,Sq-8,Stw-0,Su-0,Sus-1,Ta-0,Tamm-2,Bla-1,Sf-1,Si-…	NA
[truncated: 12,684 more rows]
