# Supplementary material for: Population scale mapping of transposable element diversity reveals links to gene regulation and epigenomic variation
Source: eLife. 2016 Dec 2;5:e20777. doi: 10.7554/eLife.20777 (PMC5167521; doi:10.7554/eLife.20777)
Supplement: Figure 2—source data 2. — List of all TE absence variants identified in the global population of 216 Arabidopsis accessions. DOI: http://dx.doi.org/10.7554/eLife.20777.010 [file elife-20777-fig2-data2.gz › deletions.tsv]

chr	start	stop	strand	TE	Accessions_with_deletion	Accessions_without_deletion	Age
chr1	17024	18924	+	AT1TE00025	Hey-1,Kz-9,Per-1,Kas-2,Su-0,Dr-0,Neo-6,Utrecht,Rubezhnoe-1,Ann-1,Tamm-2,Tamm-27,Etna-2	Col-0,Ove-0,PHW-2,PHW-34,Or-0,Old-1,Pi-0,Pt-0,Pu2-23,Pla-0,Pog-0,Pu2-7,Pu2-8,Pro-0,Rak-2,Ragl-1,Qar-8a,Rennes-1,Ren-1,Rld-1,RMX-A02,Ren-11,Rd-0,Rou-0,RMX-A180,RRS-7,Sap-0,Rome-1,Seattle-0,Ob-0,Rhen-1,Se-0,RRS-10,Np-0,Nw-0,NC-6,NFA-8,NFA-10,Nok-3,Na-1,Ms-0,Mnz-0,Mir-0,Mh-0,Mz-0,Lp2-6,Lp2-2,Lm-2,Nc-1,Mc-0,LL-0,Sei-0,Mv-0,Sg-1,Litva,Sorbo,Sp-0,Sq-1,Sq-8,Stw-0,Sus-1,Ta-0,Bla-1,Sf-1,Si-0,Tha-1,Ting-1,…	NA
chr1	18331	18642	-	AT1TE00030	Bor-4,Bor-1,Tamm-2,Bla-1,Su-0,Dr-0,Ann-1,Etna-2,RRS-7,Kz-9,Utrecht,Aa-0,DraIII-1,Hey-1,Co,Kas-1,Per-1,Kas-2,Neo-6,Rubezhnoe-1,Qar-8a,DraII-1,Tamm-27	Col-0,Ove-0,PHW-2,PHW-34,Or-0,Old-1,Pi-0,Pt-0,Pu2-23,Pla-0,Pog-0,Pu2-7,Pu2-8,Pro-0,Rak-2,Ra-0,Ragl-1,Rennes-1,Ren-1,Rld-1,RMX-A02,Ren-11,Rd-0,Rou-0,RMX-A180,Sap-0,Rome-1,Seattle-0,Ob-0,Rhen-1,Se-0,RRS-10,Np-0,Nw-0,NC-6,NFA-8,NFA-10,Nok-3,Na-1,Ms-0,Mnz-0,Mir-0,Mh-0,Mz-0,Lp2-6,Lp2-2,Lm-2,Nc-1,Mc-0,LL-0,Sei-0,Mv-0,Sg-1,Litva,Sorbo,Sp-0,Sq-1,Sq-8,Stw-0,Sus-1,Ta-0,Sf-1,Si-0,Tha-1,Ting-1,Tol-0,Ts-1,Ts-…	NA
chr1	55676	56576	+	AT1TE00150	Hod,Uk-1,Baa-1,Fr-2,Tamm-2,Ta-0,Bla-1,Ga-0,Ob-0,Ann-1,Do-0,Sap-0,Uod-7,Tamm-27,Uod-1,Kz-9,Ak-1,Lisse,CIBC-5,Tu-0,Nc-1,En-2,Hey-1,Si-0,Kil-0,Lp2-6,Jm-0,Per-1,Kas-2,Kas-1,Neo-6,Rubezhnoe-1,Qar-8a,Er-0,Pu2-7,Ba-1	Col-0,Ove-0,PHW-2,PHW-34,Or-0,Old-1,Pi-0,Pt-0,Pu2-23,Pla-0,Pog-0,Pu2-8,Pro-0,Rak-2,Ra-0,Ragl-1,Rennes-1,Ren-1,Rld-1,RMX-A02,Ren-11,Rd-0,Rou-0,RMX-A180,RRS-7,Rome-1,Seattle-0,Rhen-1,Se-0,RRS-10,Np-0,Nw-0,NC-6,NFA-8,NFA-10,Nok-3,Na-1,Ms-0,Mnz-0,Mir-0,Mh-0,Mz-0,Lp2-2,Lm-2,Mc-0,LL-0,Sei-0,Mv-0,Sg-1,Litva,Sorbo,Sp-0,Sq-1,Sq-8,Stw-0,Su-0,Sus-1,Sf-1,Tha-1,Ting-1,Tol-0,Ts-1,Ts-5,Tscha-1,Tul-0,Ty-0,Utrech…	old
chr1	76844	77500	+	AT1TE00220	Ven-1,Cal-0,Ws-2,Hau-0,Ty-0,Pt-0,Krot-0,Bg-2,Fi-0,Knox-18,Sq-8,Ga-0,En-D,Ragl-1,Su-0,Nok-3,Mnz-0,Old-1,Gel-1,Hh-0,An-1,Gy-0,Kro-0,Ko-2,Lm-2,CIBC-5,Mc-0,Hn-0,Tha-1,Pog-0,En-1,DraIII-1,Or-0,Got-22,Wt-5,Boot-1,Bik-1,Per-1,Rhen-1,Hs-0,Wc-1,Benk-1,CIBC-17,Koln,DraII-1	Col-0,Ove-0,PHW-2,PHW-34,Pi-0,Pu2-23,Pla-0,Pu2-7,Pu2-8,Pro-0,Rak-2,Ra-0,Qar-8a,Rennes-1,Ren-1,Rld-1,RMX-A02,Ren-11,Rd-0,Rou-0,RMX-A180,RRS-7,Sap-0,Rome-1,Seattle-0,Ob-0,Se-0,RRS-10,Np-0,Nw-0,Neo-6,NC-6,NFA-8,NFA-10,Na-1,Ms-0,Mir-0,Mh-0,Mz-0,Lp2-6,Lp2-2,Nc-1,LL-0,Sei-0,Mv-0,Sg-1,Litva,Sorbo,Sp-0,Sq-1,Stw-0,Sus-1,Ta-0,Tamm-2,Bla-1,Sf-1,Si-0,Tamm-27,Ting-1,Tol-0,Ts-1,Ts-5,Tscha-1,Tu-0,Tul-0,Uk-1,Uod…	old
chr1	257710	258629	-	AT1TE00840	Cvi-0,Uod-7,HR-10,Rome-1,Bor-4,Ema-1,Pna-17,Fi-0,Rd-0,Co-1,Sq-1,Ren-11,Gel-1,Pu2-23,Ren-1,Tha-1,NFA-8,Abd-0,En-1,Anz-0,Got-22,HR-5,Rennes-1,Boot-1,CIBC-17,Koln,Etna-2,Cnt-1	Col-0,Ove-0,PHW-2,PHW-34,Per-1,Or-0,Old-1,Pi-0,Pt-0,Pla-0,Pog-0,Pu2-7,Pu2-8,Pro-0,Rak-2,Ra-0,Ragl-1,Qar-8a,Rld-1,RMX-A02,Rou-0,RMX-A180,RRS-7,Sap-0,Seattle-0,Ob-0,Rhen-1,Se-0,RRS-10,Np-0,Nw-0,Neo-6,NC-6,NFA-10,Nok-3,Na-1,Ms-0,Mnz-0,Mir-0,Mh-0,Mz-0,Lp2-6,Lp2-2,Lm-2,Nc-1,Mc-0,LL-0,Sei-0,Mv-0,Sg-1,Litva,Sorbo,Sp-0,Sq-8,Stw-0,Su-0,Sus-1,Ta-0,Tamm-2,Bla-1,Sf-1,Si-0,Tamm-27,Ting-1,Tol-0,Ts-1,Ts-5,Tscha…	mid
chr1	258630	258712	-	AT1TE00845	Fi-0,Pu2-23,NFA-8,Got-22,Sq-1,Boot-1,Ren-11,Rd-0,Ren-1,HR-10,HR-5,Pna-17,Rennes-1,Anz-0,Ema-1,Abd-0,Cnt-1,Gel-1	Col-0,Ove-0,PHW-2,PHW-34,Per-1,Or-0,Old-1,Pi-0,Pt-0,Pla-0,Pog-0,Pu2-7,Pu2-8,Pro-0,Rak-2,Ra-0,Ragl-1,Qar-8a,Rld-1,RMX-A02,Rou-0,RMX-A180,RRS-7,Sap-0,Rome-1,Seattle-0,Ob-0,Rhen-1,Se-0,RRS-10,Np-0,Nw-0,Neo-6,NC-6,NFA-10,Nok-3,Na-1,Ms-0,Mnz-0,Mir-0,Mh-0,Mz-0,Lp2-6,Lp2-2,Lm-2,Nc-1,Mc-0,LL-0,Sei-0,Mv-0,Sg-1,Litva,Sorbo,Sp-0,Sq-8,Stw-0,Su-0,Sus-1,Ta-0,Tamm-2,Bla-1,Sf-1,Si-0,Tamm-27,Tha-1,Ting-1,Tol-0,Ts…	young
chr1	349928	349969	-	AT1TE01140	Rubezhnoe-1,Ms-0,HR-10,Ber,Ty-0,Fi-0,In-0,Knox-18,Yo-0,Ei-2,Nok-3,Gel-1,Jl-3,RMX-A180,Wt-5,Ra-0,Lm-2,Tu-0,Mc-0,Hn-0,Com-1,Pog-0,NC-6,Wc-1,Qar-8a,Rennes-1,Kro-0,Ba-1,Le-0,Anholt-1,Cerv-1,Kondara,Rome-1,Rd-0,Co-1,Ema-1,Ren-11,Seattle-0,Ragl-1,Su-0,Ann-1,Gr-1,Rhen-1,Wl-0,Sus-1,Ren-1,Utrecht,Aa-0,Kb-0,Got-7,Bsch-0,Stw-0,Anz-0,Ove-0,Si-0,Kas-1,Per-1,Kas-2,Chi-0,Rou-0,Ts-5,Cnt-1,Chat-1,PHW-2,Bl-1,Fr-2,…	Col-0,Or-0,Pt-0,Pu2-7,Pu2-8,Rak-2,Rld-1,RRS-7,Sap-0,RRS-10,Np-0,Nw-0,Na-1,Mh-0,Mz-0,Lp2-6,Lp2-2,Nc-1,Mv-0,Sg-1,Litva,Sp-0,Ta-0,Ting-1,Tol-0,Tul-0,Uk-1,Uod-1,Ven-1,Wa-1,Wei-0,Zdr-1,Bik-1,Bor-1,Bs-1,Bu-0,Ca-0,Buckhorn-Pass,Co,Dem-4,Da_1_-12,Di-G,Dr-0,DraII-1,Duk,Dra-0,Gre-0,El-0,En-2,Er-0,Do-0,Gie-0,Gifu-2,Gu-0,Ha-0,Hod,Hau-0,Hh-0,HSm,Is-0,Jm-0,Kelsterbach-4,Kent,Kil-0,Knox-10,Ko-2,Koln,Krot-0,Kyot…	old
chr1	431310	431469	+	AT1TE01390	Est,Cerv-1,LL-0,Bl-1,Fr-2,Pna-17,Ber,Got-7,Bla-1,Rd-0,Rubezhnoe-1,Ren-11,Seattle-0,Ob-0,Vind-1,Gr-1,Gel-1,Wt-5,Rhen-1,Ren-1,Lip-0,Ang-0,Lm-2,Kin-0,Mir-0,NFA-8,Se-0,Com-1,Rennes-1,Altai-5,Rou-0,Ts-5,Benk-1,Ts-1,Appt-1,Utrecht,Sq-1,Es-0	Col-0,Ove-0,PHW-2,PHW-34,Per-1,Or-0,Old-1,Pt-0,Pu2-23,Pla-0,Pog-0,Pu2-7,Pu2-8,Pro-0,Rak-2,Ra-0,Ragl-1,Qar-8a,Rld-1,RMX-A02,RMX-A180,RRS-7,Sap-0,Rome-1,RRS-10,Np-0,Nw-0,Neo-6,NC-6,NFA-10,Nok-3,Na-1,Ms-0,Mnz-0,Mh-0,Mz-0,Lp2-6,Lp2-2,Nc-1,Mc-0,Sei-0,Mv-0,Sg-1,Litva,Sorbo,Sp-0,Sq-8,Stw-0,Su-0,Sus-1,Ta-0,Tamm-2,Sf-1,Si-0,Tamm-27,Tha-1,Ting-1,Tol-0,Tscha-1,Tu-0,Tul-0,Ty-0,Uk-1,Uod-1,Uod-7,Van-0,Ven-1,Wa…	old
chr1	431474	431916	-	AT1TE01395	Est,Cerv-1,LL-0,Bl-1,Fr-2,Pna-17,Ber,Got-7,Bla-1,Rd-0,Rubezhnoe-1,Ren-11,Seattle-0,Ob-0,Vind-1,Gr-1,Gel-1,Wt-5,Rhen-1,Ren-1,Lip-0,Ang-0,Lm-2,Kin-0,Mir-0,NFA-8,Se-0,Com-1,Rennes-1,Altai-5,Rou-0,Ts-5,Benk-1,Ts-1,Appt-1,Utrecht,Sq-1,Es-0	Col-0,Ove-0,PHW-34,Per-1,Or-0,Pi-0,Pt-0,Pla-0,Pog-0,Pu2-7,Pu2-8,Pro-0,Ra-0,Ragl-1,Qar-8a,RMX-A02,RMX-A180,RRS-7,Sap-0,RRS-10,Np-0,Nw-0,NC-6,NFA-10,Nok-3,Na-1,Ms-0,Mnz-0,Mh-0,Mz-0,Lp2-6,Lp2-2,Nc-1,Mc-0,Sei-0,Mv-0,Sg-1,Litva,Sorbo,Sp-0,Sq-8,Stw-0,Su-0,Sus-1,Ta-0,Tamm-2,Sf-1,Si-0,Tha-1,Ting-1,Tol-0,Tscha-1,Tul-0,Ty-0,Uk-1,Uod-1,Uod-7,Ven-1,Wa-1,Wei-0,Westkar-4,Wl-0,Ws-2,Yo-0,Zdr-1,Bik-1,Bg-2,Bor-4,B…	old
chr1	431917	432073	+	AT1TE01400	Est,Cerv-1,LL-0,Bl-1,Fr-2,Pna-17,Ber,Got-7,Bla-1,Rd-0,Rubezhnoe-1,Ren-11,Seattle-0,Ob-0,Vind-1,Gr-1,Gel-1,Wt-5,Rhen-1,Ren-1,Lip-0,Ang-0,Lm-2,Kin-0,Mir-0,NFA-8,Se-0,Com-1,Rennes-1,Altai-5,Rou-0,Ts-5,Benk-1,Ts-1,Appt-1,Utrecht,Sq-1,Es-0	Col-0,Ove-0,PHW-2,PHW-34,Per-1,Or-0,Old-1,Pi-0,Pt-0,Pu2-23,Pla-0,Pog-0,Pu2-7,Pu2-8,Pro-0,Rak-2,Ra-0,Ragl-1,Qar-8a,Rld-1,RMX-A02,RMX-A180,RRS-7,Sap-0,Rome-1,RRS-10,Np-0,Nw-0,Neo-6,NC-6,NFA-10,Nok-3,Na-1,Mnz-0,Mh-0,Mz-0,Lp2-6,Lp2-2,Nc-1,Mc-0,Sei-0,Mv-0,Sg-1,Litva,Sorbo,Sp-0,Sq-8,Stw-0,Su-0,Sus-1,Ta-0,Tamm-2,Sf-1,Si-0,Tamm-27,Tha-1,Ting-1,Tol-0,Tscha-1,Tu-0,Tul-0,Ty-0,Uk-1,Uod-1,Uod-7,Van-0,Ven-1,Wa…	old
chr1	432995	433837	-	AT1TE01405	Ms-0,HR-10,Ber,Ty-0,Pt-0,Fi-0,Gre-0,Knox-10,Mh-0,Nok-3,Gel-1,Rak-2,Jl-3,RMX-A180,Wt-5,Ra-0,Tu-0,Mc-0,Hn-0,Pog-0,NC-6,Wc-1,Qar-8a,Rennes-1,Kelsterbach-4,Ba-1,Cnt-1,Anholt-1,Cerv-1,Kondara,Rd-0,Co-1,Ema-1,Ren-11,Ragl-1,Su-0,Wil-1,Ann-1,Gr-1,An-1,Ren-1,In-0,Utrecht,Yo-0,Kb-0,Bsch-0,Stw-0,Anz-0,Ove-0,Si-0,Boot-1,Kas-2,Chi-0,Rhen-1,Rou-0,Ts-1,El-0,Dem-4,Chat-1,PHW-2,Bl-1,Fr-2,Bg-2,RMX-A02,Je-0,Sq-8,Bl…	Col-0,Per-1,Or-0,Pu2-7,Pu2-8,Rld-1,RRS-7,Sap-0,Rome-1,Seattle-0,Np-0,Nw-0,Na-1,Mz-0,Lp2-6,Lp2-2,Lm-2,Nc-1,Sg-1,Litva,Sp-0,Sus-1,Ta-0,Tamm-27,Ting-1,Ts-5,Uk-1,Uod-1,Ven-1,Wa-1,Wei-0,Wl-0,Ws-2,Zdr-1,Bik-1,Bor-4,Bor-1,Bs-1,Bu-0,Ca-0,Co,Com-1,Da_1_-12,Di-G,Dr-0,DraII-1,DraIII-1,Duk,Dra-0,Ei-2,En-2,Er-0,Est,Do-0,Gie-0,Gifu-2,Gu-0,Got-7,Ha-0,Ga-0,Hh-0,HSm,Jm-0,Kent,Kil-0,Knox-18,Ko-2,Koln,Kro-0,Krot-0,…	old
chr1	540417	540985	-	AT1TE01750	Anholt-1,Est,Cerv-1,Chat-1,Baa-1,Ren-11,Sq-1,LL-0,Bl-1,HR-10,Rome-1,Fr-2,Tol-0,Nw-0,Bg-2,Pna-17,Rou-0,Gre-0,Knox-18,Bla-1,Yo-0,Bch-1,Lip-0,Ei-2,Kb-0,Le-0,Kl-5,Wc-1,RRS-10,Ema-1,Knox-10,Gifu-2,Buckhorn-Pass,Se-0,Sf-1,Ts-1,Seattle-0,RRS-7,Rhen-1,Ts-5,Lisse,Ren-1,Pro-0,Ra-0,In-0,Gy-0,Kin-0,PHW-2,Ang-0,Sq-8,Lm-2,CIBC-5,Wei-0,Ber,Hn-0,NFA-8,Got-7,Abd-0,Mnz-0,Et-0,Pla-0,Ove-0,Ha-0,Boot-1,Rennes-1,Tul-0…	Col-0,PHW-34,Per-1,Or-0,Pi-0,Pt-0,Pu2-23,Pog-0,Pu2-7,Pu2-8,Rak-2,Ragl-1,Qar-8a,Rld-1,RMX-A02,Rd-0,RMX-A180,Sap-0,Np-0,Neo-6,NFA-10,Nok-3,Na-1,Ms-0,Mir-0,Mh-0,Mz-0,Lp2-6,Lp2-2,Nc-1,Mc-0,Sei-0,Sg-1,Litva,Sorbo,Sp-0,Stw-0,Sus-1,Ta-0,Si-0,Tamm-27,Tha-1,Ting-1,Tu-0,Ty-0,Uk-1,Uod-1,Uod-7,Van-0,Ven-1,Vind-1,Wa-1,Westkar-4,Wil-1,Wl-0,Ws-2,Wt-5,Zal-1,Rubezhnoe-1,Bik-1,Bor-4,Bor-1,Bsch-0,Bs-1,Bu-0,Br-0,Ca-…	old
chr1	587410	588054	-	AT1TE01910	Uk-1,HR-10,HSm,La-0,Pro-0,Sp-0,Pt-0,Fi-0,Gre-0,Knox-10,Nok-3,Gel-1,RMX-A180,Wt-5,Lm-2,Mc-0,Gifu-2,Hn-0,Np-0,Com-1,Rennes-1,Ty-0,NC-6,Bu-0,Le-0,Anholt-1,Cerv-1,Rome-1,Rd-0,Co-1,Ema-1,Ren-11,Su-0,Ann-1,Di-G,Ren-1,In-0,Utrecht,Kb-0,Got-7,Boot-1,Tamm-27,Rou-0,Cnt-1,Koln,Pu2-7,Ven-1,Chat-1,Fr-2,Bd-0,Tamm-2,Bg-2,RMX-A02,Cal-0,Buckhorn-Pass,Se-0,Vind-1,Tol-0,Gy-0,Ang-0,Kin-0,Tha-1,Abd-0,Got-22,HR-5,Tul-…	Col-0,Ove-0,PHW-2,PHW-34,Per-1,Or-0,Pi-0,Pla-0,Pu2-8,Rak-2,Ragl-1,Qar-8a,Rld-1,RRS-7,Sap-0,Nw-0,Neo-6,NFA-8,NFA-10,Na-1,Ms-0,Mir-0,Mh-0,Mz-0,Lp2-2,Nc-1,LL-0,Sei-0,Sg-1,Litva,Sorbo,Sq-1,Sq-8,Stw-0,Sus-1,Ta-0,Bla-1,Si-0,Ting-1,Ts-1,Ts-5,Tu-0,Uod-1,Uod-7,Wa-1,Wc-1,Wei-0,Westkar-4,Wil-1,Ws-2,Zal-1,Rubezhnoe-1,Bik-1,Bl-1,Bor-4,Bor-1,Bsch-0,Ber,Bs-1,Br-0,Ca-0,Co,Chi-0,Da_1_-12,Dr-0,DraII-1,DraIII-1,Duk…	old
chr1	588055	588182	+	AT1TE01915	Qar-8a	Col-0,Ove-0,PHW-2,PHW-34,Per-1,Or-0,Old-1,Pi-0,Pt-0,Pu2-23,Pla-0,Pog-0,Pu2-7,Pu2-8,Pro-0,Rak-2,Ra-0,Ragl-1,Rennes-1,Ren-1,Rld-1,RMX-A02,Ren-11,Rd-0,Rou-0,RMX-A180,RRS-7,Sap-0,Rome-1,Seattle-0,Ob-0,Rhen-1,Se-0,RRS-10,Np-0,Nw-0,Neo-6,NC-6,NFA-8,NFA-10,Nok-3,Na-1,Ms-0,Mnz-0,Mir-0,Mh-0,Mz-0,Lp2-6,Lp2-2,Lm-2,Nc-1,Mc-0,LL-0,Sei-0,Mv-0,Sg-1,Litva,Sorbo,Sp-0,Sq-1,Sq-8,Stw-0,Su-0,Sus-1,Ta-0,Tamm-2,Bla-1,S…	NA
chr1	846664	847739	+	AT1TE02770	Je-0,Uod-7,Dja-1,Altai-5,Kondara,Westkar-4,Buckhorn-Pass,Zal-1	Col-0,Ove-0,PHW-2,PHW-34,Per-1,Or-0,Old-1,Pi-0,Pt-0,Pu2-23,Pla-0,Pog-0,Pu2-7,Pu2-8,Pro-0,Rak-2,Ra-0,Ragl-1,Qar-8a,Rennes-1,Ren-1,Rld-1,RMX-A02,Ren-11,Rd-0,Rou-0,RMX-A180,RRS-7,Sap-0,Rome-1,Seattle-0,Ob-0,Rhen-1,Se-0,RRS-10,Np-0,Nw-0,Neo-6,NC-6,NFA-8,NFA-10,Nok-3,Na-1,Ms-0,Mnz-0,Mir-0,Mh-0,Mz-0,Lp2-6,Lp2-2,Lm-2,Nc-1,Mc-0,LL-0,Sei-0,Mv-0,Sg-1,Litva,Sorbo,Sp-0,Sq-1,Sq-8,Stw-0,Su-0,Sus-1,Ta-0,Tamm-2,…	NA
chr1	1160069	1161330	+	AT1TE03785	Rou-0,Lp2-2,Got-22,Lp2-6,PHW-2,Wil-1,Ren-11,NC-6,NFA-10,CIBC-17,RRS-10,Pt-0,Buckhorn-Pass,PHW-34,Bsch-0,En-1	Col-0,Ove-0,Per-1,Or-0,Old-1,Pi-0,Pu2-23,Pla-0,Pog-0,Pu2-7,Pu2-8,Pro-0,Rak-2,Ragl-1,Qar-8a,Rennes-1,Ren-1,Rld-1,RMX-A02,Rd-0,RMX-A180,RRS-7,Sap-0,Rome-1,Seattle-0,Ob-0,Rhen-1,Se-0,Np-0,Nw-0,Neo-6,NFA-8,Nok-3,Na-1,Ms-0,Mnz-0,Mir-0,Mh-0,Mz-0,Lm-2,Nc-1,Mc-0,LL-0,Sei-0,Mv-0,Sg-1,Litva,Sorbo,Sp-0,Sq-1,Sq-8,Stw-0,Su-0,Sus-1,Ta-0,Bla-1,Sf-1,Si-0,Tamm-27,Tha-1,Ting-1,Tol-0,Ts-1,Ts-5,Tscha-1,Tu-0,Tul-0,Ty…	young
chr1	1194345	1195166	+	AT1TE03900	Ms-0,HSm,La-0,Sp-0,Krot-0,Fi-0,Knox-18,Ei-2,Wa-1,Etna-2,Rak-2,Jl-3,Li-2:1,Mc-0,Mz-0,Np-0,Ha-0,Rennes-1,Jm-0,Qar-8a,Le-0,Cerv-1,Litva,Kondara,Rome-1,Nw-0,Co-1,Ren-11,Ragl-1,Su-0,Ann-1,An-1,Di-G,Sus-1,Ren-1,Wei-0,Stw-0,Pla-0,Or-0,Kas-1,Per-1,Kas-2,Chi-0,Rhen-1,Pu2-8,Er-0,Duk,Fr-2,Bd-0,Ta-0,Bg-2,Sq-1,Sap-0,Dra-0,Dja-1,Lisse,Wc-1,Ang-0,Si-0,Tha-1,Hey-1,Got-22,Bu-0,Bik-1,Neo-6,Db-1,Hod,Cvi-0,Baa-1,Rld…	Col-0,Ove-0,PHW-2,Old-1,Pi-0,Pt-0,Pu2-23,Pog-0,Pu2-7,Pro-0,Ra-0,RMX-A02,Rd-0,Rou-0,RMX-A180,Seattle-0,Ob-0,RRS-10,NC-6,NFA-8,Nok-3,Na-1,Mnz-0,Mir-0,Mh-0,Lm-2,Nc-1,LL-0,Sei-0,Mv-0,Sg-1,Sq-8,Tamm-2,Bla-1,Tamm-27,Tol-0,Ts-1,Ts-5,Tu-0,Tul-0,Ty-0,Uk-1,Uod-1,Utrecht,Ven-1,Vind-1,Wil-1,Wl-0,Wt-5,Yo-0,Rubezhnoe-1,Bl-1,Benk-1,Boot-1,Bsch-0,Ber,Bs-1,Br-0,Ca-0,Cal-0,CIBC-17,Buckhorn-Pass,Cnt-1,Co,Com-1,Chat…	old
chr1	1275795	1276621	-	AT1TE04165	Etna-2	Col-0,Ove-0,PHW-2,PHW-34,Per-1,Or-0,Old-1,Pi-0,Pt-0,Pu2-23,Pla-0,Pog-0,Pu2-7,Pu2-8,Pro-0,Rak-2,Ragl-1,Qar-8a,Rennes-1,Ren-1,Rld-1,RMX-A02,Ren-11,Rd-0,Rou-0,RMX-A180,RRS-7,Sap-0,Rome-1,Seattle-0,Ob-0,Rhen-1,Se-0,RRS-10,Np-0,Nw-0,Neo-6,NC-6,NFA-8,NFA-10,Nok-3,Na-1,Ms-0,Mnz-0,Mir-0,Mh-0,Mz-0,Lp2-6,Lp2-2,Lm-2,Nc-1,Mc-0,LL-0,Sei-0,Mv-0,Sg-1,Litva,Sorbo,Sp-0,Sq-1,Sq-8,Stw-0,Su-0,Sus-1,Ta-0,Tamm-2,Bla-1…	NA
chr1	1430272	1430424	-	AT1TE04660	Rubezhnoe-1,Uk-1,Ms-0,HR-10,HSm,Kin-0,La-0,Kent,Pt-0,Krot-0,Amel-1,Fi-0,Gre-0,Knox-18,Appt-1,Knox-10,Yo-0,Mh-0,Nok-3,Wa-1,Gel-1,Rak-2,Jl-3,RMX-A180,Wt-5,Ra-0,Li-2:1,Na-1,Gu-0,Lm-2,Mc-0,Gifu-2,Hn-0,Mz-0,Np-0,Bs-1,Com-1,DraIII-1,Ha-0,Pog-0,Ty-0,NC-6,Jm-0,Wl-0,Qar-8a,Rennes-1,Kro-0,Ba-1,Cnt-1,Anholt-1,Cerv-1,Sp-0,Litva,Kondara,Rome-1,Nw-0,Sorbo,Bu-0,Rd-0,Co-1,Ema-1,Ren-11,Seattle-0,Ragl-1,Gie-0,Wil-…	Col-0,PHW-34,NFA-8,Bla-1,Tu-0,Van-0,Bik-1,Benk-1,Ei-2,En-2,Hh-0,Kelsterbach-4,Lan-0,Ak-1,Anz-0	young
chr1	1430437	1430836	+	AT1TE04665	Rubezhnoe-1,Uk-1,Ms-0,HR-10,HSm,Kin-0,La-0,Kent,Pt-0,Krot-0,Amel-1,Fi-0,Gre-0,Knox-18,Appt-1,Knox-10,Yo-0,Mh-0,Nok-3,Wa-1,Gel-1,Rak-2,Jl-3,RMX-A180,Wt-5,Ra-0,Li-2:1,Na-1,Gu-0,Lm-2,Mc-0,Gifu-2,Hn-0,Mz-0,Np-0,Bs-1,Com-1,DraIII-1,Ha-0,Pog-0,Ty-0,NC-6,Jm-0,Wl-0,Qar-8a,Rennes-1,Kro-0,Ba-1,Cnt-1,Anholt-1,Cerv-1,Sp-0,Litva,Kondara,Rome-1,Nw-0,Sorbo,Bu-0,Rd-0,Co-1,Ema-1,Ren-11,Seattle-0,Ragl-1,Gie-0,Wil-…	Col-0,PHW-34,NFA-8,Bla-1,Tu-0,Van-0,Bik-1,Benk-1,Ei-2,En-2,Hh-0,Kelsterbach-4,Lan-0,Ak-1,Anz-0	young
chr1	1430837	1430859	+	AT1TE04670	Rubezhnoe-1,Uk-1,Ms-0,HR-10,HSm,Kin-0,La-0,Kent,Pt-0,Krot-0,Amel-1,Fi-0,Gre-0,Knox-18,Appt-1,Knox-10,Yo-0,Mh-0,Nok-3,Wa-1,Gel-1,Rak-2,Jl-3,RMX-A180,Wt-5,Ra-0,Li-2:1,Na-1,Gu-0,Lm-2,Mc-0,Gifu-2,Hn-0,Mz-0,Np-0,Bs-1,Com-1,DraIII-1,Ha-0,Pog-0,Ty-0,NC-6,Jm-0,Wl-0,Qar-8a,Rennes-1,Kro-0,Ba-1,Cnt-1,Anholt-1,Cerv-1,Sp-0,Litva,Kondara,Rome-1,Nw-0,Sorbo,Bu-0,Rd-0,Co-1,Ema-1,Ren-11,Seattle-0,Ragl-1,Gie-0,Wil-…	Col-0,PHW-34,NFA-8,Bla-1,Tu-0,Van-0,Bik-1,Benk-1,Ei-2,En-2,Hh-0,Kelsterbach-4,Lan-0,Ak-1,Anz-0	young
chr1	1430869	1431028	-	AT1TE04675	Rubezhnoe-1,Uk-1,Ms-0,HR-10,HSm,Kin-0,La-0,Kent,Pt-0,Krot-0,Amel-1,Fi-0,Gre-0,Knox-18,Appt-1,Knox-10,Yo-0,Mh-0,Nok-3,Wa-1,Gel-1,Rak-2,Jl-3,RMX-A180,Wt-5,Ra-0,Li-2:1,Na-1,Gu-0,Lm-2,Mc-0,Gifu-2,Hn-0,Mz-0,Np-0,Bs-1,Com-1,DraIII-1,Ha-0,Pog-0,Ty-0,NC-6,Jm-0,Wl-0,Qar-8a,Rennes-1,Kro-0,Ba-1,Cnt-1,Anholt-1,Cerv-1,Sp-0,Litva,Kondara,Rome-1,Nw-0,Sorbo,Bu-0,Rd-0,Co-1,Ema-1,Ren-11,Seattle-0,Ragl-1,Gie-0,Wil-…	Col-0,PHW-34,NFA-8,Bla-1,Tu-0,Van-0,Bik-1,Benk-1,Ei-2,En-2,Hh-0,Kelsterbach-4,Lan-0,Ak-1,Anz-0	young
chr1	1476478	1476716	+	AT1TE04830	Ms-0,HR-10,HSm,Pt-0,Vind-1,Etna-2,Rak-2,RMX-A180,Pro-0,Ra-0,Tu-0,Hn-0,Bs-1,Ha-0,Rennes-1,HR-5,Wt-5,Qar-8a,Kro-0,Kelsterbach-4,Cnt-1,Kondara,Rome-1,Nw-0,Co-1,Ema-1,Ren-11,Neo-6,Su-0,Ann-1,Sus-1,Ren-1,Utrecht,Kb-0,Pla-0,Or-0,Kas-1,Tamm-27,Kas-2,Chi-0,Ts-5,Pu2-8,Ts-1,Koln,Er-0,Fr-2,Bg-2,RMX-A02,Je-0,Sq-8,Bla-1,Sq-1,Dja-1,Lisse,Gy-0,Ang-0,Si-0,Kin-0,Tha-1,Abd-0,Hey-1,Alst-1,Co,Got-22,Bu-0,Seattle-0,W…	Col-0,Ove-0,PHW-2,Per-1,Old-1,Pi-0,Pu2-7,Ragl-1,Rld-1,Rd-0,Rou-0,RRS-7,Sap-0,Ob-0,Rhen-1,Se-0,RRS-10,Np-0,NC-6,NFA-8,NFA-10,Nok-3,Na-1,Mir-0,Mh-0,Mz-0,Lm-2,Nc-1,Mc-0,Sei-0,Mv-0,Sg-1,Litva,Sp-0,Stw-0,Ta-0,Tamm-2,Tol-0,Tscha-1,Tul-0,Ty-0,Uk-1,Uod-1,Uod-7,Ven-1,Wa-1,Wc-1,Wei-0,Wil-1,Ws-2,Zdr-1,Pna-17,Bik-1,Bl-1,Benk-1,Bor-4,Boot-1,Bor-1,Bsch-0,Ber,Br-0,Cerv-1,Ca-0,Cal-0,CIBC-17,Buckhorn-Pass,Com-1,C…	old
chr1	1613272	1614662	-	AT1TE05280	Duk,Chat-1,Baa-1,LL-0,HR-10,Uod-7,Sq-8,Kin-0,Tol-0,Ta-0,Krot-0,Ema-1,Mz-0,Pna-17,Gre-0,Knox-18,Cal-0,Cvi-0,Pla-0,Rubezhnoe-1,Knox-10,Ren-11,Abd-0,Nok-3,Pro-0,Buckhorn-Pass,Sap-0,Vind-1,Etna-2,RMX-A02,Dra-0,Pu2-23,Wt-5,Ts-5,Rennes-1,RMX-A180,Wl-0,Uk-1,Is-0,Ren-1,Li-2:1,Sg-1,Jm-0,Ko-2,Aa-0,Tu-0,Wei-0,Gifu-2,RRS-10,Mir-0,NFA-8,Da_1_-12,Bsch-0,Stw-0,Bs-1,Co,Sf-1,Ha-0,Na-1,Boot-1,DraII-1,Tul-0,Mv-0,Ro…	Col-0,Ove-0,PHW-2,Per-1,Or-0,Old-1,Pi-0,Pt-0,Pog-0,Pu2-7,Pu2-8,Rak-2,Ra-0,Rld-1,Rd-0,RRS-7,Rome-1,Ob-0,Rhen-1,Np-0,Nw-0,Neo-6,NC-6,NFA-10,Ms-0,Mnz-0,Mh-0,Lp2-6,Lp2-2,Lm-2,Nc-1,Mc-0,Sei-0,Litva,Sorbo,Sp-0,Sq-1,Su-0,Sus-1,Tamm-2,Bla-1,Si-0,Tamm-27,Tha-1,Ting-1,Ty-0,Uod-1,Utrecht,Ven-1,Wa-1,Wc-1,Westkar-4,Wil-1,Ws-2,Yo-0,Zal-1,Bik-1,Bl-1,Bg-2,Benk-1,Bor-4,Bor-1,Ber,Bu-0,Br-0,Cerv-1,Ca-0,CIBC-17,Chi-…	old
chr1	1705375	1706660	+	AT1TE05585	Est,PHW-2,LL-0,Da_1_-12,HR-10,Fr-2,Pt-0,Bg-2,RMX-A02,Rou-0,Ga-0,Ema-1,Ren-11,Vind-1,Sap-0,Uod-7,Hh-0,Jl-3,Kz-9,Rhen-1,Lip-0,Ang-0,En-2,Bsch-0,En-1,Sf-1,Ha-0,Tamm-27,Kas-2,NC-6,Neo-6,NFA-10,CIBC-17,Wl-0,PHW-34	Col-0,Ove-0,Per-1,Or-0,Old-1,Pi-0,Pu2-23,Pla-0,Pog-0,Pu2-7,Pu2-8,Pro-0,Rak-2,Ra-0,Qar-8a,Rennes-1,Ren-1,Rld-1,Rd-0,RMX-A180,RRS-7,Rome-1,Seattle-0,Se-0,RRS-10,Np-0,Nw-0,NFA-8,Nok-3,Na-1,Ms-0,Mnz-0,Mir-0,Mh-0,Mz-0,Lp2-6,Lp2-2,Lm-2,Nc-1,Mc-0,Sei-0,Mv-0,Sg-1,Litva,Sorbo,Sp-0,Sq-1,Sq-8,Stw-0,Sus-1,Ta-0,Tamm-2,Bla-1,Si-0,Tha-1,Ting-1,Tol-0,Ts-1,Ts-5,Tscha-1,Tu-0,Tul-0,Ty-0,Uk-1,Uod-1,Van-0,Ven-1,Wa-1,…	young
chr1	1738944	1739205	+	AT1TE05700	Hey-1,In-0,Baa-1,Kas-1,Kz-9,Kas-2,Rubezhnoe-1,Qar-8a,Ms-0	Col-0,Ove-0,PHW-2,PHW-34,Per-1,Or-0,Old-1,Pi-0,Pt-0,Pu2-23,Pla-0,Pog-0,Pu2-7,Pu2-8,Pro-0,Rak-2,Ra-0,Ragl-1,Rennes-1,Ren-1,Rld-1,RMX-A02,Ren-11,Rd-0,Rou-0,RMX-A180,RRS-7,Sap-0,Rome-1,Seattle-0,Ob-0,Rhen-1,Se-0,RRS-10,Np-0,Nw-0,Neo-6,NC-6,NFA-8,NFA-10,Nok-3,Na-1,Mnz-0,Mir-0,Mh-0,Mz-0,Lp2-6,Lp2-2,Lm-2,Nc-1,Mc-0,LL-0,Sei-0,Mv-0,Sg-1,Litva,Sorbo,Sp-0,Sq-1,Sq-8,Stw-0,Su-0,Sus-1,Ta-0,Tamm-2,Bla-1,Sf-1,S…	young
chr1	1976073	1976109	-	AT1TE06475	Kas-1,Kas-2	Col-0,Ove-0,PHW-2,PHW-34,Per-1,Or-0,Old-1,Pi-0,Pt-0,Pu2-23,Pla-0,Pog-0,Pu2-7,Pu2-8,Pro-0,Rak-2,Ra-0,Ragl-1,Qar-8a,Rennes-1,Ren-1,Rld-1,RMX-A02,Ren-11,Rd-0,Rou-0,RMX-A180,RRS-7,Sap-0,Rome-1,Seattle-0,Ob-0,Rhen-1,Se-0,RRS-10,Np-0,Nw-0,Neo-6,NC-6,NFA-8,NFA-10,Nok-3,Na-1,Ms-0,Mnz-0,Mir-0,Mh-0,Mz-0,Lp2-6,Lp2-2,Lm-2,Nc-1,Mc-0,LL-0,Sei-0,Mv-0,Sg-1,Litva,Sorbo,Sp-0,Sq-1,Sq-8,Stw-0,Su-0,Sus-1,Ta-0,Tamm-2,…	NA
chr1	2029752	2031696	+	AT1TE06650	Uk-1,Ms-0,HR-10,HSm,Kin-0,La-0,Kent,Krot-0,Amel-1,Fi-0,Gre-0,Knox-18,Appt-1,Ei-2,Yo-0,Mh-0,Nok-3,Wa-1,Gel-1,Rak-2,Jl-3,RMX-A180,Wt-5,Li-2:1,Na-1,Gu-0,Lm-2,Tu-0,Mc-0,Gifu-2,Hn-0,Mz-0,Np-0,Bs-1,Com-1,DraIII-1,Pog-0,NC-6,Bu-0,Wl-0,Qar-8a,Rennes-1,Kro-0,Ba-1,Cnt-1,Anholt-1,Cerv-1,Sp-0,Litva,Kondara,Knox-10,Sorbo,Koln,Rd-0,Co-1,Ema-1,Ren-11,Seattle-0,Ragl-1,Gie-0,Wil-1,Ann-1,Gr-1,An-1,Di-G,Sus-1,Ren-1…	Col-0,Pt-0,Ra-0,Rome-1,Nw-0,Nc-1,Tamm-2,Ting-1,Ts-1,Ty-0,Utrecht,Wei-0,Bik-1,Da_1_-12,Er-0,Ha-0,Hs-0,Hh-0,Kelsterbach-4,Lan-0,Ang-0	young
chr1	2030569	2030715	+	AT1TE06655	Uk-1,Ms-0,HR-10,HSm,Kin-0,La-0,Kent,Krot-0,Amel-1,Fi-0,Gre-0,Knox-18,Appt-1,Ei-2,Yo-0,Mh-0,Nok-3,Wa-1,Gel-1,Rak-2,Jl-3,RMX-A180,Wt-5,Li-2:1,Na-1,Gu-0,Lm-2,Tu-0,Mc-0,Gifu-2,Hn-0,Mz-0,Np-0,Bs-1,Com-1,DraIII-1,Pog-0,NC-6,Bu-0,Wl-0,Qar-8a,Rennes-1,Kro-0,Ba-1,Cnt-1,Anholt-1,Cerv-1,Sp-0,Litva,Kondara,Knox-10,Sorbo,Koln,Rd-0,Co-1,Ema-1,Ren-11,Seattle-0,Ragl-1,Gie-0,Wil-1,Ann-1,Gr-1,An-1,Di-G,Sus-1,Ren-1…	Col-0,Pt-0,Ra-0,Rome-1,Nw-0,Nc-1,Tamm-2,Ting-1,Ts-1,Ty-0,Utrecht,Wei-0,Bik-1,Da_1_-12,Er-0,Ha-0,Hs-0,Hh-0,Kelsterbach-4,Lan-0,Ang-0	young
chr1	2157095	2157660	+	AT1TE07050	Db-1,Ven-1,Duk,Cvi-0,Litva,Fr-2,Tamm-2,Zdr-1,Tha-1,Is-0,Cal-0,Kro-0,Ei-2,Gie-0,Nok-3,Ann-1,Gr-1,Etna-2,Dra-0,Rak-2,Ca-0,Kz-9,An-1,Koln,Mz-0,Da_1_-12,Bsch-0,Mnz-0,Hey-1,Kil-0,Kas-1,Kelsterbach-4,Tamm-27,Kas-2,Hs-0,Wc-1,Wt-5,Westkar-4,Np-0,Qar-8a,El-0,Er-0,DraII-1,Es-0	Col-0,Ove-0,PHW-2,PHW-34,Per-1,Or-0,Old-1,Pi-0,Pt-0,Pu2-23,Pla-0,Pog-0,Pu2-7,Pu2-8,Pro-0,Ra-0,Ragl-1,Rennes-1,Ren-1,Rld-1,RMX-A02,Ren-11,Rd-0,Rou-0,RMX-A180,RRS-7,Sap-0,Rome-1,Seattle-0,Ob-0,Rhen-1,Se-0,RRS-10,Nw-0,Neo-6,NC-6,NFA-8,NFA-10,Na-1,Ms-0,Mir-0,Mh-0,Lp2-6,Lp2-2,Lm-2,Nc-1,Mc-0,LL-0,Sei-0,Mv-0,Sg-1,Sorbo,Sp-0,Sq-1,Sq-8,Stw-0,Su-0,Sus-1,Ta-0,Bla-1,Sf-1,Si-0,Ting-1,Tol-0,Ts-1,Ts-5,Tscha-1,T…	old
chr1	2335262	2335495	-	AT1TE07625	Db-1,Cal-0,PHW-2,Hau-0,Fr-2,Ty-0,Tamm-2,Tha-1,Is-0,Fi-0,Co-1,Kro-0,Ei-2,Ragl-1,Gie-0,Yo-0,Gel-1,Hh-0,Ca-0,Koln,Mc-0,Hn-0,Mz-0,Ws-2,Bsch-0,Mnz-0,Alst-1,Co,Got-22,Kil-0,Wc-1,Tamm-27,Rhen-1,Hs-0,Wt-5,Np-0,El-0,Er-0,Kelsterbach-4	Col-0,Ove-0,PHW-34,Per-1,Or-0,Pi-0,Pt-0,Pu2-23,Pla-0,Pog-0,Pu2-7,Pu2-8,Pro-0,Rak-2,Ra-0,Qar-8a,Rennes-1,Ren-1,Rld-1,RMX-A02,Ren-11,Rd-0,Rou-0,RMX-A180,RRS-7,Sap-0,Rome-1,Seattle-0,Ob-0,RRS-10,Nw-0,Neo-6,NC-6,NFA-8,NFA-10,Nok-3,Na-1,Ms-0,Mir-0,Mh-0,Lp2-6,Lp2-2,Lm-2,Nc-1,LL-0,Sei-0,Mv-0,Sg-1,Litva,Sorbo,Sp-0,Sq-1,Sq-8,Stw-0,Su-0,Sus-1,Ta-0,Bla-1,Sf-1,Si-0,Ting-1,Tol-0,Ts-1,Ts-5,Tscha-1,Tu-0,Tul-0,U…	old
chr1	2531451	2534781	-	AT1TE08240	Hod,Duk,Sp-0,Cvi-0,Baa-1,Litva,Rubezhnoe-1,Kondara,HSm,Hau-0,Ty-0,Est,Bor-1,Tamm-2,Krot-0,Je-0,Ko-2,Uk-1,Ga-0,Rld-1,En-D,Ms-0,Zdr-1,Dr-0,Westkar-4,Nok-3,Ann-1,Yo-0,Sap-0,Mnz-0,Pog-0,Gr-1,Gel-1,Rak-2,Hh-0,Pi-0,Uod-1,Dja-1,Kz-9,Wt-5,Sus-1,Li-2:1,Lisse,Sg-1,Mc-0,Hn-0,Tha-1,Np-0,Zal-1,En-1,Hey-1,Lp2-2,Si-0,Or-0,Lp2-6,Br-0,Jm-0,Sorbo,Tamm-27,Kas-2,Kas-1,Neo-6,NFA-10,CIBC-17,Qar-8a,Kro-0,Etna-2,DraII-1…	Col-0,Ove-0,PHW-2,PHW-34,Per-1,Old-1,Pt-0,Pu2-23,Pla-0,Pu2-7,Pu2-8,Pro-0,Ra-0,Ragl-1,Rennes-1,Ren-1,RMX-A02,Ren-11,Rd-0,Rou-0,RMX-A180,RRS-7,Rome-1,Seattle-0,Ob-0,Rhen-1,Se-0,RRS-10,Nw-0,NC-6,NFA-8,Na-1,Mir-0,Mh-0,Mz-0,Lm-2,Nc-1,LL-0,Sei-0,Mv-0,Sq-1,Sq-8,Stw-0,Su-0,Ta-0,Bla-1,Sf-1,Ting-1,Tol-0,Ts-1,Ts-5,Tu-0,Tul-0,Uod-7,Utrecht,Van-0,Ven-1,Vind-1,Wa-1,Wc-1,Wei-0,Wil-1,Wl-0,Ws-2,Pna-17,Bik-1,Bl-1,…	old
chr1	2533899	2533947	-	AT1TE08245	Hod,Duk,Sp-0,Cvi-0,Baa-1,Litva,Rubezhnoe-1,Kondara,HSm,Hau-0,Ty-0,Est,Bor-1,Tamm-2,Krot-0,Je-0,Ko-2,Uk-1,Ga-0,Rld-1,En-D,Ms-0,Zdr-1,Dr-0,Westkar-4,Nok-3,Ann-1,Yo-0,Sap-0,Mnz-0,Pog-0,Gr-1,Gel-1,Rak-2,Hh-0,Pi-0,Uod-1,Dja-1,Kz-9,Wt-5,Sus-1,Li-2:1,Lisse,Sg-1,Mc-0,Hn-0,Tha-1,Np-0,Zal-1,En-1,DraIII-1,Hey-1,Lp2-2,Si-0,Or-0,Sf-1,Lp2-6,Br-0,Jm-0,Sorbo,Tamm-27,Kas-2,Chi-0,Kas-1,Neo-6,NFA-10,CIBC-17,Qar-8a,…	Col-0,Ove-0,PHW-2,PHW-34,Per-1,Old-1,Pt-0,Pu2-23,Pla-0,Pu2-7,Pu2-8,Pro-0,Ra-0,Ragl-1,Rennes-1,Ren-1,RMX-A02,Ren-11,Rd-0,Rou-0,RMX-A180,RRS-7,Rome-1,Seattle-0,Ob-0,Rhen-1,Se-0,RRS-10,Nw-0,NC-6,NFA-8,Na-1,Mir-0,Mh-0,Mz-0,Lm-2,Nc-1,LL-0,Sei-0,Mv-0,Sq-1,Sq-8,Stw-0,Su-0,Ta-0,Bla-1,Ting-1,Tol-0,Ts-1,Ts-5,Tu-0,Tul-0,Uod-7,Utrecht,Van-0,Ven-1,Vind-1,Wa-1,Wc-1,Wei-0,Wil-1,Wl-0,Ws-2,Pna-17,Bik-1,Bl-1,Bg-2,…	old
chr1	2657418	2657920	+	AT1TE08660	Uk-1,Ms-0,HR-10,Ty-0,Kent,Pt-0,Krot-0,Amel-1,Fi-0,Gre-0,Knox-18,Knox-10,Mh-0,Nok-3,Wa-1,Gel-1,Su-0,Jl-3,RMX-A180,Wt-5,Ra-0,Li-2:1,Tu-0,Mc-0,Gifu-2,Hn-0,Mz-0,Np-0,Bs-1,Com-1,Ha-0,Pog-0,NC-6,Jm-0,Qar-8a,Rennes-1,Kro-0,Kelsterbach-4,Ba-1,Cnt-1,Anholt-1,Cerv-1,Sp-0,Litva,Kondara,Rome-1,Nw-0,Sorbo,Bu-0,Ema-1,Ren-11,Seattle-0,Ragl-1,Gie-0,Wil-1,Ann-1,An-1,Wl-0,Sus-1,Ren-1,In-0,Sg-1,Utrecht,Yo-0,Got-7,B…	Col-0,Ove-0,Pu2-23,Rak-2,Rd-0,Sap-0,Ob-0,Na-1,Lp2-2,Lm-2,Wei-0,Zdr-1,Bl-1,Bor-1,Ber,Cvi-0,Da_1_-12,Co-1,Di-G,Duk,Dra-0,Gu-0,Gr-1,Hod,HSm,Kb-0,Kl-5,La-0,Lan-0,Le-0,Aa-0,Ag-0,Anz-0,Bd-0	old
chr1	2788430	2800701	+	AT1TE09080	Rubezhnoe-1,Uk-1,Ms-0,HR-10,HSm,Kin-0,La-0,Kent,Pt-0,Krot-0,Amel-1,Fi-0,Gre-0,Knox-18,Appt-1,Ei-2,Mh-0,Nok-3,Wa-1,Gel-1,Rak-2,Jl-3,RMX-A180,Wt-5,Ra-0,Li-2:1,Gu-0,Lm-2,Tu-0,Mc-0,Gifu-2,Hn-0,Mz-0,Np-0,Bs-1,Com-1,DraIII-1,Ha-0,Pog-0,Ty-0,NC-6,Bu-0,Wl-0,Rennes-1,Kro-0,Kelsterbach-4,Ba-1,Cnt-1,Anholt-1,Cerv-1,Sp-0,Litva,Kondara,Rome-1,Knox-10,Nw-0,Sorbo,Koln,Co-1,Ema-1,Ren-11,Seattle-0,Ragl-1,Gie-0,Wi…	Col-0,Qar-8a,Rd-0,Na-1,Do-0,Lan-0,Aa-0,Ann-1	young
chr1	2986951	2987018	+	AT1TE09705	Gr-1	Col-0,Ove-0,PHW-2,PHW-34,Per-1,Or-0,Old-1,Pi-0,Pt-0,Pu2-23,Pla-0,Pog-0,Pu2-7,Pu2-8,Pro-0,Rak-2,Ra-0,Ragl-1,Qar-8a,Rennes-1,Ren-1,Rld-1,RMX-A02,Ren-11,Rd-0,Rou-0,RMX-A180,RRS-7,Sap-0,Rome-1,Seattle-0,Ob-0,Rhen-1,Se-0,RRS-10,Np-0,Nw-0,Neo-6,NC-6,NFA-8,NFA-10,Nok-3,Na-1,Ms-0,Mnz-0,Mir-0,Mh-0,Mz-0,Lp2-6,Lp2-2,Lm-2,Nc-1,Mc-0,LL-0,Sei-0,Mv-0,Sg-1,Litva,Sorbo,Sp-0,Sq-1,Sq-8,Stw-0,Su-0,Sus-1,Ta-0,Tamm-2,…	NA
chr1	3073227	3075036	-	AT1TE09970	Anholt-1,Hod,Est,Litva,Fr-2,Ge-0,Sei-0,Pna-17,Ko-2,Bla-1,Van-0,Pu2-8,Ob-0,Sap-0,Se-0,Gel-1,RRS-7,Wil-1,Kar-1,Jl-3,Ca-0,Sg-1,Ang-0,Si-0,Lm-2,Aa-0,Wei-0,Kin-0,Mz-0,Np-0,Sf-1,Pla-0,Co,Kil-0,Ha-0,Westkar-4,Bik-1,Altai-5,NC-6,Seattle-0,Bor-4,Tscha-1,Wl-0,Durh-1,Sorbo,Per-1,Le-0,Es-0	Col-0,Ove-0,PHW-2,PHW-34,Or-0,Pi-0,Pt-0,Pu2-23,Pog-0,Pu2-7,Pro-0,Rak-2,Ragl-1,Qar-8a,Rennes-1,Ren-1,Rld-1,RMX-A02,Ren-11,Rd-0,Rou-0,RMX-A180,Rome-1,Rhen-1,RRS-10,Nw-0,Neo-6,NFA-8,NFA-10,Nok-3,Na-1,Ms-0,Mnz-0,Mir-0,Mh-0,Lp2-6,Lp2-2,Nc-1,Mc-0,LL-0,Mv-0,Sp-0,Sq-1,Sq-8,Stw-0,Su-0,Sus-1,Ta-0,Tamm-27,Tha-1,Ting-1,Tol-0,Ts-1,Ts-5,Tu-0,Tul-0,Ty-0,Uk-1,Uod-1,Uod-7,Ven-1,Vind-1,Wa-1,Wc-1,Ws-2,Wt-5,Yo-0,Zal…	old
chr1	3073312	3073623	+	AT1TE09975	Anholt-1,Hod,Est,Litva,Fr-2,Ge-0,Sei-0,Pna-17,Ko-2,Bla-1,Van-0,Pu2-8,Ob-0,Sap-0,Se-0,Gel-1,RRS-7,Wil-1,Kar-1,Jl-3,Ca-0,Sg-1,Ang-0,Si-0,Lm-2,Aa-0,Wei-0,Kin-0,Mz-0,Np-0,Sf-1,Pla-0,Co,Kil-0,Ha-0,Westkar-4,Bik-1,Altai-5,NC-6,Seattle-0,Bor-4,Tscha-1,Wl-0,Durh-1,Sorbo,Per-1,Le-0,Es-0	Col-0,Ove-0,PHW-2,PHW-34,Or-0,Pi-0,Pt-0,Pu2-23,Pog-0,Pu2-7,Pro-0,Rak-2,Ragl-1,Qar-8a,Rennes-1,Ren-1,Rld-1,RMX-A02,Ren-11,Rd-0,Rou-0,RMX-A180,Rome-1,Rhen-1,RRS-10,Nw-0,Neo-6,NFA-8,NFA-10,Nok-3,Na-1,Ms-0,Mnz-0,Mir-0,Mh-0,Lp2-6,Lp2-2,Nc-1,Mc-0,LL-0,Mv-0,Sp-0,Sq-1,Sq-8,Stw-0,Su-0,Sus-1,Ta-0,Tamm-27,Tha-1,Ting-1,Tol-0,Ts-1,Ts-5,Tu-0,Tul-0,Ty-0,Uk-1,Uod-1,Uod-7,Utrecht,Ven-1,Vind-1,Wa-1,Wc-1,Ws-2,Wt-5,…	old
chr1	3090084	3090272	+	AT1TE10030	Pu2-8,Utrecht,Ag-0	Col-0,Ove-0,PHW-2,PHW-34,Per-1,Or-0,Old-1,Pi-0,Pt-0,Pu2-23,Pla-0,Pog-0,Pu2-7,Pro-0,Rak-2,Ra-0,Ragl-1,Qar-8a,Rennes-1,Ren-1,Rld-1,RMX-A02,Ren-11,Rd-0,Rou-0,RMX-A180,RRS-7,Sap-0,Rome-1,Seattle-0,Ob-0,Rhen-1,Se-0,RRS-10,Np-0,Nw-0,Neo-6,NC-6,NFA-8,NFA-10,Nok-3,Na-1,Ms-0,Mnz-0,Mir-0,Mh-0,Mz-0,Lp2-6,Lp2-2,Lm-2,Nc-1,Mc-0,LL-0,Sei-0,Mv-0,Sg-1,Litva,Sorbo,Sp-0,Sq-1,Sq-8,Stw-0,Su-0,Sus-1,Ta-0,Tamm-2,Bla-1,…	NA
chr1	3250579	3251485	+	AT1TE10560	Ven-1,Cal-0,Baa-1,Nc-1,Rld-1,Rome-1,Hau-0,Bd-0,Pt-0,Tamm-2,Krot-0,RMX-A02,Fi-0,Sq-8,Ga-0,Ei-2,Ann-1,Ms-0,Mnz-0,Old-1,Sf-1,Etna-2,Dra-0,Rhen-1,Di-G,RMX-A180,An-1,Ren-1,Ove-0,Lm-2,Wt-5,Mc-0,Kin-0,Hn-0,Tha-1,Got-7,Da_1_-12,Van-0,Je-0,Stw-0,Or-0,Got-22,Kil-0,Bik-1,Per-1,Wa-1,Chi-0,Wil-1,Seattle-0,Qar-8a,Rennes-1,Kro-0,Pu2-7,Tamm-27	Col-0,PHW-2,PHW-34,Pi-0,Pu2-23,Pla-0,Pog-0,Pu2-8,Pro-0,Rak-2,Ragl-1,Ren-11,Rd-0,Rou-0,RRS-7,Sap-0,Ob-0,RRS-10,Np-0,Nw-0,Neo-6,NC-6,NFA-8,NFA-10,Nok-3,Na-1,Mir-0,Mh-0,Mz-0,Lp2-6,Lp2-2,LL-0,Sei-0,Mv-0,Sg-1,Litva,Sorbo,Sp-0,Sq-1,Su-0,Sus-1,Ta-0,Bla-1,Si-0,Ting-1,Tol-0,Ts-1,Ts-5,Tscha-1,Tu-0,Tul-0,Ty-0,Uk-1,Uod-1,Uod-7,Utrecht,Vind-1,Wc-1,Westkar-4,Wl-0,Ws-2,Yo-0,Zal-1,Pna-17,Rubezhnoe-1,Bl-1,Bg-2,Be…	old
chr1	3262496	3262581	-	AT1TE10605	Qar-8a	Col-0,Ove-0,PHW-2,PHW-34,Per-1,Or-0,Old-1,Pi-0,Pt-0,Pu2-23,Pla-0,Pog-0,Pu2-7,Pu2-8,Pro-0,Rak-2,Ra-0,Ragl-1,Rennes-1,Ren-1,Rld-1,RMX-A02,Ren-11,Rd-0,Rou-0,RMX-A180,RRS-7,Sap-0,Rome-1,Seattle-0,Ob-0,Rhen-1,Se-0,RRS-10,Np-0,Nw-0,Neo-6,NC-6,NFA-8,NFA-10,Nok-3,Na-1,Ms-0,Mnz-0,Mir-0,Mh-0,Mz-0,Lp2-6,Lp2-2,Lm-2,Nc-1,Mc-0,LL-0,Sei-0,Mv-0,Sg-1,Litva,Sorbo,Sp-0,Sq-1,Sq-8,Stw-0,Su-0,Sus-1,Ta-0,Tamm-2,Bla-1,S…	NA
chr1	3342380	3342432	-	AT1TE10860	Ga-0	Col-0,Ove-0,PHW-2,PHW-34,Per-1,Or-0,Old-1,Pi-0,Pt-0,Pu2-23,Pla-0,Pog-0,Pu2-7,Pu2-8,Pro-0,Rak-2,Ra-0,Ragl-1,Qar-8a,Rennes-1,Ren-1,Rld-1,RMX-A02,Ren-11,Rd-0,Rou-0,RMX-A180,RRS-7,Sap-0,Rome-1,Seattle-0,Ob-0,Rhen-1,Se-0,RRS-10,Np-0,Nw-0,Neo-6,NC-6,NFA-8,NFA-10,Nok-3,Na-1,Ms-0,Mnz-0,Mir-0,Mh-0,Mz-0,Lp2-6,Lp2-2,Lm-2,Nc-1,Mc-0,LL-0,Sei-0,Mv-0,Sg-1,Litva,Sorbo,Sp-0,Sq-1,Sq-8,Stw-0,Su-0,Sus-1,Ta-0,Tamm-2,…	NA
chr1	3342433	3343130	-	AT1TE10865	Cvi-0,PHW-2,HR-10,Rome-1,Fr-2,Bor-1,Pt-0,Ema-1,RMX-A02,Rou-0,Rd-0,Ga-0,Co-1,Bch-1,Sq-1,Knox-10,Ren-11,Dr-0,RRS-10,Wa-1,Buckhorn-Pass,Vind-1,Etna-2,Tol-0,Kar-1,RMX-A180,Uk-1,An-1,Ren-1,Gy-0,Wc-1,Pla-0,Lm-2,Rld-1,Got-7,Abd-0,Zal-1,PHW-34,Sf-1,Kil-0,HR-5,Rennes-1,Altai-5,Tul-0,Mv-0,NC-6,Jm-0,NFA-10,Qar-8a,Ag-0,El-0,Durh-1,Dem-4,Cnt-1	Col-0,Ove-0,Per-1,Or-0,Pi-0,Pu2-23,Pu2-7,Pu2-8,Pro-0,Rak-2,Ragl-1,RRS-7,Sap-0,Seattle-0,Rhen-1,Np-0,Nw-0,Neo-6,NFA-8,Nok-3,Na-1,Ms-0,Mnz-0,Mir-0,Mh-0,Mz-0,Lp2-6,Lp2-2,Mc-0,LL-0,Sei-0,Litva,Sorbo,Sp-0,Sq-8,Stw-0,Su-0,Ta-0,Bla-1,Si-0,Tamm-27,Tha-1,Ting-1,Ts-1,Ts-5,Tscha-1,Tu-0,Ty-0,Uod-1,Uod-7,Van-0,Ven-1,Westkar-4,Wil-1,Wl-0,Ws-2,Wt-5,Yo-0,Zdr-1,Pna-17,Rubezhnoe-1,Bik-1,Bl-1,Benk-1,Bor-4,Boot-1,Bs…	old
chr1	3360540	3360625	-	AT1TE10930	Rubezhnoe-1,Uk-1,HR-10,Kin-0,Ty-0,Sp-0,Pt-0,Krot-0,Amel-1,Fi-0,Gre-0,Knox-18,Appt-1,Ei-2,Mh-0,Nok-3,Wa-1,Gel-1,Rak-2,Jl-3,Yo-0,Ra-0,Li-2:1,Na-1,Gu-0,Lm-2,Tu-0,Mc-0,Gifu-2,Hn-0,Mz-0,Np-0,Bs-1,Com-1,DraIII-1,Ha-0,Pog-0,NC-6,Bu-0,Qar-8a,Kro-0,Ba-1,Cnt-1,Anholt-1,Cerv-1,Kondara,Rome-1,Knox-10,Nw-0,Sorbo,Koln,Rd-0,Co-1,Ema-1,Ren-11,Seattle-0,Ragl-1,Gie-0,Wil-1,Ann-1,Gr-1,An-1,Wl-0,Sus-1,In-0,Sg-1,Ove-…	Col-0,PHW-34,Or-0,Pu2-8,Rennes-1,Ren-1,RMX-A02,RMX-A180,RRS-7,Sap-0,Ms-0,Litva,Ting-1,Wt-5,Bor-4,Di-G,Es-0,Est,HSm,Je-0,Kelsterbach-4,Kent,La-0,Lan-0	old
chr1	3360626	3361316	-	AT1TE10935	Rubezhnoe-1,Uk-1,HR-10,Kin-0,Ty-0,Sp-0,Pt-0,Krot-0,Amel-1,Fi-0,Gre-0,Knox-18,Appt-1,Ei-2,Mh-0,Nok-3,Wa-1,Gel-1,Rak-2,Jl-3,Yo-0,Ra-0,Li-2:1,Na-1,Gu-0,Lm-2,Tu-0,Mc-0,Gifu-2,Hn-0,Mz-0,Np-0,Bs-1,Com-1,DraIII-1,Ha-0,Pog-0,NC-6,Bu-0,Qar-8a,Kro-0,Ba-1,Cnt-1,Anholt-1,Cerv-1,Kondara,Rome-1,Knox-10,Nw-0,Sorbo,Koln,Rd-0,Co-1,Ema-1,Ren-11,Seattle-0,Ragl-1,Gie-0,Wil-1,Ann-1,Gr-1,An-1,Wl-0,Sus-1,In-0,Sg-1,Ove-…	Col-0,PHW-34,Or-0,Pu2-8,Rennes-1,Ren-1,RMX-A02,RMX-A180,RRS-7,Sap-0,Ms-0,Litva,Ting-1,Wt-5,Bor-4,Di-G,Es-0,Est,HSm,Je-0,Kelsterbach-4,Kent,La-0,Lan-0	old
chr1	3413549	3414889	+	AT1TE11110	Est,Cvi-0,Kondara,RMX-A02,Ga-0,RMX-A180,Ann-1,Do-0,Old-1,Dja-1,Kz-9,Ren-1,Hey-1,Boot-1,Rennes-1,Kas-2,Kas-1,Neo-6,Westkar-4,Rubezhnoe-1,Qar-8a,PHW-34,Sorbo	Col-0,Ove-0,PHW-2,Per-1,Or-0,Pi-0,Pt-0,Pu2-23,Pla-0,Pog-0,Pu2-7,Pu2-8,Pro-0,Rak-2,Ra-0,Ragl-1,Rld-1,Ren-11,Rd-0,Rou-0,RRS-7,Sap-0,Rome-1,Seattle-0,Ob-0,Rhen-1,Se-0,RRS-10,Np-0,Nw-0,NC-6,NFA-8,NFA-10,Nok-3,Na-1,Ms-0,Mnz-0,Mir-0,Mh-0,Mz-0,Lp2-6,Lp2-2,Lm-2,Nc-1,Mc-0,LL-0,Sei-0,Mv-0,Sg-1,Litva,Sp-0,Sq-1,Sq-8,Stw-0,Su-0,Sus-1,Ta-0,Tamm-2,Bla-1,Sf-1,Si-0,Tamm-27,Tha-1,Ting-1,Tol-0,Ts-1,Ts-5,Tscha-1,Tu-…	young
chr1	3497680	3498873	-	AT1TE11380	Uk-1,Ms-0,La-0,Pt-0,Krot-0,Fi-0,In-0,Wa-1,Gel-1,Pro-0,Mc-0,Hn-0,Anz-0,Np-0,Pog-0,Ty-0,Qar-8a,Kro-0,Kelsterbach-4,Litva,Kondara,Ragl-1,Gie-0,Ann-1,An-1,Di-G,Sus-1,Stw-0,Sei-0,Or-0,Ove-0,Kas-1,Tamm-27,Kas-2,Chi-0,Rhen-1,Pu2-8,Rubezhnoe-1,El-0,Ven-1,Bl-1,Bd-0,Tamm-2,Je-0,Sq-8,Cal-0,Sq-1,Sap-0,Dra-0,Uod-1,Dja-1,Lisse,Gy-0,Ber,Tha-1,NFA-8,Hey-1,Alst-1,Got-22,Wc-1,Neo-6,Etna-2,Per-1,Db-1,Cvi-0,Baa-1,Rl…	Col-0,PHW-2,PHW-34,Pi-0,Pla-0,Pu2-7,Rak-2,Ra-0,Rennes-1,Ren-1,RMX-A02,Ren-11,Rd-0,Rou-0,RMX-A180,RRS-7,Rome-1,Seattle-0,Ob-0,Se-0,RRS-10,Nw-0,NC-6,NFA-10,Nok-3,Na-1,Mir-0,Mh-0,Mz-0,Lp2-6,Lp2-2,Lm-2,Nc-1,LL-0,Mv-0,Sg-1,Sp-0,Su-0,Ta-0,Bla-1,Sf-1,Si-0,Tol-0,Ts-1,Ts-5,Tscha-1,Tu-0,Tul-0,Utrecht,Van-0,Vind-1,Wei-0,Wil-1,Wl-0,Wt-5,Zdr-1,Pna-17,Bik-1,Bg-2,Benk-1,Boot-1,Bor-1,Bsch-0,Bs-1,Bu-0,Br-0,Cerv-1…	old
chr1	3498874	3498959	-	AT1TE11385	Uk-1,Ms-0,La-0,Pt-0,Krot-0,Fi-0,In-0,Wa-1,Gel-1,Pro-0,Mc-0,Hn-0,Anz-0,Np-0,Pog-0,Ty-0,Qar-8a,Kro-0,Kelsterbach-4,Litva,Kondara,Ragl-1,Gie-0,Ann-1,An-1,Di-G,Sus-1,Stw-0,Sei-0,Or-0,Ove-0,Kas-1,Tamm-27,Kas-2,Chi-0,Rhen-1,Pu2-8,Rubezhnoe-1,El-0,Ven-1,Bl-1,Bd-0,Tamm-2,Je-0,Sq-8,Cal-0,Sq-1,Sap-0,Dra-0,Uod-1,Dja-1,Lisse,Gy-0,Ber,Tha-1,NFA-8,Hey-1,Alst-1,Got-22,Wc-1,Neo-6,Etna-2,Per-1,Db-1,Cvi-0,Baa-1,Rl…	Col-0,PHW-2,PHW-34,Pi-0,Pla-0,Pu2-7,Rak-2,Ra-0,Rennes-1,Ren-1,RMX-A02,Ren-11,Rd-0,Rou-0,RMX-A180,RRS-7,Rome-1,Seattle-0,Ob-0,Se-0,RRS-10,Nw-0,NC-6,NFA-10,Nok-3,Na-1,Mir-0,Mh-0,Mz-0,Lp2-6,Lp2-2,Lm-2,Nc-1,LL-0,Mv-0,Sg-1,Sp-0,Su-0,Ta-0,Bla-1,Sf-1,Si-0,Tol-0,Ts-1,Ts-5,Tscha-1,Tu-0,Tul-0,Utrecht,Van-0,Vind-1,Wei-0,Wil-1,Wl-0,Wt-5,Zdr-1,Pna-17,Bik-1,Bg-2,Benk-1,Boot-1,Bor-1,Bsch-0,Bs-1,Bu-0,Br-0,Cerv-1…	old
chr1	3728969	3730413	+	AT1TE12135	Anholt-1,Duk,Cerv-1,Chat-1,LL-0,Rld-1,La-0,Bor-4,Bg-2,Is-0,Kar-1,Je-0,Ws-2,Bla-1,Yo-0,Kyoto,Sq-1,Ei-2,Ren-11,Ragl-1,Gie-0,Westkar-4,Sus-1,Pro-0,Gel-1,Pu2-23,RRS-7,Hh-0,Ting-1,Di-G,Kz-9,An-1,Ren-1,Stw-0,Gy-0,CIBC-5,Or-0,Got-7,Bsch-0,Zal-1,Hey-1,Alst-1,Com-1,Lp2-6,Br-0,Bu-0,Rennes-1,Altai-5,Kas-2,Chi-0,Wil-1,Hs-0,Kas-1,NFA-10,Np-0,Ts-1,Koln,Er-0,Es-0	Col-0,Ove-0,PHW-2,PHW-34,Per-1,Old-1,Pi-0,Pt-0,Pla-0,Pog-0,Pu2-7,Pu2-8,Rak-2,Ra-0,Qar-8a,RMX-A02,Rd-0,Rou-0,RMX-A180,Sap-0,Rome-1,Seattle-0,Ob-0,Rhen-1,Se-0,RRS-10,Nw-0,Neo-6,NC-6,NFA-8,Nok-3,Na-1,Ms-0,Mnz-0,Mir-0,Mh-0,Mz-0,Lp2-2,Lm-2,Nc-1,Mc-0,Sei-0,Mv-0,Sg-1,Litva,Sorbo,Sp-0,Sq-8,Su-0,Ta-0,Tamm-2,Sf-1,Si-0,Tamm-27,Tha-1,Tol-0,Ts-5,Tscha-1,Tu-0,Tul-0,Ty-0,Uk-1,Uod-1,Uod-7,Utrecht,Van-0,Ven-1,Vin…	old
chr1	3762820	3762974	+	AT1TE12235	Rubezhnoe-1,Uk-1,Ms-0,HR-10,HSm,La-0,Kent,Pt-0,Krot-0,Amel-1,Fi-0,In-0,Knox-18,Yo-0,Mh-0,Wa-1,Etna-2,Rak-2,RMX-A180,Wt-5,Li-2:1,Na-1,Gu-0,Lm-2,Tu-0,Mc-0,Hn-0,Mz-0,Bs-1,Com-1,Ha-0,Ty-0,NC-6,Jm-0,Wl-0,Kro-0,Le-0,Anholt-1,Cerv-1,Sp-0,Litva,Kondara,Rome-1,Nw-0,Rd-0,Co-1,Ragl-1,Su-0,Ann-1,Gr-1,Rhen-1,Di-G,Sg-1,Ove-0,Utrecht,Aa-0,Wei-0,Kb-0,Pla-0,Kil-0,Tamm-27,Ts-5,Pu2-8,Cnt-1,Koln,Pu2-7,Ven-1,Duk,Chat…	Col-0,PHW-2,Per-1,Or-0,Old-1,Pi-0,Ra-0,Qar-8a,Rennes-1,Ren-1,Ren-11,Rou-0,Seattle-0,RRS-10,Np-0,Nok-3,Mir-0,Mv-0,Stw-0,Sus-1,Ta-0,Tol-0,Tul-0,Uod-1,Van-0,Vind-1,Westkar-4,Zal-1,Bl-1,Bg-2,Boot-1,Bsch-0,Ber,Bu-0,Buckhorn-Pass,Chi-0,CIBC-5,Dem-4,Dra-0,Ei-2,Gre-0,El-0,Er-0,Gel-1,Gie-0,Gifu-2,Durh-1,Got-7,Hey-1,Hh-0,Is-0,Jl-3,Kar-1,Kas-1,Kas-2,Kelsterbach-4,Kin-0,Knox-10,Lan-0,Lip-0,Abd-0,Altai-5,An-1…	young
chr1	3780765	3785721	+	AT1TE12295	Rubezhnoe-1,Uk-1,Ms-0,HR-10,HSm,Kin-0,La-0,Kent,Pt-0,Krot-0,Amel-1,Fi-0,Gre-0,Knox-18,Appt-1,Ei-2,Yo-0,Mh-0,Nok-3,Wa-1,Gel-1,Rak-2,Jl-3,RMX-A180,Wt-5,Ra-0,Li-2:1,Na-1,Gu-0,Lm-2,Tu-0,Mc-0,Gifu-2,Hn-0,Mz-0,Np-0,Bs-1,Com-1,DraIII-1,Ha-0,Pog-0,Ty-0,NC-6,HR-5,Wl-0,Qar-8a,Rennes-1,Kro-0,Kelsterbach-4,Ba-1,Cnt-1,Anholt-1,Cerv-1,Sp-0,Litva,Kondara,Rome-1,Knox-10,Nw-0,Sorbo,Koln,Rd-0,Co-1,Ema-1,Ren-11,Sea…	Col-0,Lan-0	NA
chr1	3790753	3790843	+	AT1TE12305	Anholt-1,Db-1,Hod,Duk,Sp-0,Cvi-0,Baa-1,Litva,LL-0,Su-0,Rome-1,Fr-2,Est,Kent,Rubezhnoe-1,Nw-0,Krot-0,Pna-17,Je-0,In-0,Knox-18,Uk-1,Si-0,Ga-0,Kyoto,En-D,Sf-1,Ragl-1,Kl-5,Dr-0,Pu2-8,Mh-0,Sei-0,Pro-0,Ob-0,Se-0,Ko-2,Ts-1,Rak-2,Wl-0,Jl-3,Kz-9,Ak-1,Ca-0,Li-2:1,Lip-0,Na-1,Ang-0,Gu-0,Aa-0,Tu-0,Kb-0,Com-1,Mz-0,Ws-2,En-2,Np-0,En-1,DraIII-1,Lp2-2,Bs-1,Co,Lp2-6,Ha-0,Br-0,Pu2-7,Pla-0,Hs-0,NFA-10,Or-0,CIBC-17,Z…	Col-0,Ove-0,PHW-2,PHW-34,Per-1,Old-1,Pi-0,Pt-0,Pu2-23,Pog-0,Ra-0,Qar-8a,Rennes-1,Ren-1,Rld-1,RMX-A02,Ren-11,Rd-0,Rou-0,RMX-A180,RRS-7,Sap-0,Seattle-0,Rhen-1,RRS-10,Neo-6,NC-6,NFA-8,Nok-3,Ms-0,Mnz-0,Mir-0,Lm-2,Nc-1,Mc-0,Mv-0,Sg-1,Sorbo,Sq-8,Stw-0,Sus-1,Ta-0,Tamm-2,Bla-1,Tamm-27,Tha-1,Ting-1,Tol-0,Ts-5,Tul-0,Ty-0,Uod-1,Uod-7,Utrecht,Van-0,Ven-1,Vind-1,Wa-1,Wc-1,Wei-0,Westkar-4,Wil-1,Wt-5,Yo-0,Zal-1…	old
chr1	3790844	3790907	-	AT1TE12310	Anholt-1,Db-1,Hod,Duk,Sp-0,Cvi-0,Baa-1,Litva,LL-0,Su-0,Rome-1,Fr-2,Est,Kent,Rubezhnoe-1,Nw-0,Krot-0,Pna-17,Je-0,In-0,Knox-18,Uk-1,Si-0,Ga-0,Kyoto,En-D,Sf-1,Ragl-1,Kl-5,Dr-0,Pu2-8,Mh-0,Sei-0,Pro-0,Ob-0,Se-0,Ko-2,Ts-1,Rak-2,Wl-0,Jl-3,Kz-9,Ak-1,Ca-0,Li-2:1,Lip-0,Na-1,Ang-0,Gu-0,Aa-0,Tu-0,Kb-0,Com-1,Mz-0,Ws-2,En-2,Np-0,En-1,DraIII-1,Lp2-2,Bs-1,Co,Lp2-6,Ha-0,Br-0,Pu2-7,Pla-0,Hs-0,NFA-10,Or-0,CIBC-17,Z…	Col-0,Ove-0,PHW-2,PHW-34,Per-1,Old-1,Pi-0,Pt-0,Pu2-23,Pog-0,Ra-0,Qar-8a,Rennes-1,Ren-1,Rld-1,RMX-A02,Ren-11,Rd-0,Rou-0,RMX-A180,RRS-7,Sap-0,Seattle-0,Rhen-1,RRS-10,Neo-6,NC-6,NFA-8,Nok-3,Ms-0,Mnz-0,Mir-0,Lm-2,Nc-1,Mc-0,Mv-0,Sg-1,Sorbo,Sq-8,Stw-0,Sus-1,Ta-0,Tamm-2,Bla-1,Tamm-27,Tha-1,Ting-1,Tol-0,Ts-5,Tul-0,Ty-0,Uod-1,Uod-7,Utrecht,Van-0,Ven-1,Vind-1,Wa-1,Wc-1,Wei-0,Westkar-4,Wil-1,Wt-5,Yo-0,Zal-1…	old
chr1	3825781	3827697	-	AT1TE12430	Duk,Sp-0,Chat-1,PHW-2,RRS-7,LL-0,Bl-1,Rak-2,Ws-2,Rome-1,Hau-0,Fr-2,La-0,Ge-0,Kent,Nw-0,Krot-0,Amel-1,RMX-A02,Je-0,Rou-0,Knox-18,Cal-0,Cvi-0,Sq-1,En-D,Ei-2,Kb-0,Seattle-0,Nok-3,Wa-1,Yo-0,Sap-0,Mnz-0,Etna-2,Et-0,Pu2-23,Rhen-1,Stw-0,Ak-1,Ca-0,Sus-1,Li-2:1,Wei-0,Lisse,Sq-8,Utrecht,Aa-0,Mc-0,Ber,Hn-0,Tha-1,NFA-8,En-1,DraIII-1,Rd-0,Nc-1,Got-22,Lp2-6,Bik-1,Kas-2,Chi-0,Wil-1,Hs-0,Neo-6,Pu2-8,Ts-1,Wl-0,Ag…	Col-0,Ove-0,PHW-34,Or-0,Pi-0,Pla-0,Pu2-7,Pro-0,Ragl-1,Qar-8a,Rennes-1,Ren-1,Rld-1,Ren-11,RMX-A180,Se-0,RRS-10,Np-0,NC-6,NFA-10,Ms-0,Mir-0,Mz-0,Lm-2,Mv-0,Litva,Sorbo,Ta-0,Bla-1,Sf-1,Tamm-27,Tol-0,Ts-5,Tscha-1,Tu-0,Tul-0,Ty-0,Uod-1,Uod-7,Van-0,Ven-1,Wc-1,Zal-1,Pna-17,Rubezhnoe-1,Bg-2,Benk-1,Bor-4,Boot-1,Bor-1,Bsch-0,Bu-0,Br-0,CIBC-17,Buckhorn-Pass,Co,CIBC-5,Dem-4,Co-1,Dr-0,Db-1,Gre-0,El-0,Ema-1,En-…	young
chr1	4093261	4093293	+	AT1TE13305	Wl-0	Col-0,Ove-0,PHW-2,PHW-34,Per-1,Or-0,Old-1,Pi-0,Pt-0,Pu2-23,Pla-0,Pog-0,Pu2-7,Pu2-8,Pro-0,Rak-2,Ra-0,Ragl-1,Qar-8a,Rennes-1,Ren-1,Rld-1,RMX-A02,Ren-11,Rd-0,Rou-0,RMX-A180,RRS-7,Sap-0,Rome-1,Seattle-0,Ob-0,Rhen-1,Se-0,RRS-10,Np-0,Nw-0,Neo-6,NC-6,NFA-8,NFA-10,Nok-3,Na-1,Ms-0,Mnz-0,Mir-0,Mh-0,Mz-0,Lp2-6,Lp2-2,Lm-2,Nc-1,Mc-0,LL-0,Sei-0,Mv-0,Sg-1,Litva,Sorbo,Sp-0,Sq-1,Sq-8,Stw-0,Su-0,Sus-1,Ta-0,Tamm-2,…	NA
chr1	4110104	4111021	+	AT1TE13365	Ms-0,HR-10,Kin-0,La-0,Kent,Pt-0,Krot-0,Fi-0,Gre-0,Knox-18,Appt-1,Ei-2,Mh-0,Nok-3,Gel-1,Su-0,Jl-3,RMX-A180,Yo-0,Li-2:1,Na-1,Gu-0,Lm-2,Tu-0,Mc-0,Gifu-2,Hn-0,Mz-0,Com-1,DraIII-1,Ha-0,Pog-0,Ty-0,NC-6,Jm-0,Qar-8a,Rennes-1,Kro-0,Kelsterbach-4,Ba-1,Cnt-1,Anholt-1,Cerv-1,Litva,Kondara,Knox-10,Nw-0,Bu-0,Rd-0,Co-1,Ema-1,Ren-11,Seattle-0,Gie-0,Wil-1,Ann-1,Gr-1,Rhen-1,Di-G,Ren-1,In-0,Sg-1,Ove-0,Utrecht,Aa-0,…	Col-0,Pi-0,Pu2-7,Rak-2,Ra-0,Ragl-1,Rome-1,Ob-0,Se-0,Np-0,NFA-10,Lp2-2,Sorbo,Sp-0,Stw-0,Sus-1,Ta-0,Tamm-2,Ts-1,Uk-1,Uod-1,Uod-7,Wa-1,Westkar-4,Wt-5,Zal-1,Zdr-1,Bs-1,Br-0,Ca-0,Er-0,Ga-0,Hs-0,HSm,Is-0,Kz-9,Lan-0,Altai-5,Amel-1	mid
chr1	4111033	4111110	-	AT1TE13370	Amel-1	Col-0,Ove-0,PHW-2,PHW-34,Per-1,Or-0,Old-1,Pi-0,Pt-0,Pu2-23,Pla-0,Pog-0,Pu2-7,Pu2-8,Pro-0,Rak-2,Ra-0,Ragl-1,Qar-8a,Rennes-1,Ren-1,Rld-1,RMX-A02,Ren-11,Rd-0,Rou-0,RMX-A180,RRS-7,Sap-0,Rome-1,Seattle-0,Ob-0,Rhen-1,Se-0,RRS-10,Np-0,Nw-0,Neo-6,NC-6,NFA-8,NFA-10,Nok-3,Na-1,Ms-0,Mnz-0,Mir-0,Mh-0,Mz-0,Lp2-6,Lp2-2,Lm-2,Nc-1,Mc-0,LL-0,Sei-0,Mv-0,Sg-1,Litva,Sorbo,Sp-0,Sq-1,Sq-8,Stw-0,Su-0,Sus-1,Ta-0,Tamm-2,…	NA
chr1	4111111	4113062	+	AT1TE13375	Amel-1	Col-0,Ove-0,PHW-2,PHW-34,Per-1,Or-0,Old-1,Pi-0,Pt-0,Pu2-23,Pla-0,Pog-0,Pu2-7,Pu2-8,Pro-0,Rak-2,Ragl-1,Qar-8a,Rennes-1,Ren-1,Rld-1,RMX-A02,Ren-11,Rd-0,Rou-0,RMX-A180,RRS-7,Sap-0,Rome-1,Seattle-0,Ob-0,Rhen-1,RRS-10,Np-0,Nw-0,Neo-6,NC-6,NFA-8,NFA-10,Nok-3,Na-1,Ms-0,Mnz-0,Mir-0,Mh-0,Mz-0,Lp2-6,Lp2-2,Lm-2,Nc-1,Mc-0,LL-0,Sei-0,Mv-0,Sg-1,Litva,Sorbo,Sp-0,Sq-1,Sq-8,Stw-0,Su-0,Sus-1,Ta-0,Tamm-2,Bla-1,Sf-1…	NA
chr1	4113063	4113122	-	AT1TE13380	Amel-1	Col-0,Ove-0,PHW-2,PHW-34,Per-1,Or-0,Old-1,Pi-0,Pt-0,Pu2-23,Pla-0,Pog-0,Pu2-7,Pu2-8,Pro-0,Rak-2,Ra-0,Ragl-1,Qar-8a,Rennes-1,Ren-1,Rld-1,RMX-A02,Ren-11,Rd-0,Rou-0,RMX-A180,RRS-7,Sap-0,Rome-1,Seattle-0,Ob-0,Rhen-1,Se-0,RRS-10,Np-0,Nw-0,Neo-6,NC-6,NFA-8,NFA-10,Nok-3,Na-1,Ms-0,Mnz-0,Mir-0,Mh-0,Mz-0,Lp2-6,Lp2-2,Lm-2,Nc-1,Mc-0,LL-0,Sei-0,Mv-0,Sg-1,Litva,Sorbo,Sp-0,Sq-1,Sq-8,Stw-0,Su-0,Sus-1,Ta-0,Tamm-2,…	NA
chr1	4209164	4209607	-	AT1TE13690	Uk-1,HR-10,Ber,Ty-0,Kent,Krot-0,Gre-0,Knox-18,Ei-2,Mh-0,Vind-1,Gel-1,Rak-2,Jl-3,Wt-5,Ra-0,Li-2:1,Na-1,Gu-0,Lm-2,Mc-0,Gifu-2,Hn-0,Mz-0,Np-0,Bs-1,Com-1,DraIII-1,Ha-0,NC-6,Qar-8a,Kro-0,Kelsterbach-4,Ba-1,Cnt-1,Anholt-1,Cerv-1,Sp-0,Su-0,Knox-10,Nw-0,Rd-0,Ema-1,Ren-11,Ragl-1,Gie-0,Ann-1,Gr-1,Wl-0,Sg-1,Utrecht,Aa-0,Wei-0,Kb-0,Got-7,Bsch-0,Pla-0,Kil-0,Kas-1,Tamm-27,Kas-2,Rou-0,Ts-5,Ts-1,Koln,Er-0,Dem-4,…	Col-0,Per-1,Or-0,Old-1,Pt-0,Pu2-8,Rennes-1,Ren-1,RMX-A02,RMX-A180,Rome-1,Ob-0,Rhen-1,Neo-6,Nok-3,Ms-0,Mir-0,Lp2-2,Sei-0,Mv-0,Litva,Sorbo,Sq-1,Stw-0,Sus-1,Si-0,Tha-1,Tu-0,Uod-1,Uod-7,Wa-1,Wc-1,Westkar-4,Wil-1,Yo-0,Zal-1,Rubezhnoe-1,Bik-1,Benk-1,Bor-4,Bu-0,Br-0,Ca-0,Co,Chi-0,Co-1,Di-G,Dja-1,Es-0,Est,Fi-0,Got-22,Hau-0,Hs-0,HSm,In-0,Is-0,Je-0,Jm-0,Kar-1,Ko-2,Kondara,Kz-9,La-0,Lan-0,Le-0,Lisse,Altai-5…	old
chr1	4329877	4334393	+	AT1TE14085	Uk-1,Ms-0,HR-10,HSm,Kin-0,La-0,Kent,Krot-0,Fi-0,Gre-0,Knox-18,Appt-1,Ei-2,Yo-0,Nok-3,Wa-1,Gel-1,Rak-2,Jl-3,Wt-5,Ra-0,Li-2:1,Na-1,Gu-0,Lm-2,Tu-0,Mc-0,Gifu-2,Hn-0,Mz-0,Np-0,Bs-1,Com-1,DraIII-1,Ha-0,Pog-0,Ty-0,NC-6,Bu-0,Qar-8a,Rennes-1,Kro-0,Kelsterbach-4,Ba-1,Cnt-1,Anholt-1,Cerv-1,Sp-0,Litva,Kondara,Rome-1,Knox-10,Nw-0,Koln,Rd-0,Co-1,Ema-1,Ren-11,Seattle-0,Ragl-1,Gie-0,Ann-1,Gr-1,An-1,Di-G,Sus-1,Re…	Col-0,Pt-0,Pla-0,RMX-A02,RMX-A180,Se-0,Mh-0,Mv-0,Bla-1,Sf-1,Si-0,Ts-1,Wei-0,DraII-1,Do-0,Kb-0,Kl-5,Lan-0,Le-0,Lisse,Amel-1,Baa-1,Bch-1	young
chr1	4405996	4411119	-	AT1TE14315	Rubezhnoe-1,HR-10,HSm,Kin-0,La-0,Kent,Pt-0,Krot-0,Amel-1,Fi-0,Gre-0,Knox-18,Appt-1,Ei-2,Mh-0,Nok-3,Wa-1,Gel-1,Rak-2,Jl-3,RMX-A180,Wt-5,Ra-0,Li-2:1,Na-1,Gu-0,Lm-2,Tu-0,Gifu-2,Hn-0,Mz-0,Np-0,Bs-1,Com-1,DraIII-1,Ha-0,Pog-0,Ty-0,NC-6,Jm-0,Wl-0,Qar-8a,Rennes-1,Kro-0,Ba-1,Cnt-1,Anholt-1,Cerv-1,Sp-0,Su-0,Rome-1,Knox-10,Nw-0,Bu-0,Rd-0,Co-1,Ema-1,Ren-11,Gie-0,Wil-1,Ann-1,Gr-1,Rhen-1,Di-G,Ren-1,In-0,Sg-1,O…	Col-0,Ragl-1,Rld-1,Neo-6,Ms-0,Mc-0,Sei-0,Litva,Sorbo,Stw-0,Sus-1,Ting-1,Uk-1,Wei-0,Westkar-4,Ws-2,Chi-0,Chat-1,Dr-0,El-0,Dja-1,Es-0,Kelsterbach-4,Ko-2,Kondara,Kz-9,Lan-0,Aa-0,An-1	old
chr1	4769700	4770059	-	AT1TE15440	DraIII-1,DraII-1	Col-0,Ove-0,PHW-2,PHW-34,Per-1,Or-0,Old-1,Pi-0,Pt-0,Pu2-23,Pla-0,Pog-0,Pu2-7,Pu2-8,Pro-0,Rak-2,Ra-0,Ragl-1,Qar-8a,Rennes-1,Ren-1,Rld-1,RMX-A02,Ren-11,Rd-0,Rou-0,RMX-A180,RRS-7,Sap-0,Rome-1,Seattle-0,Ob-0,Rhen-1,Se-0,RRS-10,Np-0,Nw-0,Neo-6,NC-6,NFA-8,NFA-10,Nok-3,Na-1,Ms-0,Mnz-0,Mir-0,Mh-0,Mz-0,Lp2-6,Lp2-2,Lm-2,Nc-1,Mc-0,LL-0,Sei-0,Mv-0,Sg-1,Litva,Sorbo,Sp-0,Sq-1,Sq-8,Stw-0,Su-0,Sus-1,Ta-0,Tamm-2,…	NA
chr1	5044510	5044605	-	AT1TE16320	Anholt-1,Db-1,Dra-0,Bik-1,En-D,Ga-0,Li-2:1,Ms-0,Wei-0,Do-0,Ta-0,Sap-0,Krot-0,Da_1_-12,Np-0,Tscha-1,En-1	Col-0,Ove-0,PHW-2,PHW-34,Per-1,Or-0,Old-1,Pi-0,Pt-0,Pu2-23,Pla-0,Pog-0,Pu2-7,Pu2-8,Pro-0,Rak-2,Ra-0,Ragl-1,Qar-8a,Rennes-1,Ren-1,Rld-1,RMX-A02,Ren-11,Rd-0,Rou-0,RMX-A180,RRS-7,Rome-1,Seattle-0,Ob-0,Rhen-1,Se-0,RRS-10,Nw-0,Neo-6,NC-6,NFA-8,NFA-10,Nok-3,Na-1,Mnz-0,Mir-0,Mh-0,Mz-0,Lp2-6,Lp2-2,Lm-2,Nc-1,Mc-0,LL-0,Sei-0,Mv-0,Sg-1,Litva,Sorbo,Sp-0,Sq-1,Sq-8,Stw-0,Su-0,Sus-1,Tamm-2,Bla-1,Sf-1,Si-0,Tamm-…	young
chr1	5044606	5045303	+	AT1TE16325	Anholt-1,Db-1,Ms-0,Ta-0,Krot-0,Amel-1,Ga-0,Co-1,En-D,Ragl-1,Np-0,Do-0,Sap-0,Dra-0,Li-2:1,Wei-0,Ws-2,Da_1_-12,Bsch-0,En-1,Lp2-2,Bik-1,Tscha-1	Col-0,Ove-0,PHW-2,Per-1,Old-1,Pt-0,Pu2-23,Pla-0,Pog-0,Pu2-7,Pu2-8,Rak-2,Qar-8a,Rennes-1,Ren-1,Rld-1,Ren-11,Rd-0,Rou-0,RRS-7,Rome-1,Seattle-0,Ob-0,Rhen-1,RRS-10,Nw-0,NC-6,NFA-8,NFA-10,Nok-3,Na-1,Mir-0,Mh-0,Mz-0,Lp2-6,Lm-2,Nc-1,LL-0,Mv-0,Sg-1,Litva,Sp-0,Sq-8,Stw-0,Su-0,Sus-1,Tamm-2,Bla-1,Sf-1,Si-0,Tha-1,Ting-1,Ts-1,Ts-5,Tu-0,Ty-0,Uk-1,Uod-1,Utrecht,Van-0,Ven-1,Vind-1,Wc-1,Westkar-4,Wil-1,Wt-5,Yo-0,…	young
chr1	5391427	5392691	+	AT1TE17415	Rubezhnoe-1,Uk-1,Ms-0,HR-10,HSm,Kin-0,La-0,Kent,Pt-0,Krot-0,Amel-1,Fi-0,Gre-0,Knox-18,Appt-1,Ei-2,Yo-0,Mh-0,Nok-3,Wa-1,Gel-1,Rak-2,Jl-3,RMX-A180,Wt-5,Ra-0,Li-2:1,Na-1,Gu-0,Lm-2,Tu-0,Mc-0,Gifu-2,Hn-0,Mz-0,Np-0,Bs-1,Com-1,DraIII-1,Ha-0,Pog-0,Ty-0,NC-6,Bu-0,Wl-0,Qar-8a,Rennes-1,Kro-0,Kelsterbach-4,Ba-1,Cnt-1,Anholt-1,Cerv-1,Sp-0,Litva,Kondara,Rome-1,Knox-10,Nw-0,Sorbo,Koln,Rd-0,Co-1,Ema-1,Ren-11,Sea…	Col-0,Cvi-0,Lan-0	NA
chr1	5436721	5437872	-	AT1TE17555	Knox-10,NFA-10	Col-0,Ove-0,PHW-2,PHW-34,Per-1,Or-0,Pi-0,Pt-0,Pu2-23,Pla-0,Pu2-7,Pu2-8,Pro-0,Rak-2,Ra-0,Qar-8a,Rennes-1,Ren-1,Rld-1,RMX-A02,Ren-11,Rd-0,Rou-0,RMX-A180,RRS-7,Sap-0,Rome-1,Seattle-0,Ob-0,Rhen-1,Se-0,RRS-10,Np-0,Nw-0,Neo-6,NC-6,NFA-8,Nok-3,Na-1,Ms-0,Mir-0,Mh-0,Mz-0,Lp2-6,Lp2-2,Lm-2,Nc-1,Mc-0,LL-0,Mv-0,Litva,Sorbo,Sp-0,Sq-1,Sq-8,Stw-0,Sus-1,Ta-0,Bla-1,Sf-1,Si-0,Tamm-27,Tha-1,Ting-1,Tol-0,Ts-1,Ts-5,Ts…	NA
chr1	5531285	5531953	+	AT1TE17875	Db-1,Krot-0,Co-1,Kyoto,Ann-1,Pog-0,Etna-2,Dra-0,Rak-2,Ren-1,Lisse,Gy-0,Na-1,Gu-0,Aa-0,Da_1_-12,Hey-1,Pla-0,Sf-1,Bu-0,Bik-1,Kas-2,Ts-5,NFA-10,Rennes-1,Er-0	Col-0,Ove-0,PHW-2,PHW-34,Per-1,Or-0,Old-1,Pi-0,Pt-0,Pu2-23,Pu2-7,Pu2-8,Pro-0,Ra-0,Ragl-1,Qar-8a,Rld-1,RMX-A02,Ren-11,Rd-0,Rou-0,RMX-A180,RRS-7,Sap-0,Rome-1,Seattle-0,Ob-0,Rhen-1,Se-0,RRS-10,Np-0,Nw-0,Neo-6,NC-6,NFA-8,Nok-3,Ms-0,Mnz-0,Mir-0,Mh-0,Mz-0,Lp2-6,Lp2-2,Lm-2,Nc-1,Mc-0,LL-0,Sei-0,Mv-0,Sg-1,Litva,Sorbo,Sp-0,Sq-1,Sq-8,Stw-0,Su-0,Sus-1,Ta-0,Tamm-2,Bla-1,Si-0,Tamm-27,Tha-1,Ting-1,Tol-0,Ts-1,Ts…	old
chr1	5679268	5681449	+	AT1TE18370	Rubezhnoe-1,Uk-1,Ms-0,HR-10,HSm,Kin-0,La-0,Kent,Pt-0,Krot-0,Amel-1,Fi-0,Gre-0,Knox-18,Appt-1,Ei-2,Yo-0,Mh-0,Nok-3,Wa-1,Gel-1,Rak-2,Jl-3,RMX-A180,Wt-5,Ra-0,Li-2:1,Na-1,Gu-0,Lm-2,Tu-0,Mc-0,Gifu-2,Hn-0,Mz-0,Np-0,Bs-1,Com-1,DraIII-1,Ha-0,Pog-0,Ty-0,NC-6,Bu-0,Wl-0,Qar-8a,Rennes-1,Kro-0,Kelsterbach-4,Ba-1,Cnt-1,Anholt-1,Cerv-1,Sp-0,Litva,Kondara,Rome-1,Knox-10,Nw-0,Sorbo,Koln,Rd-0,Co-1,Ema-1,Ren-11,Sea…	Col-0,Ga-0,Lan-0	NA
chr1	5681490	5681628	+	AT1TE18375	Rubezhnoe-1,Uk-1,Ms-0,HR-10,HSm,Kin-0,La-0,Kent,Pt-0,Krot-0,Amel-1,Fi-0,Gre-0,Knox-18,Appt-1,Ei-2,Yo-0,Mh-0,Nok-3,Wa-1,Gel-1,Rak-2,Jl-3,RMX-A180,Wt-5,Ra-0,Li-2:1,Na-1,Gu-0,Lm-2,Tu-0,Mc-0,Gifu-2,Hn-0,Mz-0,Np-0,Bs-1,Com-1,DraIII-1,Ha-0,Pog-0,Ty-0,NC-6,Bu-0,Wl-0,Qar-8a,Rennes-1,Kro-0,Kelsterbach-4,Ba-1,Cnt-1,Anholt-1,Cerv-1,Sp-0,Litva,Kondara,Rome-1,Knox-10,Nw-0,Sorbo,Koln,Rd-0,Co-1,Ema-1,Ren-11,Sea…	Col-0,Ga-0,Lan-0	NA
chr1	5681629	5681695	+	AT1TE18380	Rubezhnoe-1,Uk-1,Ms-0,HR-10,HSm,Kin-0,La-0,Kent,Pt-0,Krot-0,Amel-1,Fi-0,Gre-0,Knox-18,Appt-1,Ei-2,Yo-0,Mh-0,Nok-3,Wa-1,Gel-1,Rak-2,Jl-3,RMX-A180,Wt-5,Ra-0,Li-2:1,Na-1,Gu-0,Lm-2,Tu-0,Mc-0,Gifu-2,Hn-0,Mz-0,Np-0,Bs-1,Com-1,DraIII-1,Ha-0,Pog-0,Ty-0,NC-6,Bu-0,Wl-0,Qar-8a,Rennes-1,Kro-0,Kelsterbach-4,Ba-1,Cnt-1,Anholt-1,Cerv-1,Sp-0,Litva,Kondara,Rome-1,Knox-10,Nw-0,Sorbo,Koln,Rd-0,Co-1,Ema-1,Ren-11,Sea…	Col-0,Ga-0,Lan-0	NA
chr1	5681696	5681873	+	AT1TE18385	Rubezhnoe-1,Uk-1,Ms-0,HR-10,HSm,Kin-0,La-0,Kent,Pt-0,Krot-0,Amel-1,Fi-0,Gre-0,Knox-18,Appt-1,Ei-2,Yo-0,Mh-0,Nok-3,Wa-1,Gel-1,Rak-2,Jl-3,RMX-A180,Wt-5,Ra-0,Li-2:1,Na-1,Gu-0,Lm-2,Tu-0,Mc-0,Gifu-2,Hn-0,Mz-0,Np-0,Bs-1,Com-1,DraIII-1,Ha-0,Pog-0,Ty-0,NC-6,Bu-0,Wl-0,Qar-8a,Rennes-1,Kro-0,Kelsterbach-4,Ba-1,Cnt-1,Anholt-1,Cerv-1,Sp-0,Litva,Kondara,Rome-1,Knox-10,Nw-0,Sorbo,Koln,Rd-0,Co-1,Ema-1,Ren-11,Sea…	Col-0,Ga-0,Lan-0	NA
chr1	5691740	5696671	+	AT1TE18410	Ak-1,PHW-34,Bd-0	Col-0,Ove-0,PHW-2,Per-1,Or-0,Old-1,Pi-0,Pt-0,Pu2-23,Pla-0,Pog-0,Pu2-7,Pu2-8,Pro-0,Rak-2,Ra-0,Ragl-1,Qar-8a,Rennes-1,Ren-1,Rld-1,RMX-A02,Ren-11,Rd-0,Rou-0,RMX-A180,RRS-7,Sap-0,Rome-1,Seattle-0,Ob-0,Rhen-1,Se-0,RRS-10,Np-0,Nw-0,Neo-6,NC-6,NFA-8,NFA-10,Nok-3,Na-1,Ms-0,Mnz-0,Mir-0,Mh-0,Mz-0,Lp2-6,Lp2-2,Lm-2,Nc-1,Mc-0,LL-0,Sei-0,Mv-0,Sg-1,Litva,Sorbo,Sp-0,Sq-1,Sq-8,Stw-0,Su-0,Sus-1,Ta-0,Tamm-2,Bla-1,S…	NA
chr1	5862802	5862941	-	AT1TE18950	Gre-0,Tol-0,Knox-10,Tul-0,RRS-10,Gifu-2,Buckhorn-Pass,Dem-4	Col-0,Ove-0,PHW-2,PHW-34,Per-1,Or-0,Old-1,Pi-0,Pt-0,Pu2-23,Pla-0,Pog-0,Pu2-7,Pu2-8,Pro-0,Rak-2,Ra-0,Ragl-1,Qar-8a,Rennes-1,Ren-1,Rld-1,RMX-A02,Ren-11,Rd-0,Rou-0,RMX-A180,RRS-7,Sap-0,Rome-1,Seattle-0,Ob-0,Rhen-1,Se-0,Np-0,Nw-0,Neo-6,NC-6,NFA-8,NFA-10,Nok-3,Na-1,Ms-0,Mnz-0,Mir-0,Mh-0,Mz-0,Lp2-6,Lp2-2,Lm-2,Nc-1,Mc-0,LL-0,Sei-0,Mv-0,Sg-1,Litva,Sorbo,Sp-0,Sq-1,Sq-8,Stw-0,Su-0,Sus-1,Ta-0,Tamm-2,Bla-1,S…	NA
chr1	5862942	5863537	+	AT1TE18955	Rubezhnoe-1,Uk-1,Ms-0,HSm,La-0,Kent,Pt-0,Krot-0,Fi-0,Gre-0,Knox-18,Appt-1,Ei-2,Yo-0,Mh-0,Nok-3,Wa-1,Etna-2,Su-0,Jl-3,RMX-A180,Wt-5,Ra-0,Li-2:1,Gu-0,Lm-2,Tu-0,Mc-0,Gifu-2,Hn-0,Mz-0,Np-0,Bs-1,Com-1,DraIII-1,Ha-0,Rennes-1,Ty-0,NC-6,Jm-0,Qar-8a,Kro-0,Kelsterbach-4,Ba-1,Cnt-1,Anholt-1,Cerv-1,Sp-0,Litva,Kondara,Knox-10,Nw-0,Sorbo,Bu-0,Co-1,Ema-1,Ren-11,Ragl-1,Gie-0,Ann-1,Gr-1,Wil-1,Di-G,Sus-1,Ren-1,In-…	Col-0,PHW-34,Old-1,Rak-2,Rd-0,Rome-1,Seattle-0,Rhen-1,Se-0,Na-1,Mv-0,Sq-8,Van-0,En-2,Es-0,Durh-1,HR-10,Gy-0,Is-0,Kb-0,Kin-0,Kl-5,Kyoto,Lan-0,Ak-1,Amel-1,Anz-0	young
chr1	5898868	5898933	-	AT1TE19080	Zal-1	Col-0,Ove-0,PHW-2,PHW-34,Per-1,Or-0,Old-1,Pi-0,Pt-0,Pu2-23,Pla-0,Pog-0,Pu2-7,Pu2-8,Pro-0,Rak-2,Ra-0,Ragl-1,Qar-8a,Rennes-1,Ren-1,Rld-1,RMX-A02,Ren-11,Rd-0,Rou-0,RMX-A180,RRS-7,Sap-0,Rome-1,Seattle-0,Ob-0,Rhen-1,Se-0,RRS-10,Np-0,Nw-0,Neo-6,NC-6,NFA-8,NFA-10,Nok-3,Na-1,Ms-0,Mnz-0,Mir-0,Mh-0,Mz-0,Lp2-6,Lp2-2,Lm-2,Nc-1,Mc-0,LL-0,Sei-0,Mv-0,Sg-1,Litva,Sorbo,Sp-0,Sq-1,Sq-8,Stw-0,Su-0,Sus-1,Ta-0,Tamm-2,…	NA
chr1	5898934	5899206	+	AT1TE19085	HR-10,HSm,Sp-0,Pt-0,Fi-0,Gre-0,Vind-1,Wa-1,Pro-0,Li-2:1,Gu-0,Lm-2,Mc-0,Gifu-2,Mz-0,Bs-1,Ha-0,NC-6,Kro-0,Kent,Nw-0,Co-1,Ema-1,Gr-1,Is-0,Sus-1,In-0,Aa-0,Got-7,Bsch-0,Stw-0,Pla-0,Kas-1,Per-1,Kas-2,Chi-0,Rhen-1,Rubezhnoe-1,Koln,Ta-0,Bg-2,Sq-1,Buckhorn-Pass,Dra-0,Tol-0,Dja-1,Ca-0,Gy-0,Ang-0,Ber,Alst-1,Co,Got-22,Wc-1,Bik-1,Tul-0,Neo-6,Sei-0,Tamm-27,Ven-1,Est,Uod-7,LL-0,Hau-0,Bch-1,Pna-17,Ga-0,Kyoto,En-…	Col-0,Ove-0,PHW-2,Or-0,Old-1,Pu2-7,Rak-2,Ra-0,Ragl-1,Qar-8a,Rennes-1,Ren-1,Rld-1,RMX-A02,Ren-11,Rd-0,RMX-A180,RRS-7,Sap-0,Rome-1,Seattle-0,Ob-0,Np-0,NFA-8,Nok-3,Na-1,Ms-0,Mnz-0,Mir-0,Mh-0,Lp2-6,Lp2-2,Mv-0,Sg-1,Litva,Sq-8,Su-0,Tamm-2,Bla-1,Si-0,Tha-1,Ting-1,Ts-5,Tscha-1,Tu-0,Ty-0,Uk-1,Uod-1,Utrecht,Van-0,Wei-0,Wl-0,Zdr-1,Bl-1,Benk-1,Bor-4,Boot-1,Bor-1,Bu-0,Br-0,Cerv-1,Cal-0,CIBC-17,Cnt-1,Com-1,CIB…	mid
chr1	5899208	5899868	-	AT1TE19090	HR-10,HSm,Sp-0,Pt-0,Fi-0,Gre-0,Vind-1,Wa-1,Pro-0,Li-2:1,Gu-0,Lm-2,Mc-0,Gifu-2,Mz-0,Bs-1,Ha-0,NC-6,Kro-0,Kent,Litva,Nw-0,Co-1,Ema-1,Gr-1,Is-0,Sus-1,In-0,Aa-0,Got-7,Bsch-0,Stw-0,Pla-0,Kas-1,Per-1,Kas-2,Chi-0,Rhen-1,Rubezhnoe-1,Koln,Ta-0,Bg-2,Sq-1,Buckhorn-Pass,Dra-0,Tol-0,Dja-1,Ca-0,Gy-0,Ang-0,Ber,Alst-1,Co,Got-22,Wc-1,Bik-1,Tul-0,Neo-6,Sei-0,Tamm-27,Ven-1,Est,Uod-7,LL-0,Hau-0,Bch-1,Pna-17,Ga-0,Kyo…	Col-0,Ove-0,PHW-2,Or-0,Pog-0,Pu2-7,Pu2-8,Rak-2,Ragl-1,Qar-8a,Rennes-1,Ren-1,Rld-1,RMX-A02,Ren-11,Rd-0,RMX-A180,RRS-7,Sap-0,Rome-1,Seattle-0,Ob-0,Np-0,NFA-8,Nok-3,Na-1,Ms-0,Mnz-0,Mir-0,Mh-0,Lp2-6,Lp2-2,Mv-0,Sg-1,Sq-8,Su-0,Bla-1,Si-0,Tha-1,Ting-1,Ts-5,Tscha-1,Tu-0,Ty-0,Uk-1,Uod-1,Van-0,Wl-0,Zdr-1,Bl-1,Benk-1,Bor-4,Boot-1,Bor-1,Bu-0,Br-0,Cerv-1,Cal-0,CIBC-17,Cnt-1,CIBC-5,Chat-1,Cvi-0,Dem-4,Di-G,Db-1…	mid
chr1	5899869	5899901	+	AT1TE19095	HR-10,HSm,Sp-0,Pt-0,Fi-0,Gre-0,Vind-1,Wa-1,Pro-0,Li-2:1,Gu-0,Lm-2,Mc-0,Gifu-2,Mz-0,Bs-1,Ha-0,NC-6,Kro-0,Kent,Nw-0,Co-1,Ema-1,Gr-1,Is-0,Sus-1,In-0,Aa-0,Got-7,Bsch-0,Stw-0,Pla-0,Kas-1,Per-1,Kas-2,Chi-0,Rhen-1,Rubezhnoe-1,Koln,Ta-0,Bg-2,Sq-1,Buckhorn-Pass,Dra-0,Tol-0,Dja-1,Ca-0,Gy-0,Ang-0,Ber,Alst-1,Co,Got-22,Wc-1,Bik-1,Tul-0,Neo-6,Sei-0,Tamm-27,Ven-1,Est,Uod-7,LL-0,Hau-0,Bch-1,Pna-17,Ga-0,Kyoto,En-…	Col-0,Ove-0,PHW-2,Or-0,Old-1,Pog-0,Pu2-7,Pu2-8,Rak-2,Ra-0,Ragl-1,Qar-8a,Rennes-1,Ren-1,Rld-1,RMX-A02,Ren-11,Rd-0,Rou-0,RMX-A180,RRS-7,Sap-0,Rome-1,Seattle-0,Ob-0,Se-0,Np-0,NFA-8,Nok-3,Na-1,Ms-0,Mnz-0,Mir-0,Mh-0,Lp2-6,Lp2-2,Mv-0,Sg-1,Litva,Sq-8,Su-0,Tamm-2,Bla-1,Si-0,Tha-1,Ting-1,Ts-5,Tscha-1,Tu-0,Ty-0,Uk-1,Uod-1,Utrecht,Van-0,Wei-0,Wl-0,Zdr-1,Bl-1,Benk-1,Bor-4,Boot-1,Bor-1,Bu-0,Br-0,Cerv-1,Cal-0,…	mid
chr1	5911725	5916535	+	AT1TE19130	Cvi-0,Baa-1,LL-0,Ty-0,Pt-0,Etna-2,Je-0,Cal-0,Co-1,Ren-11,Zdr-1,Pog-0,Gel-1,Rak-2,Hh-0,Wt-5,Ra-0,Lip-0,El-0,Utrecht,Or-0,Tha-1,NFA-8,Se-0,Pla-0,Com-1,Sf-1,Bik-1,Ts-5,Appt-1,Kro-0,Old-1,Ba-1	Col-0,Ove-0,PHW-2,PHW-34,Per-1,Pi-0,Pu2-23,Pu2-7,Pu2-8,Pro-0,Ragl-1,Qar-8a,Rennes-1,Ren-1,Rld-1,RMX-A02,Rd-0,Rou-0,RMX-A180,RRS-7,Sap-0,Rome-1,Seattle-0,Ob-0,Rhen-1,RRS-10,Np-0,Nw-0,Neo-6,NC-6,NFA-10,Nok-3,Na-1,Ms-0,Mnz-0,Mir-0,Mh-0,Mz-0,Lp2-6,Lp2-2,Lm-2,Nc-1,Mc-0,Sei-0,Mv-0,Sg-1,Litva,Sorbo,Sp-0,Sq-1,Sq-8,Stw-0,Su-0,Sus-1,Ta-0,Tamm-2,Bla-1,Si-0,Tamm-27,Ting-1,Tol-0,Ts-1,Tscha-1,Tu-0,Tul-0,Uk-1,U…	old
chr1	5916536	5916583	+	AT1TE19135	LL-0	Col-0,Ove-0,PHW-2,PHW-34,Per-1,Or-0,Old-1,Pi-0,Pt-0,Pu2-23,Pla-0,Pog-0,Pu2-7,Pu2-8,Pro-0,Rak-2,Ra-0,Ragl-1,Qar-8a,Rennes-1,Ren-1,Rld-1,RMX-A02,Ren-11,Rd-0,Rou-0,RMX-A180,RRS-7,Sap-0,Rome-1,Seattle-0,Ob-0,Rhen-1,Se-0,RRS-10,Np-0,Nw-0,Neo-6,NC-6,NFA-8,NFA-10,Nok-3,Na-1,Ms-0,Mnz-0,Mir-0,Mh-0,Mz-0,Lp2-6,Lp2-2,Lm-2,Nc-1,Mc-0,Sei-0,Mv-0,Sg-1,Litva,Sorbo,Sp-0,Sq-1,Sq-8,Stw-0,Su-0,Sus-1,Ta-0,Tamm-2,Bla-1…	NA
chr1	6156401	6158864	-	AT1TE19910	Uk-1,HR-10,HSm,Kin-0,La-0,Kent,Pt-0,Su-0,Amel-1,Fi-0,Gre-0,Knox-18,Appt-1,Ei-2,Yo-0,Mh-0,Nok-3,Gel-1,Jl-3,RMX-A180,Wt-5,Ra-0,Li-2:1,Na-1,Gu-0,Lm-2,Tu-0,Mc-0,Gifu-2,Hn-0,Mz-0,Bs-1,Com-1,Ha-0,Pog-0,Ty-0,NC-6,Bu-0,Qar-8a,Rennes-1,Kro-0,Kelsterbach-4,Ba-1,Cnt-1,Cerv-1,Zdr-1,Rome-1,Knox-10,Nw-0,Rd-0,Co-1,Ema-1,Ren-11,Ragl-1,Gie-0,Ann-1,Gr-1,Rhen-1,Di-G,Ren-1,In-0,Sg-1,Aa-0,Wei-0,Kb-0,Got-7,Pla-0,Or-0,…	Col-0,Ove-0,Per-1,Rak-2,Np-0,Neo-6,Ms-0,Mnz-0,Litva,Sorbo,Sp-0,Sq-8,Stw-0,Sus-1,Sf-1,Si-0,Ting-1,Utrecht,Wa-1,Westkar-4,Wil-1,Zal-1,Rubezhnoe-1,Bsch-0,Chat-1,Dja-1,Es-0,Est,Et-0,Hey-1,Is-0,Jm-0,Kar-1,Kas-1,Kas-2,Ko-2,Kondara,Krot-0,Lan-0,Le-0,Anholt-1,Anz-0,Bd-0	old
chr1	6218531	6219237	-	AT1TE20110	Le-0,Bor-4,Bsch-0,Is-0,Si-0	Col-0,Ove-0,PHW-2,PHW-34,Per-1,Or-0,Old-1,Pi-0,Pt-0,Pu2-23,Pla-0,Pog-0,Pu2-7,Pu2-8,Pro-0,Rak-2,Ra-0,Ragl-1,Qar-8a,Rennes-1,Ren-1,Rld-1,RMX-A02,Ren-11,Rd-0,Rou-0,RMX-A180,RRS-7,Sap-0,Rome-1,Seattle-0,Ob-0,Rhen-1,Se-0,RRS-10,Np-0,Nw-0,Neo-6,NC-6,NFA-8,NFA-10,Nok-3,Na-1,Ms-0,Mnz-0,Mir-0,Mh-0,Mz-0,Lp2-6,Lp2-2,Lm-2,Nc-1,Mc-0,LL-0,Sei-0,Mv-0,Sg-1,Litva,Sorbo,Sp-0,Sq-1,Sq-8,Stw-0,Su-0,Sus-1,Ta-0,Tamm-2,…	NA
chr1	6233517	6233615	+	AT1TE20170	Duk,Pu2-7	Col-0,Ove-0,PHW-2,PHW-34,Per-1,Or-0,Old-1,Pi-0,Pt-0,Pu2-23,Pla-0,Pog-0,Pu2-8,Pro-0,Rak-2,Ra-0,Ragl-1,Qar-8a,Rennes-1,Ren-1,Rld-1,RMX-A02,Ren-11,Rd-0,Rou-0,RMX-A180,RRS-7,Sap-0,Rome-1,Seattle-0,Ob-0,Rhen-1,Se-0,RRS-10,Np-0,Nw-0,Neo-6,NC-6,NFA-8,NFA-10,Nok-3,Na-1,Ms-0,Mnz-0,Mir-0,Mh-0,Mz-0,Lp2-6,Lp2-2,Lm-2,Nc-1,Mc-0,LL-0,Sei-0,Mv-0,Sg-1,Litva,Sorbo,Sp-0,Sq-1,Sq-8,Stw-0,Su-0,Sus-1,Ta-0,Tamm-2,Bla-1,…	NA
chr1	6233880	6233920	-	AT1TE20175	Duk,Pu2-7	Col-0,Ove-0,PHW-2,PHW-34,Per-1,Or-0,Old-1,Pi-0,Pt-0,Pu2-23,Pla-0,Pog-0,Pu2-8,Pro-0,Rak-2,Ra-0,Ragl-1,Qar-8a,Rennes-1,Ren-1,Rld-1,RMX-A02,Ren-11,Rd-0,Rou-0,RMX-A180,RRS-7,Sap-0,Rome-1,Seattle-0,Ob-0,Rhen-1,Se-0,RRS-10,Np-0,Nw-0,Neo-6,NC-6,NFA-8,NFA-10,Nok-3,Na-1,Ms-0,Mnz-0,Mir-0,Mh-0,Mz-0,Lp2-6,Lp2-2,Lm-2,Nc-1,Mc-0,LL-0,Sei-0,Mv-0,Sg-1,Litva,Sorbo,Sp-0,Sq-1,Sq-8,Stw-0,Su-0,Sus-1,Ta-0,Tamm-2,Bla-1,…	NA
chr1	6273768	6273906	-	AT1TE20320	Sf-1,Co-1,Ann-1,Qar-8a,Tha-1,Gie-0	Col-0,Ove-0,PHW-2,PHW-34,Per-1,Or-0,Pi-0,Pt-0,Pu2-23,Pla-0,Pog-0,Pu2-7,Pu2-8,Pro-0,Rak-2,Ra-0,Ragl-1,Rennes-1,Ren-1,Rld-1,RMX-A02,Ren-11,Rd-0,Rou-0,RMX-A180,RRS-7,Sap-0,Rome-1,Seattle-0,Ob-0,Rhen-1,Se-0,RRS-10,Np-0,Nw-0,Neo-6,NC-6,NFA-8,NFA-10,Nok-3,Na-1,Ms-0,Mnz-0,Mir-0,Mh-0,Mz-0,Lp2-6,Lp2-2,Lm-2,Nc-1,Mc-0,LL-0,Sei-0,Mv-0,Sg-1,Litva,Sorbo,Sp-0,Sq-1,Sq-8,Stw-0,Su-0,Sus-1,Ta-0,Tamm-2,Bla-1,Si-0,Ta…	young
chr1	6273947	6274053	-	AT1TE20325	Qar-8a,Ann-1	Col-0,Ove-0,PHW-2,PHW-34,Per-1,Or-0,Old-1,Pi-0,Pt-0,Pu2-23,Pla-0,Pog-0,Pu2-7,Pu2-8,Pro-0,Rak-2,Ra-0,Ragl-1,Rennes-1,Rld-1,RMX-A02,Ren-11,Rd-0,Rou-0,RMX-A180,RRS-7,Sap-0,Rome-1,Seattle-0,Ob-0,Se-0,RRS-10,Np-0,Nw-0,Neo-6,NC-6,NFA-8,NFA-10,Nok-3,Na-1,Ms-0,Mnz-0,Mir-0,Mh-0,Mz-0,Lp2-6,Lp2-2,Lm-2,Nc-1,LL-0,Sei-0,Mv-0,Sg-1,Litva,Sorbo,Sp-0,Sq-1,Sq-8,Stw-0,Su-0,Sus-1,Ta-0,Tamm-2,Bla-1,Sf-1,Si-0,Tamm-27,T…	NA
chr1	6302582	6303156	+	AT1TE20410	Je-0,Knox-18,Or-0,Cal-0,Cvi-0,Kz-9,Gy-0,Ty-0,Ann-1,Kro-0,Gie-0,Qar-8a,Etna-2	Col-0,Ove-0,PHW-2,PHW-34,Per-1,Pi-0,Pt-0,Pu2-23,Pla-0,Pog-0,Pu2-7,Pu2-8,Pro-0,Rak-2,Ra-0,Ragl-1,Rennes-1,Ren-1,Rld-1,RMX-A02,Ren-11,Rd-0,Rou-0,RMX-A180,RRS-7,Sap-0,Rome-1,Seattle-0,Ob-0,Rhen-1,Se-0,RRS-10,Np-0,Nw-0,Neo-6,NC-6,NFA-8,NFA-10,Nok-3,Na-1,Ms-0,Mnz-0,Mir-0,Mh-0,Mz-0,Lp2-6,Lp2-2,Lm-2,Nc-1,Mc-0,LL-0,Sei-0,Mv-0,Sg-1,Litva,Sorbo,Sp-0,Sq-1,Sq-8,Stw-0,Su-0,Sus-1,Ta-0,Tamm-2,Bla-1,Sf-1,Si-0,Ta…	young
chr1	6454677	6456015	+	AT1TE20925	Qar-8a,Ann-1	Col-0,Ove-0,PHW-2,PHW-34,Per-1,Or-0,Old-1,Pi-0,Pt-0,Pu2-23,Pla-0,Pog-0,Pu2-7,Pu2-8,Pro-0,Rak-2,Ragl-1,Rennes-1,Ren-1,Rld-1,RMX-A02,Ren-11,Rd-0,Rou-0,RMX-A180,RRS-7,Sap-0,Rome-1,Seattle-0,Ob-0,Rhen-1,Se-0,RRS-10,Np-0,Nw-0,Neo-6,NC-6,NFA-8,NFA-10,Nok-3,Na-1,Ms-0,Mnz-0,Mir-0,Mh-0,Mz-0,Lp2-6,Lp2-2,Lm-2,Nc-1,Mc-0,LL-0,Sei-0,Mv-0,Litva,Sorbo,Sp-0,Sq-1,Sq-8,Stw-0,Su-0,Sus-1,Ta-0,Tamm-2,Bla-1,Sf-1,Si-0,T…	NA
chr1	6514400	6515317	+	AT1TE21130	Ven-1,Ge-0,Cvi-0,PHW-2,Litva,LL-0,Kent,Tamm-2,Nw-0,RMX-A02,Ko-2,Van-0,Ann-1,Sap-0,Se-0,Old-1,Etna-2,Pi-0,RMX-A180,Ak-1,Ren-1,Ang-0,Hn-0,Ws-2,Bsch-0,En-1,Lp2-6,Bik-1,Tamm-27,Ts-1,Wl-0,Sorbo	Col-0,Ove-0,PHW-34,Per-1,Or-0,Pt-0,Pu2-23,Pla-0,Pog-0,Pu2-7,Pu2-8,Pro-0,Rak-2,Ragl-1,Qar-8a,Rennes-1,Rld-1,Ren-11,Rd-0,Rou-0,RRS-7,Rome-1,Seattle-0,Rhen-1,RRS-10,Np-0,Neo-6,NC-6,NFA-8,NFA-10,Nok-3,Na-1,Ms-0,Mnz-0,Mir-0,Mh-0,Mz-0,Lp2-2,Lm-2,Nc-1,Mc-0,Sei-0,Mv-0,Sg-1,Sp-0,Sq-1,Sq-8,Stw-0,Su-0,Sus-1,Ta-0,Bla-1,Sf-1,Si-0,Tha-1,Ting-1,Tol-0,Ts-5,Tscha-1,Tu-0,Tul-0,Ty-0,Uk-1,Uod-1,Uod-7,Utrecht,Vind-1,…	young
chr1	6538419	6543539	+	AT1TE21210	Uk-1,HR-10,HSm,Kent,Krot-0,Amel-1,Fi-0,Gre-0,Knox-18,Ei-2,Mh-0,Vind-1,Wa-1,Jl-3,RMX-A180,Wt-5,Li-2:1,Na-1,Lm-2,Tu-0,Gifu-2,Hn-0,Mz-0,Np-0,Bs-1,Ha-0,NC-6,HR-5,Kelsterbach-4,Ba-1,Le-0,Anholt-1,Yo-0,Sp-0,Litva,Zdr-1,Knox-10,Nw-0,Lan-0,Rd-0,Co-1,Ema-1,Ren-11,Su-0,Ove-0,Aa-0,Wei-0,Kb-0,Bsch-0,Pla-0,Kil-0,Rou-0,Ts-5,Cnt-1,Koln,Er-0,Dem-4,Ven-1,Duk,Chat-1,Fr-2,Ge-0,Bd-0,Bg-2,RMX-A02,Sq-8,Bla-1,Da_1_-12,…	Col-0,PHW-2,Per-1,Or-0,Old-1,Pt-0,Pu2-8,Rak-2,Ra-0,Ragl-1,Qar-8a,Rennes-1,Ren-1,Rld-1,Rome-1,Ob-0,Rhen-1,Se-0,Neo-6,Nok-3,Ms-0,Lp2-2,Mc-0,Sei-0,Sg-1,Sorbo,Stw-0,Sus-1,Ta-0,Tamm-2,Tamm-27,Ting-1,Tscha-1,Ty-0,Uod-7,Utrecht,Westkar-4,Wil-1,Zal-1,Rubezhnoe-1,Bl-1,Bor-4,Boot-1,Bor-1,Ber,Br-0,Cerv-1,Chi-0,Com-1,Cvi-0,Di-G,DraIII-1,Dja-1,Es-0,Do-0,Gel-1,Gie-0,Etna-2,Gu-0,Got-7,Gr-1,Hey-1,Ga-0,Hod,Hau-0,…	old
chr1	6589531	6589760	+	AT1TE21360	Etna-2	Col-0,Ove-0,PHW-2,PHW-34,Per-1,Or-0,Old-1,Pi-0,Pt-0,Pu2-23,Pla-0,Pog-0,Pu2-7,Pu2-8,Pro-0,Rak-2,Ra-0,Ragl-1,Qar-8a,Rennes-1,Ren-1,Rld-1,RMX-A02,Ren-11,Rd-0,Rou-0,RMX-A180,RRS-7,Sap-0,Rome-1,Seattle-0,Ob-0,Rhen-1,Se-0,RRS-10,Np-0,Nw-0,Neo-6,NC-6,NFA-8,NFA-10,Nok-3,Na-1,Ms-0,Mnz-0,Mir-0,Mh-0,Mz-0,Lp2-6,Lp2-2,Lm-2,Nc-1,Mc-0,LL-0,Sei-0,Mv-0,Sg-1,Litva,Sorbo,Sp-0,Sq-1,Sq-8,Stw-0,Su-0,Sus-1,Ta-0,Tamm-2,…	NA
chr1	6704197	6709404	+	AT1TE21710	Db-1,Est,Sp-0,Cvi-0,Baa-1,LL-0,Bl-1,Zdr-1,Ove-0,Fr-2,La-0,Kent,Nw-0,Kl-5,Bch-1,Amel-1,Is-0,Fi-0,Knox-18,Bla-1,Cal-0,Co-1,Ei-2,Kb-0,Gie-0,Sei-0,Wc-1,Ob-0,Ann-1,Do-0,Old-1,Sf-1,Pu2-23,Hh-0,Di-G,Ca-0,Koln,Lp2-6,Aa-0,Mc-0,Ber,Hn-0,Ws-2,Bsch-0,Mnz-0,Rd-0,Stw-0,Si-0,Got-22,Kil-0,Bu-0,Sorbo,Wa-1,Ts-5,Wt-5,Ts-1,Qar-8a,Appt-1,El-0,Er-0,Anz-0,DraII-1,Le-0,Es-0	Col-0,PHW-2,PHW-34,Per-1,Or-0,Pi-0,Pt-0,Pla-0,Pog-0,Pu2-7,Pu2-8,Pro-0,Rak-2,Ra-0,Ragl-1,Rennes-1,Ren-1,Rld-1,RMX-A02,Ren-11,Rou-0,RMX-A180,RRS-7,Sap-0,Rome-1,Seattle-0,Rhen-1,Se-0,RRS-10,Np-0,Neo-6,NC-6,NFA-8,NFA-10,Nok-3,Na-1,Ms-0,Mir-0,Mh-0,Mz-0,Lp2-2,Lm-2,Nc-1,Mv-0,Sg-1,Litva,Sq-1,Sq-8,Su-0,Sus-1,Ta-0,Tamm-2,Tamm-27,Tha-1,Ting-1,Tol-0,Tscha-1,Tu-0,Tul-0,Ty-0,Uk-1,Uod-1,Uod-7,Utrecht,Van-0,Ven-…	old
chr1	6709616	6709729	+	AT1TE21715	Db-1,Est,Sp-0,Cal-0,Baa-1,LL-0,Bl-1,Fr-2,La-0,Kent,Kl-5,Bch-1,Amel-1,Is-0,Fi-0,Bla-1,Rd-0,Co-1,Ei-2,Kb-0,Ragl-1,Gie-0,Sei-0,Wc-1,Ob-0,Ann-1,Do-0,Se-0,Old-1,Sf-1,Pu2-23,Hh-0,Di-G,Ca-0,Ove-0,Lp2-6,Aa-0,Mc-0,Ber,Hn-0,Ws-2,Bsch-0,Mnz-0,Stw-0,Si-0,Got-22,Kil-0,Bu-0,Sorbo,Wa-1,Ts-5,Wt-5,Ts-1,Qar-8a,Appt-1,El-0,Er-0,Anz-0,DraII-1,Le-0,Es-0	Col-0,PHW-2,PHW-34,Per-1,Or-0,Pi-0,Pt-0,Pla-0,Pog-0,Pu2-7,Pu2-8,Pro-0,Rak-2,Ra-0,Rennes-1,Ren-1,Rld-1,RMX-A02,Ren-11,Rou-0,RMX-A180,RRS-7,Sap-0,Rome-1,Seattle-0,Rhen-1,RRS-10,Np-0,Nw-0,Neo-6,NC-6,NFA-8,NFA-10,Nok-3,Na-1,Ms-0,Mir-0,Mh-0,Mz-0,Lp2-2,Lm-2,Nc-1,Mv-0,Sg-1,Litva,Sq-1,Sq-8,Su-0,Sus-1,Ta-0,Tamm-2,Tamm-27,Tha-1,Ting-1,Tol-0,Tscha-1,Tu-0,Tul-0,Ty-0,Uk-1,Uod-1,Uod-7,Utrecht,Van-0,Ven-1,Vind-…	old
chr1	6742979	6744224	+	AT1TE21805	Ms-0,La-0,Sp-0,Knox-18,Ei-2,Wa-1,Etna-2,Wt-5,Na-1,Mc-0,Hn-0,Mz-0,Np-0,Ha-0,Ty-0,NC-6,Wc-1,Qar-8a,Kro-0,Le-0,Kent,Kondara,Rome-1,Nw-0,Rd-0,Ren-11,Ragl-1,Gie-0,Rhen-1,Di-G,Sus-1,Aa-0,Kb-0,Got-7,Bsch-0,Si-0,Or-0,Ove-0,Kas-1,Tamm-27,Kas-2,Ts-5,Rubezhnoe-1,Koln,Er-0,Chat-1,Fr-2,Bd-0,Je-0,Bla-1,Sq-1,Dja-1,Ca-0,Pla-0,Hey-1,Co,Kil-0,Bu-0,Bik-1,Neo-6,Anz-0,Per-1,Db-1,Cal-0,Baa-1,LL-0,Rld-1,Hau-0,Sei-0,Bch…	Col-0,PHW-2,PHW-34,Pi-0,Pt-0,Pu2-23,Pog-0,Pu2-7,Pu2-8,Pro-0,Rak-2,Ra-0,Rennes-1,Ren-1,RMX-A02,Rou-0,RMX-A180,RRS-7,Sap-0,Seattle-0,Se-0,RRS-10,NFA-8,NFA-10,Nok-3,Mir-0,Mh-0,Lm-2,Nc-1,Mv-0,Sg-1,Litva,Sorbo,Sq-8,Stw-0,Su-0,Ta-0,Tha-1,Tol-0,Ts-1,Tu-0,Tul-0,Uk-1,Uod-1,Uod-7,Utrecht,Van-0,Ven-1,Vind-1,Wei-0,Wil-1,Wl-0,Yo-0,Zdr-1,Pna-17,Bl-1,Bg-2,Benk-1,Bor-4,Boot-1,Bor-1,Ber,Bs-1,Br-0,Cerv-1,CIBC-17,B…	old
chr1	7023546	7024535	+	AT1TE22695	Uk-1,Ms-0,HR-10,HSm,La-0,Kent,Krot-0,Amel-1,Fi-0,Gre-0,Appt-1,Knox-10,Nok-3,Wa-1,Rak-2,Jl-3,RMX-A180,Yo-0,Ra-0,Lm-2,Tu-0,Mc-0,Gifu-2,Hn-0,Mz-0,Np-0,Com-1,Ha-0,Rennes-1,HR-5,Qar-8a,Kro-0,Ba-1,Cnt-1,Anholt-1,Cerv-1,Sp-0,Kondara,Lan-0,Rd-0,Ema-1,Ren-11,Su-0,Wil-1,Rhen-1,Di-G,Ren-1,In-0,Sg-1,Utrecht,Wei-0,Bsch-0,Stw-0,Pla-0,Ove-0,Boot-1,Per-1,Pu2-8,Rubezhnoe-1,Dem-4,Ven-1,Duk,Chat-1,PHW-2,Fr-2,Ge-0,B…	Col-0,Or-0,Pt-0,Pu2-23,Pu2-7,Ragl-1,Rou-0,RRS-7,Rome-1,Seattle-0,Ob-0,Nw-0,NC-6,NFA-8,NFA-10,Na-1,Mnz-0,Mh-0,Lp2-6,Lp2-2,LL-0,Sei-0,Litva,Sus-1,Tamm-2,Bla-1,Sf-1,Ting-1,Ts-1,Ts-5,Ty-0,Van-0,Wl-0,Ws-2,Wt-5,Pna-17,Bik-1,Benk-1,Bor-1,Bs-1,Bu-0,Br-0,Cal-0,Chi-0,Co-1,Dra-0,Ei-2,El-0,En-2,Er-0,Es-0,Et-0,Gel-1,Gie-0,Etna-2,Gu-0,Got-7,Gr-1,Hey-1,Ga-0,Hh-0,Je-0,Kas-1,Kas-2,Kb-0,Kelsterbach-4,Kil-0,Kin-0,K…	young
chr1	7035031	7037376	+	AT1TE22750	NFA-10,Bg-2,Lp2-6	Col-0,Ove-0,PHW-2,PHW-34,Per-1,Or-0,Old-1,Pi-0,Pt-0,Pu2-23,Pla-0,Pog-0,Pu2-7,Pu2-8,Pro-0,Rak-2,Ragl-1,Qar-8a,Rennes-1,Ren-1,Rld-1,RMX-A02,Ren-11,Rd-0,Rou-0,RMX-A180,RRS-7,Sap-0,Rome-1,Seattle-0,Ob-0,Rhen-1,Se-0,RRS-10,Np-0,Nw-0,Neo-6,NC-6,NFA-8,Nok-3,Na-1,Ms-0,Mnz-0,Mir-0,Mh-0,Mz-0,Lp2-2,Lm-2,Nc-1,Mc-0,LL-0,Sei-0,Mv-0,Sg-1,Litva,Sorbo,Sp-0,Sq-1,Sq-8,Stw-0,Su-0,Sus-1,Ta-0,Tamm-2,Bla-1,Sf-1,Si-0,Ta…	NA
chr1	7067629	7067790	+	AT1TE22855	Hod,Duk,Ty-0,Appt-1,Got-7,Old-1,Gel-1	Col-0,Ove-0,PHW-2,Per-1,Or-0,Pi-0,Pt-0,Pu2-23,Pla-0,Pog-0,Pu2-7,Pu2-8,Pro-0,Rak-2,Ra-0,Ragl-1,Qar-8a,Rennes-1,Ren-1,Rld-1,RMX-A02,Ren-11,Rd-0,Rou-0,RMX-A180,RRS-7,Sap-0,Rome-1,Seattle-0,Ob-0,Rhen-1,Se-0,RRS-10,Np-0,Nw-0,Neo-6,NC-6,NFA-8,NFA-10,Na-1,Ms-0,Mnz-0,Mir-0,Mh-0,Mz-0,Lp2-6,Lp2-2,Lm-2,Nc-1,Mc-0,LL-0,Sei-0,Mv-0,Sg-1,Litva,Sorbo,Sp-0,Sq-1,Sq-8,Stw-0,Su-0,Sus-1,Ta-0,Tamm-2,Bla-1,Sf-1,Si-0,Tam…	young
chr1	7071563	7071716	+	AT1TE22865	Fi-0,Jm-0,Bs-1,Got-22,Pu2-23	Col-0,Ove-0,PHW-2,PHW-34,Or-0,Old-1,Pi-0,Pt-0,Pla-0,Pog-0,Pu2-7,Pu2-8,Pro-0,Rak-2,Ra-0,Ragl-1,Qar-8a,Rennes-1,Ren-1,RMX-A02,Ren-11,Rd-0,Rou-0,RMX-A180,Sap-0,Rome-1,Ob-0,Rhen-1,Se-0,RRS-10,Np-0,Nw-0,Neo-6,NC-6,NFA-8,NFA-10,Nok-3,Na-1,Mnz-0,Mir-0,Mh-0,Lp2-6,Lm-2,Nc-1,Mc-0,LL-0,Sei-0,Mv-0,Sg-1,Litva,Sorbo,Sq-1,Sq-8,Stw-0,Su-0,Ta-0,Tamm-2,Bla-1,Sf-1,Tamm-27,Tha-1,Ting-1,Tol-0,Ts-1,Ts-5,Tscha-1,Tu-0,T…	NA
chr1	7241159	7241362	+	AT1TE23390	Cvi-0	Col-0,Ove-0,PHW-2,PHW-34,Per-1,Or-0,Old-1,Pi-0,Pt-0,Pu2-23,Pla-0,Pog-0,Pu2-7,Pu2-8,Pro-0,Rak-2,Ra-0,Ragl-1,Qar-8a,Rennes-1,Ren-1,Rld-1,RMX-A02,Ren-11,Rd-0,Rou-0,RMX-A180,RRS-7,Sap-0,Rome-1,Seattle-0,Ob-0,Rhen-1,Se-0,RRS-10,Np-0,Nw-0,Neo-6,NC-6,NFA-8,NFA-10,Nok-3,Na-1,Ms-0,Mnz-0,Mir-0,Mh-0,Mz-0,Lp2-6,Lp2-2,Lm-2,Nc-1,Mc-0,LL-0,Sei-0,Mv-0,Sg-1,Litva,Sorbo,Sp-0,Sq-1,Sq-8,Stw-0,Su-0,Sus-1,Ta-0,Tamm-2,…	NA
chr1	7241363	7241617	+	AT1TE23395	Cvi-0	Col-0,Ove-0,PHW-2,PHW-34,Per-1,Or-0,Old-1,Pi-0,Pt-0,Pu2-23,Pla-0,Pog-0,Pu2-7,Pu2-8,Pro-0,Rak-2,Ra-0,Ragl-1,Qar-8a,Rennes-1,Ren-1,Rld-1,RMX-A02,Ren-11,Rd-0,Rou-0,RMX-A180,RRS-7,Sap-0,Rome-1,Seattle-0,Ob-0,Rhen-1,RRS-10,Np-0,Nw-0,Neo-6,NC-6,NFA-8,NFA-10,Nok-3,Na-1,Ms-0,Mnz-0,Mir-0,Mh-0,Mz-0,Lp2-6,Lp2-2,Lm-2,Nc-1,Mc-0,LL-0,Sei-0,Mv-0,Sg-1,Litva,Sorbo,Sp-0,Sq-1,Sq-8,Stw-0,Su-0,Sus-1,Ta-0,Tamm-2,Bla-1…	NA
chr1	7254947	7257226	-	AT1TE23420	Ms-0,HSm,La-0,Sp-0,Pt-0,Krot-0,Amel-1,Fi-0,Gre-0,Knox-18,Appt-1,Ei-2,Mh-0,Nok-3,Wa-1,Gel-1,Rak-2,Jl-3,RMX-A180,Ra-0,Li-2:1,Na-1,Gu-0,Lm-2,Tu-0,Mc-0,Gifu-2,Hn-0,Mz-0,Np-0,Bs-1,Com-1,DraIII-1,Ha-0,Pog-0,Ty-0,NC-6,Bu-0,Wl-0,Qar-8a,Rennes-1,Kro-0,Kelsterbach-4,Ba-1,Cnt-1,Cerv-1,Pu2-23,Litva,Kondara,Rome-1,Knox-10,Nw-0,Sorbo,Rd-0,Co-1,Ren-11,Ragl-1,Gie-0,Wil-1,Ann-1,Gr-1,An-1,Di-G,Sus-1,Ren-1,In-0,Sg-…	Col-0,PHW-2,Pla-0,Pro-0,Seattle-0,Mir-0,Bla-1,Sf-1,Ting-1,Ts-1,Ts-5,Uk-1,Wt-5,Yo-0,Boot-1,CIBC-17,Chat-1,Ema-1,En-2,HR-10,Gy-0,Hh-0,Kent,Kin-0,Lan-0,Lisse,Abd-0,Ak-1,Anholt-1	old
chr1	7352930	7365197	-	AT1TE23740	Uk-1,Ms-0,HR-10,HSm,La-0,Sp-0,Pt-0,Krot-0,Amel-1,Fi-0,Gre-0,Knox-18,Appt-1,Ei-2,Mh-0,Nok-3,Wa-1,Gel-1,Rak-2,Jl-3,RMX-A180,Yo-0,Ra-0,Li-2:1,Na-1,Gu-0,Lm-2,Tu-0,Mc-0,Gifu-2,Hn-0,Mz-0,Np-0,Bs-1,Com-1,DraIII-1,Ha-0,Pog-0,Ty-0,NC-6,Jm-0,Wl-0,Qar-8a,Rennes-1,Kro-0,Ba-1,Le-0,Cerv-1,Litva,Kondara,Rome-1,Knox-10,Nw-0,Sorbo,Lan-0,Rd-0,Co-1,Ren-11,Ragl-1,Gie-0,Wil-1,Ann-1,Gr-1,An-1,Di-G,Sus-1,Ren-1,In-0,Sg-…	Col-0,Rou-0,Seattle-0,NFA-8,NFA-10,Sq-1,Ting-1,Ts-5,Vind-1,Wt-5,Boot-1,Bor-1,Cnt-1,CIBC-5,Ema-1,Durh-1,Gy-0,Hh-0,HR-5,Kelsterbach-4,Kent,Kil-0,Kin-0,Lip-0,Abd-0,Alst-1,Anholt-1	old
chr1	7725248	7725868	+	AT1TE24855	HR-10,HSm,La-0,Sp-0,Zdr-1,Amel-1,Fi-0,Gre-0,Knox-18,Knox-10,Mh-0,Wa-1,Jl-3,Wt-5,Li-2:1,Na-1,Gu-0,Tu-0,Mc-0,Gifu-2,Hn-0,Np-0,Ha-0,Ty-0,Wc-1,Qar-8a,Kro-0,Anholt-1,Litva,Kondara,Nw-0,Rd-0,Co-1,Ragl-1,Gie-0,Ann-1,Gr-1,Di-G,Aa-0,Wei-0,Kb-0,Got-7,Bsch-0,Stw-0,Or-0,Ove-0,Boot-1,Per-1,Kas-2,Chi-0,Ts-5,Pu2-8,Ts-1,Er-0,Dem-4,Duk,Chat-1,PHW-2,Bd-0,Tamm-2,Ta-0,Je-0,Bla-1,Da_1_-12,Buckhorn-Pass,Sap-0,Dra-0,To…	Col-0,PHW-34,Pt-0,Pu2-23,Pla-0,Pog-0,Pro-0,Rak-2,Ra-0,Rennes-1,Ren-1,Rld-1,RMX-A02,Ren-11,Rou-0,RMX-A180,RRS-7,Rome-1,Seattle-0,Ob-0,Rhen-1,Se-0,Neo-6,NC-6,NFA-8,NFA-10,Nok-3,Ms-0,Mnz-0,Mz-0,Lm-2,LL-0,Sei-0,Sg-1,Sorbo,Sq-1,Sq-8,Su-0,Sus-1,Si-0,Uk-1,Uod-1,Utrecht,Vind-1,Westkar-4,Wil-1,Yo-0,Zal-1,Pna-17,Rubezhnoe-1,Bl-1,Bg-2,Ber,Bs-1,Bu-0,Cerv-1,Cal-0,Cnt-1,Com-1,CIBC-5,Db-1,Ei-2,El-0,Ema-1,Es-0,E…	old
chr1	7761201	7762110	-	AT1TE24955	Db-1,Hod,Rubezhnoe-1,Rld-1,HSm,Bor-4,Pt-0,Nw-0,Krot-0,Bch-1,Amel-1,Knox-18,Bla-1,Rd-0,Zdr-1,Dr-0,Nok-3,Wa-1,Sap-0,Gr-1,Etna-2,Dra-0,Kar-1,Li-2:1,Ko-2,Ta-0,Da_1_-12,Np-0,Zal-1,Lp2-2,Co,Sf-1,Ha-0,Jm-0,Per-1,Chi-0,Ts-5,Neo-6,Westkar-4,Ts-1,El-0,Sorbo,Es-0	Col-0,Ove-0,PHW-2,PHW-34,Or-0,Old-1,Pi-0,Pu2-23,Pla-0,Pog-0,Pu2-7,Pu2-8,Pro-0,Rak-2,Ra-0,Ragl-1,Qar-8a,Rennes-1,Ren-1,RMX-A02,Ren-11,Rou-0,RMX-A180,RRS-7,Rome-1,Seattle-0,Ob-0,Rhen-1,Se-0,RRS-10,NC-6,NFA-8,NFA-10,Na-1,Ms-0,Mnz-0,Mir-0,Mh-0,Mz-0,Lp2-6,Lm-2,Nc-1,Mc-0,LL-0,Sei-0,Mv-0,Sg-1,Litva,Sp-0,Sq-1,Sq-8,Stw-0,Su-0,Sus-1,Tamm-2,Si-0,Tamm-27,Tha-1,Ting-1,Tol-0,Tscha-1,Tu-0,Tul-0,Ty-0,Uk-1,Uod-1,…	old
chr1	7762111	7762136	-	AT1TE24960	Sap-0,Sf-1	Col-0,Ove-0,PHW-2,PHW-34,Per-1,Or-0,Old-1,Pi-0,Pt-0,Pu2-23,Pla-0,Pog-0,Pu2-7,Pu2-8,Pro-0,Rak-2,Ra-0,Ragl-1,Qar-8a,Rennes-1,Ren-1,Rld-1,RMX-A02,Ren-11,Rd-0,Rou-0,RMX-A180,RRS-7,Rome-1,Seattle-0,Ob-0,Rhen-1,Se-0,RRS-10,Np-0,Nw-0,Neo-6,NC-6,NFA-8,NFA-10,Nok-3,Na-1,Ms-0,Mnz-0,Mir-0,Mh-0,Mz-0,Lp2-6,Lp2-2,Lm-2,Nc-1,Mc-0,LL-0,Sei-0,Mv-0,Sg-1,Litva,Sorbo,Sp-0,Sq-1,Sq-8,Stw-0,Su-0,Sus-1,Ta-0,Tamm-2,Bla-1,…	NA
chr1	7831067	7831925	+	AT1TE25190	Ven-1,Cal-0,Ty-0,Kent,Tamm-2,Su-0,Pna-17,Fi-0,Kyoto,Sq-1,Gie-0,Nok-3,Old-1,Uod-7,RRS-7,Na-1,Aa-0,Mc-0,Hn-0,Abd-0,Zal-1,Got-22,HR-5,Bik-1,Tamm-27,Hs-0,Neo-6,Sei-0,Sorbo,Cnt-1,Es-0	Col-0,Ove-0,PHW-2,PHW-34,Per-1,Or-0,Pi-0,Pt-0,Pu2-23,Pla-0,Pog-0,Pu2-7,Pu2-8,Pro-0,Rak-2,Ragl-1,Qar-8a,Rennes-1,Ren-1,Rld-1,RMX-A02,Ren-11,Rd-0,Rou-0,RMX-A180,Sap-0,Rome-1,Seattle-0,Ob-0,Rhen-1,RRS-10,Np-0,Nw-0,NC-6,NFA-8,NFA-10,Ms-0,Mnz-0,Mir-0,Mh-0,Mz-0,Lp2-6,Lp2-2,Lm-2,Nc-1,LL-0,Mv-0,Sg-1,Litva,Sp-0,Sq-8,Stw-0,Sus-1,Ta-0,Bla-1,Sf-1,Si-0,Tha-1,Ting-1,Tol-0,Ts-1,Ts-5,Tscha-1,Tu-0,Tul-0,Uk-1,Uod-…	old
chr1	7959315	7959915	-	AT1TE25610	Uk-1,Ms-0,HR-10,HSm,Kin-0,La-0,Kent,Pt-0,Krot-0,Amel-1,Fi-0,Gre-0,Knox-18,Appt-1,Ei-2,Yo-0,Mh-0,Nok-3,Wa-1,Gel-1,Rak-2,Jl-3,RMX-A180,Wt-5,Ra-0,Li-2:1,Na-1,Gu-0,Lm-2,Tu-0,Mc-0,Gifu-2,Hn-0,Mz-0,Np-0,Bs-1,Com-1,DraIII-1,Ha-0,Pog-0,Ty-0,NC-6,Bu-0,Wl-0,Rennes-1,Kro-0,Kelsterbach-4,Ba-1,Cnt-1,Anholt-1,Cerv-1,Sp-0,Litva,Kondara,Rome-1,Knox-10,Nw-0,Sorbo,Lan-0,Rd-0,Co-1,Ema-1,Ren-11,Seattle-0,Ragl-1,Gie-…	Col-0,Pla-0,Qar-8a,LL-0,Sf-1,Etna-2,Je-0,Koln,Le-0,Ann-1	young
chr1	7960124	7961263	-	AT1TE25615	Uk-1,Ms-0,HR-10,HSm,Kin-0,La-0,Kent,Pt-0,Krot-0,Amel-1,Fi-0,Gre-0,Knox-18,Appt-1,Ei-2,Yo-0,Mh-0,Nok-3,Wa-1,Gel-1,Rak-2,Jl-3,RMX-A180,Wt-5,Ra-0,Li-2:1,Na-1,Gu-0,Lm-2,Tu-0,Mc-0,Gifu-2,Hn-0,Mz-0,Np-0,Bs-1,Com-1,DraIII-1,Ha-0,Pog-0,Ty-0,NC-6,Bu-0,Wl-0,Rennes-1,Kro-0,Kelsterbach-4,Ba-1,Cnt-1,Anholt-1,Cerv-1,Sp-0,Litva,Kondara,Rome-1,Knox-10,Nw-0,Sorbo,Lan-0,Rd-0,Co-1,Ema-1,Ren-11,Seattle-0,Ragl-1,Gie-…	Col-0,Pla-0,Qar-8a,LL-0,Sf-1,Etna-2,Je-0,Koln,Le-0,Ann-1	young
chr1	7969361	7974385	+	AT1TE25645	Uk-1,Ms-0,HR-10,HSm,Kin-0,La-0,Kent,Pt-0,Krot-0,Amel-1,Fi-0,Gre-0,Knox-18,Appt-1,Ei-2,Yo-0,Mh-0,Nok-3,Wa-1,Gel-1,Rak-2,RMX-A180,Wt-5,Ra-0,Li-2:1,Na-1,Gu-0,Lm-2,Tu-0,Mc-0,Gifu-2,Hn-0,Mz-0,Np-0,Bs-1,Com-1,DraIII-1,Ha-0,Pog-0,Ty-0,NC-6,Bu-0,Wl-0,Qar-8a,Rennes-1,Kro-0,Kelsterbach-4,Ba-1,Cnt-1,Anholt-1,Cerv-1,Sp-0,Litva,Kondara,Rome-1,Knox-10,Nw-0,Sorbo,Koln,Rd-0,Co-1,Ema-1,Ren-11,Seattle-0,Gie-0,Wil-…	Col-0,Ragl-1,Zdr-1,Db-1,Etna-2,Je-0,Jl-3,Lan-0,Le-0,Ak-1,Anz-0	mid
chr1	7975862	7976602	-	AT1TE25655	Cvi-0	Col-0,Ove-0,PHW-2,PHW-34,Per-1,Or-0,Old-1,Pi-0,Pt-0,Pu2-23,Pla-0,Pog-0,Pu2-7,Pu2-8,Pro-0,Rak-2,Ra-0,Ragl-1,Qar-8a,Rennes-1,Ren-1,Rld-1,RMX-A02,Ren-11,Rd-0,Rou-0,RMX-A180,RRS-7,Sap-0,Rome-1,Seattle-0,Ob-0,Rhen-1,Se-0,RRS-10,Np-0,Nw-0,Neo-6,NC-6,NFA-8,NFA-10,Nok-3,Na-1,Ms-0,Mnz-0,Mir-0,Mh-0,Mz-0,Lp2-6,Lp2-2,Lm-2,Nc-1,Mc-0,LL-0,Sei-0,Mv-0,Sg-1,Litva,Sorbo,Sp-0,Sq-1,Sq-8,Stw-0,Su-0,Sus-1,Ta-0,Tamm-2,…	NA
chr1	7985126	7986420	+	AT1TE25685	Ms-0,HSm,Ber,Ty-0,Kent,Pt-0,Krot-0,Fi-0,Gre-0,Knox-18,Appt-1,Ei-2,Mh-0,Nok-3,Wa-1,Gel-1,Rak-2,Jl-3,Ra-0,Li-2:1,Na-1,Gu-0,Lm-2,Tu-0,Mc-0,Gifu-2,Hn-0,Mz-0,Np-0,Com-1,DraIII-1,Rennes-1,Bu-0,Kelsterbach-4,Ba-1,Anholt-1,Cerv-1,Sp-0,Zdr-1,Knox-10,Nw-0,Sorbo,Rd-0,Co-1,Ren-11,Gie-0,Gr-1,An-1,Ren-1,In-0,Aa-0,Wei-0,Kb-0,Bsch-0,Stw-0,Si-0,Kil-0,Kas-1,Per-1,Kas-2,Chi-0,Rhen-1,Rou-0,Pu2-8,Rubezhnoe-1,Er-0,Dem…	Col-0,Ove-0,PHW-2,Or-0,Old-1,Pi-0,Pla-0,Pog-0,Ragl-1,Qar-8a,RMX-A02,RMX-A180,Rome-1,Ob-0,Se-0,Neo-6,NC-6,NFA-8,NFA-10,Lp2-6,Nc-1,LL-0,Sg-1,Litva,Sq-1,Sq-8,Sus-1,Tamm-2,Bla-1,Sf-1,Tamm-27,Tol-0,Ts-1,Ts-5,Tscha-1,Uk-1,Uod-1,Utrecht,Ven-1,Vind-1,Wc-1,Wil-1,Ws-2,Wt-5,Yo-0,Bg-2,Bs-1,Cnt-1,CIBC-5,Chat-1,Cvi-0,Di-G,El-0,En-D,En-1,Etna-2,Durh-1,Got-7,Ha-0,Hey-1,Ga-0,Hod,HR-10,HR-5,Je-0,Koln,Kondara,Kro-0…	old
chr1	8169457	8169558	+	AT1TE26300	Db-1,Cerv-1,Cvi-0,Litva,Ty-0,Bor-4,Nw-0,Fi-0,Knox-18,Bla-1,Ga-0,Ei-2,Ragl-1,Su-0,Ob-0,Do-0,Je-0,Si-0,Utrecht,Mz-0,Ws-2,DraIII-1,Bs-1,Got-22,Hs-0,Ts-5,Sorbo,Tscha-1	Col-0,Ove-0,PHW-2,PHW-34,Per-1,Or-0,Old-1,Pi-0,Pt-0,Pu2-23,Pla-0,Pog-0,Pu2-7,Pu2-8,Pro-0,Rak-2,Ra-0,Qar-8a,Rennes-1,Ren-1,Rld-1,RMX-A02,Ren-11,Rd-0,Rou-0,RMX-A180,RRS-7,Sap-0,Rome-1,Seattle-0,Rhen-1,Se-0,RRS-10,Np-0,Neo-6,NC-6,NFA-8,NFA-10,Nok-3,Na-1,Ms-0,Mnz-0,Mir-0,Mh-0,Lp2-6,Lp2-2,Lm-2,Nc-1,Mc-0,LL-0,Sei-0,Mv-0,Sg-1,Sp-0,Sq-1,Sq-8,Stw-0,Sus-1,Ta-0,Tamm-2,Sf-1,Tamm-27,Tha-1,Ting-1,Tol-0,Ts-1,Tu…	mid
chr1	8178350	8178524	+	AT1TE26320	Est,Cvi-0,Pu2-23,Bl-1,HSm,Ty-0,Je-0,Ws-2,Ren-11,Ragl-1,Sap-0,Old-1,Gr-1,Dra-0,Rak-2,Wil-1,DraII-1,Aa-0,Ber,Got-7,En-1,Stw-0,Si-0,Got-22,Bu-0,Bik-1,Chi-0,Hs-0,Ts-5,Pu2-8,Pu2-7	Col-0,Ove-0,PHW-2,PHW-34,Per-1,Or-0,Pi-0,Pt-0,Pla-0,Pog-0,Pro-0,Ra-0,Qar-8a,Rennes-1,Ren-1,Rld-1,RMX-A02,Rd-0,Rou-0,RMX-A180,RRS-7,Rome-1,Seattle-0,Ob-0,Rhen-1,RRS-10,Np-0,Nw-0,Neo-6,NC-6,NFA-8,NFA-10,Nok-3,Na-1,Ms-0,Mnz-0,Mir-0,Mh-0,Mz-0,Lp2-6,Lp2-2,Lm-2,Nc-1,Mc-0,LL-0,Sei-0,Mv-0,Sg-1,Litva,Sorbo,Sp-0,Sq-1,Sq-8,Su-0,Sus-1,Ta-0,Tamm-2,Bla-1,Sf-1,Tamm-27,Tha-1,Ting-1,Tol-0,Ts-1,Tscha-1,Tu-0,Tul-0,…	old
chr1	8189829	8190549	+	AT1TE26370	Ms-0,HR-10,HSm,Ber,La-0,Kent,Pt-0,Krot-0,Amel-1,Fi-0,Gre-0,Knox-18,Yo-0,Ei-2,Mh-0,Nok-3,Gel-1,Rak-2,Jl-3,RMX-A180,Wt-5,Ra-0,Gu-0,Lm-2,Tu-0,Mc-0,Gifu-2,Hn-0,Bs-1,DraIII-1,Ha-0,Pog-0,Ty-0,NC-6,Bu-0,Qar-8a,Rennes-1,Kro-0,Kelsterbach-4,Ba-1,Cnt-1,Anholt-1,Cerv-1,Litva,Kondara,Rome-1,Knox-10,Nw-0,Sorbo,Lan-0,Rd-0,Ema-1,Ren-11,Ragl-1,Gie-0,Ann-1,Gr-1,Wil-1,Di-G,Sus-1,Ren-1,In-0,Sg-1,Utrecht,Aa-0,Kb-0,G…	Col-0,PHW-34,Per-1,RRS-7,Rhen-1,Np-0,Neo-6,Na-1,Mz-0,Lp2-6,Sp-0,Stw-0,Ta-0,Uk-1,Ven-1,Vind-1,Wa-1,Zal-1,Bor-4,Co,Com-1,Chat-1,Co-1,Est,Do-0,Ge-0,Hey-1,Hod,Hh-0,Is-0,Jm-0,Kas-1,Kas-2,Kil-0,Ko-2,Kz-9,Le-0,Li-2:1,Alst-1,Altai-5,Anz-0,Appt-1,Baa-1,Bch-1,Bd-0	old
chr1	8190550	8190604	+	AT1TE26375	Rou-0,Wc-1,Pt-0,PHW-2	Col-0,Ove-0,PHW-34,Per-1,Or-0,Old-1,Pi-0,Pu2-23,Pla-0,Pog-0,Pu2-7,Pu2-8,Pro-0,Rak-2,Ra-0,Ragl-1,Qar-8a,Rennes-1,Ren-1,Rld-1,RMX-A02,Ren-11,Rd-0,RMX-A180,RRS-7,Sap-0,Rome-1,Seattle-0,Ob-0,Rhen-1,RRS-10,Np-0,Nw-0,Neo-6,NC-6,NFA-8,NFA-10,Nok-3,Na-1,Ms-0,Mnz-0,Mir-0,Mh-0,Mz-0,Lp2-6,Lp2-2,Lm-2,Nc-1,Mc-0,LL-0,Sei-0,Mv-0,Sg-1,Litva,Sorbo,Sp-0,Sq-1,Sq-8,Stw-0,Su-0,Sus-1,Ta-0,Tamm-2,Bla-1,Sf-1,Si-0,Tamm-2…	NA
chr1	8235534	8235851	+	AT1TE26510	Buckhorn-Pass,LL-0,Ob-0,Got-22	Col-0,Ove-0,PHW-2,PHW-34,Per-1,Or-0,Old-1,Pi-0,Pt-0,Pu2-23,Pla-0,Pog-0,Pu2-7,Pu2-8,Pro-0,Rak-2,Ra-0,Ragl-1,Qar-8a,Rennes-1,Ren-1,Rld-1,RMX-A02,Ren-11,Rd-0,Rou-0,RMX-A180,RRS-7,Sap-0,Rome-1,Seattle-0,Rhen-1,Se-0,RRS-10,Np-0,Nw-0,Neo-6,NC-6,NFA-8,NFA-10,Nok-3,Na-1,Ms-0,Mnz-0,Mir-0,Mh-0,Mz-0,Lp2-6,Lp2-2,Lm-2,Nc-1,Mc-0,Sei-0,Mv-0,Sg-1,Litva,Sorbo,Sp-0,Sq-1,Sq-8,Stw-0,Su-0,Sus-1,Ta-0,Tamm-2,Bla-1,Sf-1…	NA
chr1	8276495	8277489	-	AT1TE26665	DraIII-1	Col-0,Ove-0,PHW-2,PHW-34,Per-1,Or-0,Old-1,Pi-0,Pt-0,Pu2-23,Pla-0,Pog-0,Pu2-7,Pu2-8,Pro-0,Rak-2,Ra-0,Ragl-1,Qar-8a,Rennes-1,Ren-1,Rld-1,RMX-A02,Ren-11,Rd-0,Rou-0,RMX-A180,RRS-7,Sap-0,Rome-1,Seattle-0,Ob-0,Rhen-1,Se-0,RRS-10,Np-0,Nw-0,Neo-6,NC-6,NFA-8,NFA-10,Nok-3,Na-1,Ms-0,Mnz-0,Mir-0,Mh-0,Mz-0,Lp2-6,Lp2-2,Lm-2,Nc-1,Mc-0,LL-0,Sei-0,Mv-0,Sg-1,Litva,Sorbo,Sp-0,Sq-1,Sq-8,Stw-0,Su-0,Sus-1,Ta-0,Tamm-2,…	NA
chr1	8277490	8277588	+	AT1TE26670	DraIII-1	Col-0,Ove-0,PHW-2,PHW-34,Per-1,Or-0,Old-1,Pi-0,Pt-0,Pu2-23,Pla-0,Pog-0,Pu2-7,Pu2-8,Pro-0,Rak-2,Ra-0,Ragl-1,Qar-8a,Rennes-1,Ren-1,Rld-1,RMX-A02,Ren-11,Rd-0,Rou-0,RMX-A180,RRS-7,Sap-0,Rome-1,Seattle-0,Ob-0,Rhen-1,Se-0,RRS-10,Np-0,Nw-0,Neo-6,NC-6,NFA-8,NFA-10,Nok-3,Na-1,Ms-0,Mnz-0,Mir-0,Mh-0,Mz-0,Lp2-6,Lp2-2,Lm-2,Nc-1,Mc-0,LL-0,Sei-0,Mv-0,Sg-1,Litva,Sorbo,Sp-0,Sq-1,Sq-8,Stw-0,Su-0,Sus-1,Ta-0,Tamm-2,…	NA
chr1	8287385	8288211	-	AT1TE26700	Anholt-1,Hod,Duk,Pu2-7,Ms-0,Sq-1,LL-0,Kondara,Uod-7,HSm,Hau-0,Wl-0,La-0,Ge-0,Bd-0,Bor-1,Pt-0,Tamm-2,Nw-0,Bch-1,Amel-1,Np-0,Lan-0,Rak-2,Knox-18,Rd-0,Ga-0,En-D,Gie-0,Dr-0,Nok-3,Ann-1,Do-0,Sap-0,Se-0,Old-1,Gr-1,Etna-2,Dra-0,Pu2-23,Is-0,Di-G,Pi-0,Uod-1,Appt-1,Sus-1,Li-2:1,Lip-0,Sg-1,Wc-1,Ko-2,Utrecht,Mir-0,Sp-0,Da_1_-12,Abd-0,En-1,Lp2-2,Pla-0,Or-0,Lp2-6,Kil-0,HR-5,Bik-1,Ta-0,Chi-0,Wil-1,Hs-0,Jm-0,Pu2…	Col-0,Ove-0,PHW-2,PHW-34,Per-1,Pog-0,Pro-0,Ra-0,Ragl-1,Rennes-1,Ren-1,Rld-1,RMX-A02,Ren-11,Rou-0,RMX-A180,RRS-7,Rome-1,Seattle-0,Ob-0,Rhen-1,RRS-10,Neo-6,NC-6,NFA-8,NFA-10,Na-1,Mnz-0,Mh-0,Mz-0,Lm-2,Nc-1,Mc-0,Sei-0,Mv-0,Litva,Sorbo,Sq-8,Stw-0,Su-0,Bla-1,Sf-1,Si-0,Tha-1,Ting-1,Tol-0,Ts-1,Ts-5,Tu-0,Tul-0,Ty-0,Uk-1,Van-0,Ven-1,Vind-1,Wa-1,Wei-0,Westkar-4,Ws-2,Wt-5,Yo-0,Zal-1,Zdr-1,Pna-17,Rubezhnoe-1,…	old
chr1	8288212	8288747	+	AT1TE26705	Ms-0,HSm,La-0,Sp-0,Pt-0,Amel-1,Knox-18,Nok-3,Etna-2,Rak-2,Li-2:1,Np-0,Ty-0,NC-6,HR-5,Qar-8a,Kro-0,Le-0,Anholt-1,Kondara,Nw-0,Lan-0,Rd-0,Gie-0,Ann-1,Gr-1,Wil-1,Di-G,Sus-1,Sg-1,Utrecht,Pla-0,Or-0,Ove-0,Tamm-27,Chi-0,Pu2-8,Cnt-1,Pu2-7,Duk,Bl-1,Bd-0,Tamm-2,Ta-0,Sq-1,Sap-0,En-1,Uod-7,Uod-1,Ber,Abd-0,Kil-0,Wc-1,Bik-1,Wl-0,Hod,Ge-0,Dra-0,LL-0,Hau-0,Bor-1,Bch-1,Ko-2,Ga-0,Kyoto,En-D,Dr-0,Do-0,Old-1,Pu2-23…	Col-0,PHW-2,PHW-34,Per-1,Pog-0,Pro-0,Ra-0,Ragl-1,Rennes-1,Ren-1,Rld-1,RMX-A02,Ren-11,Rou-0,RMX-A180,RRS-7,Rome-1,Seattle-0,Ob-0,Rhen-1,RRS-10,Neo-6,NFA-8,NFA-10,Na-1,Mnz-0,Mh-0,Mz-0,Lm-2,Nc-1,Mc-0,Sei-0,Mv-0,Litva,Sorbo,Sq-8,Stw-0,Su-0,Bla-1,Sf-1,Si-0,Tha-1,Tol-0,Ts-1,Ts-5,Tu-0,Tul-0,Uk-1,Van-0,Ven-1,Vind-1,Wa-1,Wei-0,Westkar-4,Ws-2,Wt-5,Yo-0,Zal-1,Zdr-1,Pna-17,Rubezhnoe-1,Bg-2,Bor-4,Boot-1,Bsch-…	old
chr1	8288748	8289831	+	AT1TE26710	Anholt-1,Hod,Duk,Pu2-7,Ms-0,Sq-1,LL-0,Kondara,Uod-7,HSm,Hau-0,Wl-0,La-0,Ge-0,Bd-0,Bor-1,Pt-0,Tamm-2,Nw-0,Bch-1,Amel-1,Np-0,Lan-0,Rak-2,Knox-18,Rd-0,Ga-0,En-D,Gie-0,Dr-0,Nok-3,Ann-1,Do-0,Sap-0,Se-0,Old-1,Gr-1,Etna-2,Dra-0,Pu2-23,Is-0,Di-G,Pi-0,Uod-1,Appt-1,Sus-1,Li-2:1,Lip-0,Sg-1,Wc-1,Ko-2,Utrecht,Mir-0,Sp-0,Da_1_-12,Abd-0,En-1,Lp2-2,Pla-0,Or-0,Lp2-6,Kil-0,HR-5,Bik-1,Ta-0,Chi-0,Wil-1,Hs-0,Jm-0,Pu2…	Col-0,Ove-0,PHW-2,PHW-34,Per-1,Pog-0,Pro-0,Ra-0,Ragl-1,Rennes-1,Ren-1,Rld-1,RMX-A02,Ren-11,Rou-0,RMX-A180,RRS-7,Rome-1,Seattle-0,Ob-0,Rhen-1,RRS-10,Neo-6,NC-6,NFA-8,NFA-10,Na-1,Mnz-0,Mh-0,Mz-0,Lm-2,Nc-1,Mc-0,Sei-0,Mv-0,Litva,Sorbo,Sq-8,Stw-0,Su-0,Bla-1,Sf-1,Si-0,Tha-1,Ting-1,Tol-0,Ts-1,Ts-5,Tu-0,Tul-0,Ty-0,Uk-1,Van-0,Ven-1,Vind-1,Wa-1,Wei-0,Westkar-4,Ws-2,Wt-5,Yo-0,Zal-1,Zdr-1,Pna-17,Rubezhnoe-1,…	old
chr1	8289832	8289870	-	AT1TE26715	Ms-0,HSm,La-0,Sp-0,Pt-0,Su-0,Amel-1,Knox-18,Appt-1,Ei-2,Nok-3,Gel-1,Rak-2,Li-2:1,Na-1,Lm-2,Mz-0,Np-0,Ty-0,HR-5,Qar-8a,Kro-0,Kelsterbach-4,Le-0,Anholt-1,Cerv-1,Kondara,Nw-0,Sorbo,Lan-0,Rd-0,Co-1,Ren-11,Gie-0,Ann-1,Gr-1,Rhen-1,Di-G,Sus-1,Sg-1,Utrecht,Bsch-0,Pla-0,Or-0,Ove-0,Boot-1,Tamm-27,Chi-0,Pu2-8,Cnt-1,Dem-4,Duk,PHW-2,Est,Bd-0,Tamm-2,Ta-0,Sq-1,Buckhorn-Pass,Sap-0,Se-0,Dra-0,Uod-1,Lisse,Gy-0,Wc-…	Col-0,Per-1,Pog-0,Pro-0,Ra-0,Ragl-1,Rennes-1,Ren-1,RMX-A02,Rou-0,RMX-A180,RRS-7,Rome-1,Seattle-0,RRS-10,Neo-6,NC-6,NFA-8,Mnz-0,Mh-0,Nc-1,Mc-0,Sei-0,Mv-0,Litva,Sq-8,Stw-0,Bla-1,Tha-1,Tol-0,Ts-5,Tu-0,Uk-1,Van-0,Ven-1,Vind-1,Wa-1,Wei-0,Westkar-4,Ws-2,Wt-5,Zal-1,Zdr-1,Rubezhnoe-1,Bl-1,Bg-2,Ber,Bs-1,Bu-0,Ca-0,Com-1,CIBC-5,Chat-1,Cvi-0,DraIII-1,Gre-0,El-0,Ema-1,Dja-1,En-2,Er-0,Et-0,Fi-0,Fr-2,Gifu-2,Got…	old
chr1	8289871	8290484	+	AT1TE26720	Ms-0,HSm,La-0,Sp-0,Pt-0,Su-0,Amel-1,Knox-18,Appt-1,Ei-2,Nok-3,Gel-1,Rak-2,Li-2:1,Na-1,Lm-2,Mz-0,Np-0,Ty-0,HR-5,Qar-8a,Kro-0,Kelsterbach-4,Le-0,Anholt-1,Cerv-1,Kondara,Nw-0,Sorbo,Lan-0,Rd-0,Co-1,Ren-11,Gie-0,Ann-1,Gr-1,Rhen-1,Di-G,Sus-1,Sg-1,Utrecht,Bsch-0,Pla-0,Or-0,Ove-0,Boot-1,Tamm-27,Chi-0,Pu2-8,Cnt-1,Dem-4,Duk,PHW-2,Est,Bd-0,Tamm-2,Ta-0,Sq-1,Buckhorn-Pass,Sap-0,Se-0,Dra-0,Uod-1,Lisse,Gy-0,Wc-…	Col-0,Per-1,Pog-0,Pro-0,Ra-0,Ragl-1,Rennes-1,Ren-1,RMX-A02,Rou-0,RMX-A180,RRS-7,Rome-1,Seattle-0,RRS-10,Neo-6,NC-6,NFA-8,Mnz-0,Mh-0,Nc-1,Mc-0,Sei-0,Mv-0,Litva,Sq-8,Stw-0,Bla-1,Tha-1,Tol-0,Ts-5,Tu-0,Uk-1,Van-0,Ven-1,Vind-1,Wa-1,Westkar-4,Ws-2,Wt-5,Zal-1,Zdr-1,Rubezhnoe-1,Bl-1,Bg-2,Ber,Bs-1,Bu-0,Ca-0,Com-1,CIBC-5,Chat-1,Cvi-0,DraIII-1,Gre-0,El-0,Ema-1,Dja-1,En-2,Er-0,Et-0,Fi-0,Fr-2,Gifu-2,Got-22,Gu…	old
chr1	8290485	8290535	-	AT1TE26725	Ms-0,HSm,La-0,Sp-0,Pt-0,Su-0,Amel-1,Knox-18,Appt-1,Ei-2,Nok-3,Gel-1,Rak-2,Li-2:1,Na-1,Lm-2,Mz-0,Np-0,Ty-0,HR-5,Qar-8a,Kro-0,Kelsterbach-4,Le-0,Anholt-1,Cerv-1,Kondara,Nw-0,Sorbo,Lan-0,Rd-0,Co-1,Ren-11,Gie-0,Ann-1,Gr-1,Rhen-1,Di-G,Sus-1,Sg-1,Utrecht,Bsch-0,Pla-0,Or-0,Ove-0,Boot-1,Tamm-27,Chi-0,Pu2-8,Cnt-1,Dem-4,Duk,PHW-2,Est,Bd-0,Tamm-2,Ta-0,Sq-1,Buckhorn-Pass,Sap-0,Se-0,Dra-0,Uod-1,Lisse,Gy-0,Wc-…	Col-0,Per-1,Pog-0,Pro-0,Ra-0,Ragl-1,Rennes-1,Ren-1,RMX-A02,Rou-0,RMX-A180,RRS-7,Rome-1,Seattle-0,RRS-10,Neo-6,NC-6,NFA-8,Mnz-0,Mh-0,Nc-1,Mc-0,Sei-0,Mv-0,Litva,Sq-8,Stw-0,Bla-1,Tha-1,Tol-0,Ts-5,Tu-0,Uk-1,Van-0,Ven-1,Vind-1,Wa-1,Wei-0,Westkar-4,Ws-2,Wt-5,Zal-1,Zdr-1,Rubezhnoe-1,Bl-1,Bg-2,Ber,Bs-1,Bu-0,Ca-0,Com-1,CIBC-5,Chat-1,Cvi-0,DraIII-1,Gre-0,El-0,Ema-1,Dja-1,En-2,Er-0,Et-0,Fi-0,Fr-2,Gifu-2,Got…	old
chr1	8290536	8290584	-	AT1TE26730	Ms-0,HSm,La-0,Sp-0,Pt-0,Su-0,Amel-1,Knox-18,Appt-1,Ei-2,Nok-3,Gel-1,Rak-2,Li-2:1,Na-1,Lm-2,Mz-0,Np-0,Ty-0,HR-5,Qar-8a,Kro-0,Kelsterbach-4,Le-0,Anholt-1,Cerv-1,Kondara,Nw-0,Sorbo,Lan-0,Rd-0,Co-1,Ren-11,Gie-0,Ann-1,Gr-1,Rhen-1,Di-G,Sus-1,Sg-1,Utrecht,Bsch-0,Pla-0,Or-0,Ove-0,Boot-1,Tamm-27,Chi-0,Pu2-8,Cnt-1,Dem-4,Duk,PHW-2,Est,Bd-0,Tamm-2,Ta-0,Sq-1,Buckhorn-Pass,Sap-0,Se-0,Dra-0,Uod-1,Lisse,Gy-0,Wc-…	Col-0,Per-1,Pog-0,Pro-0,Ra-0,Ragl-1,Rennes-1,Ren-1,RMX-A02,Rou-0,RMX-A180,RRS-7,Rome-1,Seattle-0,RRS-10,Neo-6,NC-6,NFA-8,Mnz-0,Mh-0,Nc-1,Mc-0,Sei-0,Mv-0,Litva,Sq-8,Stw-0,Bla-1,Tha-1,Tol-0,Ts-5,Tu-0,Uk-1,Van-0,Ven-1,Vind-1,Wa-1,Wei-0,Westkar-4,Ws-2,Wt-5,Zal-1,Zdr-1,Rubezhnoe-1,Bl-1,Bg-2,Ber,Bs-1,Bu-0,Ca-0,Com-1,CIBC-5,Chat-1,Cvi-0,DraIII-1,Gre-0,El-0,Ema-1,Dja-1,En-2,Er-0,Et-0,Fi-0,Fr-2,Gifu-2,Got…	old
chr1	8290585	8292025	+	AT1TE26735	Anholt-1,Hod,Duk,Pu2-7,Ms-0,Sq-1,LL-0,Kondara,Uod-7,HSm,Hau-0,Wl-0,La-0,Ge-0,Bd-0,Bor-1,Pt-0,Tamm-2,Nw-0,Bch-1,Amel-1,Np-0,Lan-0,Rak-2,Knox-18,Rd-0,Ga-0,En-D,Gie-0,Dr-0,Nok-3,Ann-1,Do-0,Sap-0,Se-0,Old-1,Gr-1,Etna-2,Dra-0,Pu2-23,Is-0,Di-G,Pi-0,Uod-1,Appt-1,Sus-1,Li-2:1,Lip-0,Sg-1,Wc-1,Ko-2,Utrecht,Mir-0,Sp-0,Da_1_-12,Abd-0,En-1,Lp2-2,Pla-0,Or-0,Lp2-6,Kil-0,HR-5,Bik-1,Ta-0,Chi-0,Wil-1,Hs-0,Jm-0,Pu2…	Col-0,Ove-0,PHW-2,PHW-34,Per-1,Pog-0,Pro-0,Ra-0,Ragl-1,Rennes-1,Ren-1,Rld-1,RMX-A02,Ren-11,Rou-0,RMX-A180,RRS-7,Rome-1,Seattle-0,Ob-0,Rhen-1,RRS-10,Neo-6,NC-6,NFA-8,NFA-10,Na-1,Mnz-0,Mh-0,Mz-0,Lm-2,Nc-1,Mc-0,Sei-0,Mv-0,Litva,Sorbo,Sq-8,Stw-0,Su-0,Bla-1,Sf-1,Si-0,Tha-1,Ting-1,Tol-0,Ts-1,Ts-5,Tu-0,Tul-0,Ty-0,Uk-1,Van-0,Ven-1,Vind-1,Wa-1,Westkar-4,Ws-2,Wt-5,Yo-0,Zal-1,Zdr-1,Pna-17,Rubezhnoe-1,Bl-1,B…	old
chr1	8374592	8374611	+	AT1TE27020	Ms-0,Ber,La-0,Kent,Pt-0,Zdr-1,Fi-0,In-0,Appt-1,Nok-3,Gel-1,Jl-3,Gu-0,Lm-2,Mc-0,DraIII-1,Pog-0,Ty-0,Jm-0,Qar-8a,Cnt-1,Cerv-1,Sp-0,Litva,Rd-0,Seattle-0,Gie-0,Ann-1,Gr-1,An-1,Di-G,Utrecht,Aa-0,Wei-0,Got-7,Si-0,Tamm-27,Anz-0,Ts-5,Ts-1,El-0,Er-0,Bl-1,Ge-0,Bd-0,Tamm-2,Ta-0,Sq-8,Bla-1,Vind-1,Dra-0,Tol-0,Uod-1,Ca-0,Pla-0,Kin-0,NFA-8,Abd-0,Alst-1,Co,Got-22,Br-0,HR-5,Wil-1,Neo-6,Etna-2,Db-1,Hod,Est,Cal-0,L…	Col-0,Ove-0,PHW-2,Per-1,Or-0,Pu2-7,Pu2-8,Pro-0,Rak-2,Ra-0,Ragl-1,Rennes-1,Ren-1,Rld-1,RMX-A02,Ren-11,Rou-0,RMX-A180,RRS-7,Sap-0,Rome-1,Rhen-1,Se-0,RRS-10,Np-0,Nw-0,NC-6,Na-1,Mnz-0,Mh-0,Mz-0,Lp2-6,Nc-1,Sei-0,Mv-0,Sg-1,Sq-1,Stw-0,Su-0,Sus-1,Tha-1,Tu-0,Tul-0,Uk-1,Uod-7,Van-0,Ven-1,Wa-1,Wc-1,Westkar-4,Wl-0,Wt-5,Zal-1,Pna-17,Rubezhnoe-1,Bik-1,Bg-2,Boot-1,Bor-1,Bsch-0,Bs-1,Bu-0,CIBC-17,Buckhorn-Pass,Ch…	old
chr1	8374612	8374634	+	AT1TE27025	Ms-0,Ber,La-0,Kent,Pt-0,Zdr-1,Fi-0,In-0,Appt-1,Nok-3,Gel-1,Jl-3,Gu-0,Lm-2,Mc-0,DraIII-1,Pog-0,Ty-0,Jm-0,Qar-8a,Cnt-1,Cerv-1,Sp-0,Litva,Rd-0,Seattle-0,Gie-0,Ann-1,Gr-1,An-1,Di-G,Utrecht,Aa-0,Wei-0,Got-7,Si-0,Tamm-27,Anz-0,Ts-5,Ts-1,El-0,Er-0,Bl-1,Ge-0,Bd-0,Tamm-2,Ta-0,Sq-8,Bla-1,Vind-1,Dra-0,Tol-0,Uod-1,Ca-0,Pla-0,Kin-0,NFA-8,Abd-0,Alst-1,Co,Got-22,Br-0,HR-5,Wil-1,Neo-6,Etna-2,Db-1,Hod,Est,Cal-0,L…	Col-0,Ove-0,PHW-2,Per-1,Or-0,Pu2-7,Pu2-8,Pro-0,Rak-2,Ra-0,Ragl-1,Rennes-1,Ren-1,Rld-1,RMX-A02,Ren-11,Rou-0,RMX-A180,RRS-7,Sap-0,Rome-1,Rhen-1,Se-0,RRS-10,Np-0,Nw-0,NC-6,Na-1,Mnz-0,Mh-0,Mz-0,Lp2-6,Nc-1,Sei-0,Mv-0,Sg-1,Sq-1,Stw-0,Su-0,Sus-1,Tha-1,Tu-0,Tul-0,Uk-1,Uod-7,Van-0,Ven-1,Wa-1,Wc-1,Westkar-4,Wl-0,Wt-5,Zal-1,Pna-17,Rubezhnoe-1,Bik-1,Bg-2,Boot-1,Bor-1,Bsch-0,Bs-1,Bu-0,CIBC-17,Buckhorn-Pass,Ch…	old
chr1	8383169	8383410	-	AT1TE27060	Ws-2,Kar-1,Ga-0,Dja-1,Kyoto,Chi-0,Ragl-1,Westkar-4,Sus-1,Litva,Anz-0,Kelsterbach-4,Sorbo	Col-0,Ove-0,PHW-2,PHW-34,Per-1,Or-0,Old-1,Pi-0,Pt-0,Pu2-23,Pla-0,Pog-0,Pu2-7,Pu2-8,Pro-0,Rak-2,Ra-0,Qar-8a,Rennes-1,Ren-1,Rld-1,RMX-A02,Ren-11,Rd-0,Rou-0,RMX-A180,RRS-7,Sap-0,Rome-1,Seattle-0,Ob-0,Rhen-1,Se-0,RRS-10,Np-0,Nw-0,Neo-6,NC-6,NFA-8,NFA-10,Nok-3,Na-1,Ms-0,Mnz-0,Mir-0,Mh-0,Mz-0,Lp2-6,Lp2-2,Lm-2,Nc-1,Mc-0,LL-0,Sei-0,Mv-0,Sg-1,Sp-0,Sq-1,Sq-8,Stw-0,Su-0,Ta-0,Tamm-2,Bla-1,Sf-1,Si-0,Tamm-27,T…	young
chr1	8453486	8461797	+	AT1TE27295	Uk-1,HR-10,La-0,Pt-0,Zdr-1,Amel-1,Fi-0,Gre-0,Knox-10,Nok-3,Gel-1,RMX-A180,Pro-0,Lm-2,Gifu-2,Bs-1,Com-1,NC-6,Wc-1,Kelsterbach-4,Ba-1,Le-0,Nw-0,Lan-0,Rd-0,Ren-11,Gie-0,Gr-1,Di-G,Sg-1,Wei-0,Kb-0,Got-7,Bsch-0,Si-0,Pu2-8,Cnt-1,Koln,Pu2-7,Ei-2,Fr-2,Bg-2,RMX-A02,Je-0,Da_1_-12,Sq-1,Buckhorn-Pass,Sap-0,En-1,Vind-1,Dra-0,Tol-0,Ca-0,Ang-0,Tha-1,Abd-0,Alst-1,Got-22,HR-5,Bik-1,Tul-0,Mv-0,Wl-0,Db-1,Cvi-0,Baa-1…	Col-0,Ove-0,PHW-2,PHW-34,Per-1,Or-0,Old-1,Pla-0,Pog-0,Rak-2,Ra-0,Ragl-1,Qar-8a,Rennes-1,Ren-1,Rld-1,Rou-0,RRS-7,Rome-1,Seattle-0,Ob-0,Se-0,Np-0,Neo-6,NFA-8,Na-1,Ms-0,Mir-0,Mh-0,Mz-0,Lp2-6,Mc-0,LL-0,Sei-0,Litva,Sorbo,Sp-0,Sq-8,Stw-0,Su-0,Sus-1,Ta-0,Tamm-2,Bla-1,Tamm-27,Ting-1,Ts-1,Ts-5,Tscha-1,Tu-0,Ty-0,Uod-1,Utrecht,Van-0,Ven-1,Wa-1,Westkar-4,Wil-1,Ws-2,Zal-1,Pna-17,Rubezhnoe-1,Bl-1,Bor-4,Boot-1,…	old
chr1	8461419	8461481	+	AT1TE27300	Uk-1,HR-10,La-0,Pt-0,Zdr-1,Amel-1,Fi-0,Gre-0,Ei-2,Nok-3,Gel-1,RMX-A180,Pro-0,Lm-2,Tu-0,Gifu-2,Bs-1,Com-1,NC-6,Wc-1,Kelsterbach-4,Ba-1,Le-0,Knox-10,Nw-0,Lan-0,Rd-0,Ren-11,Gie-0,Gr-1,Di-G,Sg-1,Wei-0,Kb-0,Got-7,Bsch-0,Si-0,Pu2-8,Cnt-1,Koln,Pu2-7,Duk,Fr-2,Bg-2,RMX-A02,Je-0,Da_1_-12,Sq-1,Buckhorn-Pass,Sap-0,En-1,Vind-1,Dra-0,Tol-0,Ca-0,Ang-0,Tha-1,Abd-0,Alst-1,Got-22,HR-5,Bik-1,Tul-0,Mv-0,Wl-0,Db-1,Cv…	Col-0,Ove-0,PHW-2,PHW-34,Per-1,Or-0,Old-1,Pla-0,Pog-0,Rak-2,Ra-0,Ragl-1,Qar-8a,Rennes-1,Ren-1,Rld-1,Rou-0,RRS-7,Rome-1,Seattle-0,Ob-0,Se-0,Np-0,Neo-6,NFA-8,Na-1,Ms-0,Mir-0,Mh-0,Mz-0,Lp2-6,Mc-0,LL-0,Sei-0,Litva,Sorbo,Sp-0,Sq-8,Stw-0,Su-0,Sus-1,Ta-0,Tamm-2,Bla-1,Tamm-27,Ting-1,Ts-1,Ts-5,Tscha-1,Ty-0,Uod-1,Utrecht,Van-0,Ven-1,Wa-1,Westkar-4,Wil-1,Ws-2,Zal-1,Pna-17,Rubezhnoe-1,Bl-1,Bor-4,Boot-1,Ber,B…	old
chr1	8488223	8489149	-	AT1TE27390	Rubezhnoe-1,Uk-1,Ms-0,HR-10,HSm,Kin-0,La-0,Kent,Pt-0,Krot-0,Amel-1,Fi-0,Gre-0,Knox-18,Yo-0,Ei-2,Mh-0,Nok-3,Wa-1,Gel-1,Rak-2,Jl-3,RMX-A180,Wt-5,Li-2:1,Na-1,Lm-2,Tu-0,Mc-0,Gifu-2,Hn-0,Mz-0,Np-0,Bs-1,Com-1,Ha-0,Pog-0,Ty-0,NC-6,Bu-0,Wl-0,Rennes-1,Kro-0,Kelsterbach-4,Ba-1,Cnt-1,Anholt-1,Cerv-1,Sp-0,Kondara,Rome-1,Knox-10,Nw-0,Sorbo,Koln,Lan-0,Rd-0,Co-1,Ema-1,Ren-11,Seattle-0,Ragl-1,Gie-0,Gr-1,An-1,Di-…	Col-0,Ra-0,Qar-8a,Sei-0,Mv-0,Litva,Et-0,Etna-2,Gu-0,Ag-0,Ann-1	old
chr1	8489150	8490468	-	AT1TE27395	Rubezhnoe-1,Uk-1,Ms-0,HR-10,HSm,Kin-0,La-0,Kent,Pt-0,Krot-0,Amel-1,Fi-0,Gre-0,Knox-18,Yo-0,Ei-2,Mh-0,Nok-3,Wa-1,Gel-1,Rak-2,Jl-3,RMX-A180,Wt-5,Li-2:1,Na-1,Lm-2,Tu-0,Mc-0,Gifu-2,Hn-0,Mz-0,Np-0,Bs-1,Com-1,Ha-0,Pog-0,Ty-0,NC-6,Bu-0,Wl-0,Rennes-1,Kro-0,Kelsterbach-4,Ba-1,Cnt-1,Anholt-1,Cerv-1,Sp-0,Kondara,Rome-1,Knox-10,Nw-0,Sorbo,Koln,Lan-0,Rd-0,Co-1,Ema-1,Ren-11,Seattle-0,Ragl-1,Gie-0,Gr-1,An-1,Di-…	Col-0,Ra-0,Qar-8a,Sei-0,Mv-0,Litva,Et-0,Etna-2,Gu-0,Ag-0,Ann-1	old
chr1	8490641	8492849	+	AT1TE27405	Rubezhnoe-1,Uk-1,Ms-0,HR-10,HSm,Kin-0,La-0,Kent,Pt-0,Krot-0,Amel-1,Fi-0,Gre-0,Knox-18,Yo-0,Ei-2,Mh-0,Nok-3,Wa-1,Gel-1,Rak-2,Jl-3,RMX-A180,Wt-5,Ra-0,Li-2:1,Na-1,Lm-2,Tu-0,Mc-0,Gifu-2,Hn-0,Mz-0,Np-0,Bs-1,Com-1,Ha-0,Pog-0,Ty-0,NC-6,Bu-0,Wl-0,Rennes-1,Kro-0,Kelsterbach-4,Ba-1,Cnt-1,Anholt-1,Cerv-1,Sp-0,Kondara,Rome-1,Knox-10,Nw-0,Sorbo,Koln,Lan-0,Rd-0,Co-1,Ema-1,Ren-11,Seattle-0,Ragl-1,Gie-0,Wil-1,Gr…	Col-0,Or-0,Qar-8a,Sei-0,Litva,Et-0,Gu-0,Ag-0,Ann-1	old
chr1	8515352	8515706	-	AT1TE27475	PHW-2,Ge-0,Tu-0,Cal-0,Baa-1,Tha-1,HR-10,Fr-2,La-0,Bd-0,Sp-0,Pt-0,Kl-5,Bch-1,Amel-1,RMX-A02,Lan-0,Gre-0,NFA-8,Rd-0,Ga-0,Bg-2,Sq-1,Knox-10,Kb-0,Seattle-0,Gie-0,Dr-0,Wc-1,Nok-3,Pro-0,Buckhorn-Pass,Sap-0,Pog-0,Gel-1,Rhen-1,Di-G,Lisse,RMX-A180,Wl-0,Ak-1,Is-0,Ra-0,Lip-0,Gy-0,Kin-0,Koln,Ang-0,CIBC-5,Wt-5,Nc-1,Gifu-2,RRS-10,Kyoto,Got-7,En-2,Abd-0,Mnz-0,Si-0,Co,Ove-0,Ha-0,Bu-0,Tul-0,Mv-0,Rou-0,HR-5,Benk-1…	Col-0,PHW-34,Per-1,Or-0,Old-1,Pi-0,Pu2-23,Pla-0,Pu2-7,Pu2-8,Rak-2,Ragl-1,Rennes-1,Ren-1,Rld-1,Ren-11,RRS-7,Rome-1,Ob-0,Se-0,Np-0,Nw-0,Neo-6,NC-6,NFA-10,Na-1,Ms-0,Mir-0,Mh-0,Mz-0,Lp2-6,Lp2-2,Lm-2,Mc-0,LL-0,Sg-1,Litva,Sorbo,Sq-8,Stw-0,Su-0,Sus-1,Ta-0,Tamm-2,Bla-1,Sf-1,Tamm-27,Ting-1,Tol-0,Ts-1,Ts-5,Ty-0,Uk-1,Uod-1,Uod-7,Utrecht,Van-0,Ven-1,Vind-1,Wa-1,Wei-0,Westkar-4,Wil-1,Ws-2,Yo-0,Zal-1,Zdr-1,Pna…	old
chr1	8538855	8538889	+	AT1TE27545	Est,Hau-0,Bor-1,Ema-1,Co-1,Bg-2,Ob-0,RRS-10,Gr-1,Etna-2,Dra-0,Di-G,Jl-3,Uod-1,RMX-A180,Rhen-1,Wei-0,Ber,Da_1_-12,Bsch-0,Lp2-2,Jm-0,NFA-10,Dem-4,Le-0	Col-0,Ove-0,PHW-2,PHW-34,Per-1,Or-0,Old-1,Pi-0,Pt-0,Pu2-23,Pla-0,Pog-0,Pu2-7,Pu2-8,Pro-0,Rak-2,Ra-0,Ragl-1,Qar-8a,Rennes-1,Ren-1,Rld-1,RMX-A02,Ren-11,Rd-0,Rou-0,RRS-7,Sap-0,Rome-1,Seattle-0,Se-0,Np-0,Nw-0,Neo-6,NC-6,NFA-8,Nok-3,Na-1,Ms-0,Mnz-0,Mir-0,Mh-0,Mz-0,Lp2-6,Lm-2,Nc-1,Mc-0,LL-0,Sei-0,Mv-0,Sg-1,Litva,Sorbo,Sp-0,Sq-1,Sq-8,Stw-0,Su-0,Sus-1,Ta-0,Tamm-2,Bla-1,Sf-1,Si-0,Tamm-27,Tha-1,Ting-1,Tol-…	young
chr1	8538891	8539819	+	AT1TE27550	HR-10,HSm,Ber,La-0,Kent,Pt-0,Fi-0,Gre-0,Ei-2,Mh-0,Wa-1,Etna-2,Jl-3,RMX-A180,Li-2:1,Lm-2,Mc-0,Gifu-2,Hn-0,Mz-0,Bs-1,Ha-0,Ty-0,NC-6,Wc-1,Kro-0,Le-0,Sp-0,Kondara,Rome-1,Co-1,Ema-1,Ragl-1,Gr-1,Rhen-1,Di-G,Sus-1,Ren-1,In-0,Sg-1,Utrecht,Wei-0,Bsch-0,Sei-0,Boot-1,Tamm-27,Chi-0,Rou-0,Cnt-1,Dem-4,Knox-10,Chat-1,Ta-0,Bg-2,RMX-A02,Je-0,Sq-8,Sq-1,Buckhorn-Pass,En-1,Dra-0,Uod-1,Dja-1,Kin-0,Co,Got-22,Jm-0,Seat…	Col-0,Ove-0,PHW-2,PHW-34,Per-1,Or-0,Pi-0,Pu2-23,Pla-0,Pog-0,Pu2-7,Pu2-8,Rak-2,Qar-8a,Rennes-1,Rld-1,Ren-11,Rd-0,RRS-7,Sap-0,Np-0,Nw-0,Neo-6,NFA-8,Nok-3,Na-1,Ms-0,Mir-0,Lp2-6,Nc-1,Mv-0,Litva,Stw-0,Su-0,Bla-1,Sf-1,Si-0,Tha-1,Ting-1,Tol-0,Ts-1,Ts-5,Tscha-1,Tu-0,Tul-0,Uk-1,Ven-1,Vind-1,Westkar-4,Wil-1,Wl-0,Wt-5,Yo-0,Zal-1,Zdr-1,Pna-17,Bik-1,Bl-1,Benk-1,Bor-4,Bu-0,Br-0,Cerv-1,Ca-0,Cal-0,Com-1,CIBC-5,D…	young
chr1	8577914	8578020	-	AT1TE27670	Kas-1,Altai-5,Kas-2	Col-0,Ove-0,PHW-2,PHW-34,Per-1,Or-0,Old-1,Pi-0,Pt-0,Pu2-23,Pla-0,Pog-0,Pu2-7,Pu2-8,Pro-0,Rak-2,Ra-0,Ragl-1,Qar-8a,Rennes-1,Ren-1,Rld-1,RMX-A02,Ren-11,Rd-0,Rou-0,RMX-A180,RRS-7,Sap-0,Rome-1,Seattle-0,Ob-0,Rhen-1,Se-0,RRS-10,Np-0,Nw-0,Neo-6,NC-6,NFA-8,NFA-10,Nok-3,Na-1,Ms-0,Mnz-0,Mir-0,Mh-0,Mz-0,Lp2-6,Lp2-2,Lm-2,Nc-1,Mc-0,LL-0,Sei-0,Mv-0,Sg-1,Litva,Sorbo,Sp-0,Sq-1,Sq-8,Stw-0,Su-0,Sus-1,Ta-0,Tamm-2,…	NA
chr1	8582914	8583685	-	AT1TE27690	In-0,Cerv-1,Kl-5,Lp2-6,Tamm-27,LL-0,HSm,Ts-5,Benk-1,Bor-4,CIBC-17,Gy-0,Sf-1	Col-0,Ove-0,PHW-2,PHW-34,Per-1,Or-0,Old-1,Pi-0,Pt-0,Pu2-23,Pla-0,Pog-0,Pu2-7,Pu2-8,Pro-0,Rak-2,Ra-0,Ragl-1,Qar-8a,Rennes-1,Ren-1,Rld-1,RMX-A02,Ren-11,Rd-0,Rou-0,RMX-A180,RRS-7,Sap-0,Rome-1,Seattle-0,Ob-0,Rhen-1,Se-0,RRS-10,Np-0,Nw-0,Neo-6,NC-6,NFA-8,NFA-10,Nok-3,Na-1,Ms-0,Mnz-0,Mir-0,Mh-0,Mz-0,Lp2-2,Lm-2,Nc-1,Mc-0,Sei-0,Mv-0,Sg-1,Litva,Sorbo,Sp-0,Sq-1,Sq-8,Stw-0,Su-0,Sus-1,Ta-0,Tamm-2,Bla-1,Si-0,…	young
chr1	8729235	8729255	+	AT1TE28170	Uk-1,HR-10,HSm,Kin-0,Ty-0,Kent,Pt-0,Krot-0,Amel-1,Fi-0,Gre-0,Knox-18,Appt-1,Ei-2,Mh-0,Nok-3,Wa-1,Gel-1,Rak-2,Jl-3,RMX-A180,Wt-5,Ra-0,Li-2:1,Na-1,Gu-0,Lm-2,Tu-0,Gifu-2,Hn-0,Mz-0,Np-0,Bs-1,Com-1,DraIII-1,Ha-0,Pog-0,NC-6,Bu-0,Qar-8a,Rennes-1,Kro-0,Kelsterbach-4,Ba-1,Cnt-1,Anholt-1,Cerv-1,Sp-0,Kondara,Rome-1,Knox-10,Nw-0,Sorbo,Koln,Lan-0,Rd-0,Co-1,Ema-1,Ren-11,Ragl-1,Gie-0,Wil-1,Ann-1,Gr-1,Rhen-1,Ren…	Col-0,Pro-0,Rou-0,Se-0,Neo-6,Ms-0,Mir-0,Mc-0,Sei-0,Litva,Sus-1,Ting-1,Uod-7,Westkar-4,Zal-1,Br-0,Di-G,Dja-1,Is-0,Kar-1,La-0,Le-0	mid
chr1	8729256	8733277	+	AT1TE28175	Uk-1,HR-10,HSm,Kin-0,Ty-0,Kent,Pt-0,Krot-0,Amel-1,Fi-0,Gre-0,Knox-18,Appt-1,Ei-2,Mh-0,Nok-3,Wa-1,Gel-1,Rak-2,Jl-3,RMX-A180,Wt-5,Ra-0,Li-2:1,Na-1,Gu-0,Lm-2,Tu-0,Gifu-2,Hn-0,Mz-0,Np-0,Bs-1,Com-1,DraIII-1,Ha-0,Pog-0,NC-6,Bu-0,Qar-8a,Rennes-1,Kro-0,Kelsterbach-4,Ba-1,Cnt-1,Anholt-1,Cerv-1,Sp-0,Kondara,Rome-1,Knox-10,Nw-0,Sorbo,Koln,Lan-0,Rd-0,Co-1,Ema-1,Ren-11,Ragl-1,Gie-0,Wil-1,Ann-1,Gr-1,Rhen-1,Ren…	Col-0,Pro-0,Se-0,Neo-6,Ms-0,Mc-0,Sei-0,Litva,Sus-1,Ting-1,Uod-7,Westkar-4,Zal-1,Br-0,Di-G,Dja-1,Is-0,Kar-1,La-0,Le-0	young
chr1	8791596	8792382	+	AT1TE28375	Ven-1,Est,Uk-1,Bl-1,Su-0,HSm,Ove-0,Bd-0,Sp-0,Pt-0,Nw-0,Krot-0,Bg-2,Is-0,Rou-0,In-0,Knox-18,Rd-0,Bch-1,En-D,Gie-0,Dr-0,Mh-0,Wa-1,Lp2-6,Old-1,Gr-1,Ts-1,Uod-7,Rak-2,Hh-0,Kz-9,Ak-1,Ca-0,Ra-0,Li-2:1,Lisse,Sg-1,Na-1,Ko-2,CIBC-5,Nc-1,Ber,Hn-0,Van-0,Got-7,Np-0,Et-0,PHW-34,Co,Kil-0,Ha-0,Bu-0,Per-1,Wil-1,Hs-0,HR-5,Pu2-8,Or-0,Kyoto,El-0,Er-0,Anz-0,Ba-1,Le-0,Aa-0	Col-0,PHW-2,Pi-0,Pu2-23,Pla-0,Pu2-7,Pro-0,Qar-8a,Rennes-1,Ren-1,Rld-1,RMX-A02,Ren-11,RMX-A180,RRS-7,Sap-0,Seattle-0,Rhen-1,Se-0,RRS-10,Neo-6,NC-6,NFA-8,NFA-10,Nok-3,Ms-0,Mnz-0,Mir-0,Mz-0,Lp2-2,Lm-2,Mc-0,Sei-0,Mv-0,Sorbo,Sq-1,Stw-0,Sus-1,Tamm-2,Bla-1,Sf-1,Si-0,Tamm-27,Tha-1,Ting-1,Tol-0,Tscha-1,Tu-0,Tul-0,Ty-0,Uod-1,Utrecht,Vind-1,Wc-1,Wei-0,Wl-0,Ws-2,Wt-5,Yo-0,Zal-1,Zdr-1,Pna-17,Bik-1,Benk-1,Bor-…	young
chr1	8927732	8933058	-	AT1TE28830	Rubezhnoe-1,Uk-1,Ms-0,HR-10,HSm,Kin-0,La-0,Kent,Pt-0,Krot-0,Amel-1,Fi-0,Gre-0,Knox-18,Appt-1,Ei-2,Yo-0,Mh-0,Nok-3,Wa-1,Gel-1,Rak-2,Jl-3,RMX-A180,Wt-5,Ra-0,Li-2:1,Na-1,Gu-0,Lm-2,Mc-0,Gifu-2,Hn-0,Mz-0,Np-0,Bs-1,Com-1,DraIII-1,Ha-0,Pog-0,Ty-0,NC-6,HR-5,Wl-0,Qar-8a,Rennes-1,Kro-0,Kelsterbach-4,Ba-1,Cnt-1,Anholt-1,Cerv-1,Sp-0,Litva,Kondara,Rome-1,Knox-10,Nw-0,Sorbo,Koln,Lan-0,Rd-0,Co-1,Ema-1,Ren-11,Se…	Col-0,Tu-0,Is-0	NA
chr1	9135712	9136880	-	AT1TE29410	Qar-8a	Col-0,Ove-0,PHW-2,PHW-34,Per-1,Or-0,Old-1,Pi-0,Pt-0,Pu2-23,Pla-0,Pog-0,Pu2-7,Pu2-8,Pro-0,Rak-2,Ragl-1,Rennes-1,Ren-1,Rld-1,RMX-A02,Ren-11,Rd-0,Rou-0,RMX-A180,RRS-7,Sap-0,Rome-1,Seattle-0,Ob-0,Rhen-1,RRS-10,Np-0,Nw-0,Neo-6,NC-6,NFA-8,NFA-10,Nok-3,Na-1,Ms-0,Mnz-0,Mir-0,Mh-0,Mz-0,Lp2-6,Lp2-2,Lm-2,Nc-1,Mc-0,LL-0,Sei-0,Mv-0,Sg-1,Litva,Sorbo,Sp-0,Sq-1,Sq-8,Stw-0,Su-0,Sus-1,Ta-0,Bla-1,Sf-1,Si-0,Tamm-27,…	NA
chr1	9135757	9136720	-	AT1TE29415	Qar-8a	Col-0,Ove-0,PHW-2,PHW-34,Per-1,Or-0,Old-1,Pi-0,Pt-0,Pu2-23,Pla-0,Pog-0,Pu2-7,Pu2-8,Pro-0,Rak-2,Ragl-1,Rennes-1,Ren-1,Rld-1,RMX-A02,Ren-11,Rd-0,Rou-0,RMX-A180,RRS-7,Sap-0,Rome-1,Seattle-0,Ob-0,Rhen-1,RRS-10,Np-0,Nw-0,Neo-6,NC-6,NFA-8,NFA-10,Nok-3,Na-1,Ms-0,Mnz-0,Mir-0,Mh-0,Mz-0,Lp2-6,Lp2-2,Lm-2,Nc-1,Mc-0,LL-0,Sei-0,Mv-0,Sg-1,Litva,Sorbo,Sp-0,Sq-1,Sq-8,Stw-0,Su-0,Sus-1,Ta-0,Bla-1,Sf-1,Si-0,Tamm-27,…	NA
chr1	9136881	9137784	-	AT1TE29420	Qar-8a	Col-0,Ove-0,PHW-2,PHW-34,Per-1,Or-0,Old-1,Pi-0,Pt-0,Pu2-23,Pla-0,Pog-0,Pu2-7,Pu2-8,Pro-0,Rak-2,Ra-0,Ragl-1,Rennes-1,Ren-1,Rld-1,RMX-A02,Ren-11,Rd-0,Rou-0,RMX-A180,RRS-7,Sap-0,Rome-1,Seattle-0,Ob-0,Rhen-1,Se-0,RRS-10,Np-0,Nw-0,Neo-6,NC-6,NFA-8,NFA-10,Nok-3,Na-1,Ms-0,Mnz-0,Mir-0,Mh-0,Mz-0,Lp2-6,Lp2-2,Lm-2,Nc-1,Mc-0,LL-0,Sei-0,Mv-0,Sg-1,Litva,Sorbo,Sp-0,Sq-1,Sq-8,Stw-0,Su-0,Sus-1,Ta-0,Tamm-2,Bla-1,S…	NA
chr1	9137785	9138030	-	AT1TE29425	Qar-8a	Col-0,Ove-0,PHW-2,PHW-34,Per-1,Or-0,Old-1,Pi-0,Pt-0,Pu2-23,Pla-0,Pog-0,Pu2-7,Pu2-8,Pro-0,Rak-2,Ra-0,Ragl-1,Rennes-1,Ren-1,Rld-1,RMX-A02,Ren-11,Rd-0,Rou-0,RMX-A180,RRS-7,Sap-0,Rome-1,Seattle-0,Ob-0,Rhen-1,Se-0,RRS-10,Np-0,Nw-0,Neo-6,NC-6,NFA-8,NFA-10,Nok-3,Na-1,Ms-0,Mnz-0,Mir-0,Mh-0,Mz-0,Lp2-6,Lp2-2,Lm-2,Nc-1,Mc-0,LL-0,Sei-0,Mv-0,Sg-1,Litva,Sorbo,Sp-0,Sq-1,Sq-8,Stw-0,Su-0,Sus-1,Ta-0,Tamm-2,Bla-1,S…	NA
chr1	9138210	9138321	-	AT1TE29430	Qar-8a	Col-0,Ove-0,PHW-2,PHW-34,Per-1,Or-0,Old-1,Pi-0,Pt-0,Pu2-23,Pla-0,Pog-0,Pu2-7,Pu2-8,Pro-0,Rak-2,Ra-0,Ragl-1,Rennes-1,Ren-1,Rld-1,RMX-A02,Ren-11,Rd-0,Rou-0,RMX-A180,RRS-7,Sap-0,Rome-1,Seattle-0,Ob-0,Rhen-1,Se-0,RRS-10,Np-0,Nw-0,Neo-6,NC-6,NFA-8,NFA-10,Nok-3,Na-1,Ms-0,Mnz-0,Mir-0,Mh-0,Mz-0,Lp2-6,Lp2-2,Lm-2,Nc-1,Mc-0,LL-0,Sei-0,Mv-0,Sg-1,Litva,Sorbo,Sp-0,Sq-1,Sq-8,Stw-0,Su-0,Sus-1,Ta-0,Tamm-2,Bla-1,S…	NA
chr1	9175323	9177761	+	AT1TE29570	Ting-1,Qar-8a,Lp2-6,Co-1,Li-2:1,Ann-1,Hn-0,Es-0	Col-0,Ove-0,PHW-2,PHW-34,Per-1,Or-0,Old-1,Pi-0,Pt-0,Pu2-23,Pla-0,Pog-0,Pu2-7,Pu2-8,Pro-0,Rak-2,Ra-0,Ragl-1,Rennes-1,Ren-1,Rld-1,RMX-A02,Ren-11,Rd-0,Rou-0,RMX-A180,RRS-7,Sap-0,Rome-1,Seattle-0,Ob-0,Rhen-1,Se-0,RRS-10,Np-0,Nw-0,Neo-6,NC-6,NFA-8,NFA-10,Nok-3,Na-1,Ms-0,Mnz-0,Mir-0,Mh-0,Mz-0,Lp2-2,Lm-2,Nc-1,Mc-0,LL-0,Sei-0,Mv-0,Sg-1,Litva,Sorbo,Sp-0,Sq-1,Sq-8,Stw-0,Su-0,Sus-1,Ta-0,Tamm-2,Bla-1,Sf-1,Si…	young
chr1	9304765	9305904	-	AT1TE29990	Ven-1,Duk,Kent,Chat-1,Ms-0,LL-0,Bl-1,Kondara,HSm,Kb-0,Bor-1,Tamm-2,Nw-0,Sei-0,Ta-0,Rou-0,In-0,Ko-2,Bla-1,Nc-1,Ga-0,Sp-0,Sf-1,Kl-5,Mh-0,Ann-1,Pro-0,Do-0,Gr-1,Gel-1,Et-0,Pu2-23,Rhen-1,Kar-1,Jl-3,Dja-1,An-1,Sus-1,Li-2:1,Gy-0,Na-1,Lm-2,Ag-0,Ber,Got-7,Zal-1,Mnz-0,DraIII-1,Lp2-2,Pla-0,Rak-2,Lp2-6,Kil-0,Sorbo,Tamm-27,Chi-0,NC-6,Neo-6,Westkar-4,Rubezhnoe-1,Qar-8a,Appt-1,Anz-0,DraII-1,Tscha-1	Col-0,Ove-0,PHW-2,PHW-34,Per-1,Or-0,Old-1,Pi-0,Pt-0,Pog-0,Pu2-7,Pu2-8,Ra-0,Ragl-1,Rennes-1,Ren-1,Rld-1,RMX-A02,Ren-11,Rd-0,RMX-A180,RRS-7,Sap-0,Rome-1,Seattle-0,Ob-0,RRS-10,Np-0,NFA-8,NFA-10,Nok-3,Mir-0,Mz-0,Mc-0,Mv-0,Sg-1,Litva,Sq-1,Sq-8,Stw-0,Su-0,Si-0,Tha-1,Ting-1,Tol-0,Ts-1,Ts-5,Tu-0,Tul-0,Ty-0,Uk-1,Uod-1,Uod-7,Utrecht,Van-0,Vind-1,Wa-1,Wc-1,Wei-0,Wil-1,Wl-0,Ws-2,Wt-5,Yo-0,Zdr-1,Pna-17,Bik-1,…	old
chr1	9305917	9306155	-	AT1TE29995	Ven-1,Duk,Sp-0,Chat-1,Ms-0,Kondara,HSm,Bor-1,Tamm-2,Ta-0,Rou-0,In-0,Ko-2,Ga-0,Mh-0,Pro-0,Gr-1,Et-0,Pu2-23,Kar-1,Jl-3,Dja-1,Rhen-1,Sus-1,Li-2:1,Gy-0,Na-1,Lm-2,Nc-1,Zal-1,Sf-1,DraIII-1,Lp2-2,Sei-0,Rak-2,Lp2-6,Kil-0,Sorbo,Tamm-27,Chi-0,NC-6,Neo-6,Westkar-4,Rubezhnoe-1,Anz-0,DraII-1,Tscha-1	Col-0,Ove-0,PHW-2,PHW-34,Per-1,Or-0,Pi-0,Pt-0,Pla-0,Pog-0,Pu2-7,Pu2-8,Ragl-1,Qar-8a,Rennes-1,Ren-1,Rld-1,RMX-A02,Ren-11,Rd-0,RMX-A180,RRS-7,Sap-0,Rome-1,Seattle-0,Se-0,RRS-10,Np-0,Nw-0,NFA-8,NFA-10,Nok-3,Mnz-0,Mir-0,Mz-0,Mc-0,LL-0,Mv-0,Sg-1,Litva,Sq-1,Sq-8,Stw-0,Su-0,Bla-1,Si-0,Tha-1,Ting-1,Tol-0,Ts-1,Ts-5,Tu-0,Tul-0,Ty-0,Uk-1,Uod-1,Uod-7,Utrecht,Van-0,Vind-1,Wa-1,Wc-1,Wei-0,Wil-1,Wl-0,Ws-2,Wt-5,…	old
chr1	9367449	9368006	+	AT1TE30185	Lisse,Nok-3	Col-0,Ove-0,PHW-2,PHW-34,Per-1,Or-0,Old-1,Pi-0,Pt-0,Pu2-23,Pla-0,Pog-0,Pu2-7,Pu2-8,Pro-0,Rak-2,Ra-0,Ragl-1,Qar-8a,Rennes-1,Ren-1,Rld-1,RMX-A02,Ren-11,Rd-0,Rou-0,RMX-A180,RRS-7,Sap-0,Rome-1,Seattle-0,Ob-0,Rhen-1,Se-0,RRS-10,Np-0,Nw-0,Neo-6,NC-6,NFA-8,NFA-10,Na-1,Ms-0,Mnz-0,Mir-0,Mh-0,Mz-0,Lp2-6,Lp2-2,Lm-2,Nc-1,Mc-0,LL-0,Sei-0,Mv-0,Sg-1,Litva,Sorbo,Sp-0,Sq-1,Sq-8,Stw-0,Su-0,Sus-1,Ta-0,Tamm-2,Bla-1,…	NA
chr1	9368345	9373307	-	AT1TE30195	Uk-1,Ms-0,HSm,Ber,La-0,Kent,Pt-0,Krot-0,Amel-1,Fi-0,Gre-0,Ei-2,Mh-0,Vind-1,Wa-1,Gel-1,Rak-2,Jl-3,RMX-A180,Wt-5,Li-2:1,Na-1,Gu-0,Lm-2,Tu-0,Mc-0,Gifu-2,Hn-0,Mz-0,Np-0,Bs-1,Ha-0,NC-6,Jm-0,Qar-8a,Kelsterbach-4,Ba-1,Le-0,Anholt-1,Cerv-1,Sp-0,Litva,Kondara,Rome-1,Knox-10,Nw-0,Sorbo,Lan-0,Bu-0,Rd-0,Ema-1,Ren-11,Seattle-0,Ragl-1,Gie-0,Ann-1,Gr-1,Rhen-1,Di-G,Sus-1,In-0,Sg-1,Ove-0,Yo-0,Kb-0,Got-7,Bsch-0,St…	Col-0,Pi-0,Pla-0,Pog-0,Ra-0,Rennes-1,Ren-1,Se-0,Nok-3,Sq-8,Tamm-2,Bla-1,Si-0,Tamm-27,Ts-5,Ty-0,Uod-1,Utrecht,Wei-0,Zdr-1,Pna-17,Bik-1,Cnt-1,Co,Com-1,Da_1_-12,Co-1,Dr-0,Dra-0,En-D,Est,En-1,HR-10,Hau-0,Hh-0,Is-0,Je-0,Knox-18,Kro-0,Lisse,Aa-0,Abd-0,Ag-0,Anz-0,Baa-1	old
chr1	9373309	9373343	-	AT1TE30200	Ven-1,Wt-5,Got-22,Cvi-0,Dja-1,Sorbo,Sq-1,An-1,Ren-11,Kondara,RMX-A180,NFA-10,RRS-10,Kent,Lp2-6,Sap-0,PHW-34,Ema-1,Vind-1	Col-0,Ove-0,PHW-2,Per-1,Or-0,Old-1,Pi-0,Pt-0,Pu2-23,Pla-0,Pog-0,Pu2-7,Pu2-8,Pro-0,Rak-2,Ra-0,Ragl-1,Qar-8a,Rennes-1,Ren-1,Rld-1,RMX-A02,Rd-0,Rou-0,RRS-7,Rome-1,Seattle-0,Ob-0,Rhen-1,Se-0,Np-0,Nw-0,Neo-6,NC-6,NFA-8,Nok-3,Na-1,Ms-0,Mnz-0,Mir-0,Mh-0,Mz-0,Lp2-2,Lm-2,Nc-1,Mc-0,LL-0,Sei-0,Mv-0,Sg-1,Litva,Sp-0,Sq-8,Stw-0,Su-0,Sus-1,Ta-0,Tamm-2,Bla-1,Sf-1,Si-0,Tamm-27,Tha-1,Ting-1,Tol-0,Ts-1,Ts-5,Tscha-1…	young
chr1	9384160	9385031	-	AT1TE30240	PHW-2,Hod,Duk,Kent,Cvi-0,Ms-0,Bl-1,HR-10,Sq-8,La-0,Bor-4,Stw-0,Bor-1,Hn-0,Ta-0,Su-0,Sorbo,Is-0,Kar-1,Je-0,In-0,Knox-18,Bla-1,Cal-0,Si-0,Ga-0,Ei-2,Ren-11,Abd-0,Westkar-4,Sus-1,Nok-3,Pro-0,Sap-0,Se-0,Pog-0,Ts-1,Uod-7,Rak-2,Hh-0,Di-G,Lisse,Rennes-1,Dja-1,Kz-9,An-1,Ren-1,Lip-0,Kondara,Wc-1,Gu-0,Ag-0,Ber,Co,Ws-2,Bsch-0,Zal-1,Mnz-0,Hey-1,Lp2-2,Pla-0,Com-1,Ove-0,Ha-0,Br-0,Kas-1,Bik-1,Per-1,Kas-2,Chi-0,T…	Col-0,PHW-34,Or-0,Old-1,Pi-0,Pt-0,Pu2-23,Ra-0,Qar-8a,Rld-1,RMX-A02,Rd-0,Rou-0,RMX-A180,RRS-7,Rome-1,Seattle-0,Rhen-1,RRS-10,Np-0,Nw-0,NFA-8,NFA-10,Na-1,Mir-0,Mh-0,Mz-0,Lp2-6,Lm-2,Nc-1,Mc-0,LL-0,Sei-0,Mv-0,Sg-1,Litva,Sp-0,Sq-1,Tamm-2,Sf-1,Tamm-27,Tha-1,Ting-1,Tol-0,Tu-0,Tul-0,Uk-1,Uod-1,Utrecht,Van-0,Ven-1,Vind-1,Wa-1,Wl-0,Wt-5,Yo-0,Zdr-1,Pna-17,Rubezhnoe-1,Bg-2,Benk-1,Boot-1,Bs-1,Bu-0,Cerv-1,Ca-0…	old
chr1	9412334	9412459	+	AT1TE30330	Uk-1,La-0,Sp-0,Pt-0,Fi-0,Gre-0,Knox-18,Knox-10,Vind-1,Wa-1,Etna-2,RMX-A180,Wt-5,Na-1,Gifu-2,Mz-0,Bs-1,Ty-0,Bu-0,Kelsterbach-4,Ba-1,Le-0,Anholt-1,Cerv-1,Litva,Gie-0,Ann-1,Rhen-1,Di-G,Sg-1,Got-7,Si-0,Or-0,Boot-1,Rou-0,Pu2-8,Koln,Pu2-7,Ven-1,PHW-2,Bd-0,RMX-A02,Je-0,Sq-8,Bla-1,Sq-1,Buckhorn-Pass,Uod-7,Tol-0,Uod-1,Ca-0,Ang-0,Kin-0,NFA-8,Got-22,Br-0,HR-5,Tul-0,Mv-0,Seattle-0,Wl-0,Anz-0,Db-1,Baa-1,LL-0,…	Col-0,Ove-0,Per-1,Old-1,Pi-0,Pu2-23,Pla-0,Pog-0,Pro-0,Rak-2,Ra-0,Ragl-1,Qar-8a,Rennes-1,Ren-1,Rld-1,Ren-11,Rd-0,Sap-0,Rome-1,Ob-0,Se-0,Np-0,Nw-0,Neo-6,NC-6,NFA-10,Nok-3,Ms-0,Mnz-0,Mir-0,Mh-0,Lm-2,Nc-1,Mc-0,Sei-0,Sorbo,Stw-0,Su-0,Sus-1,Ta-0,Tamm-2,Tamm-27,Tha-1,Ting-1,Ts-1,Ts-5,Tscha-1,Tu-0,Utrecht,Van-0,Wc-1,Wei-0,Westkar-4,Ws-2,Zal-1,Zdr-1,Rubezhnoe-1,Bik-1,Bl-1,Bg-2,Bor-1,Bsch-0,Ber,Cal-0,CIBC-…	old
chr1	9418063	9419054	-	AT1TE30365	Uk-1,HR-10,La-0,Sp-0,Pt-0,Su-0,Amel-1,Fi-0,Knox-18,Vind-1,Gel-1,Wt-5,Li-2:1,Na-1,Gu-0,Tu-0,Hn-0,Mz-0,Bs-1,Ha-0,Rennes-1,Bu-0,Qar-8a,Kelsterbach-4,Ba-1,Le-0,Anholt-1,Cerv-1,Rome-1,Ren-11,Ragl-1,Gie-0,Ann-1,Rhen-1,Di-G,Ren-1,Sg-1,Utrecht,Got-7,Bsch-0,Pla-0,Or-0,Ove-0,Boot-1,Anz-0,Rou-0,Pu2-8,Cnt-1,Koln,Er-0,Pu2-7,Ven-1,PHW-2,Bd-0,Je-0,Sq-8,Bla-1,Sq-1,Uod-1,Ca-0,Wc-1,Ang-0,Kin-0,NFA-8,Abd-0,Alst-1,G…	Col-0,Per-1,Old-1,Pi-0,Pog-0,Pro-0,Rak-2,Rld-1,RMX-A02,Rd-0,RMX-A180,Sap-0,RRS-10,Np-0,Nw-0,Neo-6,NC-6,NFA-10,Nok-3,Ms-0,Mir-0,Mh-0,Lm-2,Nc-1,Mc-0,LL-0,Sei-0,Mv-0,Litva,Sorbo,Stw-0,Sus-1,Ta-0,Sf-1,Si-0,Tamm-27,Tha-1,Ting-1,Tol-0,Ts-1,Ts-5,Tscha-1,Tul-0,Ty-0,Uod-7,Van-0,Wa-1,Westkar-4,Yo-0,Zal-1,Zdr-1,Bik-1,Bl-1,Bg-2,Bor-4,Bor-1,Ber,CIBC-17,Buckhorn-Pass,Co,Chi-0,Com-1,CIBC-5,Chat-1,Cvi-0,Dem-4,Da…	old
chr1	9476002	9480634	+	AT1TE30550	Rubezhnoe-1,Uk-1,Ms-0,HR-10,HSm,La-0,Kent,Pt-0,Krot-0,Amel-1,Fi-0,Gre-0,Knox-18,Appt-1,Ei-2,Yo-0,Mh-0,Nok-3,Wa-1,Gel-1,Su-0,Jl-3,RMX-A180,Wt-5,Ra-0,Li-2:1,Na-1,Gu-0,Lm-2,Tu-0,Mc-0,Gifu-2,Hn-0,Mz-0,Np-0,Bs-1,Com-1,DraIII-1,Ha-0,Pog-0,Ty-0,NC-6,Bu-0,Wl-0,Qar-8a,Rennes-1,Kro-0,Kelsterbach-4,Ba-1,Cnt-1,Anholt-1,Cerv-1,Sp-0,Litva,Kondara,Rome-1,Nw-0,Sorbo,Lan-0,Rd-0,Co-1,Ema-1,Ren-11,Seattle-0,Ragl-1,…	Col-0,Rak-2,Ta-0,Si-0,Tscha-1,Uod-1,Uod-7,Bl-1,Ber,Db-1,Duk,En-2,Ga-0,In-0,Jm-0,Kyoto,Ak-1,Bch-1	old
chr1	9547087	9547141	-	AT1TE30760	RRS-7,Ann-1,Ty-0,Gu-0,Qar-8a,PHW-34,Gel-1	Col-0,Ove-0,PHW-2,Per-1,Or-0,Old-1,Pi-0,Pt-0,Pu2-23,Pla-0,Pog-0,Pu2-7,Pu2-8,Pro-0,Rak-2,Ra-0,Ragl-1,Rennes-1,Ren-1,Rld-1,RMX-A02,Ren-11,Rd-0,Rou-0,RMX-A180,Sap-0,Rome-1,Seattle-0,Ob-0,Rhen-1,Se-0,RRS-10,Np-0,Nw-0,Neo-6,NC-6,NFA-8,NFA-10,Nok-3,Na-1,Ms-0,Mnz-0,Mir-0,Mh-0,Mz-0,Lp2-6,Lp2-2,Lm-2,Nc-1,Mc-0,LL-0,Sei-0,Mv-0,Sg-1,Litva,Sorbo,Sp-0,Sq-1,Sq-8,Stw-0,Su-0,Sus-1,Ta-0,Tamm-2,Bla-1,Sf-1,Si-0,Tamm…	young
chr1	9547142	9547196	-	AT1TE30765	Ty-0,Bor-1,Lan-0,Je-0,Bla-1,Ann-1,Gel-1,RRS-7,Ting-1,Kz-9,Wt-5,Li-2:1,Gy-0,Gu-0,Lm-2,Mnz-0,Co,Lp2-6,Boot-1,Ts-1,Qar-8a,PHW-34,DraII-1,Le-0	Col-0,Ove-0,PHW-2,Per-1,Or-0,Old-1,Pi-0,Pt-0,Pu2-23,Pla-0,Pog-0,Pu2-7,Pu2-8,Pro-0,Rak-2,Ra-0,Ragl-1,Rennes-1,Ren-1,Rld-1,RMX-A02,Ren-11,Rd-0,Rou-0,RMX-A180,Sap-0,Rome-1,Seattle-0,Ob-0,Rhen-1,Se-0,RRS-10,Np-0,Nw-0,Neo-6,NC-6,NFA-8,NFA-10,Nok-3,Na-1,Ms-0,Mir-0,Mh-0,Mz-0,Lp2-2,Nc-1,Mc-0,LL-0,Sei-0,Mv-0,Sg-1,Litva,Sorbo,Sp-0,Sq-1,Sq-8,Stw-0,Su-0,Sus-1,Ta-0,Tamm-2,Sf-1,Si-0,Tamm-27,Tha-1,Tol-0,Ts-5,Ts…	old
chr1	9547197	9551187	-	AT1TE30770	Ty-0,Bor-1,Lan-0,Je-0,Bla-1,Ann-1,Gel-1,RRS-7,Ting-1,Kz-9,Wt-5,Li-2:1,Gy-0,Gu-0,Lm-2,Mnz-0,Co,Lp2-6,Boot-1,Ts-1,Qar-8a,PHW-34,DraII-1,Le-0	Col-0,Ove-0,PHW-2,Per-1,Or-0,Old-1,Pi-0,Pt-0,Pu2-23,Pla-0,Pog-0,Pu2-7,Pu2-8,Pro-0,Rak-2,Ra-0,Ragl-1,Rennes-1,Ren-1,Rld-1,RMX-A02,Ren-11,Rd-0,Rou-0,RMX-A180,Sap-0,Rome-1,Seattle-0,Ob-0,Rhen-1,Se-0,RRS-10,Np-0,Nw-0,Neo-6,NC-6,NFA-8,NFA-10,Nok-3,Na-1,Ms-0,Mir-0,Mh-0,Mz-0,Lp2-2,Nc-1,Mc-0,LL-0,Sei-0,Mv-0,Sg-1,Litva,Sorbo,Sp-0,Sq-1,Sq-8,Stw-0,Su-0,Sus-1,Ta-0,Tamm-2,Sf-1,Si-0,Tamm-27,Tha-1,Tol-0,Ts-5,Ts…	old
chr1	9585785	9585964	+	AT1TE30885	Gre-0,Tol-0,Got-22,RMX-A180,Knox-10,Tul-0,Mv-0,NC-6,RRS-10,Yo-0,Buckhorn-Pass,Dem-4,RMX-A02	Col-0,Ove-0,PHW-2,PHW-34,Per-1,Or-0,Old-1,Pi-0,Pt-0,Pu2-23,Pla-0,Pog-0,Pu2-7,Pu2-8,Pro-0,Rak-2,Ra-0,Ragl-1,Qar-8a,Rennes-1,Ren-1,Rld-1,Ren-11,Rd-0,Rou-0,RRS-7,Sap-0,Seattle-0,Rhen-1,Se-0,Np-0,Nw-0,Neo-6,NFA-8,NFA-10,Nok-3,Na-1,Ms-0,Mnz-0,Mir-0,Mh-0,Mz-0,Lp2-6,Lp2-2,Lm-2,Nc-1,Mc-0,LL-0,Sei-0,Sg-1,Litva,Sorbo,Sp-0,Sq-1,Sq-8,Stw-0,Su-0,Sus-1,Ta-0,Tamm-2,Bla-1,Sf-1,Si-0,Tamm-27,Tha-1,Ting-1,Ts-1,Ts-5…	young
chr1	9676477	9691257	-	AT1TE31190	Ber,Ty-0,Kent,Pt-0,Fi-0,In-0,Vind-1,Wa-1,Etna-2,Rak-2,RMX-A180,Wt-5,Hn-0,Bs-1,Com-1,NC-6,Wc-1,Qar-8a,Kro-0,Le-0,Sp-0,Kondara,Co-1,Bg-2,Gie-0,Gr-1,Wil-1,Di-G,Sus-1,Si-0,Or-0,Kas-1,Kas-2,Chi-0,Rhen-1,Ts-5,Pu2-8,Duk,PHW-2,Bl-1,Fr-2,Ge-0,Ema-1,RMX-A02,Je-0,Sq-8,Bla-1,Sq-1,Sap-0,Uod-7,Uod-1,Dja-1,Ca-0,Gy-0,Kin-0,Alst-1,Got-22,HR-5,Neo-6,Anz-0,Hod,Est,Baa-1,LL-0,Bor-1,Ko-2,Kyoto,Westkar-4,Old-1,RRS-7,H…	Col-0,Ove-0,PHW-34,Per-1,Pi-0,Pu2-23,Pla-0,Pog-0,Pu2-7,Pro-0,Ra-0,Ragl-1,Rennes-1,Ren-1,Rld-1,Ren-11,Rd-0,Rou-0,Rome-1,Seattle-0,Ob-0,Se-0,RRS-10,Np-0,Nw-0,NFA-8,Nok-3,Na-1,Ms-0,Mnz-0,Mir-0,Mh-0,Mz-0,Lp2-2,Lm-2,Nc-1,Mc-0,Sei-0,Mv-0,Sg-1,Litva,Stw-0,Su-0,Ta-0,Tamm-2,Tamm-27,Tha-1,Tol-0,Ts-1,Tu-0,Tul-0,Uk-1,Utrecht,Ven-1,Wei-0,Wl-0,Ws-2,Yo-0,Zdr-1,Pna-17,Rubezhnoe-1,Bik-1,Bor-4,Boot-1,Bsch-0,Bu-0,B…	young
chr1	9815774	9815821	-	AT1TE31585	Qar-8a	Col-0,Ove-0,PHW-2,PHW-34,Per-1,Or-0,Old-1,Pi-0,Pt-0,Pu2-23,Pla-0,Pog-0,Pu2-7,Pu2-8,Pro-0,Rak-2,Ra-0,Ragl-1,Rennes-1,Ren-1,Rld-1,RMX-A02,Ren-11,Rd-0,Rou-0,RMX-A180,RRS-7,Sap-0,Rome-1,Seattle-0,Ob-0,Rhen-1,Se-0,RRS-10,Np-0,Nw-0,Neo-6,NC-6,NFA-8,NFA-10,Nok-3,Na-1,Ms-0,Mnz-0,Mir-0,Mh-0,Mz-0,Lp2-6,Lp2-2,Lm-2,Nc-1,Mc-0,LL-0,Sei-0,Mv-0,Sg-1,Litva,Sorbo,Sp-0,Sq-1,Sq-8,Stw-0,Su-0,Sus-1,Ta-0,Tamm-2,Bla-1,S…	NA
chr1	9836131	9837644	-	AT1TE31660	Tha-1,CIBC-17	Col-0,Ove-0,PHW-2,PHW-34,Per-1,Or-0,Pi-0,Pt-0,Pu2-23,Pla-0,Pog-0,Pu2-7,Pu2-8,Pro-0,Rak-2,Ragl-1,Qar-8a,Rennes-1,Ren-1,Rld-1,RMX-A02,Ren-11,Rd-0,Rou-0,RMX-A180,RRS-7,Sap-0,Rome-1,Seattle-0,Ob-0,Rhen-1,RRS-10,Np-0,Nw-0,Neo-6,NC-6,NFA-8,NFA-10,Nok-3,Na-1,Ms-0,Mnz-0,Mir-0,Mh-0,Mz-0,Lp2-6,Lp2-2,Lm-2,Nc-1,Mc-0,LL-0,Sei-0,Mv-0,Sg-1,Litva,Sorbo,Sp-0,Sq-1,Sq-8,Stw-0,Su-0,Sus-1,Ta-0,Bla-1,Sf-1,Si-0,Tamm-27…	NA
chr1	9865346	9865642	-	AT1TE31770	Uk-1,Ms-0,HSm,Kin-0,La-0,Kent,Pt-0,Su-0,Amel-1,Fi-0,Gre-0,Knox-18,Appt-1,Ei-2,Yo-0,Mh-0,Nok-3,Wa-1,Gel-1,Rak-2,Jl-3,RMX-A180,Wt-5,Ra-0,Li-2:1,Na-1,Gu-0,Lm-2,Tu-0,Mc-0,Gifu-2,Hn-0,Mz-0,Np-0,Bs-1,Com-1,Ha-0,Pog-0,Ty-0,NC-6,Jm-0,Wl-0,Qar-8a,Rennes-1,Kro-0,Kelsterbach-4,Ba-1,Cerv-1,Sp-0,Litva,Kondara,Rome-1,Knox-10,Nw-0,Lan-0,Bu-0,Rd-0,Co-1,Ren-11,Seattle-0,Ragl-1,Gie-0,Wil-1,Ann-1,Gr-1,An-1,Di-G,Sus…	Col-0,PHW-2,PHW-34,Mir-0,Si-0,Bg-2,Bsch-0,Br-0,Cal-0,Cnt-1,CIBC-5,Ema-1,Et-0,Do-0,Fr-2,HR-10,Krot-0,Le-0,Lip-0,Abd-0,Ang-0,Anholt-1	old
chr1	9867366	9867414	-	AT1TE31780	Uk-1,Ms-0,HSm,Kin-0,La-0,Kent,Pt-0,Su-0,Amel-1,Fi-0,Gre-0,Knox-18,Appt-1,Ei-2,Yo-0,Mh-0,Nok-3,Wa-1,Gel-1,Rak-2,Jl-3,RMX-A180,Wt-5,Ra-0,Li-2:1,Na-1,Gu-0,Lm-2,Tu-0,Mc-0,Gifu-2,Hn-0,Mz-0,Np-0,Bs-1,Com-1,Ha-0,Pog-0,Ty-0,NC-6,Jm-0,Wl-0,Qar-8a,Rennes-1,Kro-0,Kelsterbach-4,Ba-1,Cerv-1,Sp-0,Litva,Kondara,Rome-1,Knox-10,Nw-0,Lan-0,Bu-0,Rd-0,Co-1,Ren-11,Seattle-0,Ragl-1,Gie-0,Wil-1,Ann-1,Gr-1,An-1,Di-G,Sus…	Col-0,PHW-2,PHW-34,Mir-0,Si-0,Bg-2,Bsch-0,Br-0,Cal-0,Cnt-1,CIBC-5,Ema-1,Et-0,Do-0,Fr-2,HR-10,Krot-0,Le-0,Lip-0,Abd-0,Ang-0,Anholt-1	old
chr1	9867415	9867437	+	AT1TE31785	Stw-0,Est,Got-22,Uk-1,Uod-1,Wc-1,Is-0,Kondara,Hh-0,Sg-1,Wl-0,Neo-6,Gu-0,Bd-0,Sf-1,Hn-0,Buckhorn-Pass,Westkar-4,Pro-0,Es-0	Col-0,Ove-0,PHW-2,PHW-34,Per-1,Or-0,Old-1,Pi-0,Pt-0,Pu2-23,Pla-0,Pog-0,Pu2-7,Pu2-8,Rak-2,Ra-0,Ragl-1,Qar-8a,Rennes-1,Ren-1,Rld-1,RMX-A02,Ren-11,Rd-0,Rou-0,RMX-A180,RRS-7,Sap-0,Rome-1,Seattle-0,Ob-0,Rhen-1,Se-0,RRS-10,Np-0,Nw-0,NC-6,NFA-8,NFA-10,Nok-3,Na-1,Ms-0,Mnz-0,Mir-0,Mh-0,Mz-0,Lp2-6,Lp2-2,Lm-2,Nc-1,Mc-0,LL-0,Sei-0,Mv-0,Litva,Sorbo,Sp-0,Sq-1,Sq-8,Su-0,Sus-1,Ta-0,Tamm-2,Bla-1,Si-0,Tamm-27,Tha-…	young
chr1	9939337	9939673	+	AT1TE32040	Est,Chat-1,Pu2-23,Ren-11,Wei-0,Ws-2,HSm,Hau-0,Fr-2,La-0,Bor-4,Bd-0,Kent,Nw-0,Zdr-1,Amel-1,RMX-A02,NC-6,Gre-0,Ko-2,Pi-0,Ts-5,Co-1,En-D,Knox-10,Kb-0,Ragl-1,Kl-5,Mh-0,RRS-10,Wa-1,Yo-0,Buckhorn-Pass,Sap-0,Se-0,Gr-1,Sf-1,Vind-1,Dra-0,Rhen-1,Di-G,Jl-3,Rennes-1,RMX-A180,Ren-1,Is-0,Ra-0,Rou-0,Sg-1,Kro-0,Pla-0,Utrecht,Nc-1,Gifu-2,Mir-0,Got-7,Da_1_-12,Van-0,En-1,Rome-1,Alst-1,Bs-1,Or-0,Kil-0,Ha-0,Br-0,Bu-0…	Col-0,Ove-0,PHW-2,PHW-34,Per-1,Old-1,Pt-0,Pog-0,Pu2-7,Pu2-8,Pro-0,Rak-2,Qar-8a,Rld-1,Rd-0,RRS-7,Seattle-0,Ob-0,Np-0,Neo-6,NFA-8,NFA-10,Nok-3,Na-1,Ms-0,Mnz-0,Mz-0,Lp2-6,Lp2-2,Lm-2,Mc-0,LL-0,Sei-0,Litva,Sorbo,Sp-0,Sq-1,Sq-8,Stw-0,Su-0,Sus-1,Ta-0,Tamm-2,Bla-1,Si-0,Tamm-27,Tha-1,Ting-1,Ts-1,Tscha-1,Tu-0,Ty-0,Uk-1,Uod-1,Uod-7,Ven-1,Wc-1,Westkar-4,Wil-1,Wl-0,Zal-1,Pna-17,Rubezhnoe-1,Bl-1,Bg-2,Benk-1,Bo…	old
chr1	10021343	10021368	-	AT1TE32320	Kelsterbach-4,Est,Tul-0,Litva,HSm,Sq-8,La-0,Bd-0,Ta-0,Krot-0,Ema-1,Tha-1,Pna-17,Fi-0,Gre-0,In-0,Pla-0,Bg-2,Knox-10,Mh-0,RMX-A02,Wa-1,Yo-0,Buckhorn-Pass,Sap-0,Se-0,RRS-10,Pu2-23,Tol-0,Di-G,Jl-3,RMX-A180,Ak-1,Ren-1,DraII-1,Ko-2,CIBC-5,Wei-0,Gifu-2,Mir-0,Rome-1,En-2,Sf-1,DraIII-1,Bs-1,Got-22,Lp2-6,Si-0,Bik-1,Altai-5,Ty-0,Mv-0,NC-6,CIBC-17,Wl-0,Rennes-1,Kro-0,PHW-34,Dem-4,Es-0	Col-0,Ove-0,PHW-2,Per-1,Or-0,Old-1,Pi-0,Pt-0,Pog-0,Pu2-7,Pu2-8,Pro-0,Rak-2,Ra-0,Ragl-1,Qar-8a,Rld-1,Ren-11,Rd-0,Rou-0,RRS-7,Seattle-0,Ob-0,Rhen-1,Np-0,Nw-0,Neo-6,NFA-8,NFA-10,Nok-3,Na-1,Ms-0,Mnz-0,Mz-0,Lp2-2,Lm-2,Nc-1,Mc-0,LL-0,Sei-0,Sg-1,Sorbo,Sp-0,Sq-1,Stw-0,Su-0,Sus-1,Tamm-2,Bla-1,Tamm-27,Ting-1,Ts-1,Ts-5,Tscha-1,Tu-0,Uk-1,Uod-1,Uod-7,Utrecht,Van-0,Ven-1,Vind-1,Wc-1,Westkar-4,Wil-1,Ws-2,Wt-5,Z…	old
chr1	10021369	10021965	-	AT1TE32325	Kelsterbach-4,Est,Tul-0,Litva,HSm,Sq-8,La-0,Bd-0,Ta-0,Krot-0,Ema-1,Tha-1,Pna-17,PHW-34,Fi-0,Gre-0,In-0,Pla-0,Bg-2,Knox-10,Mh-0,RMX-A02,Wa-1,Yo-0,Buckhorn-Pass,Sap-0,Se-0,RRS-10,Pu2-23,Tol-0,Di-G,Jl-3,RMX-A180,Ak-1,Ren-1,DraII-1,Ko-2,CIBC-5,Wei-0,Gifu-2,Mir-0,Rome-1,En-2,Sf-1,DraIII-1,Bs-1,Got-22,Lp2-6,Si-0,Bik-1,Altai-5,Ty-0,Mv-0,NC-6,CIBC-17,Wl-0,Rennes-1,Kro-0,Anz-0,Dem-4,Es-0	Col-0,Ove-0,PHW-2,Per-1,Or-0,Old-1,Pi-0,Pt-0,Pog-0,Pu2-7,Pu2-8,Pro-0,Rak-2,Ra-0,Ragl-1,Qar-8a,Rld-1,Ren-11,Rd-0,Rou-0,RRS-7,Seattle-0,Ob-0,Rhen-1,Np-0,Nw-0,Neo-6,NFA-8,NFA-10,Nok-3,Na-1,Ms-0,Mnz-0,Mz-0,Lp2-2,Lm-2,Nc-1,Mc-0,LL-0,Sei-0,Sg-1,Sorbo,Sp-0,Sq-1,Stw-0,Su-0,Sus-1,Tamm-2,Bla-1,Tamm-27,Ts-1,Ts-5,Tscha-1,Tu-0,Uk-1,Uod-1,Uod-7,Utrecht,Van-0,Ven-1,Vind-1,Wc-1,Westkar-4,Wil-1,Ws-2,Wt-5,Zal-1,Zd…	old
chr1	10021966	10022005	-	AT1TE32330	Kelsterbach-4,Est,Tul-0,Litva,HSm,Sq-8,La-0,Bd-0,Ta-0,Krot-0,Ema-1,Tha-1,Pna-17,Fi-0,Gre-0,In-0,Pla-0,Bg-2,Knox-10,Mh-0,RMX-A02,Wa-1,Yo-0,Buckhorn-Pass,Sap-0,Se-0,RRS-10,Pu2-23,Tol-0,Di-G,Jl-3,RMX-A180,Ak-1,Ren-1,DraII-1,Ko-2,CIBC-5,Wei-0,Gifu-2,Mir-0,Rome-1,En-2,Sf-1,DraIII-1,Bs-1,Got-22,Lp2-6,Si-0,Bik-1,Altai-5,Ty-0,Mv-0,NC-6,CIBC-17,Wl-0,Rennes-1,Kro-0,PHW-34,Dem-4,Es-0	Col-0,Ove-0,PHW-2,Per-1,Or-0,Old-1,Pi-0,Pt-0,Pog-0,Pu2-7,Pu2-8,Pro-0,Rak-2,Ra-0,Ragl-1,Qar-8a,Rld-1,Ren-11,Rd-0,Rou-0,RRS-7,Seattle-0,Ob-0,Rhen-1,Np-0,Nw-0,Neo-6,NFA-8,NFA-10,Nok-3,Na-1,Ms-0,Mnz-0,Mz-0,Lp2-2,Lm-2,Nc-1,Mc-0,LL-0,Sei-0,Sg-1,Sorbo,Sp-0,Sq-1,Stw-0,Su-0,Sus-1,Tamm-2,Bla-1,Tamm-27,Ting-1,Ts-1,Ts-5,Tscha-1,Tu-0,Uk-1,Uod-1,Uod-7,Utrecht,Van-0,Ven-1,Vind-1,Wc-1,Westkar-4,Wil-1,Ws-2,Wt-5,Z…	old
chr1	10060620	10060876	-	AT1TE32455	PHW-2,LL-0,Bor-1,Hs-0,Sq-1,Baa-1,Gie-0,Old-1,Tol-0,RMX-A180,Wil-1,Tha-1,NFA-8,Van-0,PHW-34,Boot-1,Kas-2,Tul-0,NC-6,NFA-10,Wl-0,Koln,Durh-1,Cnt-1	Col-0,Ove-0,Per-1,Or-0,Pi-0,Pt-0,Pu2-23,Pla-0,Pog-0,Pu2-7,Pu2-8,Pro-0,Rak-2,Ra-0,Qar-8a,Rennes-1,Ren-1,Rld-1,RMX-A02,Ren-11,Rd-0,Rou-0,RRS-7,Sap-0,Rome-1,Seattle-0,Rhen-1,RRS-10,Np-0,Nw-0,Neo-6,Nok-3,Na-1,Ms-0,Mnz-0,Mir-0,Mz-0,Lp2-6,Lp2-2,Lm-2,Nc-1,Mc-0,Mv-0,Litva,Sorbo,Sp-0,Sq-8,Stw-0,Sus-1,Ta-0,Tamm-2,Bla-1,Sf-1,Si-0,Tamm-27,Ting-1,Ts-5,Tscha-1,Tu-0,Ty-0,Uod-1,Uod-7,Ven-1,Vind-1,Wa-1,Wc-1,Wei-0…	young
chr1	10152743	10152772	+	AT1TE32750	LL-0	Col-0,Ove-0,PHW-2,PHW-34,Per-1,Or-0,Old-1,Pi-0,Pt-0,Pu2-23,Pla-0,Pog-0,Pu2-7,Pu2-8,Pro-0,Rak-2,Ra-0,Ragl-1,Qar-8a,Rennes-1,Ren-1,Rld-1,RMX-A02,Ren-11,Rd-0,Rou-0,RMX-A180,RRS-7,Sap-0,Rome-1,Seattle-0,Ob-0,Rhen-1,Se-0,RRS-10,Np-0,Nw-0,Neo-6,NC-6,NFA-8,NFA-10,Nok-3,Na-1,Ms-0,Mnz-0,Mir-0,Mh-0,Mz-0,Lp2-6,Lp2-2,Lm-2,Nc-1,Mc-0,Sei-0,Mv-0,Sg-1,Litva,Sorbo,Sp-0,Sq-1,Sq-8,Stw-0,Su-0,Sus-1,Ta-0,Tamm-2,Bla-1…	NA
chr1	10152773	10154690	+	AT1TE32755	Rubezhnoe-1,Uk-1,Ms-0,HR-10,HSm,La-0,Kent,Pt-0,Krot-0,Amel-1,Fi-0,Gre-0,Knox-18,Appt-1,Ei-2,Mh-0,Nok-3,Wa-1,Gel-1,Rak-2,Jl-3,RMX-A180,Wt-5,Ra-0,Li-2:1,Gu-0,Lm-2,Tu-0,Mc-0,Gifu-2,Hn-0,Mz-0,Np-0,Bs-1,DraIII-1,Ha-0,Pog-0,Ty-0,NC-6,Jm-0,Qar-8a,Rennes-1,Kro-0,Kelsterbach-4,Ba-1,Cnt-1,Anholt-1,Cerv-1,Sp-0,Kondara,Rome-1,Knox-10,Nw-0,Sorbo,Lan-0,Bu-0,Rd-0,Co-1,Ema-1,Ren-11,Seattle-0,Ragl-1,Gie-0,Wil-1,A…	Col-0,Pro-0,Rld-1,Ob-0,Se-0,Na-1,Sg-1,Litva,Sus-1,Ta-0,Utrecht,Wei-0,Bor-4,Ber,Ca-0,Com-1,El-0,Dja-1,Est,En-1,Hod,Hs-0,Kar-1,Kil-0,Ko-2,Koln,Baa-1	young
chr1	10154691	10155086	+	AT1TE32760	Rubezhnoe-1,Uk-1,Ms-0,HR-10,HSm,La-0,Kent,Pt-0,Krot-0,Amel-1,Fi-0,Gre-0,Knox-18,Appt-1,Ei-2,Mh-0,Nok-3,Wa-1,Gel-1,Rak-2,Jl-3,RMX-A180,Wt-5,Ra-0,Li-2:1,Gu-0,Lm-2,Tu-0,Mc-0,Gifu-2,Hn-0,Mz-0,Np-0,Bs-1,DraIII-1,Ha-0,Pog-0,Ty-0,NC-6,Jm-0,Qar-8a,Rennes-1,Kro-0,Kelsterbach-4,Ba-1,Cnt-1,Anholt-1,Cerv-1,Sp-0,Kondara,Rome-1,Knox-10,Nw-0,Sorbo,Lan-0,Bu-0,Rd-0,Co-1,Ema-1,Ren-11,Seattle-0,Ragl-1,Gie-0,Wil-1,A…	Col-0,Pro-0,Rld-1,Ob-0,Se-0,Na-1,Sg-1,Litva,Sus-1,Ta-0,Utrecht,Wei-0,Bor-4,Ber,Ca-0,Com-1,El-0,Dja-1,Est,En-1,Hod,Kar-1,Kil-0,Ko-2,Koln,Baa-1	young
chr1	10155201	10156790	+	AT1TE32765	Rubezhnoe-1,Uk-1,Ms-0,HR-10,HSm,La-0,Kent,Pt-0,Krot-0,Amel-1,Fi-0,Gre-0,Knox-18,Appt-1,Ei-2,Mh-0,Nok-3,Wa-1,Gel-1,Rak-2,Jl-3,RMX-A180,Wt-5,Ra-0,Li-2:1,Gu-0,Lm-2,Tu-0,Mc-0,Gifu-2,Hn-0,Mz-0,Np-0,Bs-1,DraIII-1,Ha-0,Pog-0,Ty-0,NC-6,Jm-0,Qar-8a,Rennes-1,Kro-0,Kelsterbach-4,Ba-1,Cnt-1,Anholt-1,Cerv-1,Sp-0,Kondara,Rome-1,Knox-10,Nw-0,Sorbo,Lan-0,Bu-0,Rd-0,Co-1,Ema-1,Ren-11,Seattle-0,Ragl-1,Gie-0,Wil-1,A…	Col-0,Pro-0,Rld-1,Ob-0,Na-1,Sg-1,Litva,Sus-1,Ta-0,Wei-0,Bor-4,Ber,Ca-0,Com-1,El-0,Dja-1,Est,En-1,Hod,Hs-0,Kar-1,Kil-0,Ko-2,Koln,Baa-1	young
chr1	10155605	10155652	+	AT1TE32770	Rubezhnoe-1,Uk-1,Ms-0,HR-10,HSm,La-0,Kent,Pt-0,Krot-0,Amel-1,Fi-0,Gre-0,Knox-18,Appt-1,Ei-2,Mh-0,Nok-3,Wa-1,Gel-1,Rak-2,Jl-3,RMX-A180,Wt-5,Ra-0,Li-2:1,Gu-0,Lm-2,Tu-0,Mc-0,Gifu-2,Hn-0,Mz-0,Np-0,Bs-1,DraIII-1,Ha-0,Pog-0,Ty-0,NC-6,Jm-0,Qar-8a,Rennes-1,Kro-0,Kelsterbach-4,Ba-1,Cnt-1,Anholt-1,Cerv-1,Sp-0,Kondara,Rome-1,Knox-10,Nw-0,Sorbo,Lan-0,Bu-0,Rd-0,Co-1,Ema-1,Ren-11,Seattle-0,Ragl-1,Gie-0,Wil-1,A…	Col-0,Pro-0,Rld-1,Ob-0,Na-1,Sg-1,Litva,Sus-1,Ta-0,Utrecht,Wei-0,Bor-4,Ber,Ca-0,Com-1,El-0,Dja-1,Est,En-1,Hod,Hs-0,Kar-1,Kil-0,Ko-2,Koln,Baa-1	young
chr1	10161625	10161834	+	AT1TE32805	Ts-5,Ang-0,Rome-1	Col-0,Ove-0,PHW-2,PHW-34,Per-1,Or-0,Old-1,Pi-0,Pt-0,Pu2-23,Pla-0,Pog-0,Pu2-7,Pu2-8,Pro-0,Rak-2,Ra-0,Ragl-1,Qar-8a,Rennes-1,Ren-1,Rld-1,RMX-A02,Ren-11,Rd-0,Rou-0,RMX-A180,RRS-7,Sap-0,Seattle-0,Ob-0,Rhen-1,Se-0,RRS-10,Np-0,Nw-0,Neo-6,NC-6,NFA-8,NFA-10,Nok-3,Na-1,Ms-0,Mnz-0,Mir-0,Mh-0,Mz-0,Lp2-6,Lp2-2,Lm-2,Nc-1,Mc-0,LL-0,Sei-0,Mv-0,Sg-1,Litva,Sorbo,Sp-0,Sq-1,Sq-8,Stw-0,Su-0,Sus-1,Ta-0,Tamm-2,Bla-1,S…	NA
chr1	10314612	10314648	+	AT1TE33330	Uod-7,HSm	Col-0,Ove-0,PHW-2,PHW-34,Per-1,Or-0,Old-1,Pi-0,Pt-0,Pu2-23,Pla-0,Pog-0,Pu2-7,Pu2-8,Pro-0,Rak-2,Ra-0,Ragl-1,Qar-8a,Rennes-1,Ren-1,Rld-1,RMX-A02,Ren-11,Rd-0,Rou-0,RMX-A180,RRS-7,Sap-0,Rome-1,Seattle-0,Ob-0,Rhen-1,Se-0,RRS-10,Np-0,Nw-0,Neo-6,NC-6,NFA-8,NFA-10,Nok-3,Na-1,Ms-0,Mnz-0,Mir-0,Mh-0,Mz-0,Lp2-6,Lp2-2,Lm-2,Nc-1,Mc-0,LL-0,Sei-0,Mv-0,Sg-1,Litva,Sorbo,Sp-0,Sq-1,Sq-8,Stw-0,Su-0,Sus-1,Ta-0,Tamm-2,…	NA
chr1	10314649	10314725	-	AT1TE33335	Uod-7,HSm	Col-0,Ove-0,PHW-2,PHW-34,Per-1,Or-0,Old-1,Pi-0,Pt-0,Pu2-23,Pla-0,Pog-0,Pu2-7,Pu2-8,Pro-0,Rak-2,Ra-0,Ragl-1,Qar-8a,Rennes-1,Ren-1,Rld-1,RMX-A02,Ren-11,Rd-0,Rou-0,RMX-A180,RRS-7,Sap-0,Rome-1,Seattle-0,Ob-0,Rhen-1,Se-0,RRS-10,Np-0,Nw-0,Neo-6,NC-6,NFA-8,NFA-10,Nok-3,Na-1,Ms-0,Mnz-0,Mir-0,Mh-0,Mz-0,Lp2-6,Lp2-2,Lm-2,Nc-1,Mc-0,LL-0,Sei-0,Mv-0,Sg-1,Litva,Sorbo,Sp-0,Sq-1,Sq-8,Stw-0,Su-0,Sus-1,Ta-0,Tamm-2,…	NA
chr1	10314726	10315423	-	AT1TE33340	Uod-7,HSm	Col-0,Ove-0,PHW-2,PHW-34,Per-1,Or-0,Old-1,Pi-0,Pt-0,Pu2-23,Pla-0,Pog-0,Pu2-7,Pu2-8,Pro-0,Rak-2,Ragl-1,Qar-8a,Rennes-1,Ren-1,Rld-1,RMX-A02,Ren-11,Rd-0,Rou-0,RMX-A180,RRS-7,Sap-0,Rome-1,Seattle-0,Ob-0,Rhen-1,Se-0,RRS-10,Np-0,Nw-0,Neo-6,NC-6,NFA-8,NFA-10,Nok-3,Na-1,Ms-0,Mnz-0,Mir-0,Mh-0,Mz-0,Lp2-6,Lp2-2,Lm-2,Nc-1,Mc-0,LL-0,Sei-0,Mv-0,Sg-1,Litva,Sorbo,Sp-0,Sq-1,Sq-8,Stw-0,Su-0,Sus-1,Ta-0,Tamm-2,Bla-1…	NA
chr1	10315443	10315738	-	AT1TE33345	Uod-7,HSm	Col-0,Ove-0,PHW-2,PHW-34,Per-1,Or-0,Old-1,Pi-0,Pt-0,Pu2-23,Pla-0,Pog-0,Pu2-7,Pu2-8,Pro-0,Rak-2,Ra-0,Ragl-1,Qar-8a,Rennes-1,Ren-1,Rld-1,RMX-A02,Ren-11,Rd-0,Rou-0,RMX-A180,RRS-7,Sap-0,Rome-1,Seattle-0,Ob-0,Rhen-1,Se-0,RRS-10,Np-0,Nw-0,Neo-6,NC-6,NFA-8,NFA-10,Nok-3,Na-1,Ms-0,Mnz-0,Mir-0,Mh-0,Mz-0,Lp2-6,Lp2-2,Lm-2,Nc-1,Mc-0,LL-0,Sei-0,Mv-0,Sg-1,Litva,Sorbo,Sp-0,Sq-1,Sq-8,Stw-0,Su-0,Sus-1,Ta-0,Tamm-2,…	NA
chr1	10315744	10317790	+	AT1TE33350	Uod-7,HSm	Col-0,Ove-0,PHW-2,PHW-34,Per-1,Or-0,Old-1,Pi-0,Pt-0,Pu2-23,Pla-0,Pog-0,Pu2-7,Pu2-8,Pro-0,Rak-2,Ra-0,Ragl-1,Qar-8a,Rennes-1,Ren-1,Rld-1,RMX-A02,Ren-11,Rd-0,Rou-0,RMX-A180,RRS-7,Sap-0,Rome-1,Seattle-0,Ob-0,Rhen-1,Se-0,RRS-10,Np-0,Nw-0,Neo-6,NC-6,NFA-8,NFA-10,Nok-3,Na-1,Ms-0,Mnz-0,Mir-0,Mh-0,Mz-0,Lp2-6,Lp2-2,Lm-2,Nc-1,Mc-0,LL-0,Sei-0,Mv-0,Sg-1,Litva,Sorbo,Sp-0,Sq-1,Sq-8,Stw-0,Su-0,Sus-1,Ta-0,Tamm-2,…	NA
chr1	10357357	10363358	+	AT1TE33490	Ven-1,Nok-3	Col-0,Ove-0,PHW-2,PHW-34,Per-1,Or-0,Old-1,Pi-0,Pt-0,Pu2-23,Pla-0,Pog-0,Pu2-7,Pu2-8,Pro-0,Rak-2,Ra-0,Ragl-1,Qar-8a,Rennes-1,Ren-1,Rld-1,RMX-A02,Ren-11,Rd-0,Rou-0,RMX-A180,RRS-7,Sap-0,Rome-1,Seattle-0,Ob-0,Rhen-1,Se-0,RRS-10,Np-0,Nw-0,Neo-6,NC-6,NFA-8,NFA-10,Na-1,Ms-0,Mnz-0,Mir-0,Mh-0,Mz-0,Lp2-6,Lp2-2,Lm-2,Nc-1,Mc-0,LL-0,Sei-0,Mv-0,Sg-1,Litva,Sorbo,Sp-0,Sq-1,Sq-8,Stw-0,Su-0,Sus-1,Ta-0,Tamm-2,Bla-1,…	NA
chr1	10497530	10497719	+	AT1TE33920	Knox-10	Col-0,Ove-0,PHW-2,PHW-34,Per-1,Or-0,Old-1,Pi-0,Pt-0,Pu2-23,Pla-0,Pog-0,Pu2-7,Pu2-8,Pro-0,Rak-2,Ra-0,Ragl-1,Qar-8a,Rennes-1,Ren-1,Rld-1,RMX-A02,Ren-11,Rd-0,Rou-0,RMX-A180,RRS-7,Sap-0,Rome-1,Seattle-0,Ob-0,Rhen-1,Se-0,RRS-10,Np-0,Nw-0,Neo-6,NC-6,NFA-8,NFA-10,Nok-3,Na-1,Ms-0,Mnz-0,Mir-0,Mh-0,Mz-0,Lp2-6,Lp2-2,Lm-2,Nc-1,Mc-0,LL-0,Sei-0,Mv-0,Sg-1,Litva,Sorbo,Sp-0,Sq-1,Sq-8,Stw-0,Su-0,Sus-1,Ta-0,Tamm-2,…	NA
chr1	10497747	10497855	+	AT1TE33925	Knox-10	Col-0,Ove-0,PHW-2,PHW-34,Per-1,Or-0,Old-1,Pi-0,Pt-0,Pu2-23,Pla-0,Pog-0,Pu2-7,Pu2-8,Pro-0,Rak-2,Ra-0,Ragl-1,Qar-8a,Rennes-1,Ren-1,Rld-1,RMX-A02,Ren-11,Rd-0,Rou-0,RMX-A180,RRS-7,Sap-0,Rome-1,Seattle-0,Ob-0,Rhen-1,Se-0,RRS-10,Np-0,Nw-0,Neo-6,NC-6,NFA-8,NFA-10,Nok-3,Na-1,Ms-0,Mnz-0,Mir-0,Mh-0,Mz-0,Lp2-6,Lp2-2,Lm-2,Nc-1,Mc-0,LL-0,Sei-0,Mv-0,Sg-1,Litva,Sorbo,Sp-0,Sq-1,Sq-8,Stw-0,Su-0,Sus-1,Ta-0,Tamm-2,…	NA
chr1	10524718	10529695	+	AT1TE34015	Boot-1,Or-0,Cvi-0	Col-0,Ove-0,PHW-2,PHW-34,Per-1,Old-1,Pi-0,Pt-0,Pu2-23,Pla-0,Pog-0,Pu2-7,Pu2-8,Pro-0,Rak-2,Ra-0,Ragl-1,Qar-8a,Rennes-1,Ren-1,Rld-1,RMX-A02,Ren-11,Rd-0,Rou-0,RMX-A180,RRS-7,Sap-0,Rome-1,Seattle-0,Ob-0,Rhen-1,Se-0,RRS-10,Np-0,Nw-0,Neo-6,NC-6,NFA-8,NFA-10,Nok-3,Na-1,Ms-0,Mnz-0,Mir-0,Mh-0,Mz-0,Lp2-6,Lp2-2,Lm-2,Nc-1,Mc-0,LL-0,Sei-0,Mv-0,Sg-1,Litva,Sorbo,Sp-0,Sq-1,Sq-8,Stw-0,Su-0,Sus-1,Ta-0,Tamm-2,Bla-1…	NA
chr1	10591989	10592110	-	AT1TE34260	Bik-1,La-0,Di-G	Col-0,Ove-0,PHW-2,PHW-34,Per-1,Or-0,Pi-0,Pt-0,Pu2-23,Pla-0,Pog-0,Pu2-7,Pu2-8,Pro-0,Rak-2,Ra-0,Ragl-1,Qar-8a,Rennes-1,Ren-1,Rld-1,RMX-A02,Ren-11,Rd-0,Rou-0,RMX-A180,RRS-7,Sap-0,Rome-1,Seattle-0,Rhen-1,Se-0,RRS-10,Np-0,Nw-0,Neo-6,NC-6,NFA-8,NFA-10,Nok-3,Na-1,Ms-0,Mnz-0,Mir-0,Mh-0,Mz-0,Lp2-6,Lp2-2,Lm-2,Nc-1,Mc-0,LL-0,Sei-0,Mv-0,Sg-1,Litva,Sorbo,Sp-0,Sq-1,Sq-8,Stw-0,Su-0,Sus-1,Ta-0,Tamm-2,Bla-1,Sf-1,…	NA
chr1	10592111	10592664	-	AT1TE34265	Ge-0,Di-G,Bik-1,LL-0,Van-0,Ts-5,La-0,Nok-3,Sf-1,Pt-0,PHW-34,Abd-0,Cnt-1,Lan-0	Col-0,Ove-0,PHW-2,Per-1,Or-0,Old-1,Pi-0,Pu2-23,Pla-0,Pog-0,Pu2-7,Pu2-8,Pro-0,Rak-2,Ra-0,Ragl-1,Qar-8a,Rennes-1,Ren-1,Rld-1,RMX-A02,Ren-11,Rd-0,Rou-0,RMX-A180,RRS-7,Sap-0,Rome-1,Seattle-0,Ob-0,Rhen-1,Se-0,RRS-10,Np-0,Nw-0,Neo-6,NC-6,NFA-8,NFA-10,Na-1,Ms-0,Mnz-0,Mir-0,Mh-0,Mz-0,Lp2-6,Lp2-2,Lm-2,Nc-1,Mc-0,Sei-0,Mv-0,Sg-1,Litva,Sorbo,Sp-0,Sq-1,Sq-8,Stw-0,Su-0,Sus-1,Ta-0,Bla-1,Si-0,Tamm-27,Tha-1,Ting-…	young
chr1	10593876	10594117	-	AT1TE34270	Ge-0,Wt-5,Gie-0,Hs-0,Fr-2,Do-0,Sap-0,Kelsterbach-4	Col-0,Ove-0,PHW-2,PHW-34,Per-1,Old-1,Pt-0,Pu2-23,Pla-0,Pog-0,Pu2-7,Pu2-8,Pro-0,Rak-2,Ragl-1,Qar-8a,Rennes-1,Ren-1,Rld-1,Ren-11,Rd-0,RMX-A180,RRS-7,Rome-1,Seattle-0,Ob-0,Rhen-1,Se-0,RRS-10,Np-0,Nw-0,Neo-6,NC-6,NFA-8,NFA-10,Nok-3,Na-1,Ms-0,Mnz-0,Mh-0,Mz-0,Lp2-6,Lp2-2,Lm-2,Mc-0,LL-0,Sei-0,Mv-0,Litva,Sp-0,Sq-1,Sq-8,Stw-0,Sus-1,Ta-0,Bla-1,Sf-1,Si-0,Tamm-27,Tha-1,Ting-1,Tol-0,Ts-1,Ts-5,Tscha-1,Tu-0,Tul…	young
chr1	10594118	10595604	-	AT1TE34275	Do-0,Fr-2,Wt-5,Hs-0,Gie-0	Col-0,Ove-0,PHW-2,PHW-34,Per-1,Or-0,Pi-0,Pt-0,Pu2-23,Pla-0,Pog-0,Pu2-7,Pu2-8,Pro-0,Rak-2,Ragl-1,Qar-8a,Rennes-1,Ren-1,Rld-1,RMX-A02,Ren-11,Rd-0,Rou-0,RMX-A180,RRS-7,Sap-0,Rome-1,Seattle-0,Rhen-1,Se-0,RRS-10,Np-0,Nw-0,Neo-6,NC-6,NFA-8,NFA-10,Nok-3,Na-1,Ms-0,Mnz-0,Mir-0,Mh-0,Mz-0,Lp2-6,Lp2-2,Lm-2,Mc-0,LL-0,Sei-0,Mv-0,Litva,Sorbo,Sp-0,Sq-1,Sq-8,Stw-0,Sus-1,Ta-0,Bla-1,Sf-1,Si-0,Tamm-27,Tha-1,Ting-1,T…	NA
chr1	10598622	10598763	+	AT1TE34305	Sf-1,Ag-0	Col-0,Ove-0,PHW-2,PHW-34,Per-1,Or-0,Old-1,Pi-0,Pt-0,Pu2-23,Pla-0,Pog-0,Pu2-7,Pu2-8,Pro-0,Rak-2,Ra-0,Ragl-1,Qar-8a,Rennes-1,Ren-1,Rld-1,RMX-A02,Ren-11,Rd-0,Rou-0,RMX-A180,RRS-7,Sap-0,Rome-1,Seattle-0,Ob-0,Rhen-1,Se-0,RRS-10,Np-0,Nw-0,Neo-6,NC-6,NFA-8,NFA-10,Nok-3,Na-1,Ms-0,Mnz-0,Mir-0,Mh-0,Mz-0,Lp2-6,Lp2-2,Lm-2,Nc-1,Mc-0,LL-0,Sei-0,Mv-0,Sg-1,Litva,Sorbo,Sp-0,Sq-1,Sq-8,Stw-0,Su-0,Sus-1,Ta-0,Tamm-2,…	NA
chr1	10723434	10725219	+	AT1TE34650	Anholt-1,Duk,Cvi-0,Uod-7,LL-0,Bl-1,Hau-0,Fr-2,Ty-0,Kent,Tamm-2,Etna-2,Fi-0,Rou-0,Bla-1,Cal-0,Ts-5,Co-1,Kyoto,Rubezhnoe-1,Gie-0,Ob-0,Pro-0,Sq-1,Gel-1,Je-0,Lisse,Ra-0,Lip-0,Gy-0,Kin-0,Wei-0,Ber,Or-0,Tha-1,Got-7,Sf-1,Hey-1,Pla-0,Com-1,Got-22,Jm-0,Bik-1,Altai-5,Kas-2,Hs-0,Kas-1,Seattle-0,Ts-1,Wl-0,Durh-1,Sg-1,Tamm-27,Le-0	Col-0,Ove-0,PHW-2,PHW-34,Per-1,Old-1,Pi-0,Pt-0,Pu2-23,Pog-0,Pu2-7,Pu2-8,Rak-2,Ragl-1,Qar-8a,Rennes-1,Ren-1,Rld-1,RMX-A02,Ren-11,Rd-0,RMX-A180,RRS-7,Sap-0,Rome-1,Rhen-1,RRS-10,Np-0,Nw-0,Neo-6,NC-6,NFA-8,NFA-10,Nok-3,Na-1,Ms-0,Mnz-0,Mir-0,Mh-0,Mz-0,Lp2-6,Lp2-2,Lm-2,Mc-0,Sei-0,Mv-0,Litva,Sorbo,Sp-0,Sq-8,Stw-0,Su-0,Sus-1,Ta-0,Si-0,Ting-1,Tol-0,Tscha-1,Tu-0,Tul-0,Uk-1,Uod-1,Utrecht,Van-0,Ven-1,Vind-1,…	old
chr1	10802426	10803341	-	AT1TE34895	HR-10,Ber,La-0,Kent,Su-0,Amel-1,Fi-0,Gre-0,Yo-0,Knox-10,Mh-0,Nok-3,Etna-2,Rak-2,RMX-A180,Wt-5,Ra-0,Na-1,Lm-2,Tu-0,Mc-0,Gifu-2,Mz-0,Np-0,Bs-1,Com-1,Ha-0,Pog-0,Ty-0,NC-6,HR-5,Qar-8a,Rennes-1,Kro-0,Kelsterbach-4,Ba-1,Le-0,Anholt-1,Cerv-1,Sp-0,Litva,Rome-1,Nw-0,Lan-0,Co-1,Ema-1,Ren-11,Gie-0,Wil-1,Ann-1,An-1,Di-G,Ren-1,In-0,Sg-1,Aa-0,Got-7,Stw-0,Pla-0,Or-0,Kas-1,Tamm-27,Kas-2,Rou-0,Ts-5,Cnt-1,Koln,Dem…	Col-0,Ove-0,Per-1,Pt-0,Pu2-23,Pu2-7,Pu2-8,Ragl-1,Rld-1,Rd-0,Sap-0,Rhen-1,Neo-6,Ms-0,Mir-0,Lp2-6,Lp2-2,Sorbo,Sus-1,Ta-0,Ting-1,Tscha-1,Uk-1,Uod-1,Utrecht,Wa-1,Wei-0,Westkar-4,Wl-0,Ws-2,Zal-1,Zdr-1,Rubezhnoe-1,Bor-4,Bor-1,Bsch-0,Bu-0,Chi-0,Chat-1,Da_1_-12,Dr-0,DraIII-1,Dra-0,Ei-2,Dja-1,Er-0,Es-0,Est,Gel-1,Gu-0,Gr-1,Ga-0,Hn-0,Hod,Hh-0,HSm,Jl-3,Kar-1,Kb-0,Kil-0,Kl-5,Knox-18,Ko-2,Kondara,Krot-0,Kz-9,L…	old
chr1	10803342	10803366	-	AT1TE34900	Stw-0,Tamm-27,Wil-1,HR-10,Lm-2,Vind-1,Gifu-2,RMX-A02	Col-0,Ove-0,PHW-2,PHW-34,Per-1,Or-0,Old-1,Pi-0,Pt-0,Pu2-23,Pla-0,Pog-0,Pu2-7,Pu2-8,Pro-0,Rak-2,Ra-0,Ragl-1,Qar-8a,Rennes-1,Ren-1,Rld-1,Ren-11,Rd-0,Rou-0,RMX-A180,RRS-7,Sap-0,Rome-1,Seattle-0,Ob-0,Rhen-1,Se-0,RRS-10,Np-0,Nw-0,Neo-6,NC-6,NFA-8,NFA-10,Nok-3,Na-1,Ms-0,Mnz-0,Mir-0,Mh-0,Mz-0,Lp2-6,Lp2-2,Nc-1,Mc-0,LL-0,Sei-0,Mv-0,Sg-1,Litva,Sorbo,Sp-0,Sq-1,Sq-8,Su-0,Sus-1,Ta-0,Tamm-2,Bla-1,Sf-1,Si-0,Tha…	young
chr1	10840017	10840915	-	AT1TE35020	Rubezhnoe-1,Ms-0,HR-10,HSm,Ber,La-0,Sp-0,Pt-0,Su-0,Amel-1,In-0,Appt-1,Ei-2,Mh-0,Nok-3,Gel-1,Rak-2,Jl-3,Wt-5,Ra-0,Na-1,Lm-2,Mz-0,Bs-1,Com-1,Pog-0,Ty-0,HR-5,Qar-8a,Rennes-1,Kro-0,Kelsterbach-4,Ba-1,Le-0,Cerv-1,Litva,Kondara,Rome-1,Lan-0,Ema-1,Ren-11,Seattle-0,Ragl-1,Gie-0,Ann-1,An-1,Di-G,Sus-1,Ren-1,Aa-0,Wei-0,Got-7,Anz-0,Or-0,Kil-0,Si-0,Kas-1,Per-1,Kas-2,Chi-0,Rou-0,Ts-5,Cnt-1,Koln,Ven-1,Duk,Chat-…	Col-0,PHW-34,Pi-0,Pu2-7,Pu2-8,Rld-1,RMX-A02,Rd-0,RMX-A180,Sap-0,Rhen-1,RRS-10,Np-0,Nw-0,NC-6,Lp2-6,Mc-0,Mv-0,Sg-1,Stw-0,Ta-0,Ting-1,Tol-0,Tu-0,Tul-0,Uk-1,Uod-1,Utrecht,Wa-1,Yo-0,Zdr-1,Pna-17,Bik-1,Bor-4,Bsch-0,Bu-0,Cal-0,Buckhorn-Pass,Dem-4,Da_1_-12,Co-1,Dr-0,Dra-0,Gre-0,En-D,Er-0,Do-0,Fi-0,En-1,Gifu-2,Got-22,Gu-0,Ha-0,Gr-1,Ga-0,Hn-0,Hod,Hau-0,Hh-0,Kb-0,Kent,Kl-5,Knox-10,Knox-18,Ko-2,Krot-0,Li-2:…	old
chr1	10840916	10840941	+	AT1TE35025	Rubezhnoe-1,Ms-0,HR-10,HSm,Ber,La-0,Sp-0,Pt-0,Su-0,Amel-1,In-0,Appt-1,Ei-2,Mh-0,Nok-3,Gel-1,Rak-2,Jl-3,Wt-5,Ra-0,Na-1,Lm-2,Mz-0,Bs-1,Com-1,Pog-0,Ty-0,HR-5,Qar-8a,Rennes-1,Kro-0,Kelsterbach-4,Ba-1,Le-0,Cerv-1,Litva,Kondara,Rome-1,Lan-0,Ema-1,Ren-11,Seattle-0,Ragl-1,Gie-0,Ann-1,An-1,Di-G,Sus-1,Ren-1,Aa-0,Wei-0,Got-7,Anz-0,Or-0,Kil-0,Si-0,Kas-1,Per-1,Kas-2,Chi-0,Rou-0,Ts-5,Cnt-1,Koln,Ven-1,Duk,Chat-…	Col-0,PHW-34,Pi-0,Pu2-7,Pu2-8,Rld-1,RMX-A02,Rd-0,RMX-A180,Sap-0,Rhen-1,RRS-10,Np-0,Nw-0,NC-6,Lp2-6,Mc-0,Mv-0,Sg-1,Stw-0,Ta-0,Ting-1,Tol-0,Tu-0,Tul-0,Uk-1,Uod-1,Utrecht,Wa-1,Yo-0,Zdr-1,Pna-17,Bik-1,Bor-4,Bsch-0,Bu-0,Cal-0,Buckhorn-Pass,Dem-4,Da_1_-12,Co-1,Dr-0,Dra-0,Gre-0,En-D,Er-0,Do-0,Fi-0,En-1,Gifu-2,Got-22,Gu-0,Ha-0,Gr-1,Ga-0,Hn-0,Hod,Hau-0,Hh-0,Kb-0,Kent,Kl-5,Knox-10,Knox-18,Ko-2,Krot-0,Li-2:…	old
chr1	10851266	10851466	-	AT1TE35050	Stw-0,Ko-2,Sap-0,Pi-0,Lp2-6,Co-1,Uk-1,Ca-0,Sus-1,Li-2:1,Sg-1,Wa-1,Pu2-8,Wl-0,Kent,Nw-0,Np-0	Col-0,Ove-0,PHW-2,PHW-34,Per-1,Or-0,Old-1,Pt-0,Pu2-23,Pla-0,Pog-0,Pu2-7,Pro-0,Rak-2,Ra-0,Ragl-1,Qar-8a,Rennes-1,Ren-1,Rld-1,RMX-A02,Ren-11,Rd-0,Rou-0,RMX-A180,RRS-7,Rome-1,Seattle-0,Ob-0,Rhen-1,Se-0,RRS-10,Neo-6,NC-6,NFA-8,NFA-10,Nok-3,Na-1,Ms-0,Mnz-0,Mir-0,Mh-0,Mz-0,Lp2-2,Lm-2,Nc-1,Mc-0,LL-0,Sei-0,Mv-0,Litva,Sorbo,Sp-0,Sq-1,Sq-8,Su-0,Ta-0,Tamm-2,Bla-1,Sf-1,Si-0,Tamm-27,Tha-1,Ting-1,Tol-0,Ts-1,Ts…	mid
chr1	10875049	10876201	-	AT1TE35130	Cal-0	Col-0,Ove-0,PHW-2,PHW-34,Per-1,Or-0,Old-1,Pi-0,Pt-0,Pu2-23,Pla-0,Pog-0,Pu2-7,Pu2-8,Pro-0,Rak-2,Ra-0,Ragl-1,Qar-8a,Rennes-1,Ren-1,Rld-1,RMX-A02,Ren-11,Rd-0,Rou-0,RMX-A180,RRS-7,Sap-0,Rome-1,Seattle-0,Ob-0,Rhen-1,Se-0,RRS-10,Np-0,Nw-0,Neo-6,NC-6,NFA-8,NFA-10,Nok-3,Na-1,Ms-0,Mnz-0,Mir-0,Mh-0,Mz-0,Lp2-6,Lp2-2,Lm-2,Nc-1,Mc-0,LL-0,Sei-0,Mv-0,Sg-1,Litva,Sorbo,Sp-0,Sq-1,Sq-8,Stw-0,Su-0,Sus-1,Ta-0,Tamm-2,…	NA
chr1	10913484	10913793	-	AT1TE35245	Est,Lp2-6,HSm,Pu2-8,Sap-0,Pu2-7,Es-0	Col-0,Ove-0,PHW-2,PHW-34,Per-1,Or-0,Old-1,Pi-0,Pt-0,Pu2-23,Pla-0,Pog-0,Pro-0,Rak-2,Ra-0,Ragl-1,Qar-8a,Rennes-1,Ren-1,Rld-1,RMX-A02,Ren-11,Rd-0,Rou-0,RMX-A180,RRS-7,Rome-1,Seattle-0,Ob-0,Rhen-1,Se-0,RRS-10,Np-0,Nw-0,Neo-6,NC-6,NFA-8,NFA-10,Nok-3,Na-1,Ms-0,Mnz-0,Mir-0,Mh-0,Mz-0,Lp2-2,Lm-2,Nc-1,Mc-0,LL-0,Sei-0,Mv-0,Sg-1,Litva,Sorbo,Sp-0,Sq-1,Sq-8,Stw-0,Su-0,Sus-1,Ta-0,Tamm-2,Bla-1,Sf-1,Si-0,Tamm-27,…	young
chr1	10914999	10915973	+	AT1TE35250	Est,Lp2-6,PHW-2,Co-1,HSm,Pu2-8,Mh-0,Mc-0,El-0,Sap-0,Pu2-7,Es-0	Col-0,Ove-0,PHW-34,Per-1,Or-0,Old-1,Pi-0,Pt-0,Pu2-23,Pla-0,Pog-0,Pro-0,Rak-2,Ra-0,Ragl-1,Qar-8a,Rennes-1,Ren-1,Rld-1,RMX-A02,Ren-11,Rd-0,Rou-0,RMX-A180,RRS-7,Rome-1,Seattle-0,Ob-0,Rhen-1,Se-0,RRS-10,Np-0,Nw-0,Neo-6,NC-6,NFA-8,NFA-10,Nok-3,Na-1,Ms-0,Mnz-0,Mir-0,Mz-0,Lp2-2,Lm-2,Nc-1,LL-0,Sei-0,Mv-0,Sg-1,Litva,Sorbo,Sp-0,Sq-1,Sq-8,Stw-0,Su-0,Sus-1,Ta-0,Tamm-2,Bla-1,Sf-1,Si-0,Tamm-27,Tha-1,Ting-1,Tol…	mid
chr1	10915976	10916170	+	AT1TE35255	Est,Lp2-6,PHW-2,Co-1,HSm,Pu2-8,Mh-0,Mc-0,El-0,Sap-0,Pu2-7,Es-0	Col-0,Ove-0,PHW-34,Per-1,Or-0,Old-1,Pi-0,Pt-0,Pu2-23,Pla-0,Pog-0,Pro-0,Rak-2,Ra-0,Ragl-1,Qar-8a,Rennes-1,Ren-1,Rld-1,RMX-A02,Ren-11,Rd-0,Rou-0,RMX-A180,RRS-7,Rome-1,Seattle-0,Ob-0,Rhen-1,Se-0,RRS-10,Np-0,Nw-0,Neo-6,NC-6,NFA-8,NFA-10,Nok-3,Na-1,Ms-0,Mnz-0,Mir-0,Mz-0,Lp2-2,Lm-2,Nc-1,LL-0,Sei-0,Mv-0,Sg-1,Litva,Sorbo,Sp-0,Sq-1,Sq-8,Stw-0,Su-0,Sus-1,Ta-0,Tamm-2,Bla-1,Sf-1,Si-0,Tamm-27,Tha-1,Ting-1,Tol…	mid
chr1	10929425	10931699	-	AT1TE35305	Kas-2	Col-0,Ove-0,PHW-2,PHW-34,Per-1,Or-0,Old-1,Pi-0,Pt-0,Pu2-23,Pla-0,Pog-0,Pu2-7,Pu2-8,Pro-0,Rak-2,Ra-0,Ragl-1,Qar-8a,Rennes-1,Ren-1,Rld-1,RMX-A02,Ren-11,Rd-0,Rou-0,RMX-A180,RRS-7,Sap-0,Rome-1,Seattle-0,Ob-0,Rhen-1,Se-0,RRS-10,Np-0,Nw-0,Neo-6,NC-6,NFA-8,NFA-10,Nok-3,Na-1,Ms-0,Mnz-0,Mir-0,Mh-0,Mz-0,Lp2-6,Lp2-2,Lm-2,Nc-1,Mc-0,LL-0,Sei-0,Mv-0,Sg-1,Litva,Sorbo,Sp-0,Sq-1,Sq-8,Stw-0,Su-0,Sus-1,Ta-0,Tamm-2,…	NA
chr1	10931894	10931943	+	AT1TE35315	Altai-5	Col-0,Ove-0,PHW-2,PHW-34,Per-1,Or-0,Old-1,Pi-0,Pt-0,Pu2-23,Pla-0,Pog-0,Pu2-7,Pu2-8,Pro-0,Rak-2,Ra-0,Ragl-1,Qar-8a,Rennes-1,Ren-1,Rld-1,RMX-A02,Ren-11,Rd-0,Rou-0,RMX-A180,RRS-7,Sap-0,Rome-1,Seattle-0,Ob-0,Rhen-1,Se-0,RRS-10,Np-0,Nw-0,Neo-6,NC-6,NFA-8,NFA-10,Nok-3,Na-1,Ms-0,Mnz-0,Mir-0,Mh-0,Mz-0,Lp2-6,Lp2-2,Lm-2,Nc-1,Mc-0,LL-0,Sei-0,Mv-0,Sg-1,Litva,Sorbo,Sp-0,Sq-1,Sq-8,Stw-0,Su-0,Sus-1,Ta-0,Tamm-2,…	NA
chr1	10966588	10966875	-	AT1TE35410	Je-0,Uod-1,Dja-1,Altai-5,Sus-1,Np-0,Sorbo,Gr-1	Col-0,Ove-0,PHW-2,PHW-34,Per-1,Or-0,Pi-0,Pt-0,Pu2-23,Pla-0,Pog-0,Pu2-7,Pu2-8,Pro-0,Rak-2,Ra-0,Ragl-1,Qar-8a,Rennes-1,Ren-1,Rld-1,RMX-A02,Ren-11,Rd-0,Rou-0,RMX-A180,RRS-7,Sap-0,Rome-1,Seattle-0,Ob-0,Rhen-1,RRS-10,Nw-0,Neo-6,NC-6,NFA-8,NFA-10,Nok-3,Na-1,Ms-0,Mnz-0,Mir-0,Mh-0,Mz-0,Lp2-6,Lp2-2,Lm-2,Nc-1,Mc-0,LL-0,Sei-0,Mv-0,Sg-1,Litva,Sp-0,Sq-1,Sq-8,Stw-0,Su-0,Ta-0,Bla-1,Sf-1,Si-0,Tamm-27,Tha-1,Ting-…	NA
chr1	10966907	10968878	+	AT1TE35415	Hh-0,Sf-1,PHW-2,LL-0,Chi-0,Wil-1,Bd-0,Kent	Col-0,Ove-0,PHW-34,Per-1,Or-0,Old-1,Pi-0,Pt-0,Pu2-23,Pla-0,Pog-0,Pu2-7,Pu2-8,Pro-0,Rak-2,Ra-0,Ragl-1,Qar-8a,Rennes-1,Ren-1,Rld-1,RMX-A02,Ren-11,Rd-0,Rou-0,RMX-A180,RRS-7,Sap-0,Rome-1,Seattle-0,Ob-0,Rhen-1,Se-0,RRS-10,Np-0,Nw-0,Neo-6,NC-6,NFA-8,NFA-10,Nok-3,Na-1,Ms-0,Mnz-0,Mir-0,Mh-0,Mz-0,Lp2-6,Lp2-2,Lm-2,Nc-1,Mc-0,Sei-0,Mv-0,Sg-1,Litva,Sorbo,Sp-0,Sq-1,Sq-8,Stw-0,Su-0,Sus-1,Ta-0,Tamm-2,Bla-1,Si-0,…	young
chr1	10982120	10982866	+	AT1TE35460	Tamm-2,Sorbo	Col-0,Ove-0,PHW-2,PHW-34,Per-1,Or-0,Old-1,Pi-0,Pt-0,Pu2-23,Pla-0,Pog-0,Pu2-7,Pro-0,Rak-2,Ra-0,Ragl-1,Qar-8a,Rennes-1,Ren-1,Rld-1,RMX-A02,Ren-11,Rd-0,Rou-0,RMX-A180,RRS-7,Sap-0,Rome-1,Seattle-0,Ob-0,Rhen-1,Se-0,RRS-10,Np-0,Nw-0,Neo-6,NC-6,NFA-8,NFA-10,Nok-3,Na-1,Ms-0,Mnz-0,Mir-0,Mh-0,Mz-0,Lp2-6,Lp2-2,Lm-2,Nc-1,Mc-0,LL-0,Sei-0,Mv-0,Sg-1,Litva,Sp-0,Sq-1,Sq-8,Stw-0,Su-0,Sus-1,Ta-0,Bla-1,Sf-1,Si-0,Tam…	NA
chr1	11006302	11006531	+	AT1TE35535	Wc-1	Col-0,Ove-0,PHW-2,PHW-34,Per-1,Or-0,Old-1,Pi-0,Pt-0,Pu2-23,Pla-0,Pog-0,Pu2-7,Pu2-8,Pro-0,Rak-2,Ra-0,Ragl-1,Qar-8a,Rennes-1,Ren-1,Rld-1,RMX-A02,Ren-11,Rd-0,Rou-0,RMX-A180,RRS-7,Sap-0,Rome-1,Seattle-0,Ob-0,Rhen-1,RRS-10,Np-0,Nw-0,Neo-6,NC-6,NFA-8,NFA-10,Nok-3,Na-1,Ms-0,Mnz-0,Mir-0,Mh-0,Mz-0,Lp2-6,Lp2-2,Lm-2,Nc-1,Mc-0,LL-0,Sei-0,Mv-0,Sg-1,Litva,Sorbo,Sp-0,Sq-1,Sq-8,Stw-0,Su-0,Sus-1,Ta-0,Tamm-2,Bla-1…	NA
chr1	11023419	11023824	-	AT1TE35610	Anholt-1,Ven-1,Ge-0,LL-0,Rome-1,Sp-0,Tamm-2,Ta-0,Sei-0,Bg-2,Su-0,Ob-0,Wa-1,Uod-7,Rak-2,Hh-0,Di-G,Ak-1,Wil-1,Ren-1,Lip-0,Hn-0,Got-7,Da_1_-12,Bsch-0,Se-0,Lp2-2,Anz-0,Lp2-6,Pu2-8,Ts-1,Koln,Durh-1,Es-0	Col-0,Ove-0,PHW-2,PHW-34,Per-1,Or-0,Old-1,Pi-0,Pt-0,Pu2-23,Pla-0,Pog-0,Pu2-7,Pro-0,Ra-0,Ragl-1,Qar-8a,Rennes-1,Rld-1,RMX-A02,Ren-11,Rd-0,Rou-0,RMX-A180,RRS-7,Sap-0,Seattle-0,Rhen-1,RRS-10,Np-0,Nw-0,Neo-6,NC-6,NFA-8,NFA-10,Nok-3,Na-1,Ms-0,Mnz-0,Mir-0,Mh-0,Mz-0,Lm-2,Nc-1,Mc-0,Mv-0,Sg-1,Litva,Sorbo,Sq-1,Sq-8,Stw-0,Sus-1,Bla-1,Sf-1,Si-0,Tamm-27,Tha-1,Ting-1,Tol-0,Ts-5,Tscha-1,Tu-0,Tul-0,Ty-0,Uk-1,Uod…	young
chr1	11048697	11051466	-	AT1TE35680	Est,Qar-8a,Kil-0,Dja-1,Kz-9,Altai-5,Pt-0,Neo-6,Ann-1,Appt-1,Ta-0,Sei-0,Bsch-0	Col-0,Ove-0,PHW-2,PHW-34,Per-1,Or-0,Old-1,Pi-0,Pu2-23,Pla-0,Pog-0,Pu2-7,Pu2-8,Pro-0,Rak-2,Ra-0,Ragl-1,Rennes-1,Ren-1,Rld-1,RMX-A02,Ren-11,Rd-0,Rou-0,RMX-A180,RRS-7,Sap-0,Rome-1,Seattle-0,Ob-0,Rhen-1,Se-0,RRS-10,Np-0,Nw-0,NC-6,NFA-8,NFA-10,Nok-3,Na-1,Ms-0,Mnz-0,Mir-0,Mh-0,Mz-0,Lp2-6,Lp2-2,Lm-2,Nc-1,Mc-0,LL-0,Mv-0,Sg-1,Litva,Sorbo,Sp-0,Sq-1,Sq-8,Stw-0,Su-0,Sus-1,Tamm-2,Bla-1,Sf-1,Si-0,Tamm-27,Tha-1…	old
chr1	11064456	11067139	-	AT1TE35720	Litva,Bl-1,Kin-0,Bor-1,Ber,Ko-2,Ga-0,Ei-2,Seattle-0,Kl-5,Sap-0,Etna-2,Uod-7,Rak-2,Dja-1,Kz-9,An-1,Kb-0,Da_1_-12,En-1,Et-0,Lp2-6,Jm-0,Bik-1,Altai-5,Neo-6,Pu2-8,Appt-1,Tscha-1	Col-0,Ove-0,PHW-2,PHW-34,Per-1,Or-0,Old-1,Pt-0,Pla-0,Pog-0,Pu2-7,Pro-0,Ra-0,Ragl-1,Qar-8a,Rennes-1,Ren-1,Rld-1,RMX-A02,Ren-11,Rd-0,Rou-0,RMX-A180,RRS-7,Rome-1,Ob-0,Rhen-1,Se-0,RRS-10,Np-0,NC-6,NFA-8,NFA-10,Nok-3,Na-1,Ms-0,Mnz-0,Mir-0,Mh-0,Mz-0,Lm-2,Nc-1,Mc-0,LL-0,Sei-0,Mv-0,Sg-1,Sorbo,Sp-0,Sq-1,Sq-8,Su-0,Sus-1,Tamm-2,Bla-1,Sf-1,Si-0,Tamm-27,Tha-1,Ting-1,Tol-0,Ts-1,Ts-5,Tu-0,Tul-0,Ty-0,Uk-1,Utrech…	old
chr1	11088841	11089308	-	AT1TE35820	Uk-1,Ms-0,Ber,La-0,Sp-0,Pt-0,Krot-0,Amel-1,Fi-0,In-0,Knox-18,Ei-2,Mh-0,Wa-1,Etna-2,Wt-5,Ra-0,Tu-0,Mc-0,Hn-0,Mz-0,Np-0,Bs-1,Rennes-1,Qar-8a,Kro-0,Le-0,Litva,Su-0,Nw-0,Co-1,Seattle-0,Ragl-1,Gie-0,Ann-1,Di-G,Sus-1,Ren-1,Sg-1,Utrecht,Aa-0,Kb-0,Bsch-0,Or-0,Ove-0,Boot-1,Per-1,Chi-0,Ts-5,Pu2-8,Ts-1,El-0,Pu2-7,Chat-1,PHW-2,Bl-1,Bla-1,Cvi-0,Sap-0,DraIII-1,Dja-1,Ca-0,Lisse,Kin-0,Tha-1,Co,Got-22,Bik-1,Neo-6…	Col-0,Old-1,Pi-0,Pla-0,Pog-0,Pro-0,Rak-2,Rld-1,RMX-A02,Ren-11,Rd-0,Rou-0,RMX-A180,RRS-7,Rome-1,Rhen-1,RRS-10,NC-6,NFA-8,NFA-10,Nok-3,Na-1,Mnz-0,Lm-2,Nc-1,Sei-0,Mv-0,Sq-1,Sq-8,Stw-0,Ta-0,Tamm-2,Si-0,Tamm-27,Ting-1,Tol-0,Tscha-1,Tul-0,Ty-0,Uod-1,Ven-1,Vind-1,Wc-1,Westkar-4,Wl-0,Yo-0,Zal-1,Zdr-1,Pna-17,Bg-2,Bu-0,Br-0,Cerv-1,CIBC-17,Buckhorn-Pass,Cnt-1,Com-1,Dem-4,Da_1_-12,Db-1,Duk,Dra-0,Gre-0,Ema-1,…	old
chr1	11089309	11089361	-	AT1TE35825	Uk-1,Ms-0,Ber,La-0,Sp-0,Pt-0,Krot-0,Amel-1,Fi-0,In-0,Knox-18,Ei-2,Mh-0,Wa-1,Etna-2,Wt-5,Ra-0,Tu-0,Mc-0,Hn-0,Mz-0,Np-0,Bs-1,Rennes-1,Qar-8a,Kro-0,Le-0,Litva,Su-0,Nw-0,Co-1,Seattle-0,Ragl-1,Gie-0,Ann-1,Di-G,Sus-1,Ren-1,Sg-1,Utrecht,Aa-0,Kb-0,Bsch-0,Or-0,Ove-0,Boot-1,Per-1,Chi-0,Ts-5,Pu2-8,Ts-1,El-0,Pu2-7,Chat-1,PHW-2,Bl-1,Bla-1,Cvi-0,Sap-0,DraIII-1,Dja-1,Ca-0,Lisse,Kin-0,Tha-1,Co,Got-22,Bik-1,Neo-6…	Col-0,Old-1,Pi-0,Pla-0,Pog-0,Pro-0,Rak-2,Rld-1,RMX-A02,Ren-11,Rd-0,Rou-0,RMX-A180,RRS-7,Rome-1,Rhen-1,Se-0,RRS-10,NC-6,NFA-8,NFA-10,Nok-3,Na-1,Mnz-0,Lm-2,Nc-1,Sei-0,Mv-0,Sq-1,Sq-8,Stw-0,Ta-0,Tamm-2,Si-0,Tamm-27,Ting-1,Tol-0,Tscha-1,Tul-0,Ty-0,Uod-1,Ven-1,Vind-1,Wc-1,Wei-0,Westkar-4,Wl-0,Yo-0,Zal-1,Zdr-1,Pna-17,Bg-2,Bu-0,Br-0,Cerv-1,CIBC-17,Buckhorn-Pass,Cnt-1,Com-1,Dem-4,Da_1_-12,Db-1,Duk,Dra-0,G…	old
chr1	11089362	11089469	-	AT1TE35830	Uk-1,Ms-0,Ber,La-0,Sp-0,Pt-0,Krot-0,Amel-1,Fi-0,In-0,Knox-18,Ei-2,Mh-0,Wa-1,Etna-2,Wt-5,Ra-0,Tu-0,Mc-0,Hn-0,Mz-0,Np-0,Bs-1,Rennes-1,Qar-8a,Kro-0,Le-0,Litva,Su-0,Nw-0,Co-1,Seattle-0,Ragl-1,Gie-0,Ann-1,Di-G,Sus-1,Ren-1,Sg-1,Utrecht,Aa-0,Kb-0,Bsch-0,Or-0,Ove-0,Boot-1,Per-1,Chi-0,Ts-5,Pu2-8,Ts-1,El-0,Pu2-7,Chat-1,PHW-2,Bl-1,Bla-1,Cvi-0,Sap-0,DraIII-1,Dja-1,Ca-0,Lisse,Kin-0,Tha-1,Co,Got-22,Bik-1,Neo-6…	Col-0,Old-1,Pi-0,Pla-0,Pog-0,Pro-0,Rak-2,Rld-1,RMX-A02,Ren-11,Rd-0,Rou-0,RMX-A180,RRS-7,Rome-1,Rhen-1,Se-0,RRS-10,NC-6,NFA-8,NFA-10,Nok-3,Na-1,Mnz-0,Lm-2,Nc-1,Sei-0,Mv-0,Sq-1,Sq-8,Stw-0,Ta-0,Tamm-2,Si-0,Tamm-27,Ting-1,Tol-0,Tscha-1,Tul-0,Ty-0,Uod-1,Ven-1,Vind-1,Wc-1,Wei-0,Westkar-4,Wl-0,Yo-0,Zal-1,Zdr-1,Pna-17,Bg-2,Bu-0,Br-0,Cerv-1,CIBC-17,Buckhorn-Pass,Cnt-1,Com-1,Dem-4,Da_1_-12,Db-1,Duk,Dra-0,G…	old
chr1	11096890	11099331	-	AT1TE35855	Anholt-1,Cvi-0,Baa-1,LL-0,Uod-7,HSm,Fr-2,Bor-1,Pt-0,Tamm-2,Ta-0,Sei-0,Wc-1,Bla-1,Nc-1,Ts-5,Kyoto,Sq-1,Ms-0,Zdr-1,Old-1,Etna-2,Dra-0,Rak-2,Ca-0,Uod-1,An-1,Li-2:1,Koln,Ang-0,Pla-0,Lm-2,Ag-0,Got-7,Da_1_-12,Bsch-0,DraIII-1,Bs-1,Com-1,Kil-0,Br-0,Bu-0,Per-1,Rhen-1,Hs-0,Jm-0,Benk-1,Wl-0,Appt-1,El-0,Utrecht,Durh-1,Tamm-27	Col-0,Ove-0,PHW-2,PHW-34,Or-0,Pi-0,Pu2-23,Pog-0,Pu2-7,Pu2-8,Pro-0,Ra-0,Ragl-1,Qar-8a,Rennes-1,Ren-1,Rld-1,RMX-A02,Ren-11,Rd-0,Rou-0,RMX-A180,RRS-7,Sap-0,Rome-1,Seattle-0,Ob-0,Se-0,RRS-10,Np-0,Nw-0,Neo-6,NC-6,NFA-8,NFA-10,Nok-3,Na-1,Mnz-0,Mir-0,Mh-0,Mz-0,Lp2-6,Lp2-2,Mc-0,Mv-0,Sg-1,Litva,Sorbo,Sp-0,Sq-8,Stw-0,Su-0,Sus-1,Sf-1,Si-0,Tha-1,Ting-1,Tol-0,Ts-1,Tscha-1,Tu-0,Tul-0,Ty-0,Uk-1,Van-0,Ven-1,Vind…	old
chr1	11099332	11100277	-	AT1TE35860	Anholt-1,Cvi-0,Baa-1,LL-0,Uod-7,HSm,Fr-2,Bor-1,Pt-0,Tamm-2,Ta-0,Sei-0,Wc-1,Bla-1,Nc-1,Ts-5,Kyoto,Sq-1,Ms-0,Zdr-1,Old-1,Etna-2,Dra-0,Rak-2,Ca-0,Uod-1,An-1,Li-2:1,Koln,Ang-0,Pla-0,Lm-2,Ag-0,Got-7,Da_1_-12,Bsch-0,DraIII-1,Bs-1,Com-1,Kil-0,Br-0,Bu-0,Per-1,Rhen-1,Hs-0,Jm-0,Benk-1,Wl-0,Appt-1,El-0,Utrecht,Durh-1,Tamm-27	Col-0,Ove-0,PHW-2,PHW-34,Or-0,Pi-0,Pu2-23,Pog-0,Pu2-7,Pu2-8,Pro-0,Ra-0,Ragl-1,Qar-8a,Rennes-1,Ren-1,Rld-1,RMX-A02,Ren-11,Rd-0,Rou-0,RMX-A180,RRS-7,Sap-0,Rome-1,Seattle-0,Ob-0,Se-0,RRS-10,Np-0,Nw-0,Neo-6,NC-6,NFA-8,NFA-10,Nok-3,Na-1,Mnz-0,Mir-0,Mh-0,Mz-0,Lp2-6,Lp2-2,Mc-0,Mv-0,Sg-1,Litva,Sorbo,Sp-0,Sq-8,Stw-0,Su-0,Sus-1,Sf-1,Si-0,Tha-1,Ting-1,Tol-0,Ts-1,Tscha-1,Tu-0,Tul-0,Ty-0,Uk-1,Van-0,Ven-1,Vind…	old
chr1	11124579	11125040	-	AT1TE35945	In-0,Sf-1,Appt-1	Col-0,Ove-0,PHW-2,PHW-34,Per-1,Or-0,Pi-0,Pt-0,Pu2-23,Pla-0,Pog-0,Pu2-7,Pu2-8,Pro-0,Rak-2,Ragl-1,Qar-8a,Rennes-1,Ren-1,Rld-1,RMX-A02,Ren-11,Rd-0,Rou-0,RMX-A180,RRS-7,Sap-0,Rome-1,Seattle-0,Ob-0,Rhen-1,RRS-10,Np-0,Nw-0,Neo-6,NC-6,NFA-8,NFA-10,Nok-3,Na-1,Ms-0,Mnz-0,Mir-0,Mh-0,Mz-0,Lp2-6,Lp2-2,Lm-2,Nc-1,Mc-0,LL-0,Sei-0,Mv-0,Sg-1,Litva,Sorbo,Sp-0,Sq-1,Sq-8,Stw-0,Su-0,Sus-1,Ta-0,Bla-1,Si-0,Tamm-27,Tha-…	NA
chr1	11132678	11132865	-	AT1TE35985	Ts-1,Cerv-1,Et-0,Cvi-0,PHW-2,Litva,LL-0,Bl-1,HR-10,Tha-1,Sorbo,Bd-0,Sp-0,Tamm-2,Bch-1,Bg-2,Amel-1,Sus-1,Kondara,NC-6,In-0,Ko-2,Chat-1,Ga-0,Da_1_-12,Rubezhnoe-1,Knox-10,Le-0,Zdr-1,Ta-0,Dr-0,Mh-0,Vind-1,Wa-1,Pro-0,Pi-0,Buckhorn-Pass,Sap-0,Old-1,Etna-2,Dra-0,Ob-0,Wil-1,Jl-3,Uod-1,RMX-A180,Stw-0,Ak-1,Ca-0,Ren-1,Lisse,Gy-0,Rak-2,Uk-1,Utrecht,Yo-0,Nc-1,Ber,Hn-0,Nw-0,Got-7,En-2,Np-0,Se-0,DraIII-1,Lp2-2,…	Col-0,Ove-0,PHW-34,Or-0,Pt-0,Pla-0,Pu2-7,Pu2-8,Ra-0,Ragl-1,Qar-8a,Rennes-1,Rld-1,RMX-A02,Ren-11,Rd-0,Rou-0,RRS-7,Rome-1,Rhen-1,RRS-10,Neo-6,NFA-8,NFA-10,Nok-3,Na-1,Ms-0,Mnz-0,Mir-0,Mz-0,Lp2-6,Lm-2,Mc-0,Mv-0,Sg-1,Sq-1,Sq-8,Su-0,Bla-1,Sf-1,Si-0,Tamm-27,Ting-1,Tol-0,Ts-5,Tscha-1,Tu-0,Ty-0,Uod-7,Van-0,Ven-1,Wc-1,Wei-0,Wl-0,Ws-2,Wt-5,Zal-1,Pna-17,Bik-1,Benk-1,Bor-4,Boot-1,Bor-1,Bsch-0,Bs-1,Bu-0,Br-0,C…	young
chr1	11148275	11148307	-	AT1TE36030	Uk-1,Ms-0,HR-10,HSm,Kin-0,La-0,Kent,Pt-0,Krot-0,Amel-1,Fi-0,Gre-0,Appt-1,Ei-2,Yo-0,Mh-0,Nok-3,Wa-1,Etna-2,Jl-3,RMX-A180,Wt-5,Ra-0,Li-2:1,Na-1,Gu-0,Lm-2,Tu-0,Mc-0,Gifu-2,Hn-0,Mz-0,Np-0,Bs-1,Com-1,Ha-0,Rennes-1,Ty-0,NC-6,Bu-0,Qar-8a,Kro-0,Kelsterbach-4,Ba-1,Cnt-1,Anholt-1,Cerv-1,Sp-0,Litva,Su-0,Rome-1,Knox-10,Nw-0,Sorbo,Lan-0,Rd-0,Co-1,Ema-1,Ren-11,Ragl-1,Gie-0,Wil-1,Ann-1,Gr-1,An-1,Di-G,Sus-1,Ren-…	Col-0,Old-1,Rak-2,Sap-0,Rhen-1,Se-0,Neo-6,Mnz-0,Stw-0,Ts-1,Uod-1,Westkar-4,Cvi-0,Da_1_-12,DraIII-1,Dra-0,En-D,Es-0,En-1,Gel-1,In-0,Jm-0,Kar-1,Kb-0,Kl-5,Knox-18,Kondara	old
chr1	11148308	11152649	-	AT1TE36035	Uk-1,Ms-0,HR-10,HSm,Kin-0,La-0,Kent,Pt-0,Krot-0,Amel-1,Fi-0,Gre-0,Appt-1,Ei-2,Yo-0,Mh-0,Nok-3,Wa-1,Etna-2,Jl-3,RMX-A180,Wt-5,Ra-0,Li-2:1,Na-1,Gu-0,Lm-2,Tu-0,Mc-0,Gifu-2,Hn-0,Mz-0,Np-0,Bs-1,Com-1,Ha-0,Rennes-1,Ty-0,NC-6,Bu-0,Qar-8a,Kro-0,Kelsterbach-4,Ba-1,Cnt-1,Anholt-1,Cerv-1,Sp-0,Litva,Su-0,Rome-1,Knox-10,Nw-0,Sorbo,Lan-0,Rd-0,Co-1,Ema-1,Ren-11,Ragl-1,Gie-0,Wil-1,Ann-1,Gr-1,An-1,Di-G,Sus-1,Ren-…	Col-0,Old-1,Rak-2,Sap-0,Rhen-1,Se-0,Neo-6,Mnz-0,Ts-1,Westkar-4,Cvi-0,DraIII-1,En-D,En-1,Gel-1,Jm-0,Kar-1,Kb-0,Kl-5,Knox-18,Kondara	mid
chr1	11152650	11152684	-	AT1TE36040	Uk-1,Ms-0,HR-10,HSm,Kin-0,La-0,Kent,Pt-0,Krot-0,Amel-1,Fi-0,Gre-0,Appt-1,Ei-2,Yo-0,Mh-0,Nok-3,Wa-1,Etna-2,Jl-3,RMX-A180,Wt-5,Ra-0,Li-2:1,Na-1,Gu-0,Lm-2,Tu-0,Mc-0,Gifu-2,Hn-0,Mz-0,Np-0,Bs-1,Com-1,Ha-0,Rennes-1,Ty-0,NC-6,Bu-0,Qar-8a,Kro-0,Kelsterbach-4,Ba-1,Cnt-1,Anholt-1,Cerv-1,Sp-0,Litva,Su-0,Rome-1,Knox-10,Nw-0,Sorbo,Lan-0,Rd-0,Co-1,Ema-1,Ren-11,Ragl-1,Gie-0,Wil-1,Ann-1,Gr-1,An-1,Di-G,Sus-1,Ren-…	Col-0,Old-1,Rak-2,Sap-0,Rhen-1,Se-0,Neo-6,Mnz-0,Stw-0,Ts-1,Uod-1,Westkar-4,Cvi-0,Da_1_-12,DraIII-1,Dra-0,En-D,Es-0,En-1,Gel-1,In-0,Jm-0,Kar-1,Kb-0,Kl-5,Knox-18,Kondara	old
chr1	11152685	11152710	-	AT1TE36045	Uk-1,Ms-0,HR-10,HSm,Kin-0,La-0,Kent,Pt-0,Krot-0,Amel-1,Fi-0,Gre-0,Appt-1,Ei-2,Yo-0,Mh-0,Nok-3,Wa-1,Etna-2,Jl-3,RMX-A180,Wt-5,Ra-0,Li-2:1,Na-1,Gu-0,Lm-2,Tu-0,Mc-0,Gifu-2,Hn-0,Mz-0,Np-0,Bs-1,Com-1,Ha-0,Rennes-1,Ty-0,NC-6,Bu-0,Qar-8a,Kro-0,Kelsterbach-4,Ba-1,Cnt-1,Anholt-1,Cerv-1,Sp-0,Litva,Su-0,Rome-1,Knox-10,Nw-0,Sorbo,Lan-0,Rd-0,Co-1,Ema-1,Ren-11,Ragl-1,Gie-0,Wil-1,Ann-1,Gr-1,An-1,Di-G,Sus-1,Ren-…	Col-0,Old-1,Rak-2,Sap-0,Rhen-1,Se-0,Neo-6,Mnz-0,Stw-0,Ts-1,Uod-1,Westkar-4,Cvi-0,Da_1_-12,DraIII-1,Dra-0,En-D,Es-0,En-1,Gel-1,In-0,Jm-0,Kar-1,Kb-0,Kl-5,Knox-18,Kondara	old
chr1	11152797	11152909	-	AT1TE36050	LL-0,Bg-2,RRS-10	Col-0,Ove-0,PHW-2,PHW-34,Per-1,Or-0,Old-1,Pi-0,Pt-0,Pu2-23,Pla-0,Pog-0,Pu2-7,Pu2-8,Pro-0,Rak-2,Ra-0,Ragl-1,Qar-8a,Rennes-1,Ren-1,Rld-1,RMX-A02,Ren-11,Rd-0,Rou-0,RMX-A180,RRS-7,Sap-0,Rome-1,Seattle-0,Ob-0,Rhen-1,Se-0,Np-0,Nw-0,Neo-6,NC-6,NFA-8,NFA-10,Nok-3,Na-1,Ms-0,Mnz-0,Mir-0,Mh-0,Mz-0,Lp2-6,Lp2-2,Lm-2,Nc-1,Mc-0,Sei-0,Mv-0,Sg-1,Litva,Sorbo,Sp-0,Sq-1,Sq-8,Stw-0,Su-0,Sus-1,Ta-0,Tamm-2,Bla-1,Sf-1,S…	NA
chr1	11153317	11156607	-	AT1TE36060	Rou-0,Ak-1,Ko-2,HR-10,PHW-34	Col-0,Ove-0,PHW-2,Per-1,Or-0,Pi-0,Pt-0,Pu2-23,Pla-0,Pog-0,Pu2-7,Pu2-8,Pro-0,Ra-0,Ragl-1,Qar-8a,Rennes-1,Ren-1,Rld-1,Ren-11,Rd-0,RRS-7,Sap-0,Seattle-0,Ob-0,Rhen-1,Se-0,Np-0,Nw-0,Neo-6,NFA-8,NFA-10,Nok-3,Na-1,Ms-0,Mnz-0,Mir-0,Mh-0,Mz-0,Lp2-6,Lp2-2,Lm-2,Nc-1,Mc-0,LL-0,Sei-0,Sg-1,Litva,Sorbo,Sp-0,Sq-1,Sq-8,Su-0,Sus-1,Ta-0,Tamm-2,Bla-1,Sf-1,Si-0,Tamm-27,Tha-1,Ting-1,Ts-1,Ts-5,Tscha-1,Tu-0,Tul-0,Ty-0,U…	NA
chr1	11178291	11178953	+	AT1TE36130	Uk-1,Ms-0,HR-10,HSm,Sp-0,Pt-0,Fi-0,Gre-0,Knox-18,Ei-2,Nok-3,Wa-1,Etna-2,Rak-2,RMX-A180,Lm-2,Mc-0,Gifu-2,Mz-0,Com-1,NC-6,Qar-8a,Le-0,Anholt-1,Cerv-1,Kondara,Knox-10,Lan-0,Rd-0,Co-1,Ema-1,Ren-11,Ragl-1,Su-0,Ann-1,Rhen-1,Stw-0,Pla-0,Kas-1,Per-1,Kas-2,Chi-0,Rou-0,Ts-5,Cnt-1,El-0,Er-0,Dem-4,Duk,PHW-2,Bg-2,RMX-A02,Sq-8,Bla-1,Sq-1,Buckhorn-Pass,Sap-0,Vind-1,DraIII-1,Tol-0,Lisse,Gy-0,Kin-0,Tha-1,NFA-8,Ab…	Col-0,Ove-0,Or-0,Old-1,Pi-0,Pu2-23,Pu2-7,Pu2-8,Pro-0,Ra-0,Rennes-1,Ren-1,Rome-1,Ob-0,Se-0,Np-0,Nw-0,Neo-6,Na-1,Mnz-0,Mir-0,Mh-0,Lp2-6,Lp2-2,Nc-1,LL-0,Sei-0,Sg-1,Litva,Sorbo,Sus-1,Ta-0,Tamm-2,Sf-1,Si-0,Tamm-27,Ting-1,Ts-1,Tscha-1,Tu-0,Ty-0,Uod-1,Utrecht,Wc-1,Wei-0,Wil-1,Wl-0,Wt-5,Zdr-1,Rubezhnoe-1,Bik-1,Bl-1,Benk-1,Bor-4,Bsch-0,Ber,Bs-1,Bu-0,Ca-0,Cal-0,Chat-1,Da_1_-12,Di-G,Db-1,Dra-0,Dja-1,En-2,Es…	old
chr1	11204438	11204636	-	AT1TE36215	PHW-2,Sq-1,LL-0,Rld-1,Wl-0,Da_1_-12	Col-0,Ove-0,PHW-34,Per-1,Or-0,Old-1,Pi-0,Pt-0,Pu2-23,Pla-0,Pog-0,Pu2-7,Pu2-8,Pro-0,Rak-2,Ragl-1,Qar-8a,Rennes-1,Ren-1,RMX-A02,Ren-11,Rd-0,Rou-0,RMX-A180,RRS-7,Sap-0,Rome-1,Seattle-0,Ob-0,Rhen-1,Se-0,RRS-10,Np-0,Nw-0,Neo-6,NC-6,NFA-8,NFA-10,Nok-3,Na-1,Ms-0,Mnz-0,Mir-0,Mh-0,Mz-0,Lp2-6,Lp2-2,Lm-2,Nc-1,Mc-0,Sei-0,Mv-0,Sg-1,Litva,Sorbo,Sp-0,Sq-8,Stw-0,Su-0,Sus-1,Ta-0,Tamm-2,Bla-1,Sf-1,Si-0,Tamm-27,Tha…	young
chr1	11212272	11212543	+	AT1TE36255	Got-22,Cvi-0	Col-0,Ove-0,PHW-2,PHW-34,Per-1,Or-0,Old-1,Pi-0,Pt-0,Pu2-23,Pla-0,Pog-0,Pu2-7,Pu2-8,Pro-0,Rak-2,Ragl-1,Qar-8a,Rennes-1,Ren-1,Rld-1,RMX-A02,Ren-11,Rd-0,Rou-0,RMX-A180,RRS-7,Sap-0,Rome-1,Seattle-0,Ob-0,Rhen-1,RRS-10,Np-0,Nw-0,Neo-6,NC-6,NFA-8,NFA-10,Nok-3,Na-1,Ms-0,Mnz-0,Mir-0,Mh-0,Mz-0,Lp2-6,Lp2-2,Lm-2,Nc-1,Mc-0,LL-0,Sei-0,Mv-0,Sg-1,Litva,Sorbo,Sp-0,Sq-1,Sq-8,Stw-0,Su-0,Sus-1,Ta-0,Tamm-2,Bla-1,Sf-1…	NA
chr1	11281186	11281210	-	AT1TE36490	Se-0,Wei-0	Col-0,Ove-0,PHW-2,PHW-34,Per-1,Or-0,Old-1,Pi-0,Pt-0,Pu2-23,Pla-0,Pog-0,Pu2-7,Pu2-8,Pro-0,Rak-2,Ra-0,Ragl-1,Qar-8a,Rennes-1,Ren-1,Rld-1,RMX-A02,Ren-11,Rd-0,Rou-0,RMX-A180,RRS-7,Sap-0,Rome-1,Seattle-0,Ob-0,Rhen-1,RRS-10,Np-0,Nw-0,Neo-6,NC-6,NFA-8,NFA-10,Nok-3,Na-1,Ms-0,Mnz-0,Mir-0,Mh-0,Mz-0,Lp2-6,Lp2-2,Lm-2,Nc-1,Mc-0,LL-0,Sei-0,Mv-0,Sg-1,Litva,Sorbo,Sp-0,Sq-1,Sq-8,Stw-0,Su-0,Sus-1,Ta-0,Tamm-2,Bla-1…	NA
chr1	11286625	11287694	-	AT1TE36510	Rubezhnoe-1,Ms-0,HR-10,HSm,Kin-0,La-0,Kent,Pt-0,Krot-0,Amel-1,Fi-0,Gre-0,Appt-1,Ei-2,Yo-0,Mh-0,Nok-3,Wa-1,Etna-2,Rak-2,Jl-3,RMX-A180,Wt-5,Ra-0,Li-2:1,Na-1,Gu-0,Lm-2,Tu-0,Gifu-2,Mz-0,Np-0,Bs-1,Com-1,Ha-0,Rennes-1,Ty-0,NC-6,HR-5,Wl-0,Qar-8a,Kro-0,Kelsterbach-4,Ba-1,Cnt-1,Cerv-1,Sp-0,Litva,Kondara,Rome-1,Knox-10,Nw-0,Lan-0,Rd-0,Co-1,Ema-1,Ren-11,Seattle-0,Ragl-1,Gie-0,Ann-1,Gr-1,An-1,Di-G,Ren-1,In-0…	Col-0,Old-1,Lp2-6,Mc-0,Sorbo,Sus-1,Si-0,Uk-1,Uod-7,Bu-0,DraII-1,DraIII-1,Dja-1,Fr-2,Gel-1,Ga-0,Hn-0,Hod,Hh-0,Kb-0,Kl-5,Knox-18,Anholt-1	old
chr1	11298445	11299452	+	AT1TE36550	Duk,Cal-0,Litva,Nc-1,HR-10,Rome-1,Ove-0,La-0,Est,Bd-0,Kent,Tamm-2,Ta-0,Su-0,Bg-2,Np-0,PHW-34,Ko-2,Bch-1,Sq-1,Ren-11,Abd-0,Dr-0,Mh-0,Ema-1,Pro-0,Do-0,Sap-0,Pog-0,Gr-1,Ts-1,An-1,Ting-1,Di-G,Uod-1,Ak-1,Ca-0,Li-2:1,Kro-0,Ang-0,Gu-0,Lm-2,CIBC-5,Mc-0,Tha-1,NFA-8,En-2,Bsch-0,Sei-0,DraIII-1,Durh-1,Co,Kil-0,Ha-0,Kelsterbach-4,Tamm-27,Ty-0,Kyoto,Wt-5,NFA-10,Le-0,Wl-0,Appt-1,El-0,Anz-0,DraII-1,Ba-1,Cnt-1,Es…	Col-0,Per-1,Or-0,Old-1,Pt-0,Pu2-23,Pu2-7,Rak-2,Ra-0,Qar-8a,Ren-1,RMX-A02,Rou-0,RRS-7,Ob-0,Se-0,Nw-0,NC-6,Nok-3,Ms-0,Mnz-0,Mz-0,Lp2-2,LL-0,Sg-1,Sp-0,Stw-0,Bla-1,Sf-1,Tol-0,Tscha-1,Tul-0,Uod-7,Van-0,Vind-1,Wc-1,Wei-0,Wil-1,Yo-0,Zdr-1,Rubezhnoe-1,Bl-1,Benk-1,Boot-1,Ber,Bu-0,Cerv-1,Buckhorn-Pass,Com-1,Cvi-0,Da_1_-12,Db-1,Ei-2,Dja-1,Er-0,Fi-0,En-1,Gel-1,Gifu-2,Etna-2,Hey-1,Hn-0,Hod,Hs-0,Hh-0,HSm,Is-0,…	old
chr1	11302246	11310368	-	AT1TE36570	Uod-7,Duk,An-1,Ren-11,Fr-2,Wt-5,Bch-1,Es-0	Col-0,Ove-0,PHW-2,PHW-34,Per-1,Old-1,Pi-0,Pt-0,Pla-0,Pog-0,Pu2-7,Pu2-8,Pro-0,Ra-0,Qar-8a,Rennes-1,Rld-1,RMX-A02,Rou-0,RRS-7,Rome-1,Ob-0,Rhen-1,RRS-10,Np-0,Neo-6,NFA-8,NFA-10,Nok-3,Ms-0,Mir-0,Mh-0,Mz-0,Lp2-2,Lm-2,Nc-1,Mc-0,LL-0,Mv-0,Sg-1,Litva,Sorbo,Sq-1,Sq-8,Stw-0,Sus-1,Ta-0,Tamm-2,Bla-1,Si-0,Tamm-27,Tha-1,Ting-1,Tol-0,Ts-5,Tscha-1,Tul-0,Ty-0,Uod-1,Van-0,Ven-1,Vind-1,Wa-1,Wc-1,Wei-0,Westkar-4,Wil…	young
chr1	11315041	11316663	-	AT1TE36605	Rubezhnoe-1,Uk-1,HR-10,HSm,Kin-0,La-0,Kent,Pt-0,Krot-0,Amel-1,Fi-0,Gre-0,Appt-1,Knox-10,Mh-0,Nok-3,Wa-1,Etna-2,Rak-2,Wt-5,Ra-0,Li-2:1,Na-1,Gu-0,Lm-2,Tu-0,Mc-0,Gifu-2,Mz-0,Np-0,Bs-1,Com-1,DraIII-1,Ha-0,Rennes-1,Ty-0,NC-6,Wc-1,Wl-0,Kro-0,Kelsterbach-4,Cnt-1,Anholt-1,Yo-0,Sp-0,Litva,Kondara,Rome-1,Nw-0,Sorbo,Rd-0,Co-1,Ema-1,Ren-11,Seattle-0,Ragl-1,Gie-0,Gr-1,An-1,Di-G,Sus-1,Ren-1,In-0,Sg-1,Ove-0,Utr…	Col-0,Old-1,Qar-8a,Rou-0,RMX-A180,Ms-0,Mv-0,Tul-0,Vind-1,Pna-17,Boot-1,Bu-0,Cerv-1,Cvi-0,Ei-2,Gel-1,Hn-0,Gy-0,HR-5,Jl-3,Kas-1,Kb-0,Kl-5,Knox-18,Lan-0,Lisse,Ann-1,Ba-1	old
chr1	11351513	11352405	-	AT1TE36715	Uk-1,Ms-0,HR-10,HSm,La-0,Kent,Pt-0,Gre-0,Appt-1,Ei-2,Mh-0,Nok-3,Wa-1,Etna-2,Rak-2,RMX-A180,Wt-5,Na-1,Gu-0,Tu-0,Gifu-2,Np-0,Bs-1,Com-1,DraIII-1,Ha-0,Rennes-1,Ty-0,NC-6,HR-5,Qar-8a,Kro-0,Ba-1,Cnt-1,Anholt-1,Litva,Kondara,Knox-10,Nw-0,Sorbo,Lan-0,Rd-0,Co-1,Ema-1,Ren-11,Ragl-1,Gie-0,Wil-1,Gr-1,An-1,Di-G,Ren-1,In-0,Sg-1,Ove-0,Yo-0,Wei-0,Bsch-0,Stw-0,Pla-0,Or-0,Kil-0,Kas-1,Tamm-27,Kas-2,Chi-0,Rhen-1,Ro…	Col-0,Per-1,Pi-0,Rome-1,Seattle-0,Ob-0,Se-0,Mnz-0,Mz-0,Lm-2,Mc-0,Sp-0,Sus-1,Ta-0,Tamm-2,Vind-1,Zdr-1,Rubezhnoe-1,Bor-4,Ber,Bu-0,Cerv-1,Er-0,Es-0,Fi-0,Gel-1,Got-7,Hey-1,Hn-0,Hs-0,Hh-0,Jl-3,Kar-1,Kb-0,Kelsterbach-4,Kl-5,Knox-18,Koln,Krot-0,Li-2:1,Aa-0,Alst-1,Amel-1,Ann-1	young
chr1	11422071	11422450	-	AT1TE36945	Uk-1,Ms-0,HR-10,HSm,Kin-0,La-0,Kent,Krot-0,Amel-1,Fi-0,Gre-0,Appt-1,Knox-10,Yo-0,Mh-0,Nok-3,Wa-1,Etna-2,Rak-2,Jl-3,RMX-A180,Wt-5,Li-2:1,Na-1,Lm-2,Tu-0,Mc-0,Gifu-2,Mz-0,Np-0,Bs-1,Com-1,DraIII-1,Ha-0,Rennes-1,Ty-0,NC-6,HR-5,Wl-0,Qar-8a,Kro-0,Kelsterbach-4,Ba-1,Cnt-1,Anholt-1,Cerv-1,Sp-0,Litva,Kondara,Rome-1,Nw-0,Rd-0,Co-1,Ema-1,Ren-11,Seattle-0,Gie-0,Ann-1,Gr-1,An-1,Di-G,Sus-1,Ren-1,In-0,Sg-1,Ove-0…	Col-0,Old-1,Pt-0,Pu2-7,Ra-0,Ragl-1,RRS-7,Sei-0,Mv-0,Bla-1,Westkar-4,Ws-2,Pna-17,Rubezhnoe-1,Bu-0,Cvi-0,Duk,Ei-2,El-0,Do-0,Gel-1,Gu-0,Hey-1,Hn-0,Hod,Kb-0,Kl-5,Knox-18,Kz-9,Lan-0,Le-0,Altai-5	old
chr1	11427691	11428401	-	AT1TE36960	Est,Cvi-0,PHW-2,LL-0,HR-10,Ber,Ge-0,Ta-0,Ema-1,RMX-A02,Je-0,Ko-2,Ga-0,Rld-1,Bg-2,En-D,Knox-10,Ren-11,Dr-0,Westkar-4,RRS-10,Wa-1,Pro-0,Buckhorn-Pass,Sq-1,Sf-1,Etna-2,Uod-7,Rhen-1,Uod-1,An-1,Kondara,Gifu-2,En-2,Van-0,En-1,Stw-0,Or-0,Got-22,Lp2-6,Sorbo,Altai-5,Kas-2,Wil-1,NC-6,Neo-6,NFA-10,CIBC-17,Wl-0,Ag-0,PHW-34,Dem-4,Tamm-27,Le-0,Es-0	Col-0,Ove-0,Per-1,Old-1,Pi-0,Pt-0,Pu2-23,Pla-0,Pog-0,Pu2-7,Pu2-8,Rak-2,Ragl-1,Qar-8a,Rennes-1,Ren-1,Rd-0,Rou-0,RMX-A180,RRS-7,Sap-0,Rome-1,Seattle-0,Se-0,Np-0,Nw-0,NFA-8,Nok-3,Na-1,Ms-0,Mir-0,Mh-0,Mz-0,Lp2-2,Lm-2,Nc-1,Mc-0,Sei-0,Mv-0,Litva,Sp-0,Sq-8,Sus-1,Tamm-2,Bla-1,Si-0,Tha-1,Ting-1,Tol-0,Ts-5,Tscha-1,Tu-0,Tul-0,Ty-0,Uk-1,Ven-1,Vind-1,Wc-1,Ws-2,Wt-5,Yo-0,Zal-1,Pna-17,Rubezhnoe-1,Bik-1,Bl-1,Ben…	young
chr1	11514250	11514351	+	AT1TE37240	Anholt-1,Ge-0,Cerv-1,Bu-0,Bik-1,Sg-1,NFA-10,Bla-1,Tscha-1	Col-0,Ove-0,PHW-2,PHW-34,Per-1,Or-0,Old-1,Pt-0,Pu2-23,Pla-0,Pog-0,Pu2-7,Pu2-8,Pro-0,Rak-2,Ra-0,Ragl-1,Qar-8a,Rennes-1,Ren-1,Rld-1,RMX-A02,Ren-11,Rd-0,Rou-0,RMX-A180,RRS-7,Rome-1,Seattle-0,Ob-0,Rhen-1,Se-0,RRS-10,Np-0,Nw-0,Neo-6,NC-6,NFA-8,Nok-3,Na-1,Ms-0,Mnz-0,Mir-0,Mh-0,Mz-0,Lp2-6,Lp2-2,Lm-2,Nc-1,Mc-0,LL-0,Sei-0,Mv-0,Litva,Sorbo,Sp-0,Sq-1,Sq-8,Stw-0,Sus-1,Ta-0,Sf-1,Si-0,Tamm-27,Tha-1,Ting-1,Tol-…	young
chr1	11597333	11597586	-	AT1TE37545	Anholt-1,Hey-1,RRS-7,Si-0,Cvi-0,Kas-1,Kz-9,Is-0,Sg-1,Nw-0,En-2,Ba-1	Col-0,Ove-0,PHW-2,PHW-34,Per-1,Or-0,Old-1,Pi-0,Pt-0,Pu2-23,Pla-0,Pog-0,Pu2-7,Pu2-8,Pro-0,Rak-2,Ra-0,Ragl-1,Qar-8a,Rennes-1,Ren-1,Rld-1,RMX-A02,Ren-11,Rd-0,Rou-0,RMX-A180,Sap-0,Rome-1,Seattle-0,Ob-0,Rhen-1,Se-0,RRS-10,Np-0,Neo-6,NC-6,NFA-8,NFA-10,Nok-3,Na-1,Ms-0,Mnz-0,Mir-0,Mh-0,Mz-0,Lp2-6,Lp2-2,Lm-2,Nc-1,Mc-0,LL-0,Sei-0,Mv-0,Litva,Sorbo,Sp-0,Sq-1,Sq-8,Stw-0,Su-0,Sus-1,Ta-0,Tamm-2,Bla-1,Sf-1,Tamm-…	young
chr1	11617534	11617702	+	AT1TE37605	Est,Co,Qar-8a,Ha-0,Dja-1,Sorbo,Ei-2,Sus-1,Ts-5,Si-0,Tscha-1,Ann-1,Pro-0,Ting-1,Nw-0,Sei-0,En-2,Is-0,Es-0	Col-0,Ove-0,PHW-2,PHW-34,Per-1,Or-0,Old-1,Pi-0,Pt-0,Pu2-23,Pla-0,Pog-0,Pu2-7,Pu2-8,Rak-2,Ra-0,Ragl-1,Rennes-1,Ren-1,Rld-1,RMX-A02,Ren-11,Rd-0,Rou-0,RMX-A180,RRS-7,Sap-0,Rome-1,Seattle-0,Ob-0,Rhen-1,Se-0,RRS-10,Np-0,Neo-6,NC-6,NFA-8,NFA-10,Nok-3,Na-1,Ms-0,Mnz-0,Mir-0,Mh-0,Mz-0,Lp2-6,Lp2-2,Lm-2,Nc-1,Mc-0,LL-0,Mv-0,Sg-1,Litva,Sp-0,Sq-1,Sq-8,Stw-0,Su-0,Ta-0,Tamm-2,Bla-1,Sf-1,Tamm-27,Tha-1,Tol-0,Ts-1,…	old
chr1	11647283	11647308	-	AT1TE37695	Cerv-1,Ms-0,Litva,HR-10,Rome-1,Bor-4,Tamm-2,Ema-1,Lan-0,En-D,Seattle-0,Sus-1,Pro-0,En-1,Dja-1,Tamm-27,Ren-1,Gy-0,Utrecht,Kin-0,Abd-0,Mnz-0,Et-0,Stw-0,Com-1,Rennes-1,Altai-5,Rou-0,Neo-6,Rubezhnoe-1,Ag-0,Durh-1,Sorbo,Ba-1,Cnt-1	Col-0,Ove-0,PHW-2,PHW-34,Per-1,Or-0,Old-1,Pi-0,Pt-0,Pu2-23,Pla-0,Pog-0,Pu2-7,Pu2-8,Rak-2,Ra-0,Ragl-1,Qar-8a,Rld-1,RMX-A02,Ren-11,Rd-0,RMX-A180,RRS-7,Sap-0,Ob-0,Rhen-1,Se-0,RRS-10,Np-0,Nw-0,NC-6,NFA-8,NFA-10,Nok-3,Na-1,Mir-0,Mh-0,Mz-0,Lp2-6,Lp2-2,Lm-2,Nc-1,Mc-0,LL-0,Sei-0,Mv-0,Sg-1,Sp-0,Sq-1,Sq-8,Su-0,Ta-0,Bla-1,Sf-1,Si-0,Tha-1,Ting-1,Tol-0,Ts-1,Ts-5,Tscha-1,Tu-0,Tul-0,Ty-0,Uk-1,Uod-1,Uod-7,Van-0,…	old
chr1	11647309	11647425	-	AT1TE37700	Cerv-1,Ms-0,Litva,HR-10,Rome-1,Bor-4,Tamm-2,Ema-1,Lan-0,En-D,Seattle-0,Sus-1,Pro-0,En-1,Dja-1,Tamm-27,Ren-1,Gy-0,Utrecht,Kin-0,Abd-0,Mnz-0,Et-0,Stw-0,Com-1,Rennes-1,Altai-5,Rou-0,Neo-6,Rubezhnoe-1,Ag-0,Durh-1,Sorbo,Ba-1,Cnt-1	Col-0,Ove-0,PHW-2,PHW-34,Per-1,Or-0,Old-1,Pi-0,Pt-0,Pu2-23,Pla-0,Pog-0,Pu2-7,Pu2-8,Rak-2,Ra-0,Ragl-1,Qar-8a,Rld-1,RMX-A02,Ren-11,Rd-0,RMX-A180,RRS-7,Sap-0,Ob-0,Rhen-1,Se-0,RRS-10,Np-0,Nw-0,NC-6,NFA-8,NFA-10,Nok-3,Na-1,Mir-0,Mh-0,Mz-0,Lp2-6,Lp2-2,Lm-2,Nc-1,Mc-0,LL-0,Sei-0,Mv-0,Sg-1,Sp-0,Sq-1,Sq-8,Su-0,Ta-0,Bla-1,Sf-1,Si-0,Tha-1,Ting-1,Tol-0,Ts-1,Ts-5,Tscha-1,Tu-0,Tul-0,Ty-0,Uk-1,Uod-1,Uod-7,Van-0,…	old
chr1	11669190	11669319	-	AT1TE37785	LL-0,Da_1_-12,Li-2:1	Col-0,Ove-0,PHW-2,PHW-34,Per-1,Or-0,Pi-0,Pt-0,Pu2-23,Pla-0,Pog-0,Pu2-7,Pu2-8,Pro-0,Rak-2,Ra-0,Ragl-1,Qar-8a,Rennes-1,Ren-1,Rld-1,RMX-A02,Ren-11,Rd-0,Rou-0,RMX-A180,RRS-7,Sap-0,Rome-1,Seattle-0,Ob-0,Rhen-1,RRS-10,Np-0,Nw-0,Neo-6,NC-6,NFA-8,NFA-10,Nok-3,Na-1,Ms-0,Mnz-0,Mir-0,Mh-0,Mz-0,Lp2-6,Lp2-2,Lm-2,Nc-1,Mc-0,Sei-0,Mv-0,Sg-1,Litva,Sorbo,Sp-0,Sq-1,Sq-8,Stw-0,Sus-1,Ta-0,Tamm-2,Bla-1,Sf-1,Si-0,Tamm-…	NA
chr1	11669320	11670243	-	AT1TE37790	Tha-1,Cvi-0,LL-0,Bl-1,Rld-1,HSm,Hau-0,Ty-0,Stw-0,Bor-1,Pt-0,Tamm-2,Nw-0,Su-0,Bch-1,Amel-1,Is-0,PHW-34,In-0,Cal-0,Nc-1,Da_1_-12,En-D,Gie-0,Dr-0,Mh-0,Nok-3,Pi-0,Sap-0,Mnz-0,Pog-0,Gr-1,Etna-2,Dra-0,Hh-0,Jl-3,Uod-1,Tamm-27,Ca-0,Ra-0,Kas-1,Wei-0,Li-2:1,Kro-0,Gu-0,Lm-2,Aa-0,Mc-0,Ber,Ta-0,Mz-0,En-2,En-1,Rd-0,Zdr-1,Bs-1,Si-0,Sf-1,Kil-0,Na-1,Boot-1,Bik-1,Altai-5,Kas-2,Chi-0,Wil-1,Lisse,Jm-0,Neo-6,Se-0,El-…	Col-0,Ove-0,PHW-2,Or-0,Pu2-23,Pla-0,Pu2-7,Pu2-8,Pro-0,Rak-2,Qar-8a,Rennes-1,Ren-1,RMX-A02,Ren-11,Rou-0,RMX-A180,RRS-7,Rome-1,Seattle-0,Rhen-1,RRS-10,Np-0,NC-6,NFA-8,NFA-10,Ms-0,Mir-0,Lp2-6,Lp2-2,Sei-0,Mv-0,Sg-1,Litva,Sorbo,Sp-0,Sq-1,Sq-8,Sus-1,Bla-1,Ting-1,Tol-0,Ts-1,Ts-5,Tscha-1,Tu-0,Tul-0,Uk-1,Uod-7,Ven-1,Vind-1,Wa-1,Wc-1,Westkar-4,Wl-0,Ws-2,Wt-5,Yo-0,Zal-1,Pna-17,Rubezhnoe-1,Bg-2,Benk-1,Bor-4,…	old
chr1	11703841	11704294	-	AT1TE37905	Ven-1,Duk,Cerv-1,Cvi-0,Est,Ta-0,Gie-0,Mz-0,Sq-1,Su-0,Nok-3,Pog-0,Etna-2,Dra-0,Ting-1,An-1,Na-1,Gu-0,Tu-0,Mir-0,Da_1_-12,Co,Sf-1,Ha-0,Jm-0,NFA-10,Sei-0,Es-0	Col-0,Ove-0,PHW-2,PHW-34,Per-1,Or-0,Old-1,Pi-0,Pt-0,Pu2-23,Pla-0,Pu2-7,Pu2-8,Pro-0,Rak-2,Ra-0,Ragl-1,Qar-8a,Rennes-1,Ren-1,Rld-1,RMX-A02,Ren-11,Rd-0,Rou-0,RMX-A180,RRS-7,Sap-0,Rome-1,Seattle-0,Ob-0,Rhen-1,Se-0,RRS-10,Np-0,Nw-0,Neo-6,NC-6,NFA-8,Ms-0,Mnz-0,Mh-0,Lp2-6,Lp2-2,Lm-2,Nc-1,Mc-0,LL-0,Mv-0,Sg-1,Litva,Sorbo,Sp-0,Sq-8,Stw-0,Sus-1,Tamm-2,Bla-1,Si-0,Tamm-27,Tha-1,Tol-0,Ts-1,Ts-5,Tscha-1,Tul-0,T…	old
chr1	11704458	11704896	-	AT1TE37910	Ven-1,Duk,Cerv-1,Cvi-0,Est,Ta-0,Gie-0,Mz-0,Sq-1,Su-0,Nok-3,Pog-0,Etna-2,Dra-0,Ting-1,An-1,Na-1,Gu-0,Tu-0,Mir-0,Da_1_-12,Co,Sf-1,Ha-0,Jm-0,NFA-10,Sei-0,Es-0	Col-0,Ove-0,PHW-2,PHW-34,Per-1,Or-0,Old-1,Pi-0,Pt-0,Pu2-23,Pla-0,Pu2-7,Pu2-8,Pro-0,Rak-2,Ra-0,Ragl-1,Qar-8a,Rennes-1,Ren-1,Rld-1,RMX-A02,Ren-11,Rd-0,Rou-0,RMX-A180,RRS-7,Sap-0,Rome-1,Seattle-0,Ob-0,Rhen-1,Se-0,RRS-10,Np-0,Nw-0,Neo-6,NC-6,NFA-8,Ms-0,Mnz-0,Mh-0,Lp2-6,Lp2-2,Lm-2,Nc-1,Mc-0,LL-0,Mv-0,Sg-1,Litva,Sorbo,Sp-0,Sq-8,Stw-0,Sus-1,Tamm-2,Bla-1,Si-0,Tamm-27,Tha-1,Tol-0,Ts-1,Ts-5,Tscha-1,Tul-0,T…	old
chr1	11706446	11708850	+	AT1TE37925	Ven-1,Stw-0,Duk,Co,Ha-0,Cvi-0,Jm-0,En-D,Wc-1,Est,Tu-0,Etna-2,Mir-0,En-1,Ting-1,Mz-0,Es-0	Col-0,Ove-0,PHW-2,PHW-34,Per-1,Or-0,Old-1,Pi-0,Pt-0,Pu2-23,Pla-0,Pog-0,Pu2-7,Pu2-8,Pro-0,Rak-2,Ra-0,Ragl-1,Qar-8a,Rennes-1,Ren-1,Rld-1,RMX-A02,Ren-11,Rd-0,Rou-0,RMX-A180,RRS-7,Sap-0,Rome-1,Seattle-0,Ob-0,Rhen-1,RRS-10,Np-0,Nw-0,Neo-6,NC-6,NFA-8,NFA-10,Nok-3,Na-1,Ms-0,Mnz-0,Mh-0,Lp2-6,Lp2-2,Lm-2,Nc-1,Mc-0,LL-0,Sei-0,Mv-0,Sg-1,Litva,Sorbo,Sp-0,Sq-1,Sq-8,Su-0,Sus-1,Ta-0,Tamm-2,Bla-1,Sf-1,Si-0,Tamm-2…	old
chr1	11732355	11732947	+	AT1TE38015	Jl-3	Col-0,Ove-0,PHW-2,PHW-34,Per-1,Or-0,Old-1,Pi-0,Pt-0,Pu2-23,Pla-0,Pog-0,Pu2-7,Pu2-8,Pro-0,Rak-2,Ragl-1,Qar-8a,Rennes-1,Ren-1,Rld-1,RMX-A02,Ren-11,Rd-0,Rou-0,RMX-A180,RRS-7,Sap-0,Rome-1,Seattle-0,Ob-0,Rhen-1,Se-0,RRS-10,Np-0,Nw-0,Neo-6,NC-6,NFA-8,NFA-10,Nok-3,Na-1,Ms-0,Mnz-0,Mir-0,Mh-0,Mz-0,Lp2-6,Lp2-2,Lm-2,Nc-1,Mc-0,LL-0,Sei-0,Mv-0,Sg-1,Litva,Sorbo,Sp-0,Sq-1,Sq-8,Stw-0,Sus-1,Ta-0,Bla-1,Sf-1,Si-0,T…	NA
chr1	11752261	11755077	+	AT1TE38090	Lip-0,Etna-2	Col-0,Ove-0,PHW-2,PHW-34,Per-1,Or-0,Old-1,Pi-0,Pt-0,Pu2-23,Pla-0,Pog-0,Pu2-7,Pu2-8,Pro-0,Rak-2,Ra-0,Ragl-1,Qar-8a,Rennes-1,Ren-1,Rld-1,RMX-A02,Ren-11,Rd-0,Rou-0,RMX-A180,RRS-7,Sap-0,Rome-1,Seattle-0,Ob-0,Rhen-1,Se-0,RRS-10,Np-0,Nw-0,Neo-6,NC-6,NFA-8,NFA-10,Nok-3,Na-1,Ms-0,Mnz-0,Mir-0,Mh-0,Mz-0,Lp2-6,Lp2-2,Lm-2,Nc-1,Mc-0,LL-0,Sei-0,Mv-0,Sg-1,Litva,Sorbo,Sp-0,Sq-1,Sq-8,Stw-0,Su-0,Sus-1,Ta-0,Tamm-2,…	NA
chr1	11789450	11794079	+	AT1TE38210	Rubezhnoe-1,Uk-1,Ms-0,HR-10,HSm,Kin-0,La-0,Sp-0,Pt-0,Krot-0,Amel-1,Gre-0,Appt-1,Ei-2,Mh-0,Nok-3,Wa-1,Etna-2,Rak-2,Jl-3,RMX-A180,Yo-0,Ra-0,Li-2:1,Na-1,Gu-0,Lm-2,Tu-0,Mc-0,Gifu-2,Mz-0,Np-0,Bs-1,Com-1,DraIII-1,Ha-0,Rennes-1,Ty-0,NC-6,Jm-0,Wl-0,Qar-8a,Kro-0,Ba-1,Cnt-1,Anholt-1,Cerv-1,Litva,Kondara,Rome-1,Knox-10,Nw-0,Sorbo,Lan-0,Bu-0,Rd-0,Co-1,Ema-1,Ren-11,Seattle-0,Gie-0,Wil-1,Ann-1,Gr-1,An-1,Di-G,S…	Col-0,Old-1,Ragl-1,Ob-0,Sq-8,Wei-0,Ws-2,Wt-5,Do-0,Fi-0,Gel-1,Got-22,Got-7,Hn-0,Hs-0,Kelsterbach-4,Kent,Kil-0,Knox-18,Baa-1	young
chr1	11803471	11804092	-	AT1TE38245	Anholt-1,Db-1,Est,Tu-0,Cvi-0,LL-0,Kondara,Hau-0,Ge-0,Nw-0,Sei-0,Ema-1,Tha-1,Pna-17,Kar-1,Je-0,Gre-0,Chat-1,Bch-1,Knox-10,Ren-11,RMX-A180,Mh-0,RMX-A02,Pro-0,Pi-0,Buckhorn-Pass,Se-0,Pog-0,Etna-2,Uod-7,Hh-0,Ting-1,Di-G,Lisse,Dja-1,Ak-1,An-1,Ren-1,Lip-0,Gy-0,Kro-0,Ang-0,Lm-2,Yo-0,RRS-10,Gifu-2,Com-1,Mz-0,En-2,Zal-1,Mnz-0,Hey-1,Lp2-2,PHW-34,Co,Lp2-6,Ha-0,Boot-1,Altai-5,Kas-2,Chi-0,Tul-0,Mv-0,NC-6,Kas-…	Col-0,Ove-0,PHW-2,Per-1,Or-0,Pt-0,Pu2-23,Pla-0,Pu2-7,Pu2-8,Rak-2,Ragl-1,Qar-8a,Rennes-1,Rld-1,Rd-0,Rou-0,RRS-7,Sap-0,Rome-1,Seattle-0,Ob-0,Rhen-1,Np-0,NFA-8,NFA-10,Nok-3,Na-1,Ms-0,Mir-0,Nc-1,Mc-0,Sg-1,Litva,Sorbo,Sp-0,Sq-1,Sq-8,Stw-0,Su-0,Sus-1,Ta-0,Bla-1,Sf-1,Si-0,Tamm-27,Ts-5,Tscha-1,Ty-0,Uk-1,Uod-1,Van-0,Ven-1,Vind-1,Wa-1,Wc-1,Wil-1,Wl-0,Ws-2,Wt-5,Zdr-1,Rubezhnoe-1,Bik-1,Bl-1,Bg-2,Benk-1,Bor-4…	old
chr1	11805615	11806799	-	AT1TE38260	LL-0	Col-0,Ove-0,PHW-2,PHW-34,Per-1,Or-0,Pi-0,Pt-0,Pu2-23,Pla-0,Pu2-7,Pu2-8,Pro-0,Rak-2,Ragl-1,Qar-8a,Rennes-1,Ren-1,Rld-1,RMX-A02,Ren-11,Rd-0,Rou-0,RMX-A180,RRS-7,Sap-0,Rome-1,Seattle-0,Ob-0,Rhen-1,RRS-10,Np-0,Nw-0,Neo-6,NC-6,NFA-8,NFA-10,Nok-3,Na-1,Ms-0,Mir-0,Mh-0,Mz-0,Lp2-6,Lp2-2,Lm-2,Nc-1,Mc-0,Mv-0,Sg-1,Litva,Sorbo,Sp-0,Sq-1,Sq-8,Stw-0,Sus-1,Ta-0,Bla-1,Sf-1,Si-0,Tamm-27,Tha-1,Ting-1,Tol-0,Ts-5,Tsc…	NA
chr1	11817658	11818739	-	AT1TE38300	Ge-0,Cerv-1,Cvi-0,Wei-0,Bl-1,Hau-0,Ty-0,Ema-1,Je-0,Bla-1,Chat-1,Bch-1,Ren-11,Se-0,Pog-0,Is-0,An-1,Ren-1,Lip-0,Gy-0,Koln,Ang-0,Pla-0,Lm-2,Nc-1,Ber,NFA-8,Bsch-0,Mnz-0,PHW-34,Co,Ha-0,Si-0,Rennes-1,Per-1,Ts-1,Qar-8a,Appt-1,Kro-0,Utrecht,Anz-0	Col-0,Ove-0,PHW-2,Or-0,Old-1,Pi-0,Pt-0,Pu2-23,Pu2-7,Pu2-8,Pro-0,Rak-2,Ra-0,Ragl-1,Rld-1,RMX-A02,Rd-0,Rou-0,RMX-A180,RRS-7,Sap-0,Rome-1,Seattle-0,Ob-0,Rhen-1,RRS-10,Np-0,Nw-0,Neo-6,NC-6,NFA-10,Nok-3,Na-1,Ms-0,Mir-0,Mh-0,Mz-0,Lp2-6,Lp2-2,Mc-0,LL-0,Sei-0,Mv-0,Sg-1,Litva,Sorbo,Sp-0,Sq-1,Sq-8,Stw-0,Su-0,Sus-1,Ta-0,Tamm-2,Sf-1,Tamm-27,Tha-1,Ting-1,Tol-0,Ts-5,Tscha-1,Tu-0,Tul-0,Uk-1,Uod-1,Uod-7,Van-0,Ve…	old
chr1	11831780	11832816	+	AT1TE38340	Duk,Ting-1,Fr-2,HR-5,Sq-1,Su-0,Dr-0,Benk-1,NFA-10,Sp-0,Mc-0,Van-0,Lan-0	Col-0,Ove-0,PHW-2,PHW-34,Per-1,Or-0,Old-1,Pi-0,Pt-0,Pu2-23,Pla-0,Pog-0,Pu2-7,Pu2-8,Pro-0,Rak-2,Ragl-1,Qar-8a,Rennes-1,Ren-1,Rld-1,RMX-A02,Ren-11,Rd-0,Rou-0,RMX-A180,RRS-7,Sap-0,Rome-1,Seattle-0,Ob-0,Rhen-1,Se-0,RRS-10,Np-0,Nw-0,Neo-6,NC-6,NFA-8,Nok-3,Na-1,Ms-0,Mnz-0,Mir-0,Mh-0,Mz-0,Lp2-6,Lp2-2,Lm-2,Nc-1,LL-0,Sei-0,Mv-0,Sg-1,Litva,Sorbo,Sq-8,Stw-0,Sus-1,Ta-0,Tamm-2,Bla-1,Sf-1,Si-0,Tamm-27,Tha-1,To…	young
chr1	11864832	11865337	-	AT1TE38465	Ag-0	Col-0,Ove-0,PHW-2,PHW-34,Per-1,Or-0,Old-1,Pi-0,Pt-0,Pu2-23,Pla-0,Pog-0,Pu2-7,Pu2-8,Pro-0,Rak-2,Ra-0,Ragl-1,Qar-8a,Rennes-1,Ren-1,Rld-1,RMX-A02,Ren-11,Rd-0,Rou-0,RMX-A180,RRS-7,Sap-0,Rome-1,Seattle-0,Ob-0,Rhen-1,Se-0,RRS-10,Np-0,Nw-0,Neo-6,NC-6,NFA-8,NFA-10,Nok-3,Na-1,Ms-0,Mnz-0,Mir-0,Mh-0,Mz-0,Lp2-6,Lp2-2,Lm-2,Nc-1,Mc-0,LL-0,Sei-0,Mv-0,Sg-1,Litva,Sorbo,Sp-0,Sq-1,Sq-8,Stw-0,Su-0,Sus-1,Ta-0,Tamm-2,…	NA
chr1	11887095	11887151	+	AT1TE38525	RMX-A02	Col-0,Ove-0,PHW-2,PHW-34,Per-1,Or-0,Old-1,Pi-0,Pt-0,Pu2-23,Pla-0,Pog-0,Pu2-7,Pu2-8,Pro-0,Rak-2,Ra-0,Ragl-1,Qar-8a,Rennes-1,Ren-1,Rld-1,Ren-11,Rd-0,Rou-0,RMX-A180,RRS-7,Sap-0,Rome-1,Seattle-0,Ob-0,Rhen-1,Se-0,RRS-10,Np-0,Nw-0,Neo-6,NC-6,NFA-8,NFA-10,Nok-3,Na-1,Ms-0,Mnz-0,Mir-0,Mh-0,Mz-0,Lp2-6,Lp2-2,Lm-2,Nc-1,Mc-0,LL-0,Sei-0,Mv-0,Sg-1,Litva,Sorbo,Sp-0,Sq-1,Sq-8,Stw-0,Su-0,Sus-1,Ta-0,Tamm-2,Bla-1,Sf…	NA
chr1	11887152	11901703	+	AT1TE38530	Uk-1,HR-10,HSm,Ber,Ty-0,Kent,Pt-0,Krot-0,Amel-1,Gre-0,Ei-2,Nok-3,Etna-2,Rak-2,Jl-3,RMX-A180,Wt-5,Li-2:1,Na-1,Lm-2,Tu-0,Mc-0,Gifu-2,Mz-0,Np-0,Com-1,DraIII-1,Ha-0,Rennes-1,NC-6,Jm-0,Qar-8a,Kro-0,Kelsterbach-4,Ba-1,Cnt-1,Anholt-1,Cerv-1,Litva,Su-0,Rome-1,Knox-10,Nw-0,Bu-0,Rd-0,Co-1,Ema-1,Ren-11,Seattle-0,Gie-0,Ann-1,Gr-1,Rhen-1,Sus-1,Ren-1,In-0,Sg-1,Utrecht,Yo-0,Wei-0,Got-7,Stw-0,Pla-0,Or-0,Ove-0,Ka…	Col-0,PHW-2,Per-1,Old-1,Pi-0,Ra-0,Ragl-1,Rou-0,RRS-7,Ob-0,Se-0,Ms-0,Mh-0,Nc-1,Sorbo,Sp-0,Sq-8,Tamm-2,Si-0,Tamm-27,Ting-1,Wa-1,Ws-2,Rubezhnoe-1,Bsch-0,Bs-1,Br-0,Di-G,El-0,Dja-1,Er-0,Est,Do-0,Fi-0,Gel-1,Got-22,Gu-0,Hn-0,Gy-0,Is-0,Kb-0,Kil-0,Kl-5,Knox-18,Ko-2,Kondara,Kz-9,La-0,Lan-0,Aa-0,Ang-0,Appt-1	old
chr1	11914830	11919899	-	AT1TE38580	Ven-1,Chat-1,Baa-1,Rld-1,Hau-0,Ty-0,Bor-4,Nw-0,Krot-0,Amel-1,Pna-17,Cal-0,Ei-2,Np-0,Dr-0,Vind-1,Ann-1,Pro-0,Dra-0,Su-0,Wl-0,Pi-0,Ak-1,Is-0,Ren-1,Lip-0,Sg-1,Na-1,Sei-0,Mir-0,Got-7,Da_1_-12,Bsch-0,Rd-0,Alst-1,Pla-0,Kil-0,Wc-1,Kelsterbach-4,Ta-0,Hs-0,Qar-8a,Rennes-1,Koln,PHW-34,DraII-1,Le-0	Col-0,Ove-0,PHW-2,Per-1,Or-0,Old-1,Pt-0,Pu2-23,Pog-0,Pu2-7,Pu2-8,Rak-2,Ra-0,Ragl-1,RMX-A02,Ren-11,Rou-0,RMX-A180,RRS-7,Sap-0,Rome-1,Seattle-0,Ob-0,Rhen-1,Se-0,RRS-10,Neo-6,NC-6,NFA-8,NFA-10,Nok-3,Ms-0,Mnz-0,Mh-0,Mz-0,Lp2-6,Lp2-2,Lm-2,Nc-1,Mc-0,LL-0,Mv-0,Litva,Sorbo,Sp-0,Sq-1,Sq-8,Stw-0,Sus-1,Tamm-2,Bla-1,Sf-1,Si-0,Tamm-27,Tha-1,Ting-1,Tol-0,Ts-1,Ts-5,Tscha-1,Tu-0,Tul-0,Uk-1,Uod-1,Uod-7,Utrecht,Va…	old
chr1	11957935	11958234	+	AT1TE38700	Uk-1,Ber,La-0,Sp-0,Pt-0,Krot-0,Gre-0,Knox-18,Ei-2,Wa-1,Etna-2,Rak-2,Pro-0,Gu-0,Lm-2,Tu-0,Ha-0,Rennes-1,NC-6,Bu-0,Qar-8a,Kro-0,Le-0,Anholt-1,Cerv-1,Zdr-1,Nw-0,Ren-11,Su-0,Gr-1,An-1,In-0,Utrecht,Got-7,Stw-0,Ove-0,Kas-2,Pu2-8,Ts-1,Koln,Er-0,Pu2-7,Ven-1,Knox-10,PHW-2,Bl-1,Ge-0,Bd-0,Ta-0,Bg-2,RMX-A02,Bla-1,Sq-1,Buckhorn-Pass,En-1,DraIII-1,Tol-0,Lisse,Gy-0,Wc-1,Ang-0,Kin-0,Abd-0,Alst-1,Jm-0,Bik-1,Tul-0…	Col-0,PHW-34,Per-1,Or-0,Old-1,Pu2-23,Pla-0,Ra-0,Ragl-1,Ren-1,Rld-1,Rd-0,Rou-0,RMX-A180,Sap-0,Rome-1,Seattle-0,Ob-0,Rhen-1,Np-0,Neo-6,NFA-8,Nok-3,Na-1,Ms-0,Mh-0,Mz-0,Lp2-2,Nc-1,Mc-0,Mv-0,Sg-1,Litva,Sorbo,Sq-8,Tamm-2,Si-0,Tamm-27,Tha-1,Ts-5,Tscha-1,Ty-0,Uod-1,Vind-1,Wei-0,Wl-0,Ws-2,Wt-5,Boot-1,Bor-1,Bsch-0,Bs-1,Br-0,Ca-0,Cal-0,Cnt-1,Co,Chi-0,Com-1,CIBC-5,Chat-1,Cvi-0,Da_1_-12,Co-1,Di-G,DraII-1,Duk,…	young
chr1	11958317	11959087	+	AT1TE38705	Rubezhnoe-1,Uk-1,Ms-0,HR-10,Ber,La-0,Kent,Pt-0,Krot-0,Amel-1,Gre-0,Knox-18,Appt-1,Ei-2,Yo-0,Mh-0,Nok-3,Wa-1,Etna-2,Rak-2,Jl-3,RMX-A180,Wt-5,Ra-0,Li-2:1,Na-1,Gu-0,Lm-2,Tu-0,Mc-0,Gifu-2,Mz-0,Np-0,Bs-1,Com-1,DraIII-1,Ha-0,Rennes-1,Ty-0,NC-6,HR-5,Qar-8a,Kro-0,Kelsterbach-4,Cnt-1,Anholt-1,Cerv-1,Sp-0,Litva,Kondara,Rome-1,Nw-0,Sorbo,Lan-0,Bu-0,Ren-11,Seattle-0,Su-0,Wil-1,Ann-1,Gr-1,An-1,Di-G,Sus-1,Ren-…	Col-0,Old-1,Pu2-23,Ragl-1,Rld-1,Rd-0,Nc-1,Sq-8,Tamm-2,Tamm-27,Ts-5,Wl-0,Ws-2,Bor-1,Ca-0,Co,Chi-0,Co-1,Duk,El-0,Ema-1,En-2,Es-0,Do-0,Fi-0,Gel-1,Gie-0,Got-22,Hn-0,Hod,Hh-0,HSm,Kb-0,Kl-5,Kyoto,Ba-1	old
chr1	11987748	11987778	+	AT1TE38815	Sq-1,LL-0,Chi-0	Col-0,Ove-0,PHW-2,PHW-34,Per-1,Or-0,Old-1,Pi-0,Pt-0,Pu2-23,Pla-0,Pog-0,Pu2-7,Pu2-8,Pro-0,Rak-2,Ra-0,Ragl-1,Qar-8a,Rennes-1,Ren-1,Rld-1,RMX-A02,Ren-11,Rd-0,Rou-0,RMX-A180,RRS-7,Sap-0,Rome-1,Seattle-0,Ob-0,Rhen-1,Se-0,RRS-10,Np-0,Nw-0,Neo-6,NC-6,NFA-8,NFA-10,Nok-3,Na-1,Ms-0,Mnz-0,Mir-0,Mh-0,Mz-0,Lp2-6,Lp2-2,Lm-2,Nc-1,Mc-0,Sei-0,Mv-0,Sg-1,Litva,Sorbo,Sp-0,Sq-8,Stw-0,Su-0,Sus-1,Ta-0,Tamm-2,Bla-1,Sf-1…	NA
chr1	11987779	11988416	+	AT1TE38820	HR-10,HSm,Ty-0,Pt-0,In-0,Appt-1,Ei-2,Nok-3,Wa-1,Etna-2,Wt-5,Na-1,Lm-2,Tu-0,Mc-0,Com-1,Rennes-1,Jm-0,Qar-8a,Ba-1,Cnt-1,Anholt-1,Litva,Rome-1,Nw-0,Lan-0,Bu-0,Co-1,Ema-1,Ren-11,Seattle-0,Su-0,Ann-1,Gr-1,An-1,Sus-1,Ren-1,Wei-0,Got-7,Bsch-0,Pla-0,Or-0,Kil-0,Kas-1,Tamm-27,Kas-2,Chi-0,Rhen-1,Rou-0,Ts-5,Ts-1,Er-0,Duk,Chat-1,Fr-2,Bd-0,Tamm-2,Ta-0,Bg-2,Je-0,Bla-1,Sq-1,Se-0,Vind-1,DraIII-1,Uod-1,Ca-0,Lisse,…	Col-0,Ove-0,PHW-2,PHW-34,Per-1,Old-1,Pu2-23,Pu2-7,Pu2-8,Rak-2,Ra-0,Ragl-1,Rld-1,RMX-A02,Rd-0,RMX-A180,RRS-7,Sap-0,RRS-10,Np-0,NC-6,Ms-0,Mir-0,Mh-0,Mz-0,Lp2-6,Lp2-2,Nc-1,Sei-0,Mv-0,Sp-0,Sq-8,Stw-0,Si-0,Ting-1,Tol-0,Tul-0,Uk-1,Utrecht,Wc-1,Wl-0,Ws-2,Yo-0,Zdr-1,Pna-17,Rubezhnoe-1,Bl-1,Bor-4,Ber,Bs-1,Br-0,Cerv-1,Cal-0,Buckhorn-Pass,Dem-4,Da_1_-12,Di-G,Db-1,DraII-1,Dra-0,Gre-0,El-0,Dja-1,En-D,Est,Do-0…	old
chr1	11990569	11990878	-	AT1TE38830	Altai-5,Westkar-4,Sus-1,Kar-1,Zal-1	Col-0,Ove-0,PHW-2,PHW-34,Per-1,Or-0,Old-1,Pi-0,Pt-0,Pu2-23,Pla-0,Pog-0,Pu2-7,Pu2-8,Pro-0,Rak-2,Ra-0,Ragl-1,Qar-8a,Rennes-1,Ren-1,Rld-1,RMX-A02,Ren-11,Rd-0,Rou-0,RMX-A180,RRS-7,Sap-0,Rome-1,Seattle-0,Ob-0,Rhen-1,Se-0,RRS-10,Np-0,Nw-0,Neo-6,NC-6,NFA-8,NFA-10,Nok-3,Na-1,Ms-0,Mnz-0,Mir-0,Mh-0,Mz-0,Lp2-6,Lp2-2,Lm-2,Nc-1,Mc-0,LL-0,Sei-0,Mv-0,Sg-1,Litva,Sorbo,Sp-0,Sq-1,Sq-8,Stw-0,Su-0,Ta-0,Tamm-2,Bla-1,…	NA
chr1	12016038	12020227	-	AT1TE38940	Uk-1,Ms-0,Ty-0,Kent,Pt-0,Krot-0,In-0,Appt-1,Ei-2,Nok-3,Rak-2,Wt-5,Na-1,Gu-0,Lm-2,Tu-0,Mz-0,Np-0,Bs-1,Rennes-1,Bu-0,Qar-8a,Ba-1,Cnt-1,Cerv-1,Sp-0,Kondara,Co-1,Ema-1,Ren-11,Seattle-0,Zdr-1,Gr-1,An-1,Sus-1,Utrecht,Bsch-0,Pla-0,Or-0,Ove-0,Per-1,Rhen-1,Ts-5,Pu2-8,Ts-1,Pu2-7,Duk,PHW-2,Fr-2,Bg-2,Je-0,Bla-1,Sq-1,En-1,Vind-1,DraIII-1,Lisse,Gy-0,Ang-0,Tha-1,NFA-8,Abd-0,Alst-1,Co,Br-0,Jm-0,Bik-1,Wil-1,Neo-6…	Col-0,PHW-34,Old-1,Pi-0,Pu2-23,Pog-0,Pro-0,Ra-0,Ragl-1,Ren-1,Rld-1,RMX-A02,Rd-0,Rou-0,RMX-A180,Sap-0,Se-0,RRS-10,Nw-0,NC-6,Mh-0,Lp2-2,Nc-1,Mc-0,LL-0,Sei-0,Mv-0,Sg-1,Litva,Sq-8,Stw-0,Su-0,Ta-0,Tamm-2,Si-0,Tol-0,Tul-0,Uod-1,Van-0,Ven-1,Wa-1,Wc-1,Wei-0,Westkar-4,Ws-2,Yo-0,Pna-17,Rubezhnoe-1,Bl-1,Boot-1,Bor-1,Ber,Ca-0,Cal-0,Buckhorn-Pass,Chi-0,Com-1,Chat-1,Dem-4,Da_1_-12,Di-G,Dr-0,Dra-0,Gre-0,El-0,Dj…	mid
chr1	12020228	12021118	-	AT1TE38945	Dr-0,Aa-0,Gie-0	Col-0,Ove-0,PHW-2,PHW-34,Per-1,Or-0,Old-1,Pi-0,Pt-0,Pu2-23,Pla-0,Pog-0,Pu2-7,Pu2-8,Pro-0,Rak-2,Ra-0,Ragl-1,Qar-8a,Rennes-1,Ren-1,Rld-1,RMX-A02,Ren-11,Rd-0,Rou-0,RMX-A180,RRS-7,Sap-0,Rome-1,Seattle-0,Ob-0,Rhen-1,Se-0,RRS-10,Np-0,Nw-0,Neo-6,NC-6,NFA-8,NFA-10,Nok-3,Na-1,Ms-0,Mnz-0,Mir-0,Mh-0,Mz-0,Lp2-6,Lp2-2,Lm-2,Nc-1,Mc-0,LL-0,Sei-0,Mv-0,Sg-1,Litva,Sorbo,Sp-0,Sq-1,Sq-8,Stw-0,Su-0,Sus-1,Ta-0,Bla-1,S…	NA
chr1	12021255	12021839	-	AT1TE38950	Dr-0,Bl-1,Aa-0,Gie-0	Col-0,Ove-0,PHW-2,Per-1,Or-0,Pi-0,Pt-0,Pu2-23,Pla-0,Pog-0,Pu2-7,Pu2-8,Pro-0,Rak-2,Ragl-1,Qar-8a,Rennes-1,Ren-1,Rld-1,RMX-A02,Ren-11,Rd-0,Rou-0,RRS-7,Sap-0,Rome-1,Seattle-0,Rhen-1,RRS-10,Np-0,Nw-0,Neo-6,NFA-8,NFA-10,Nok-3,Na-1,Ms-0,Mnz-0,Mir-0,Mh-0,Mz-0,Lp2-6,Lp2-2,Lm-2,Nc-1,Mc-0,LL-0,Sei-0,Sg-1,Litva,Sorbo,Sp-0,Sq-1,Sq-8,Stw-0,Su-0,Sus-1,Ta-0,Tamm-2,Bla-1,Sf-1,Si-0,Tamm-27,Tha-1,Ting-1,Ts-1,Ts-5,…	NA
chr1	12038435	12039278	-	AT1TE39005	Aa-0	Col-0,Ove-0,PHW-2,PHW-34,Per-1,Or-0,Old-1,Pi-0,Pt-0,Pu2-23,Pla-0,Pog-0,Pu2-7,Pu2-8,Pro-0,Rak-2,Ra-0,Ragl-1,Qar-8a,Rennes-1,Ren-1,Rld-1,RMX-A02,Ren-11,Rd-0,Rou-0,RMX-A180,RRS-7,Sap-0,Rome-1,Seattle-0,Ob-0,Rhen-1,Se-0,RRS-10,Np-0,Nw-0,Neo-6,NC-6,NFA-8,NFA-10,Nok-3,Na-1,Ms-0,Mnz-0,Mir-0,Mh-0,Mz-0,Lp2-6,Lp2-2,Lm-2,Nc-1,Mc-0,LL-0,Sei-0,Mv-0,Sg-1,Litva,Sorbo,Sp-0,Sq-1,Sq-8,Stw-0,Su-0,Sus-1,Ta-0,Tamm-2,…	NA
chr1	12040655	12040676	-	AT1TE39015	Ag-0	Col-0,Ove-0,PHW-2,PHW-34,Per-1,Or-0,Old-1,Pi-0,Pt-0,Pu2-23,Pla-0,Pog-0,Pu2-7,Pu2-8,Pro-0,Rak-2,Ra-0,Ragl-1,Qar-8a,Rennes-1,Ren-1,Rld-1,RMX-A02,Ren-11,Rd-0,Rou-0,RMX-A180,RRS-7,Sap-0,Rome-1,Seattle-0,Ob-0,Rhen-1,Se-0,RRS-10,Np-0,Nw-0,Neo-6,NC-6,NFA-8,NFA-10,Nok-3,Na-1,Ms-0,Mnz-0,Mir-0,Mh-0,Mz-0,Lp2-6,Lp2-2,Lm-2,Nc-1,Mc-0,LL-0,Sei-0,Mv-0,Sg-1,Litva,Sorbo,Sp-0,Sq-1,Sq-8,Stw-0,Su-0,Sus-1,Ta-0,Tamm-2,…	NA
chr1	12079833	12080605	-	AT1TE39145	Kin-0,Wl-0	Col-0,Ove-0,PHW-2,PHW-34,Per-1,Or-0,Old-1,Pi-0,Pt-0,Pu2-23,Pla-0,Pog-0,Pu2-7,Pro-0,Rak-2,Ragl-1,Qar-8a,Rennes-1,Ren-1,Rld-1,RMX-A02,Ren-11,Rd-0,RMX-A180,RRS-7,Sap-0,Rome-1,Seattle-0,Rhen-1,RRS-10,Nw-0,Neo-6,NC-6,NFA-8,NFA-10,Nok-3,Na-1,Ms-0,Mnz-0,Mir-0,Mh-0,Mz-0,Lp2-6,Lp2-2,Lm-2,Nc-1,Mc-0,LL-0,Sei-0,Mv-0,Sg-1,Litva,Sorbo,Sp-0,Sq-1,Sq-8,Stw-0,Su-0,Sus-1,Tamm-2,Bla-1,Sf-1,Si-0,Tamm-27,Tha-1,Ting-1,…	NA
chr1	12097458	12097550	+	AT1TE39220	Pro-0,Etna-2	Col-0,Ove-0,PHW-2,PHW-34,Per-1,Or-0,Old-1,Pi-0,Pt-0,Pu2-23,Pla-0,Pog-0,Pu2-7,Pu2-8,Rak-2,Ra-0,Ragl-1,Qar-8a,Rennes-1,Ren-1,Rld-1,RMX-A02,Ren-11,Rd-0,Rou-0,RMX-A180,RRS-7,Sap-0,Rome-1,Seattle-0,Ob-0,Rhen-1,Se-0,RRS-10,Np-0,Nw-0,Neo-6,NC-6,NFA-8,NFA-10,Nok-3,Na-1,Ms-0,Mnz-0,Mir-0,Mh-0,Mz-0,Lp2-6,Lp2-2,Lm-2,Nc-1,Mc-0,LL-0,Sei-0,Mv-0,Sg-1,Litva,Sorbo,Sp-0,Sq-1,Sq-8,Stw-0,Su-0,Sus-1,Ta-0,Tamm-2,Bla-1,…	NA
chr1	12136605	12136633	-	AT1TE39355	Dja-1,Buckhorn-Pass,Chi-0,NC-6,Ga-0	Col-0,Ove-0,PHW-2,PHW-34,Per-1,Or-0,Old-1,Pi-0,Pt-0,Pu2-23,Pla-0,Pog-0,Pu2-7,Pu2-8,Pro-0,Rak-2,Ra-0,Ragl-1,Qar-8a,Rennes-1,Ren-1,Rld-1,RMX-A02,Ren-11,Rd-0,Rou-0,RMX-A180,RRS-7,Sap-0,Rome-1,Seattle-0,Ob-0,Rhen-1,Se-0,RRS-10,Np-0,Nw-0,Neo-6,NFA-8,NFA-10,Nok-3,Na-1,Ms-0,Mnz-0,Mir-0,Mh-0,Mz-0,Lp2-6,Lp2-2,Lm-2,Nc-1,Mc-0,LL-0,Sei-0,Mv-0,Sg-1,Litva,Sorbo,Sp-0,Sq-1,Sq-8,Stw-0,Su-0,Sus-1,Ta-0,Tamm-2,Bla-1…	NA
chr1	12136634	12137681	-	AT1TE39360	Ms-0,La-0,Amel-1,Gre-0,Knox-10,Nok-3,Gel-1,Rak-2,RMX-A180,Pro-0,Li-2:1,Tu-0,Gifu-2,Hn-0,Com-1,Ha-0,Pog-0,NC-6,Kelsterbach-4,Le-0,Litva,Etna-2,Lan-0,Neo-6,Ragl-1,Su-0,Gr-1,Rhen-1,Di-G,Sus-1,Kb-0,Si-0,Kas-1,Tamm-27,Kas-2,Chi-0,Ts-5,Pu2-8,El-0,Er-0,Pu2-7,Tamm-2,Ta-0,RMX-A02,Sq-8,Buckhorn-Pass,Sap-0,Dra-0,Tol-0,Uod-1,Dja-1,Ang-0,Kin-0,Hey-1,Co,Tul-0,Mv-0,Seattle-0,Wl-0,Sei-0,Ven-1,Est,Cvi-0,Bor-4,Bor…	Col-0,Ove-0,PHW-2,Per-1,Or-0,Pt-0,Pu2-23,Pla-0,Qar-8a,Rennes-1,Ren-1,Rld-1,Ren-11,Rd-0,Rou-0,RRS-7,Rome-1,Ob-0,Se-0,Np-0,Nw-0,NFA-8,NFA-10,Na-1,Mir-0,Mh-0,Mz-0,Lp2-6,Lp2-2,Lm-2,Nc-1,Mc-0,LL-0,Sg-1,Sorbo,Sp-0,Sq-1,Stw-0,Bla-1,Sf-1,Tha-1,Ting-1,Ts-1,Tscha-1,Ty-0,Uk-1,Uod-7,Utrecht,Vind-1,Wa-1,Wc-1,Wei-0,Wt-5,Zdr-1,Rubezhnoe-1,Bik-1,Bl-1,Bg-2,Benk-1,Boot-1,Bsch-0,Ber,Bs-1,Bu-0,Br-0,Cerv-1,Ca-0,Cal-0…	old
chr1	12172485	12172516	-	AT1TE39510	Je-0,An-1,Ca-0,Kondara,Fr-2,Bs-1,Lm-2,Mh-0,Anz-0,Tscha-1	Col-0,Ove-0,PHW-2,PHW-34,Per-1,Or-0,Old-1,Pi-0,Pt-0,Pu2-23,Pla-0,Pog-0,Pu2-7,Pu2-8,Pro-0,Rak-2,Ra-0,Ragl-1,Qar-8a,Rennes-1,Ren-1,Rld-1,RMX-A02,Ren-11,Rd-0,Rou-0,RMX-A180,RRS-7,Sap-0,Rome-1,Seattle-0,Ob-0,Rhen-1,Se-0,RRS-10,Np-0,Nw-0,Neo-6,NC-6,NFA-8,NFA-10,Nok-3,Na-1,Ms-0,Mnz-0,Mir-0,Mz-0,Lp2-6,Lp2-2,Nc-1,Mc-0,LL-0,Sei-0,Mv-0,Sg-1,Litva,Sorbo,Sp-0,Sq-1,Sq-8,Stw-0,Su-0,Sus-1,Ta-0,Tamm-2,Bla-1,Sf-1…	young
chr1	12183387	12184077	-	AT1TE39530	Uk-1,HR-10,La-0,Kent,Pt-0,Amel-1,Gre-0,Knox-18,Appt-1,Knox-10,Mh-0,Nok-3,Wa-1,Gel-1,Rak-2,Jl-3,RMX-A180,Wt-5,Li-2:1,Na-1,Gu-0,Lm-2,Tu-0,Mc-0,Gifu-2,Hn-0,Np-0,Bs-1,Com-1,Ha-0,Pog-0,Ty-0,NC-6,Bu-0,Wl-0,Rennes-1,Kro-0,Kelsterbach-4,Cnt-1,Anholt-1,Cerv-1,Sp-0,Kondara,Rome-1,Nw-0,Sorbo,Lan-0,Rd-0,Co-1,Ema-1,Ren-11,Seattle-0,Ragl-1,Su-0,Wil-1,Ann-1,Gr-1,An-1,Di-G,Sus-1,Ren-1,In-0,Sg-1,Utrecht,Yo-0,Kb-0…	Col-0,Ove-0,Pu2-23,Ra-0,Qar-8a,RRS-7,Ms-0,Mz-0,Lp2-6,Lp2-2,Litva,Bla-1,Wei-0,Zdr-1,Rubezhnoe-1,Bl-1,Boot-1,Ber,Db-1,DraIII-1,Duk,Ei-2,Do-0,Fi-0,Gie-0,Hod,HSm,Je-0,Kil-0,Krot-0,Kyoto,Aa-0,Anz-0,Ba-1,Baa-1,Bch-1	mid
chr1	12183406	12184060	-	AT1TE39535	Uk-1,HR-10,La-0,Kent,Pt-0,Amel-1,Gre-0,Knox-18,Appt-1,Knox-10,Mh-0,Nok-3,Wa-1,Gel-1,Rak-2,Jl-3,RMX-A180,Wt-5,Li-2:1,Na-1,Gu-0,Lm-2,Tu-0,Mc-0,Gifu-2,Hn-0,Np-0,Bs-1,Com-1,Ha-0,Pog-0,Ty-0,NC-6,Bu-0,Wl-0,Rennes-1,Kro-0,Kelsterbach-4,Cnt-1,Anholt-1,Cerv-1,Sp-0,Kondara,Rome-1,Nw-0,Sorbo,Lan-0,Rd-0,Co-1,Ema-1,Ren-11,Seattle-0,Ragl-1,Su-0,Wil-1,Ann-1,Gr-1,An-1,Di-G,Sus-1,Ren-1,In-0,Sg-1,Utrecht,Yo-0,Kb-0…	Col-0,Ove-0,Pu2-23,Qar-8a,RRS-7,Ms-0,Mz-0,Lp2-6,Lp2-2,Litva,Bla-1,Wei-0,Zdr-1,Rubezhnoe-1,Bl-1,Boot-1,Ber,Db-1,DraIII-1,Duk,Ei-2,Do-0,Fi-0,Gie-0,Hod,HSm,Je-0,Kil-0,Krot-0,Kyoto,Aa-0,Anz-0,Ba-1,Baa-1,Bch-1	mid
chr1	12240470	12241280	+	AT1TE39755	Kro-0	Col-0,Ove-0,PHW-2,PHW-34,Per-1,Or-0,Old-1,Pi-0,Pt-0,Pu2-23,Pla-0,Pog-0,Pu2-7,Pu2-8,Pro-0,Rak-2,Ra-0,Ragl-1,Qar-8a,Rennes-1,Ren-1,Rld-1,RMX-A02,Ren-11,Rd-0,Rou-0,RMX-A180,RRS-7,Sap-0,Rome-1,Seattle-0,Ob-0,Rhen-1,RRS-10,Np-0,Nw-0,Neo-6,NC-6,NFA-8,NFA-10,Nok-3,Na-1,Ms-0,Mnz-0,Mir-0,Mh-0,Mz-0,Lp2-6,Lp2-2,Lm-2,Nc-1,Mc-0,LL-0,Sei-0,Mv-0,Litva,Sorbo,Sp-0,Sq-1,Sq-8,Stw-0,Su-0,Sus-1,Ta-0,Bla-1,Sf-1,Si-0,T…	NA
chr1	12241281	12241384	-	AT1TE39760	Kro-0	Col-0,Ove-0,PHW-2,PHW-34,Per-1,Or-0,Old-1,Pi-0,Pt-0,Pu2-23,Pla-0,Pog-0,Pu2-7,Pu2-8,Pro-0,Rak-2,Ragl-1,Qar-8a,Rennes-1,Ren-1,Rld-1,RMX-A02,Ren-11,Rd-0,Rou-0,RMX-A180,RRS-7,Sap-0,Rome-1,Seattle-0,Ob-0,Rhen-1,Se-0,RRS-10,Np-0,Nw-0,Neo-6,NC-6,NFA-8,NFA-10,Nok-3,Na-1,Ms-0,Mnz-0,Mir-0,Mh-0,Mz-0,Lp2-6,Lp2-2,Lm-2,Nc-1,Mc-0,LL-0,Sei-0,Mv-0,Sg-1,Litva,Sorbo,Sp-0,Sq-1,Sq-8,Stw-0,Su-0,Sus-1,Ta-0,Tamm-2,Bla-1…	NA
chr1	12241385	12241494	-	AT1TE39765	Kro-0	Col-0,Ove-0,PHW-2,PHW-34,Per-1,Or-0,Old-1,Pi-0,Pt-0,Pu2-23,Pla-0,Pog-0,Pu2-7,Pu2-8,Pro-0,Rak-2,Ra-0,Qar-8a,Rennes-1,Ren-1,Rld-1,RMX-A02,Ren-11,Rd-0,Rou-0,RMX-A180,RRS-7,Sap-0,Rome-1,Seattle-0,Ob-0,Rhen-1,Se-0,RRS-10,Np-0,Nw-0,Neo-6,NC-6,NFA-8,NFA-10,Nok-3,Na-1,Ms-0,Mnz-0,Mir-0,Mh-0,Mz-0,Lp2-6,Lp2-2,Lm-2,Nc-1,Mc-0,LL-0,Sei-0,Mv-0,Sg-1,Litva,Sorbo,Sp-0,Sq-1,Sq-8,Stw-0,Su-0,Sus-1,Ta-0,Tamm-2,Bla-1,S…	NA
chr1	12241495	12241571	+	AT1TE39770	Kro-0	Col-0,Ove-0,PHW-2,PHW-34,Per-1,Or-0,Old-1,Pi-0,Pt-0,Pu2-23,Pla-0,Pog-0,Pu2-7,Pu2-8,Pro-0,Rak-2,Ra-0,Ragl-1,Qar-8a,Rennes-1,Ren-1,Rld-1,RMX-A02,Ren-11,Rd-0,Rou-0,RMX-A180,RRS-7,Sap-0,Rome-1,Seattle-0,Ob-0,Rhen-1,Se-0,RRS-10,Np-0,Nw-0,Neo-6,NC-6,NFA-8,NFA-10,Nok-3,Na-1,Ms-0,Mnz-0,Mir-0,Mh-0,Mz-0,Lp2-6,Lp2-2,Lm-2,Nc-1,Mc-0,LL-0,Sei-0,Mv-0,Sg-1,Litva,Sorbo,Sp-0,Sq-1,Sq-8,Stw-0,Su-0,Sus-1,Ta-0,Tamm-2,…	NA
chr1	12263039	12263876	+	AT1TE39830	Sei-0	Col-0,Ove-0,PHW-2,PHW-34,Per-1,Or-0,Old-1,Pi-0,Pt-0,Pu2-23,Pla-0,Pog-0,Pu2-7,Pu2-8,Pro-0,Rak-2,Ra-0,Ragl-1,Qar-8a,Rennes-1,Ren-1,Rld-1,RMX-A02,Ren-11,Rd-0,Rou-0,RMX-A180,RRS-7,Sap-0,Rome-1,Seattle-0,Ob-0,Rhen-1,Se-0,RRS-10,Np-0,Nw-0,Neo-6,NC-6,NFA-8,NFA-10,Nok-3,Na-1,Ms-0,Mnz-0,Mir-0,Mh-0,Mz-0,Lp2-6,Lp2-2,Lm-2,Nc-1,Mc-0,LL-0,Mv-0,Sg-1,Sorbo,Sp-0,Sq-1,Sq-8,Stw-0,Su-0,Sus-1,Ta-0,Tamm-2,Bla-1,Sf-1,S…	NA
chr1	12264054	12264315	+	AT1TE39835	Sei-0	Col-0,Ove-0,PHW-2,PHW-34,Per-1,Or-0,Old-1,Pi-0,Pt-0,Pu2-23,Pla-0,Pog-0,Pu2-7,Pu2-8,Pro-0,Rak-2,Ra-0,Ragl-1,Qar-8a,Rennes-1,Ren-1,Rld-1,RMX-A02,Ren-11,Rd-0,Rou-0,RMX-A180,RRS-7,Sap-0,Rome-1,Seattle-0,Ob-0,Rhen-1,Se-0,RRS-10,Np-0,Nw-0,Neo-6,NC-6,NFA-8,NFA-10,Nok-3,Na-1,Ms-0,Mnz-0,Mir-0,Mh-0,Mz-0,Lp2-6,Lp2-2,Lm-2,Nc-1,Mc-0,LL-0,Mv-0,Sg-1,Litva,Sorbo,Sp-0,Sq-1,Sq-8,Stw-0,Su-0,Sus-1,Ta-0,Tamm-2,Bla-1,…	NA
chr1	12270220	12270780	-	AT1TE39855	Et-0,Br-0,HR-5,Ak-1,Rhen-1,Utrecht,NFA-8,Amel-1,Etna-2	Col-0,Ove-0,PHW-2,PHW-34,Per-1,Or-0,Old-1,Pi-0,Pt-0,Pu2-23,Pla-0,Pog-0,Pu2-7,Pu2-8,Pro-0,Rak-2,Ra-0,Ragl-1,Qar-8a,Rennes-1,Ren-1,Rld-1,RMX-A02,Ren-11,Rd-0,Rou-0,RMX-A180,RRS-7,Sap-0,Rome-1,Seattle-0,Ob-0,Se-0,RRS-10,Np-0,Nw-0,Neo-6,NC-6,NFA-10,Nok-3,Na-1,Ms-0,Mnz-0,Mir-0,Mh-0,Mz-0,Lp2-6,Lp2-2,Lm-2,Nc-1,Mc-0,LL-0,Sei-0,Mv-0,Sg-1,Litva,Sorbo,Sp-0,Sq-1,Sq-8,Stw-0,Su-0,Sus-1,Ta-0,Tamm-2,Bla-1,Sf-1,Si…	young
chr1	12272454	12272977	-	AT1TE39870	Ge-0,Cerv-1,Pu2-7,Cvi-0,Uod-7,Kondara,HSm,Hau-0,Knox-10,Ty-0,Tol-0,Ta-0,Ema-1,Amel-1,RMX-A02,Rou-0,Gre-0,Cal-0,Ga-0,Co-1,Kyoto,Ei-2,Su-0,Dr-0,Pu2-8,RRS-10,Yo-0,Buckhorn-Pass,Gr-1,Pu2-23,Hh-0,Ting-1,RMX-A180,Ak-1,An-1,Gy-0,Ang-0,Gu-0,Nc-1,Wil-1,Br-0,Bu-0,Bik-1,Mv-0,NC-6,Wc-1,NFA-10,Ag-0,Durh-1,Dem-4,Rhen-1	Col-0,Ove-0,PHW-2,PHW-34,Per-1,Or-0,Old-1,Pi-0,Pt-0,Pla-0,Pog-0,Pro-0,Ra-0,Ragl-1,Qar-8a,Rennes-1,Ren-1,Rld-1,Ren-11,Rd-0,RRS-7,Sap-0,Seattle-0,Ob-0,Se-0,Np-0,Nw-0,Neo-6,NFA-8,Nok-3,Na-1,Ms-0,Mnz-0,Mh-0,Mz-0,Lp2-6,Lp2-2,Lm-2,Mc-0,LL-0,Sei-0,Sg-1,Litva,Sorbo,Sp-0,Sq-1,Sq-8,Stw-0,Sus-1,Tamm-2,Bla-1,Sf-1,Tamm-27,Tha-1,Ts-1,Ts-5,Tscha-1,Tu-0,Uk-1,Utrecht,Van-0,Ven-1,Vind-1,Wa-1,Wei-0,Westkar-4,Wl-0,W…	old
chr1	12272978	12273246	-	AT1TE39875	RMX-A02	Col-0,Ove-0,PHW-2,PHW-34,Per-1,Or-0,Old-1,Pi-0,Pt-0,Pu2-23,Pla-0,Pog-0,Pu2-7,Pu2-8,Pro-0,Rak-2,Ra-0,Ragl-1,Qar-8a,Rennes-1,Ren-1,Rld-1,Ren-11,Rd-0,Rou-0,RMX-A180,RRS-7,Sap-0,Rome-1,Seattle-0,Ob-0,Rhen-1,Se-0,RRS-10,Np-0,Nw-0,Neo-6,NC-6,NFA-8,NFA-10,Nok-3,Na-1,Ms-0,Mnz-0,Mh-0,Mz-0,Lp2-6,Lp2-2,Lm-2,Nc-1,Mc-0,LL-0,Sei-0,Mv-0,Sg-1,Litva,Sorbo,Sp-0,Sq-1,Sq-8,Stw-0,Su-0,Sus-1,Ta-0,Tamm-2,Bla-1,Sf-1,Tam…	NA
chr1	12273260	12276388	-	AT1TE39880	Rubezhnoe-1,Uk-1,Ms-0,HR-10,HSm,La-0,Kent,Pt-0,Su-0,Amel-1,Fi-0,Gre-0,Knox-18,Appt-1,Ei-2,Yo-0,Mh-0,Nok-3,Wa-1,Gel-1,Rak-2,Jl-3,RMX-A180,Wt-5,Ra-0,Li-2:1,Na-1,Gu-0,Lm-2,Mc-0,Gifu-2,Hn-0,Mz-0,Bs-1,Com-1,Ha-0,Pog-0,Ty-0,NC-6,Bu-0,Wl-0,Qar-8a,Rennes-1,Kro-0,Kelsterbach-4,Ba-1,Cnt-1,Anholt-1,Cerv-1,Sp-0,Litva,Kondara,Rome-1,Knox-10,Nw-0,Lan-0,Rd-0,Co-1,Ema-1,Ren-11,Seattle-0,Ragl-1,Gie-0,Wil-1,Ann-1,…	Col-0,Ove-0,Np-0,Tu-0,Wei-0,Bl-1,Bor-4,Ber,Da_1_-12,DraII-1,DraIII-1,Dra-0,En-2,Hod,Jm-0,Koln,Krot-0	old
chr1	12276389	12276648	-	AT1TE39885	Rubezhnoe-1,Uk-1,Ms-0,HR-10,HSm,La-0,Kent,Pt-0,Su-0,Amel-1,Fi-0,Gre-0,Knox-18,Appt-1,Ei-2,Yo-0,Mh-0,Nok-3,Wa-1,Gel-1,Rak-2,Jl-3,RMX-A180,Wt-5,Ra-0,Li-2:1,Na-1,Gu-0,Lm-2,Mc-0,Gifu-2,Hn-0,Mz-0,Bs-1,Com-1,Ha-0,Pog-0,Ty-0,NC-6,Bu-0,Wl-0,Qar-8a,Rennes-1,Kro-0,Kelsterbach-4,Ba-1,Cnt-1,Anholt-1,Cerv-1,Sp-0,Litva,Kondara,Rome-1,Knox-10,Nw-0,Lan-0,Rd-0,Co-1,Ema-1,Ren-11,Seattle-0,Ragl-1,Gie-0,Wil-1,Ann-1,…	Col-0,Ove-0,Np-0,Tu-0,Wei-0,Bl-1,Bor-4,Ber,Da_1_-12,DraII-1,DraIII-1,Dra-0,En-2,Hod,Jm-0,Krot-0	old
chr1	12286564	12287597	+	AT1TE39915	Bs-1,Qar-8a,Tamm-27,Ca-0,Mh-0,Ann-1,Ag-0,Mc-0,Bch-1,Etna-2	Col-0,Ove-0,PHW-2,PHW-34,Per-1,Or-0,Old-1,Pi-0,Pt-0,Pu2-23,Pla-0,Pog-0,Pu2-7,Pu2-8,Pro-0,Rak-2,Ra-0,Ragl-1,Rennes-1,Ren-1,Rld-1,RMX-A02,Ren-11,Rd-0,Rou-0,RMX-A180,RRS-7,Sap-0,Rome-1,Seattle-0,Ob-0,Rhen-1,Se-0,RRS-10,Np-0,Nw-0,Neo-6,NC-6,NFA-8,NFA-10,Nok-3,Na-1,Ms-0,Mnz-0,Mir-0,Mz-0,Lp2-6,Lp2-2,Lm-2,Nc-1,LL-0,Sei-0,Mv-0,Sg-1,Litva,Sorbo,Sp-0,Sq-1,Sq-8,Stw-0,Su-0,Sus-1,Ta-0,Bla-1,Sf-1,Si-0,Tha-1,Ti…	young
chr1	12302963	12303213	+	AT1TE40010	Ms-0,Sp-0,Amel-1,Fi-0,In-0,Appt-1,Ei-2,Mh-0,Nok-3,Wa-1,Gel-1,Ra-0,Li-2:1,Na-1,Tu-0,Mc-0,Hn-0,Mz-0,Np-0,Bs-1,Ha-0,Qar-8a,Kelsterbach-4,Le-0,Anholt-1,Litva,Etna-2,Lan-0,Rd-0,Ragl-1,Zdr-1,Ann-1,Aa-0,Kb-0,Stw-0,Or-0,Boot-1,Tamm-27,Rou-0,Ts-5,Ts-1,El-0,Ven-1,Duk,Chat-1,Tamm-2,Bg-2,Sq-8,Bla-1,Sq-1,Sap-0,Se-0,Vind-1,Dra-0,Ca-0,Gy-0,Kin-0,Alst-1,Co,Got-22,En-1,Jm-0,Seattle-0,Sei-0,Db-1,Est,Cvi-0,Rld-1,Ha…	Col-0,Ove-0,PHW-2,Per-1,Old-1,Pt-0,Pu2-23,Pla-0,Pu2-7,Pu2-8,Rak-2,Rennes-1,Ren-1,RMX-A02,Ren-11,RMX-A180,RRS-7,Rome-1,Ob-0,RRS-10,Nw-0,Neo-6,NC-6,NFA-8,NFA-10,Mir-0,Lm-2,Nc-1,LL-0,Mv-0,Sg-1,Su-0,Sus-1,Ta-0,Sf-1,Si-0,Tha-1,Ting-1,Tol-0,Tscha-1,Tul-0,Ty-0,Uk-1,Uod-1,Uod-7,Utrecht,Wc-1,Wei-0,Westkar-4,Wil-1,Wl-0,Wt-5,Yo-0,Zal-1,Pna-17,Bik-1,Bl-1,Benk-1,Bor-1,Bsch-0,Ber,Bu-0,Br-0,Cerv-1,Cal-0,CIBC-17…	old
chr1	12327780	12330357	-	AT1TE40090	Je-0	Col-0,Ove-0,PHW-2,PHW-34,Per-1,Or-0,Old-1,Pi-0,Pt-0,Pu2-23,Pla-0,Pog-0,Pu2-7,Pu2-8,Pro-0,Rak-2,Ra-0,Ragl-1,Qar-8a,Rennes-1,Ren-1,Rld-1,RMX-A02,Ren-11,Rd-0,RMX-A180,RRS-7,Sap-0,Seattle-0,Ob-0,Rhen-1,RRS-10,Np-0,Nw-0,Neo-6,NC-6,NFA-8,NFA-10,Nok-3,Na-1,Ms-0,Mnz-0,Mir-0,Mz-0,Lp2-6,Lp2-2,Lm-2,Nc-1,Mc-0,LL-0,Sei-0,Mv-0,Sg-1,Litva,Sorbo,Sq-1,Sq-8,Stw-0,Sus-1,Ta-0,Bla-1,Sf-1,Si-0,Tamm-27,Tha-1,Ting-1,Tol…	NA
chr1	12333649	12338510	+	AT1TE40120	Hod,Bla-1,Kent,Pi-0,Br-0,Ak-1,Rhen-1,Utrecht,Ann-1,Amel-1,Etna-2	Col-0,Ove-0,PHW-2,PHW-34,Per-1,Or-0,Old-1,Pt-0,Pu2-23,Pla-0,Pog-0,Pu2-7,Pu2-8,Pro-0,Rak-2,Ra-0,Ragl-1,Qar-8a,Rennes-1,Ren-1,Rld-1,RMX-A02,Ren-11,Rd-0,Rou-0,RMX-A180,RRS-7,Sap-0,Seattle-0,Ob-0,Se-0,RRS-10,Np-0,Nw-0,Neo-6,NC-6,NFA-8,NFA-10,Nok-3,Na-1,Ms-0,Mnz-0,Mir-0,Mh-0,Mz-0,Lp2-6,Lp2-2,Lm-2,Nc-1,Mc-0,LL-0,Sei-0,Mv-0,Sg-1,Litva,Sorbo,Sp-0,Sq-1,Sq-8,Stw-0,Sus-1,Tamm-2,Sf-1,Si-0,Tamm-27,Tha-1,Ting-…	young
chr1	12340089	12340201	-	AT1TE40150	Pi-0	Col-0,Ove-0,PHW-2,PHW-34,Per-1,Or-0,Old-1,Pt-0,Pu2-23,Pla-0,Pog-0,Pu2-7,Pu2-8,Pro-0,Rak-2,Ra-0,Ragl-1,Qar-8a,Rennes-1,Ren-1,Rld-1,RMX-A02,Ren-11,Rd-0,Rou-0,RMX-A180,RRS-7,Sap-0,Rome-1,Seattle-0,Ob-0,Rhen-1,RRS-10,Np-0,Nw-0,Neo-6,NC-6,NFA-8,NFA-10,Nok-3,Na-1,Ms-0,Mnz-0,Mir-0,Mh-0,Mz-0,Lp2-6,Lp2-2,Lm-2,Nc-1,Mc-0,LL-0,Sei-0,Mv-0,Sg-1,Litva,Sorbo,Sp-0,Sq-1,Sq-8,Stw-0,Su-0,Sus-1,Ta-0,Tamm-2,Bla-1,Sf-1…	NA
chr1	12363714	12363796	-	AT1TE40235	Est,Cerv-1,Kro-0,Baa-1,RMX-A180,LL-0,HR-10,Hau-0,Kb-0,La-0,Bd-0,Kent,Ta-0,Kl-5,Bg-2,Kas-1,PHW-34,In-0,Ko-2,Rd-0,Rld-1,Bch-1,Rubezhnoe-1,Knox-10,Ragl-1,Abd-0,Dr-0,Westkar-4,Mh-0,Nok-3,Yo-0,Lp2-6,Ob-0,Sap-0,Sq-1,Sf-1,Etna-2,Ms-0,Rhen-1,Ting-1,Dja-1,Kz-9,Uk-1,Appt-1,Gy-0,Koln,Ang-0,Gu-0,Aa-0,Mc-0,Gifu-2,Hn-0,NFA-8,Bsch-0,Mnz-0,Et-0,Hey-1,Zdr-1,Bs-1,Got-22,Ha-0,Br-0,Boot-1,Pu2-7,Altai-5,Kas-2,Chi-0,T…	Col-0,Ove-0,PHW-2,Per-1,Or-0,Old-1,Pi-0,Pt-0,Pu2-23,Pla-0,Pog-0,Pu2-8,Pro-0,Rak-2,Ra-0,Qar-8a,Rennes-1,Ren-1,RMX-A02,Ren-11,Rou-0,RRS-7,Rome-1,Seattle-0,Se-0,RRS-10,Np-0,Nw-0,Neo-6,Na-1,Mir-0,Mz-0,Lp2-2,Lm-2,Nc-1,Sei-0,Mv-0,Sg-1,Litva,Sorbo,Sp-0,Sq-8,Stw-0,Su-0,Sus-1,Tamm-2,Bla-1,Si-0,Tha-1,Tol-0,Ts-5,Tscha-1,Tu-0,Tul-0,Uod-1,Uod-7,Utrecht,Van-0,Ven-1,Vind-1,Wa-1,Wc-1,Wei-0,Ws-2,Wt-5,Zal-1,Pna-17…	young
chr1	12373458	12374091	+	AT1TE40265	Db-1,Pu2-23,Hau-0,Utrecht,Ann-1,Mz-0,Etna-2	Col-0,Ove-0,PHW-2,PHW-34,Per-1,Or-0,Old-1,Pt-0,Pla-0,Pog-0,Pu2-7,Pu2-8,Pro-0,Rak-2,Ragl-1,Qar-8a,Rennes-1,Ren-1,Rld-1,RMX-A02,Ren-11,Rd-0,Rou-0,RMX-A180,RRS-7,Sap-0,Rome-1,Seattle-0,Ob-0,Rhen-1,Se-0,RRS-10,Np-0,Nw-0,Neo-6,NC-6,NFA-8,NFA-10,Nok-3,Na-1,Ms-0,Mnz-0,Mir-0,Mh-0,Lp2-6,Lp2-2,Lm-2,Nc-1,Mc-0,LL-0,Mv-0,Sg-1,Litva,Sorbo,Sp-0,Sq-1,Sq-8,Stw-0,Su-0,Sus-1,Ta-0,Tamm-2,Bla-1,Sf-1,Si-0,Tamm-27,Tha-…	young
chr1	12403230	12404876	-	AT1TE40340	Uk-1,HR-10,La-0,Kent,Pt-0,Gre-0,Knox-18,Knox-10,Wa-1,Jl-3,RMX-A180,Wt-5,Na-1,Tu-0,Gifu-2,Com-1,Pog-0,NC-6,Bu-0,Rennes-1,Kro-0,Ba-1,Cnt-1,Litva,Kondara,Rome-1,Nw-0,Rd-0,Ema-1,Seattle-0,Gie-0,Gr-1,Rhen-1,Di-G,Sus-1,Ren-1,In-0,Wei-0,Got-7,Bsch-0,Kas-1,Kas-2,Chi-0,Rou-0,Ts-5,Pu2-8,Ts-1,Koln,Er-0,Dem-4,Ei-2,Bd-0,Ta-0,Bg-2,RMX-A02,Je-0,Sq-8,Bla-1,Da_1_-12,Buckhorn-Pass,Dra-0,Tol-0,Dja-1,Ca-0,Kin-0,NFA-…	Col-0,Ove-0,PHW-2,Per-1,Or-0,Pi-0,Pu2-23,Pla-0,Pu2-7,Pro-0,Rak-2,Ra-0,Ragl-1,Qar-8a,Ren-11,Sap-0,Se-0,Np-0,Nok-3,Ms-0,Mnz-0,Mir-0,Mh-0,Mz-0,Lp2-6,Lp2-2,Lm-2,Mc-0,Sei-0,Sg-1,Sorbo,Sp-0,Sq-1,Stw-0,Su-0,Tamm-2,Si-0,Tamm-27,Tha-1,Ting-1,Tscha-1,Ty-0,Uod-1,Utrecht,Van-0,Ven-1,Vind-1,Wc-1,Wil-1,Ws-2,Zdr-1,Pna-17,Bik-1,Bl-1,Bor-4,Boot-1,Ber,Bs-1,Br-0,Cerv-1,Cal-0,CIBC-17,Co,Chat-1,Cvi-0,Co-1,Dr-0,Db-1,D…	old
chr1	12405287	12405918	-	AT1TE40345	Uk-1,HR-10,La-0,Kent,Pt-0,Gre-0,Knox-18,Knox-10,Wa-1,Jl-3,RMX-A180,Wt-5,Na-1,Tu-0,Gifu-2,Com-1,Pog-0,NC-6,Bu-0,Rennes-1,Kro-0,Ba-1,Cnt-1,Litva,Kondara,Rome-1,Nw-0,Rd-0,Ema-1,Seattle-0,Gie-0,Gr-1,Rhen-1,Di-G,Sus-1,Ren-1,In-0,Wei-0,Got-7,Bsch-0,Kas-1,Kas-2,Chi-0,Rou-0,Ts-5,Pu2-8,Ts-1,Koln,Er-0,Dem-4,Ei-2,Bd-0,Ta-0,Bg-2,RMX-A02,Je-0,Sq-8,Bla-1,Da_1_-12,Buckhorn-Pass,Dra-0,Tol-0,Dja-1,Ca-0,Kin-0,NFA-…	Col-0,Ove-0,PHW-2,Per-1,Or-0,Pi-0,Pu2-23,Pla-0,Pro-0,Rak-2,Ra-0,Qar-8a,Ren-11,Sap-0,Np-0,Nok-3,Mnz-0,Mir-0,Mh-0,Lp2-6,Lp2-2,Lm-2,Mc-0,Sei-0,Sorbo,Sp-0,Sq-1,Stw-0,Su-0,Si-0,Tha-1,Ting-1,Tscha-1,Ty-0,Uod-1,Utrecht,Van-0,Ven-1,Vind-1,Wil-1,Zdr-1,Pna-17,Bik-1,Bl-1,Bor-4,Boot-1,Ber,Bs-1,Br-0,Cerv-1,Cal-0,CIBC-17,Co,Chat-1,Cvi-0,Co-1,Dr-0,DraII-1,DraIII-1,Duk,El-0,En-D,Es-0,Est,Et-0,Fi-0,Fr-2,En-1,Ge-0…	old
chr1	12406582	12406659	-	AT1TE40350	Uk-1,HR-10,La-0,Kent,Pt-0,Fi-0,Gre-0,Knox-18,Ei-2,Wa-1,Gel-1,Jl-3,RMX-A180,Wt-5,Na-1,Tu-0,Gifu-2,Hn-0,Com-1,Pog-0,NC-6,Bu-0,Rennes-1,Kro-0,Ba-1,Cnt-1,Litva,Kondara,Rome-1,Nw-0,Rd-0,Ema-1,Seattle-0,Gie-0,Gr-1,Rhen-1,Di-G,Sus-1,Ren-1,In-0,Wei-0,Got-7,Bsch-0,Kil-0,Kas-1,Kas-2,Chi-0,Rou-0,Ts-5,Pu2-8,Ts-1,Koln,Er-0,Dem-4,Knox-10,Bd-0,Ta-0,Bg-2,RMX-A02,Je-0,Sq-8,Bla-1,Da_1_-12,Buckhorn-Pass,Dra-0,Tol-0…	Col-0,Ove-0,PHW-2,Per-1,Or-0,Pi-0,Pu2-23,Pla-0,Pu2-7,Pro-0,Rak-2,Ra-0,Ragl-1,Qar-8a,Ren-11,Sap-0,Se-0,Np-0,Nok-3,Ms-0,Mnz-0,Mir-0,Mh-0,Mz-0,Lp2-6,Lp2-2,Lm-2,Mc-0,Sei-0,Sg-1,Sorbo,Sp-0,Sq-1,Stw-0,Su-0,Tamm-2,Si-0,Tha-1,Ting-1,Tscha-1,Ty-0,Uod-1,Utrecht,Van-0,Ven-1,Vind-1,Wc-1,Wil-1,Zdr-1,Pna-17,Bik-1,Bl-1,Bor-4,Boot-1,Ber,Bs-1,Br-0,Cerv-1,Cal-0,Co,Chat-1,Cvi-0,Co-1,Dr-0,Db-1,DraII-1,DraIII-1,Duk,E…	old
chr1	12406709	12410000	+	AT1TE40355	Uk-1,HR-10,La-0,Kent,Pt-0,Fi-0,Gre-0,Knox-18,Ei-2,Wa-1,Gel-1,Jl-3,RMX-A180,Wt-5,Na-1,Tu-0,Gifu-2,Hn-0,Com-1,Pog-0,NC-6,Bu-0,Rennes-1,Kro-0,Ba-1,Cnt-1,Litva,Kondara,Rome-1,Nw-0,Rd-0,Ema-1,Seattle-0,Gie-0,Gr-1,Rhen-1,Di-G,Sus-1,Ren-1,In-0,Wei-0,Got-7,Bsch-0,Kil-0,Kas-1,Kas-2,Chi-0,Rou-0,Ts-5,Pu2-8,Ts-1,Koln,Er-0,Dem-4,Knox-10,Bd-0,Ta-0,Bg-2,RMX-A02,Je-0,Sq-8,Bla-1,Da_1_-12,Buckhorn-Pass,Dra-0,Tol-0…	Col-0,Ove-0,PHW-2,Per-1,Or-0,Pi-0,Pu2-23,Pla-0,Pu2-7,Pro-0,Rak-2,Ra-0,Qar-8a,Ren-11,Sap-0,Se-0,Np-0,Nok-3,Ms-0,Mir-0,Mh-0,Lp2-6,Lp2-2,Lm-2,Mc-0,Sei-0,Sorbo,Sp-0,Sq-1,Stw-0,Tamm-2,Si-0,Tha-1,Ting-1,Tscha-1,Ty-0,Uod-1,Utrecht,Van-0,Ven-1,Vind-1,Wil-1,Zdr-1,Pna-17,Bik-1,Bl-1,Bor-4,Ber,Bs-1,Br-0,Cerv-1,Cal-0,Co,Chat-1,Cvi-0,Dr-0,DraII-1,DraIII-1,Duk,En-D,Es-0,Fr-2,Ge-0,Durh-1,Gu-0,Ha-0,Ga-0,Hau-0,Gy-…	old
chr1	12410001	12412694	-	AT1TE40360	Uk-1,HR-10,La-0,Kent,Pt-0,Fi-0,Gre-0,Knox-18,Ei-2,Wa-1,Gel-1,Jl-3,RMX-A180,Wt-5,Na-1,Tu-0,Gifu-2,Hn-0,Com-1,Pog-0,NC-6,Bu-0,Rennes-1,Kro-0,Ba-1,Cnt-1,Litva,Kondara,Rome-1,Nw-0,Rd-0,Ema-1,Seattle-0,Gie-0,Gr-1,Rhen-1,Di-G,Sus-1,Ren-1,In-0,Wei-0,Got-7,Bsch-0,Kil-0,Kas-1,Kas-2,Chi-0,Rou-0,Ts-5,Pu2-8,Ts-1,Koln,Er-0,Dem-4,Knox-10,Bd-0,Ta-0,Bg-2,RMX-A02,Je-0,Sq-8,Bla-1,Da_1_-12,Buckhorn-Pass,Dra-0,Tol-0…	Col-0,Ove-0,PHW-2,Per-1,Or-0,Pi-0,Pu2-23,Pla-0,Pu2-7,Pro-0,Rak-2,Ra-0,Ragl-1,Qar-8a,Ren-11,Sap-0,Np-0,Nok-3,Mnz-0,Mh-0,Mz-0,Lp2-6,Lp2-2,Lm-2,Mc-0,Sei-0,Sg-1,Sorbo,Sp-0,Sq-1,Stw-0,Su-0,Tamm-2,Si-0,Tamm-27,Tha-1,Ting-1,Tscha-1,Ty-0,Uod-1,Utrecht,Van-0,Ven-1,Vind-1,Wc-1,Wil-1,Ws-2,Zdr-1,Pna-17,Bik-1,Bl-1,Bor-4,Boot-1,Ber,Bs-1,Br-0,Cerv-1,Cal-0,Co,Chat-1,Cvi-0,Dr-0,Db-1,DraII-1,DraIII-1,Duk,El-0,En-D…	old
chr1	12410498	12411549	-	AT1TE40365	Uk-1,HR-10,La-0,Kent,Pt-0,Fi-0,Gre-0,Knox-18,Ei-2,Wa-1,Gel-1,Jl-3,RMX-A180,Wt-5,Na-1,Tu-0,Gifu-2,Hn-0,Com-1,Pog-0,NC-6,Bu-0,Rennes-1,Kro-0,Ba-1,Cnt-1,Litva,Kondara,Rome-1,Nw-0,Rd-0,Ema-1,Seattle-0,Gie-0,Gr-1,Rhen-1,Di-G,Sus-1,Ren-1,In-0,Wei-0,Got-7,Bsch-0,Kil-0,Kas-1,Kas-2,Chi-0,Rou-0,Ts-5,Pu2-8,Ts-1,Koln,Er-0,Dem-4,Knox-10,Bd-0,Ta-0,Bg-2,RMX-A02,Je-0,Sq-8,Bla-1,Da_1_-12,Buckhorn-Pass,Dra-0,Tol-0…	Col-0,Ove-0,PHW-2,Per-1,Or-0,Pi-0,Pu2-23,Pla-0,Pu2-7,Pro-0,Rak-2,Ra-0,Ragl-1,Qar-8a,Ren-11,Sap-0,Np-0,Nok-3,Ms-0,Mir-0,Mh-0,Mz-0,Lp2-6,Lp2-2,Lm-2,Mc-0,Sei-0,Sg-1,Sorbo,Sp-0,Sq-1,Stw-0,Su-0,Tamm-2,Si-0,Tamm-27,Tha-1,Ting-1,Tscha-1,Ty-0,Uod-1,Utrecht,Van-0,Ven-1,Vind-1,Wil-1,Ws-2,Zdr-1,Pna-17,Bik-1,Bl-1,Bor-4,Boot-1,Ber,Bs-1,Br-0,Cerv-1,Cal-0,Co,Chat-1,Cvi-0,Dr-0,Db-1,DraII-1,DraIII-1,Duk,El-0,En-D…	old
chr1	12412695	12412746	-	AT1TE40370	Uk-1,HR-10,La-0,Kent,Pt-0,Fi-0,Gre-0,Knox-18,Ei-2,Wa-1,Gel-1,Jl-3,RMX-A180,Wt-5,Na-1,Tu-0,Gifu-2,Hn-0,Com-1,Pog-0,NC-6,Bu-0,Rennes-1,Kro-0,Ba-1,Cnt-1,Litva,Kondara,Rome-1,Nw-0,Rd-0,Ema-1,Seattle-0,Gie-0,Gr-1,Rhen-1,Di-G,Sus-1,Ren-1,In-0,Wei-0,Got-7,Bsch-0,Kil-0,Kas-1,Kas-2,Chi-0,Rou-0,Ts-5,Pu2-8,Ts-1,Koln,Er-0,Dem-4,Knox-10,Bd-0,Ta-0,Bg-2,RMX-A02,Je-0,Sq-8,Bla-1,Da_1_-12,Buckhorn-Pass,Dra-0,Tol-0…	Col-0,Ove-0,PHW-2,Per-1,Or-0,Pi-0,Pu2-23,Pla-0,Pu2-7,Pro-0,Rak-2,Ra-0,Ragl-1,Qar-8a,Ren-11,Sap-0,Se-0,Np-0,Nok-3,Ms-0,Mnz-0,Mir-0,Mh-0,Mz-0,Lp2-6,Lp2-2,Lm-2,Mc-0,Sei-0,Sg-1,Sorbo,Sp-0,Sq-1,Stw-0,Su-0,Tamm-2,Si-0,Tamm-27,Tha-1,Ting-1,Tscha-1,Ty-0,Uod-1,Utrecht,Van-0,Ven-1,Vind-1,Wc-1,Wil-1,Ws-2,Zdr-1,Pna-17,Bik-1,Bl-1,Bor-4,Boot-1,Ber,Bs-1,Br-0,Cerv-1,Cal-0,Co,Chat-1,Cvi-0,Co-1,Dr-0,Db-1,DraII-1,D…	old
chr1	12412843	12413622	+	AT1TE40375	Uk-1,HR-10,La-0,Kent,Pt-0,Gre-0,Knox-18,Knox-10,Wa-1,Jl-3,RMX-A180,Wt-5,Na-1,Tu-0,Gifu-2,Com-1,Pog-0,NC-6,Bu-0,Rennes-1,Kro-0,Ba-1,Cnt-1,Litva,Kondara,Rome-1,Nw-0,Rd-0,Ema-1,Seattle-0,Gie-0,Gr-1,Rhen-1,Di-G,Sus-1,Ren-1,In-0,Wei-0,Got-7,Bsch-0,Kas-1,Kas-2,Chi-0,Rou-0,Ts-5,Pu2-8,Ts-1,Koln,Er-0,Dem-4,Ei-2,Bd-0,Ta-0,Bg-2,RMX-A02,Je-0,Sq-8,Bla-1,Da_1_-12,Buckhorn-Pass,Dra-0,Tol-0,Dja-1,Ca-0,Kin-0,NFA-…	Col-0,Ove-0,PHW-2,Per-1,Or-0,Pu2-23,Pla-0,Pu2-7,Pro-0,Rak-2,Ra-0,Ragl-1,Qar-8a,Ren-11,Sap-0,Np-0,Nok-3,Ms-0,Mnz-0,Mh-0,Mz-0,Lp2-6,Lp2-2,Lm-2,Mc-0,Sei-0,Sg-1,Sorbo,Sp-0,Sq-1,Stw-0,Su-0,Tamm-2,Si-0,Tha-1,Ting-1,Tscha-1,Ty-0,Uod-1,Utrecht,Van-0,Ven-1,Vind-1,Wil-1,Ws-2,Zdr-1,Pna-17,Bik-1,Bl-1,Bor-4,Boot-1,Ber,Bs-1,Br-0,Cerv-1,Cal-0,CIBC-17,Co,Chat-1,Cvi-0,Dr-0,DraII-1,DraIII-1,Duk,En-D,Est,Fi-0,Fr-2,…	old
chr1	12413662	12415420	+	AT1TE40380	Uk-1,HR-10,La-0,Kent,Pt-0,Gre-0,Knox-18,Knox-10,Wa-1,Jl-3,RMX-A180,Wt-5,Na-1,Tu-0,Gifu-2,Com-1,Pog-0,NC-6,Bu-0,Rennes-1,Kro-0,Ba-1,Cnt-1,Litva,Kondara,Rome-1,Nw-0,Rd-0,Ema-1,Seattle-0,Gie-0,Gr-1,Rhen-1,Di-G,Sus-1,Ren-1,In-0,Wei-0,Got-7,Bsch-0,Kas-1,Kas-2,Chi-0,Rou-0,Ts-5,Pu2-8,Ts-1,Koln,Er-0,Dem-4,Ei-2,Bd-0,Ta-0,Bg-2,RMX-A02,Je-0,Sq-8,Bla-1,Da_1_-12,Buckhorn-Pass,Dra-0,Tol-0,Dja-1,Ca-0,Kin-0,NFA-…	Col-0,Ove-0,PHW-2,Per-1,Or-0,Pu2-23,Pla-0,Pro-0,Rak-2,Ra-0,Qar-8a,Ren-11,Sap-0,Np-0,Nok-3,Mnz-0,Mh-0,Lp2-6,Lp2-2,Lm-2,Mc-0,Sei-0,Sg-1,Sorbo,Sp-0,Sq-1,Stw-0,Su-0,Si-0,Tha-1,Ting-1,Tscha-1,Ty-0,Uod-1,Utrecht,Van-0,Ven-1,Vind-1,Wil-1,Zdr-1,Pna-17,Bik-1,Bl-1,Bor-4,Ber,Bs-1,Br-0,Cerv-1,Cal-0,CIBC-17,Co,Chat-1,Cvi-0,Co-1,Dr-0,DraII-1,DraIII-1,Duk,El-0,En-D,Est,Fi-0,Fr-2,En-1,Ge-0,Gel-1,Got-22,Etna-2,Du…	old
chr1	12440221	12440987	-	AT1TE40470	Neo-6	Col-0,Ove-0,PHW-2,PHW-34,Per-1,Or-0,Old-1,Pi-0,Pt-0,Pu2-23,Pla-0,Pog-0,Pu2-7,Pu2-8,Pro-0,Rak-2,Ra-0,Ragl-1,Qar-8a,Rennes-1,Ren-1,Rld-1,RMX-A02,Ren-11,Rd-0,Rou-0,RMX-A180,RRS-7,Sap-0,Rome-1,Seattle-0,Ob-0,Rhen-1,Se-0,RRS-10,Np-0,Nw-0,NC-6,NFA-8,NFA-10,Nok-3,Na-1,Ms-0,Mnz-0,Mir-0,Mh-0,Mz-0,Lp2-6,Lp2-2,Lm-2,Nc-1,Mc-0,LL-0,Sei-0,Mv-0,Sg-1,Litva,Sorbo,Sp-0,Sq-1,Sq-8,Stw-0,Su-0,Sus-1,Ta-0,Tamm-2,Bla-1,…	NA
chr1	12476770	12478196	+	AT1TE40620	Ven-1,Rld-1,Fr-2,Aa-0,Wa-1,Sap-0,Sorbo,Tscha-1	Col-0,Ove-0,PHW-2,PHW-34,Per-1,Or-0,Old-1,Pi-0,Pt-0,Pu2-23,Pla-0,Pog-0,Pu2-7,Pu2-8,Pro-0,Rak-2,Ra-0,Ragl-1,Qar-8a,Rennes-1,Ren-1,RMX-A02,Ren-11,Rd-0,Rou-0,RMX-A180,RRS-7,Rome-1,Seattle-0,Ob-0,Rhen-1,Se-0,RRS-10,Np-0,Nw-0,Neo-6,NC-6,NFA-8,NFA-10,Nok-3,Na-1,Ms-0,Mnz-0,Mir-0,Mh-0,Mz-0,Lp2-6,Lp2-2,Lm-2,Nc-1,Mc-0,LL-0,Sei-0,Mv-0,Sg-1,Litva,Sp-0,Sq-1,Sq-8,Stw-0,Su-0,Sus-1,Ta-0,Bla-1,Sf-1,Si-0,Tamm-27,T…	young
chr1	12483087	12483559	-	AT1TE40640	Ms-0,La-0,Kent,Pt-0,Krot-0,Amel-1,Gre-0,Yo-0,Ei-2,Mh-0,Nok-3,Wa-1,Gel-1,RMX-A180,Wt-5,Ra-0,Na-1,Lm-2,Mc-0,Hn-0,Mz-0,Np-0,Bs-1,Com-1,Ha-0,Rennes-1,Ty-0,NC-6,Bu-0,Qar-8a,Kelsterbach-4,Ba-1,Cnt-1,Anholt-1,Cerv-1,Rome-1,Nw-0,Sorbo,Lan-0,Rd-0,Ema-1,Ren-11,Seattle-0,Ragl-1,Gie-0,An-1,Di-G,Sus-1,Ren-1,Sg-1,Utrecht,Aa-0,Wei-0,Kb-0,Got-7,Bsch-0,Pla-0,Or-0,Kil-0,Kas-1,Per-1,Kas-2,Chi-0,Rhen-1,Rou-0,Ts-5,Pu…	Col-0,Ove-0,PHW-34,Old-1,Rak-2,Se-0,Lp2-6,Lp2-2,Litva,Sp-0,Stw-0,Sf-1,Si-0,Tu-0,Uk-1,Zdr-1,Pna-17,Bor-1,Ber,Ca-0,CIBC-5,Da_1_-12,Co-1,Dr-0,Duk,Dra-0,Dja-1,En-D,Er-0,Est,Et-0,Fi-0,Fr-2,En-1,Gifu-2,Got-22,Etna-2,Gu-0,Gr-1,Hey-1,Ga-0,HR-10,HSm,In-0,Jl-3,Jm-0,Kar-1,Knox-18,Ko-2,Koln,Kondara,Kro-0,Le-0,Li-2:1,Lip-0,Ag-0,Ak-1,Ann-1,Anz-0	young
chr1	12525578	12526506	+	AT1TE40770	Anholt-1,Ting-1,Sf-1	Col-0,Ove-0,PHW-2,PHW-34,Per-1,Or-0,Old-1,Pi-0,Pt-0,Pu2-23,Pla-0,Pog-0,Pu2-7,Pu2-8,Pro-0,Rak-2,Ra-0,Ragl-1,Qar-8a,Rennes-1,Ren-1,Rld-1,RMX-A02,Ren-11,Rd-0,Rou-0,RMX-A180,RRS-7,Sap-0,Rome-1,Seattle-0,Ob-0,Rhen-1,Se-0,RRS-10,Np-0,Nw-0,Neo-6,NC-6,NFA-8,NFA-10,Nok-3,Na-1,Ms-0,Mnz-0,Mir-0,Mh-0,Mz-0,Lp2-6,Lp2-2,Lm-2,Nc-1,Mc-0,LL-0,Sei-0,Mv-0,Sg-1,Litva,Sorbo,Sp-0,Sq-1,Sq-8,Stw-0,Su-0,Ta-0,Tamm-2,Bla-1,…	NA
chr1	12526507	12526885	+	AT1TE40775	Anholt-1,Alst-1,Ting-1,Sf-1,Gy-0,CIBC-17	Col-0,Ove-0,PHW-2,PHW-34,Per-1,Or-0,Old-1,Pt-0,Pu2-23,Pla-0,Pog-0,Pu2-7,Pu2-8,Pro-0,Rak-2,Ragl-1,Qar-8a,Rennes-1,Ren-1,Rld-1,RMX-A02,Ren-11,Rd-0,Rou-0,RMX-A180,RRS-7,Sap-0,Rome-1,Seattle-0,Ob-0,Rhen-1,Se-0,RRS-10,Np-0,Nw-0,Neo-6,NC-6,NFA-8,NFA-10,Nok-3,Na-1,Ms-0,Mnz-0,Mir-0,Mh-0,Mz-0,Lp2-6,Lp2-2,Lm-2,Nc-1,Mc-0,LL-0,Sei-0,Mv-0,Sg-1,Litva,Sp-0,Sq-1,Sq-8,Stw-0,Su-0,Ta-0,Tamm-2,Bla-1,Si-0,Tamm-27,Tha…	young
chr1	12526886	12527191	+	AT1TE40780	Anholt-1,Ting-1,Sf-1	Col-0,Ove-0,PHW-2,PHW-34,Per-1,Or-0,Old-1,Pt-0,Pu2-23,Pla-0,Pog-0,Pu2-7,Pu2-8,Pro-0,Rak-2,Ra-0,Ragl-1,Qar-8a,Rennes-1,Ren-1,Rld-1,RMX-A02,Ren-11,Rd-0,Rou-0,RMX-A180,RRS-7,Sap-0,Seattle-0,Ob-0,Rhen-1,RRS-10,Np-0,Nw-0,Neo-6,NC-6,NFA-8,NFA-10,Nok-3,Na-1,Ms-0,Mnz-0,Mir-0,Mh-0,Mz-0,Lp2-6,Lp2-2,Lm-2,Nc-1,Mc-0,LL-0,Sei-0,Mv-0,Sg-1,Litva,Sorbo,Sp-0,Sq-1,Sq-8,Stw-0,Su-0,Ta-0,Tamm-2,Bla-1,Si-0,Tamm-27,Tha-…	NA
chr1	12527192	12527287	+	AT1TE40785	Anholt-1,Ting-1,Sf-1	Col-0,Ove-0,PHW-2,PHW-34,Per-1,Or-0,Old-1,Pi-0,Pt-0,Pu2-23,Pla-0,Pog-0,Pu2-7,Pu2-8,Pro-0,Rak-2,Ra-0,Ragl-1,Qar-8a,Rennes-1,Ren-1,Rld-1,RMX-A02,Ren-11,Rd-0,Rou-0,RMX-A180,RRS-7,Sap-0,Rome-1,Seattle-0,Ob-0,Rhen-1,Se-0,RRS-10,Np-0,Nw-0,Neo-6,NC-6,NFA-8,NFA-10,Nok-3,Na-1,Ms-0,Mnz-0,Mir-0,Mh-0,Mz-0,Lp2-6,Lp2-2,Lm-2,Nc-1,Mc-0,LL-0,Sei-0,Mv-0,Sg-1,Litva,Sp-0,Sq-1,Sq-8,Stw-0,Su-0,Sus-1,Ta-0,Tamm-2,Bla-1,…	NA
chr1	12527298	12527325	+	AT1TE40790	Anholt-1,Ting-1,Sf-1	Col-0,Ove-0,PHW-2,PHW-34,Per-1,Or-0,Old-1,Pi-0,Pt-0,Pu2-23,Pla-0,Pog-0,Pu2-7,Pu2-8,Pro-0,Rak-2,Ra-0,Ragl-1,Qar-8a,Rennes-1,Ren-1,Rld-1,RMX-A02,Ren-11,Rd-0,Rou-0,RMX-A180,RRS-7,Sap-0,Rome-1,Seattle-0,Ob-0,Rhen-1,Se-0,RRS-10,Np-0,Nw-0,Neo-6,NC-6,NFA-8,NFA-10,Nok-3,Na-1,Ms-0,Mnz-0,Mir-0,Mh-0,Mz-0,Lp2-6,Lp2-2,Lm-2,Nc-1,Mc-0,LL-0,Sei-0,Mv-0,Sg-1,Litva,Sorbo,Sp-0,Sq-1,Sq-8,Stw-0,Su-0,Sus-1,Ta-0,Tamm-2,…	NA
chr1	12527568	12527659	+	AT1TE40795	Sf-1	Col-0,Ove-0,PHW-2,PHW-34,Per-1,Or-0,Old-1,Pi-0,Pt-0,Pu2-23,Pla-0,Pog-0,Pu2-7,Pu2-8,Pro-0,Rak-2,Ra-0,Ragl-1,Qar-8a,Rennes-1,Ren-1,Rld-1,RMX-A02,Ren-11,Rd-0,Rou-0,RMX-A180,RRS-7,Sap-0,Rome-1,Seattle-0,Ob-0,Rhen-1,Se-0,RRS-10,Np-0,Nw-0,Neo-6,NC-6,NFA-8,NFA-10,Nok-3,Na-1,Ms-0,Mnz-0,Mir-0,Mh-0,Mz-0,Lp2-6,Lp2-2,Lm-2,Nc-1,Mc-0,LL-0,Sei-0,Mv-0,Sg-1,Litva,Sorbo,Sp-0,Sq-1,Sq-8,Stw-0,Su-0,Sus-1,Ta-0,Tamm-2,…	NA
chr1	12566243	12568303	+	AT1TE40940	Bla-1,Kz-9,Sq-1,LL-0,Ra-0,Kl-5,Bor-4,Utrecht,Ts-1,Litva,Kin-0,Or-0,Kelsterbach-4,Gr-1,Le-0,Lan-0	Col-0,Ove-0,PHW-2,PHW-34,Per-1,Old-1,Pi-0,Pt-0,Pu2-23,Pla-0,Pog-0,Pu2-7,Pu2-8,Pro-0,Rak-2,Ragl-1,Qar-8a,Rennes-1,Ren-1,Rld-1,RMX-A02,Ren-11,Rd-0,Rou-0,RMX-A180,RRS-7,Sap-0,Rome-1,Seattle-0,Ob-0,Rhen-1,Se-0,RRS-10,Np-0,Nw-0,Neo-6,NC-6,NFA-8,NFA-10,Nok-3,Na-1,Ms-0,Mnz-0,Mir-0,Mh-0,Mz-0,Lp2-6,Lp2-2,Lm-2,Nc-1,Mc-0,Sei-0,Mv-0,Sg-1,Sorbo,Sp-0,Sq-8,Stw-0,Su-0,Sus-1,Ta-0,Tamm-2,Sf-1,Si-0,Tamm-27,Tha-1,Ti…	old
chr1	12581911	12582918	-	AT1TE41000	Fi-0,In-0,Pla-0,Got-22,Cal-0,Tamm-2,HSm,Old-1,Tamm-27,Gie-0,Hs-0,Dr-0,Benk-1,NFA-10,CIBC-5,Koln,Tha-1,Got-7,Bg-2,Pna-17	Col-0,Ove-0,PHW-2,PHW-34,Per-1,Or-0,Pi-0,Pt-0,Pu2-23,Pog-0,Pu2-7,Pu2-8,Pro-0,Rak-2,Ra-0,Ragl-1,Qar-8a,Rennes-1,Ren-1,Rld-1,RMX-A02,Ren-11,Rd-0,Rou-0,RMX-A180,RRS-7,Sap-0,Rome-1,Seattle-0,Ob-0,Rhen-1,Se-0,RRS-10,Np-0,Nw-0,Neo-6,NC-6,NFA-8,Nok-3,Na-1,Ms-0,Mnz-0,Mir-0,Mh-0,Mz-0,Lp2-6,Lp2-2,Lm-2,Nc-1,Mc-0,LL-0,Sei-0,Mv-0,Sg-1,Litva,Sorbo,Sp-0,Sq-8,Stw-0,Su-0,Sus-1,Ta-0,Sf-1,Si-0,Ting-1,Tol-0,Ts-1,Ts-…	old
chr1	12584274	12584300	+	AT1TE41010	Ema-1	Col-0,Ove-0,PHW-2,PHW-34,Per-1,Or-0,Old-1,Pi-0,Pt-0,Pu2-23,Pla-0,Pog-0,Pu2-7,Pu2-8,Pro-0,Rak-2,Ra-0,Ragl-1,Qar-8a,Rennes-1,Ren-1,Rld-1,RMX-A02,Ren-11,Rd-0,Rou-0,RMX-A180,RRS-7,Sap-0,Rome-1,Seattle-0,Ob-0,Rhen-1,Se-0,RRS-10,Np-0,Nw-0,Neo-6,NC-6,NFA-8,NFA-10,Nok-3,Na-1,Ms-0,Mnz-0,Mir-0,Mh-0,Mz-0,Lp2-6,Lp2-2,Lm-2,Nc-1,Mc-0,LL-0,Sei-0,Mv-0,Sg-1,Litva,Sorbo,Sp-0,Sq-1,Sq-8,Stw-0,Su-0,Sus-1,Ta-0,Tamm-2,…	NA
chr1	12594543	12594591	-	AT1TE41050	Jm-0,Dr-0	Col-0,Ove-0,PHW-2,PHW-34,Per-1,Or-0,Old-1,Pi-0,Pt-0,Pu2-23,Pla-0,Pog-0,Pu2-7,Pu2-8,Pro-0,Rak-2,Ra-0,Ragl-1,Qar-8a,Rennes-1,Ren-1,Rld-1,RMX-A02,Ren-11,Rd-0,Rou-0,RMX-A180,RRS-7,Sap-0,Rome-1,Seattle-0,Ob-0,Rhen-1,Se-0,RRS-10,Np-0,Nw-0,Neo-6,NC-6,NFA-8,NFA-10,Nok-3,Na-1,Ms-0,Mnz-0,Mir-0,Mh-0,Mz-0,Lp2-6,Lp2-2,Lm-2,Nc-1,Mc-0,LL-0,Sei-0,Mv-0,Sg-1,Litva,Sorbo,Sp-0,Sq-1,Sq-8,Stw-0,Su-0,Sus-1,Ta-0,Tamm-2,…	NA
chr1	12612939	12613280	+	AT1TE41120	Bla-1,Sf-1,Ha-0,Sq-1,LL-0,Utrecht,Mc-0,Tha-1,Lan-0	Col-0,Ove-0,PHW-2,PHW-34,Per-1,Or-0,Old-1,Pi-0,Pt-0,Pu2-23,Pla-0,Pog-0,Pu2-7,Pu2-8,Pro-0,Rak-2,Ra-0,Ragl-1,Qar-8a,Rennes-1,Ren-1,Rld-1,RMX-A02,Ren-11,Rd-0,Rou-0,RMX-A180,RRS-7,Sap-0,Rome-1,Seattle-0,Ob-0,Rhen-1,Se-0,RRS-10,Np-0,Nw-0,Neo-6,NC-6,NFA-8,NFA-10,Nok-3,Na-1,Ms-0,Mnz-0,Mir-0,Mh-0,Mz-0,Lp2-6,Lp2-2,Lm-2,Nc-1,Sei-0,Mv-0,Sg-1,Litva,Sorbo,Sp-0,Sq-8,Stw-0,Su-0,Sus-1,Ta-0,Tamm-2,Si-0,Tamm-27,Ti…	young
chr1	12613366	12613422	-	AT1TE41125	Est,Rd-0,Ms-0,Rld-1,Sap-0,Sei-0,Tscha-1	Col-0,Ove-0,PHW-2,PHW-34,Per-1,Or-0,Old-1,Pi-0,Pt-0,Pu2-23,Pla-0,Pog-0,Pu2-7,Pu2-8,Pro-0,Rak-2,Ra-0,Ragl-1,Qar-8a,Rennes-1,Ren-1,RMX-A02,Ren-11,Rou-0,RMX-A180,RRS-7,Rome-1,Seattle-0,Ob-0,Rhen-1,Se-0,RRS-10,Np-0,Nw-0,Neo-6,NC-6,NFA-8,NFA-10,Nok-3,Na-1,Mnz-0,Mir-0,Mh-0,Mz-0,Lp2-6,Lp2-2,Lm-2,Nc-1,Mc-0,LL-0,Mv-0,Sg-1,Litva,Sorbo,Sp-0,Sq-1,Sq-8,Stw-0,Su-0,Sus-1,Ta-0,Tamm-2,Bla-1,Sf-1,Si-0,Tamm-27,Tha-…	young
chr1	12614602	12615151	-	AT1TE41140	Sq-1	Col-0,Ove-0,PHW-2,PHW-34,Per-1,Or-0,Pi-0,Pt-0,Pu2-23,Pla-0,Pog-0,Pu2-7,Pu2-8,Pro-0,Rak-2,Ra-0,Ragl-1,Qar-8a,Rennes-1,Ren-1,Rld-1,RMX-A02,Ren-11,Rd-0,Rou-0,RMX-A180,RRS-7,Sap-0,Rome-1,Seattle-0,Ob-0,Rhen-1,Se-0,RRS-10,Np-0,Nw-0,NC-6,NFA-8,NFA-10,Nok-3,Na-1,Ms-0,Mnz-0,Mir-0,Mh-0,Mz-0,Lp2-6,Lp2-2,Lm-2,Nc-1,LL-0,Sei-0,Mv-0,Sg-1,Litva,Sorbo,Sp-0,Sq-8,Stw-0,Su-0,Sus-1,Ta-0,Bla-1,Si-0,Tamm-27,Ting-1,Tol…	NA
chr1	12619860	12620055	+	AT1TE41175	Co-1,Sorbo	Col-0,Ove-0,PHW-2,PHW-34,Per-1,Or-0,Old-1,Pi-0,Pt-0,Pu2-23,Pla-0,Pog-0,Pu2-7,Pu2-8,Pro-0,Rak-2,Ra-0,Ragl-1,Qar-8a,Rennes-1,Ren-1,Rld-1,RMX-A02,Ren-11,Rd-0,Rou-0,RMX-A180,RRS-7,Sap-0,Rome-1,Seattle-0,Ob-0,Rhen-1,Se-0,RRS-10,Np-0,Nw-0,Neo-6,NC-6,NFA-8,NFA-10,Nok-3,Na-1,Ms-0,Mnz-0,Mir-0,Mh-0,Mz-0,Lp2-6,Lp2-2,Lm-2,Nc-1,Mc-0,LL-0,Sei-0,Mv-0,Sg-1,Litva,Sp-0,Sq-1,Sq-8,Stw-0,Su-0,Sus-1,Ta-0,Tamm-2,Bla-1,…	NA
chr1	12620056	12620343	+	AT1TE41180	Ven-1,Duk,Cerv-1,Chat-1,Hau-0,Fr-2,Kent,Uk-1,Co-1,Ren-11,Nok-3,Uod-7,Wt-5,Utrecht,Da_1_-12,Np-0,Br-0,Bik-1,Appt-1,Koln,Sorbo,Ba-1,Le-0	Col-0,Ove-0,PHW-2,PHW-34,Per-1,Or-0,Old-1,Pi-0,Pt-0,Pu2-23,Pla-0,Pog-0,Pu2-7,Pu2-8,Pro-0,Rak-2,Ra-0,Ragl-1,Qar-8a,Rennes-1,Ren-1,Rld-1,RMX-A02,Rd-0,Rou-0,RMX-A180,RRS-7,Sap-0,Rome-1,Seattle-0,Ob-0,Rhen-1,Se-0,RRS-10,Nw-0,Neo-6,NC-6,NFA-8,NFA-10,Na-1,Ms-0,Mnz-0,Mir-0,Mh-0,Mz-0,Lp2-6,Lp2-2,Lm-2,Nc-1,Mc-0,LL-0,Sei-0,Mv-0,Sg-1,Litva,Sp-0,Sq-1,Sq-8,Stw-0,Su-0,Sus-1,Ta-0,Tamm-2,Bla-1,Sf-1,Si-0,Tamm-27,…	old
chr1	12633186	12633406	+	AT1TE41250	Rou-0,Sg-1,Si-0,Utrecht	Col-0,Ove-0,PHW-2,PHW-34,Per-1,Or-0,Old-1,Pi-0,Pt-0,Pu2-23,Pla-0,Pog-0,Pu2-7,Pu2-8,Pro-0,Rak-2,Ra-0,Ragl-1,Qar-8a,Rennes-1,Ren-1,Rld-1,RMX-A02,Ren-11,Rd-0,RMX-A180,RRS-7,Sap-0,Rome-1,Seattle-0,Ob-0,Rhen-1,Se-0,RRS-10,Np-0,Nw-0,Neo-6,NC-6,NFA-8,NFA-10,Nok-3,Na-1,Ms-0,Mnz-0,Mir-0,Mh-0,Mz-0,Lp2-6,Lp2-2,Lm-2,Nc-1,Mc-0,LL-0,Sei-0,Mv-0,Litva,Sorbo,Sp-0,Sq-1,Sq-8,Stw-0,Su-0,Sus-1,Ta-0,Tamm-2,Bla-1,Sf-1,…	NA
chr1	12640891	12642416	-	AT1TE41280	Uk-1,Ms-0,HSm,Ty-0,Kent,Pt-0,Krot-0,Amel-1,Fi-0,Gre-0,Knox-18,Appt-1,Ei-2,Vind-1,Wa-1,Gel-1,Rak-2,Jl-3,RMX-A180,Wt-5,Ra-0,Li-2:1,Na-1,Gu-0,Lm-2,Tu-0,Mc-0,Gifu-2,Hn-0,Mz-0,Np-0,DraIII-1,Ha-0,NC-6,Bu-0,Qar-8a,Kro-0,Kelsterbach-4,Ba-1,Cnt-1,Anholt-1,Cerv-1,Litva,Kondara,Rome-1,Knox-10,Nw-0,Sorbo,Lan-0,Rd-0,Co-1,Ema-1,Ren-11,Ragl-1,Gie-0,Wil-1,Ann-1,Gr-1,An-1,Sus-1,In-0,Sg-1,Ove-0,Utrecht,Yo-0,Wei-0,…	Col-0,Pog-0,Rennes-1,Ren-1,Rou-0,Seattle-0,Se-0,Neo-6,NFA-8,Nok-3,Mh-0,Si-0,Ts-5,Ven-1,Westkar-4,Wl-0,Zal-1,Bs-1,CIBC-17,Com-1,Chat-1,Di-G,Er-0,Fr-2,HR-10,HR-5,Je-0,Kar-1,Kin-0,La-0,Aa-0,Abd-0,Altai-5	old
chr1	12642435	12642564	-	AT1TE41285	Uk-1,Ms-0,HSm,Ty-0,Kent,Pt-0,Krot-0,Amel-1,Fi-0,Gre-0,Knox-18,Appt-1,Ei-2,Vind-1,Wa-1,Gel-1,Rak-2,Jl-3,RMX-A180,Wt-5,Ra-0,Li-2:1,Na-1,Gu-0,Lm-2,Tu-0,Mc-0,Gifu-2,Hn-0,Mz-0,Np-0,DraIII-1,Ha-0,NC-6,Bu-0,Qar-8a,Kro-0,Kelsterbach-4,Ba-1,Cnt-1,Anholt-1,Cerv-1,Litva,Kondara,Rome-1,Knox-10,Nw-0,Sorbo,Lan-0,Rd-0,Co-1,Ema-1,Ren-11,Ragl-1,Gie-0,Wil-1,Ann-1,Gr-1,An-1,Sus-1,In-0,Sg-1,Ove-0,Utrecht,Yo-0,Wei-0,…	Col-0,PHW-2,Pog-0,Rennes-1,Ren-1,Rou-0,Seattle-0,Se-0,Neo-6,NFA-8,Nok-3,Mh-0,Sp-0,Si-0,Ts-1,Ts-5,Ven-1,Westkar-4,Wl-0,Zal-1,Bs-1,CIBC-17,Com-1,Chat-1,Di-G,Er-0,Fr-2,HR-10,HR-5,Je-0,Kar-1,Kin-0,La-0,Aa-0,Abd-0,Altai-5	old
chr1	12646249	12646503	-	AT1TE41300	Stw-0,Knox-18,DraII-1,En-D,En-2,Le-0,En-1	Col-0,Ove-0,PHW-2,PHW-34,Per-1,Or-0,Old-1,Pi-0,Pt-0,Pu2-23,Pla-0,Pog-0,Pu2-7,Pu2-8,Pro-0,Rak-2,Ra-0,Ragl-1,Qar-8a,Rennes-1,Ren-1,Rld-1,RMX-A02,Ren-11,Rd-0,Rou-0,RMX-A180,RRS-7,Sap-0,Rome-1,Seattle-0,Ob-0,Rhen-1,Se-0,RRS-10,Np-0,Nw-0,Neo-6,NC-6,NFA-8,NFA-10,Nok-3,Na-1,Ms-0,Mnz-0,Mir-0,Mh-0,Mz-0,Lp2-6,Lp2-2,Lm-2,Nc-1,Mc-0,LL-0,Sei-0,Mv-0,Sg-1,Litva,Sorbo,Sp-0,Sq-1,Sq-8,Su-0,Sus-1,Ta-0,Tamm-2,Bla-1,…	young
chr1	12651410	12651914	+	AT1TE41310	HR-10,Pt-0,Gie-0,Amel-1,Gre-0,Appt-1,Knox-10,Mh-0,Nok-3,RMX-A180,Gifu-2,Mz-0,Pog-0,Np-0,Bs-1,Ha-0,Rennes-1,Jm-0,Qar-8a,Kro-0,Cnt-1,Anholt-1,Litva,Rome-1,Lan-0,Rd-0,Co-1,Ema-1,Su-0,Ann-1,Ren-1,Sg-1,Utrecht,Aa-0,Wei-0,Got-7,Si-0,Ove-0,Tamm-27,Rou-0,Koln,Er-0,Dem-4,Ven-1,Ei-2,Chat-1,PHW-2,Fr-2,Bd-0,Tamm-2,Bg-2,RMX-A02,Sq-8,Sq-1,Buckhorn-Pass,Se-0,Vind-1,Tol-0,Ca-0,Gy-0,Ang-0,Kin-0,Abd-0,Alst-1,Kil-0…	Col-0,Per-1,Or-0,Pu2-23,Pla-0,Pu2-7,Pu2-8,Pro-0,Rak-2,Ra-0,Ragl-1,Ren-11,RRS-7,Sap-0,Ob-0,Nw-0,Neo-6,NC-6,NFA-8,Na-1,Ms-0,Lp2-6,Lp2-2,Lm-2,Nc-1,Mc-0,LL-0,Sei-0,Mv-0,Sorbo,Sp-0,Stw-0,Sus-1,Ta-0,Bla-1,Sf-1,Tha-1,Ts-1,Ts-5,Tscha-1,Tu-0,Ty-0,Uk-1,Uod-1,Uod-7,Wa-1,Wc-1,Westkar-4,Wil-1,Ws-2,Wt-5,Zal-1,Zdr-1,Rubezhnoe-1,Bik-1,Bl-1,Bor-4,Boot-1,Bor-1,Bsch-0,Ber,Bu-0,Cerv-1,Cal-0,CIBC-17,Co,Chi-0,Com-1,Cv…	old
chr1	12674460	12684931	-	AT1TE41350	Anholt-1,Ven-1,Hod,Duk,Cerv-1,Kent,Cal-0,Baa-1,LL-0,Bl-1,HR-10,Uod-7,Hau-0,Fr-2,La-0,Bor-4,Bd-0,Bor-1,Pt-0,Gie-0,Bch-1,Tha-1,Np-0,Je-0,Rou-0,In-0,Ko-2,Bla-1,Sq-8,Co-1,Kyoto,En-D,PHW-2,Ren-11,Neo-6,Abd-0,Sus-1,Lp2-6,Pog-0,Gr-1,Sf-1,Gel-1,Pu2-23,Rak-2,Wt-5,Wl-0,Tamm-27,Wil-1,Ren-1,Gy-0,Sg-1,Ove-0,Ang-0,Pla-0,Lm-2,Sorbo,Kb-0,Com-1,Mir-0,Est,Bsch-0,Zal-1,En-1,Et-0,Stw-0,Bs-1,Co,Got-22,Ha-0,Si-0,Kelst…	Col-0,PHW-34,Per-1,Or-0,Old-1,Pi-0,Pu2-7,Pu2-8,Pro-0,Ra-0,Ragl-1,Rld-1,RMX-A02,Rd-0,RMX-A180,RRS-7,Sap-0,Rome-1,Seattle-0,Ob-0,Rhen-1,Se-0,RRS-10,Nw-0,NFA-8,NFA-10,Nok-3,Na-1,Ms-0,Mnz-0,Mh-0,Mz-0,Lp2-2,Nc-1,Mc-0,Sei-0,Mv-0,Litva,Sp-0,Sq-1,Su-0,Ta-0,Tamm-2,Ting-1,Tol-0,Ts-1,Tscha-1,Tul-0,Uk-1,Uod-1,Utrecht,Van-0,Vind-1,Wa-1,Wc-1,Wei-0,Ws-2,Yo-0,Zdr-1,Pna-17,Rubezhnoe-1,Bik-1,Bg-2,Boot-1,Ber,Bu-0,B…	young
chr1	12713446	12713480	+	AT1TE41455	Bu-0,Rubezhnoe-1	Col-0,Ove-0,PHW-2,PHW-34,Per-1,Or-0,Old-1,Pi-0,Pt-0,Pu2-23,Pla-0,Pog-0,Pu2-7,Pu2-8,Pro-0,Rak-2,Ra-0,Ragl-1,Qar-8a,Rennes-1,Ren-1,Rld-1,RMX-A02,Ren-11,Rd-0,Rou-0,RMX-A180,RRS-7,Sap-0,Rome-1,Seattle-0,Ob-0,Rhen-1,Se-0,RRS-10,Np-0,Nw-0,Neo-6,NC-6,NFA-8,NFA-10,Nok-3,Na-1,Ms-0,Mnz-0,Mir-0,Mh-0,Mz-0,Lp2-6,Lp2-2,Lm-2,Nc-1,Mc-0,LL-0,Sei-0,Mv-0,Sg-1,Litva,Sorbo,Sp-0,Sq-1,Sq-8,Stw-0,Su-0,Sus-1,Ta-0,Tamm-2,…	NA
chr1	12713488	12728545	+	AT1TE41460	Bu-0,Rubezhnoe-1	Col-0,Ove-0,PHW-2,PHW-34,Per-1,Or-0,Old-1,Pi-0,Pt-0,Pu2-23,Pla-0,Pog-0,Pu2-7,Pu2-8,Pro-0,Rak-2,Ra-0,Ragl-1,Qar-8a,Rennes-1,Ren-1,Rld-1,RMX-A02,Ren-11,Rd-0,Rou-0,RMX-A180,RRS-7,Sap-0,Rome-1,Seattle-0,Ob-0,Rhen-1,Se-0,RRS-10,Np-0,Nw-0,Neo-6,NC-6,NFA-8,NFA-10,Nok-3,Na-1,Ms-0,Mnz-0,Mir-0,Mh-0,Mz-0,Lp2-6,Lp2-2,Lm-2,Nc-1,Mc-0,LL-0,Sei-0,Mv-0,Sg-1,Litva,Sorbo,Sp-0,Sq-1,Sq-8,Stw-0,Su-0,Sus-1,Ta-0,Tamm-2,…	NA
chr1	12733351	12733441	-	AT1TE41495	Hey-1,Di-G,Dja-1,Kz-9,Kas-2,Kas-1,La-0,Hn-0,Wc-1	Col-0,Ove-0,PHW-2,PHW-34,Per-1,Or-0,Old-1,Pi-0,Pt-0,Pu2-23,Pla-0,Pog-0,Pu2-7,Pu2-8,Pro-0,Rak-2,Ra-0,Ragl-1,Qar-8a,Rennes-1,Ren-1,Rld-1,RMX-A02,Ren-11,Rd-0,Rou-0,RMX-A180,RRS-7,Sap-0,Rome-1,Seattle-0,Ob-0,Rhen-1,Se-0,RRS-10,Np-0,Nw-0,Neo-6,NC-6,NFA-8,NFA-10,Nok-3,Na-1,Ms-0,Mnz-0,Mir-0,Mh-0,Mz-0,Lp2-2,Lm-2,Nc-1,Mc-0,LL-0,Sei-0,Mv-0,Sg-1,Litva,Sorbo,Sp-0,Sq-1,Sq-8,Stw-0,Su-0,Sus-1,Ta-0,Tamm-2,Bla-1,…	young
chr1	12733501	12734177	+	AT1TE41500	Hey-1,Di-G,Dja-1,Kz-9,Kas-2,Kas-1,La-0,Hn-0,Wc-1	Col-0,Ove-0,PHW-2,PHW-34,Per-1,Or-0,Old-1,Pi-0,Pt-0,Pu2-23,Pla-0,Pog-0,Pu2-7,Pu2-8,Pro-0,Rak-2,Ra-0,Ragl-1,Qar-8a,Rennes-1,Ren-1,Rld-1,RMX-A02,Ren-11,Rd-0,Rou-0,RMX-A180,RRS-7,Sap-0,Rome-1,Seattle-0,Ob-0,Rhen-1,Se-0,RRS-10,Np-0,Nw-0,Neo-6,NC-6,NFA-8,NFA-10,Nok-3,Na-1,Ms-0,Mir-0,Mh-0,Mz-0,Lp2-6,Lp2-2,Lm-2,Nc-1,Mc-0,LL-0,Sei-0,Mv-0,Sg-1,Litva,Sorbo,Sp-0,Sq-1,Sq-8,Stw-0,Su-0,Sus-1,Ta-0,Tamm-2,Bla-1,…	young
chr1	12738293	12738312	-	AT1TE41520	Bsch-0,CIBC-17	Col-0,Ove-0,PHW-2,PHW-34,Per-1,Or-0,Old-1,Pi-0,Pt-0,Pu2-23,Pla-0,Pog-0,Pu2-7,Pu2-8,Pro-0,Rak-2,Ra-0,Ragl-1,Qar-8a,Rennes-1,Ren-1,Rld-1,RMX-A02,Ren-11,Rd-0,Rou-0,RMX-A180,RRS-7,Sap-0,Rome-1,Seattle-0,Ob-0,Rhen-1,Se-0,RRS-10,Np-0,Nw-0,Neo-6,NC-6,NFA-8,NFA-10,Nok-3,Na-1,Ms-0,Mnz-0,Mir-0,Mh-0,Mz-0,Lp2-6,Lp2-2,Lm-2,Nc-1,Mc-0,LL-0,Sei-0,Mv-0,Sg-1,Litva,Sorbo,Sp-0,Sq-1,Sq-8,Stw-0,Su-0,Sus-1,Ta-0,Tamm-2,…	NA
chr1	12738313	12740004	-	AT1TE41525	Uk-1,Ms-0,HSm,La-0,Kent,Pt-0,Krot-0,Amel-1,Gre-0,Knox-18,Knox-10,Mh-0,Nok-3,Etna-2,Rak-2,Jl-3,RMX-A180,Wt-5,Ra-0,Na-1,Gu-0,Lm-2,Tu-0,Mc-0,Gifu-2,Hn-0,Mz-0,Bs-1,Com-1,Ha-0,Rennes-1,Ty-0,NC-6,Wc-1,Kro-0,Kelsterbach-4,Ba-1,Yo-0,Litva,Kondara,Rome-1,Nw-0,Sorbo,Rd-0,Ren-11,Seattle-0,Gie-0,Ann-1,Gr-1,An-1,Di-G,Sus-1,Ren-1,In-0,Sg-1,Utrecht,Aa-0,Kb-0,Got-7,Bsch-0,Stw-0,Pla-0,Or-0,Kil-0,Kas-1,Per-1,Kas-2…	Col-0,PHW-2,Old-1,Pog-0,Ragl-1,Qar-8a,Rou-0,Rhen-1,Se-0,Np-0,NFA-8,NFA-10,Mnz-0,Mir-0,Lp2-6,Lp2-2,Sp-0,Si-0,Ting-1,Ts-1,Vind-1,Wa-1,Wei-0,Ws-2,Zdr-1,Rubezhnoe-1,Bl-1,Bg-2,Boot-1,Bor-1,Ber,Bu-0,Cerv-1,Cnt-1,Chi-0,CIBC-5,Co-1,Ei-2,El-0,Ema-1,Es-0,Et-0,Do-0,Fi-0,Fr-2,Got-22,Durh-1,HR-10,Gy-0,HR-5,Je-0,Ko-2,Lan-0,Le-0,Li-2:1,Abd-0,Ag-0,Ak-1,Alst-1,Anholt-1,Anz-0,Bd-0	old
chr1	12739497	12739623	-	AT1TE41530	Uk-1,Ms-0,HSm,La-0,Kent,Pt-0,Krot-0,Amel-1,Gre-0,Knox-18,Knox-10,Mh-0,Nok-3,Etna-2,Rak-2,Jl-3,RMX-A180,Wt-5,Ra-0,Na-1,Gu-0,Lm-2,Tu-0,Mc-0,Gifu-2,Hn-0,Mz-0,Bs-1,Com-1,Ha-0,Rennes-1,Ty-0,NC-6,Wc-1,Kro-0,Kelsterbach-4,Ba-1,Yo-0,Litva,Kondara,Rome-1,Nw-0,Sorbo,Rd-0,Ren-11,Seattle-0,Gie-0,Ann-1,Gr-1,An-1,Di-G,Sus-1,Ren-1,In-0,Sg-1,Utrecht,Aa-0,Kb-0,Got-7,Bsch-0,Stw-0,Pla-0,Or-0,Kil-0,Kas-1,Per-1,Kas-2…	Col-0,PHW-2,Old-1,Pog-0,Ragl-1,Qar-8a,Rou-0,Rhen-1,Np-0,NFA-8,Mir-0,Lp2-6,Lp2-2,Sp-0,Si-0,Ting-1,Ts-1,Vind-1,Wa-1,Wei-0,Ws-2,Zdr-1,Bl-1,Bg-2,Boot-1,Bor-1,Ber,Bu-0,Cerv-1,Cnt-1,Chi-0,CIBC-5,Co-1,Ei-2,El-0,Ema-1,Es-0,Et-0,Fi-0,Fr-2,Got-22,Durh-1,HR-10,Gy-0,HR-5,Je-0,Ko-2,Lan-0,Le-0,Li-2:1,Ag-0,Ak-1,Alst-1,Anholt-1,Anz-0,Bd-0	old
chr1	12751152	12751235	-	AT1TE41560	Ty-0,Est,Pro-0	Col-0,Ove-0,PHW-2,PHW-34,Per-1,Or-0,Old-1,Pi-0,Pt-0,Pu2-23,Pla-0,Pog-0,Pu2-7,Pu2-8,Rak-2,Ra-0,Ragl-1,Qar-8a,Rennes-1,Ren-1,Rld-1,RMX-A02,Ren-11,Rd-0,Rou-0,RMX-A180,RRS-7,Sap-0,Rome-1,Seattle-0,Ob-0,Rhen-1,Se-0,RRS-10,Np-0,Nw-0,Neo-6,NC-6,NFA-8,NFA-10,Nok-3,Na-1,Ms-0,Mnz-0,Mir-0,Mh-0,Mz-0,Lp2-6,Lp2-2,Lm-2,Nc-1,Mc-0,LL-0,Sei-0,Mv-0,Sg-1,Litva,Sp-0,Sq-1,Sq-8,Stw-0,Su-0,Sus-1,Ta-0,Tamm-2,Bla-1,Sf-1,S…	NA
chr1	12751236	12752462	-	AT1TE41565	Ty-0,Est,Pro-0	Col-0,PHW-2,PHW-34,Per-1,Or-0,Old-1,Pi-0,Pt-0,Pu2-23,Pla-0,Pog-0,Pu2-8,Ra-0,Ragl-1,Rennes-1,Rld-1,RMX-A02,Ren-11,Rou-0,RMX-A180,Sap-0,Rome-1,Seattle-0,Ob-0,Rhen-1,Se-0,RRS-10,Np-0,Neo-6,NC-6,NFA-8,Nok-3,Na-1,Mnz-0,Mh-0,Mz-0,Lp2-6,Lm-2,Nc-1,Mc-0,LL-0,Sei-0,Mv-0,Sg-1,Litva,Sp-0,Sq-1,Sq-8,Su-0,Sus-1,Ta-0,Tamm-2,Bla-1,Sf-1,Si-0,Tamm-27,Tha-1,Ting-1,Tol-0,Ts-1,Ts-5,Tscha-1,Tu-0,Tul-0,Uk-1,Uod-7,Utrech…	NA
chr1	12826808	12827497	+	AT1TE41750	Anholt-1,Gre-0,Si-0,Pi-0,Boot-1,Stw-0,En-D,Knox-10,Hod,Mv-0,Tul-0,NC-6,RRS-10,Yo-0,Gifu-2,Buckhorn-Pass,Dem-4,Np-0,Tscha-1,En-1	Col-0,Ove-0,PHW-2,PHW-34,Per-1,Or-0,Old-1,Pt-0,Pu2-23,Pla-0,Pog-0,Pu2-7,Pro-0,Rak-2,Ragl-1,Qar-8a,Rennes-1,Ren-1,Rld-1,RMX-A02,Ren-11,Rd-0,Rou-0,RMX-A180,RRS-7,Sap-0,Rome-1,Seattle-0,Ob-0,Rhen-1,Se-0,Nw-0,Neo-6,NFA-8,NFA-10,Nok-3,Na-1,Ms-0,Mnz-0,Mir-0,Mh-0,Mz-0,Lp2-6,Lp2-2,Lm-2,Nc-1,Mc-0,LL-0,Sei-0,Sg-1,Litva,Sorbo,Sp-0,Sq-1,Sq-8,Su-0,Sus-1,Ta-0,Tamm-2,Bla-1,Sf-1,Tamm-27,Tha-1,Ting-1,Ts-1,Ts-5,Tu…	young
chr1	12827556	12827673	-	AT1TE41755	Anholt-1,Gre-0,Si-0,Pi-0,Boot-1,Stw-0,En-D,Knox-10,Hod,Mv-0,Tul-0,NC-6,RRS-10,Yo-0,Gifu-2,Buckhorn-Pass,Dem-4,Np-0,Tscha-1,En-1	Col-0,Ove-0,PHW-2,PHW-34,Per-1,Or-0,Old-1,Pt-0,Pu2-23,Pla-0,Pog-0,Pu2-7,Pu2-8,Pro-0,Rak-2,Ra-0,Ragl-1,Qar-8a,Rennes-1,Ren-1,Rld-1,RMX-A02,Ren-11,Rd-0,Rou-0,RMX-A180,RRS-7,Sap-0,Rome-1,Seattle-0,Ob-0,Rhen-1,Se-0,Nw-0,Neo-6,NFA-8,NFA-10,Nok-3,Na-1,Ms-0,Mnz-0,Mir-0,Mh-0,Mz-0,Lp2-6,Lp2-2,Lm-2,Nc-1,Mc-0,LL-0,Sei-0,Sg-1,Litva,Sorbo,Sp-0,Sq-1,Sq-8,Su-0,Sus-1,Ta-0,Tamm-2,Bla-1,Sf-1,Tamm-27,Tha-1,Ting-1,T…	young
chr1	12830297	12830336	-	AT1TE41760	Hod,Nw-0,Gre-0,En-D,Knox-10,Su-0,RRS-10,Yo-0,Buckhorn-Pass,Pi-0,In-0,Aa-0,Gifu-2,Np-0,En-1,Si-0,Ove-0,Boot-1,Tul-0,Mv-0,NC-6,Wc-1,Seattle-0,Wl-0,Dem-4,Tscha-1	Col-0,PHW-2,PHW-34,Per-1,Or-0,Old-1,Pt-0,Pu2-23,Pla-0,Pog-0,Pu2-7,Pu2-8,Pro-0,Rak-2,Ra-0,Ragl-1,Qar-8a,Rennes-1,Ren-1,Rld-1,RMX-A02,Ren-11,Rd-0,Rou-0,RMX-A180,RRS-7,Sap-0,Rome-1,Ob-0,Rhen-1,Se-0,Neo-6,NFA-8,NFA-10,Nok-3,Na-1,Ms-0,Mnz-0,Mir-0,Mh-0,Mz-0,Lp2-6,Lp2-2,Lm-2,Nc-1,Mc-0,LL-0,Sei-0,Sg-1,Litva,Sorbo,Sp-0,Sq-1,Sq-8,Stw-0,Sus-1,Ta-0,Tamm-2,Bla-1,Sf-1,Tamm-27,Tha-1,Ting-1,Tol-0,Ts-1,Ts-5,Tu-0,…	young
chr1	12830337	12832135	-	AT1TE41765	In-0,Ove-0,Wc-1,En-D,Su-0,Seattle-0,Aa-0,Wl-0,Nw-0,Np-0,En-1	Col-0,PHW-2,PHW-34,Per-1,Old-1,Pi-0,Pt-0,Pu2-23,Pla-0,Pu2-7,Pu2-8,Pro-0,Rak-2,Ra-0,Qar-8a,Rennes-1,Ren-1,Rld-1,RMX-A02,Ren-11,Rd-0,Rou-0,RMX-A180,RRS-7,Rome-1,Rhen-1,RRS-10,Neo-6,NC-6,NFA-8,NFA-10,Nok-3,Na-1,Ms-0,Mnz-0,Mir-0,Mz-0,Lp2-6,Lp2-2,Nc-1,Mc-0,LL-0,Sei-0,Mv-0,Sg-1,Sorbo,Sp-0,Sq-1,Stw-0,Sus-1,Tamm-2,Bla-1,Sf-1,Si-0,Tamm-27,Tha-1,Ting-1,Tol-0,Ts-5,Tscha-1,Tu-0,Tul-0,Ty-0,Uk-1,Uod-1,Uod-7,Ut…	young
chr1	12840228	12841118	-	AT1TE41790	Db-1,Hod,Ge-0,Cvi-0,Pu2-23,HR-10,Ty-0,Bd-0,Kent,Bg-2,Amel-1,Wc-1,Lan-0,Je-0,In-0,Sq-8,Cal-0,Co-1,Ema-1,Sq-1,Ei-2,Su-0,Nok-3,Do-0,Pog-0,Vind-1,Dra-0,Di-G,Uod-1,Ren-1,An-1,Ra-0,Lisse,Gy-0,Sg-1,Kro-0,Ang-0,Lm-2,CIBC-5,Tu-0,Nc-1,Com-1,Mz-0,Da_1_-12,Abd-0,Bs-1,Co,Br-0,Boot-1,Bik-1,Per-1,Chi-0,Van-0,Bu-0,Pu2-8,CIBC-17,Rennes-1,Koln,Utrecht,Er-0,Pu2-7	Col-0,PHW-2,PHW-34,Or-0,Old-1,Pt-0,Pla-0,Rak-2,Ragl-1,Qar-8a,Rld-1,RMX-A02,Ren-11,Rd-0,Rou-0,RMX-A180,RRS-7,Sap-0,Rome-1,Seattle-0,Ob-0,Rhen-1,Se-0,RRS-10,Np-0,Nw-0,Neo-6,NC-6,NFA-8,NFA-10,Na-1,Mnz-0,Mir-0,Lp2-6,Lp2-2,Mc-0,LL-0,Sei-0,Mv-0,Litva,Sorbo,Sp-0,Stw-0,Sus-1,Ta-0,Tamm-2,Bla-1,Sf-1,Si-0,Tha-1,Ting-1,Tol-0,Ts-1,Ts-5,Tscha-1,Tul-0,Uk-1,Uod-7,Ven-1,Wa-1,Wei-0,Westkar-4,Wil-1,Wl-0,Ws-2,Wt-5,Y…	young
chr1	12845933	12845959	+	AT1TE41810	Co-1	Col-0,Ove-0,PHW-2,PHW-34,Per-1,Or-0,Old-1,Pi-0,Pt-0,Pu2-23,Pla-0,Pog-0,Pu2-7,Pu2-8,Pro-0,Rak-2,Ra-0,Ragl-1,Qar-8a,Rennes-1,Ren-1,Rld-1,RMX-A02,Ren-11,Rd-0,Rou-0,RMX-A180,RRS-7,Sap-0,Rome-1,Seattle-0,Ob-0,Rhen-1,Se-0,RRS-10,Np-0,Nw-0,Neo-6,NC-6,NFA-8,NFA-10,Nok-3,Na-1,Ms-0,Mnz-0,Mir-0,Mh-0,Mz-0,Lp2-6,Lp2-2,Lm-2,Nc-1,Mc-0,LL-0,Sei-0,Mv-0,Sg-1,Litva,Sorbo,Sp-0,Sq-1,Sq-8,Stw-0,Su-0,Sus-1,Ta-0,Tamm-2,…	NA
chr1	12853971	12854294	-	AT1TE41830	Ms-0,HSm,Ber,Kent,Pt-0,Krot-0,Amel-1,Fi-0,Gre-0,Knox-18,Yo-0,Ei-2,Nok-3,Etna-2,Jl-3,RMX-A180,Wt-5,Na-1,Gu-0,Lm-2,Tu-0,Mc-0,Gifu-2,Mz-0,Bs-1,Com-1,Rennes-1,NC-6,Bu-0,Qar-8a,Kro-0,Ba-1,Cnt-1,Cerv-1,Zdr-1,Knox-10,Nw-0,Lan-0,Rd-0,Co-1,Ema-1,Ren-11,Ragl-1,Gie-0,Gr-1,Rhen-1,Di-G,Ren-1,In-0,Aa-0,Kb-0,Got-7,Bsch-0,Stw-0,Si-0,Ove-0,Boot-1,Per-1,Er-0,Dem-4,Ven-1,Duk,Chat-1,PHW-2,Bl-1,Fr-2,Ge-0,Bd-0,Tamm-2,…	Col-0,Or-0,Old-1,Pu2-23,Pla-0,Pu2-7,Pu2-8,Rak-2,Rld-1,Rou-0,Sap-0,Rome-1,Seattle-0,Np-0,NFA-8,Mir-0,Mh-0,Lp2-6,Lp2-2,Sei-0,Litva,Sp-0,Sus-1,Tha-1,Ts-5,Tscha-1,Ty-0,Uod-1,Utrecht,Wa-1,Rubezhnoe-1,Bik-1,Br-0,Ca-0,Co,Chi-0,El-0,Dja-1,Et-0,Do-0,Gel-1,Ha-0,Hey-1,Ga-0,Hn-0,HR-10,Jm-0,Kas-1,Kas-2,Kil-0,Ko-2,Kondara,Kyoto,Kz-9,La-0,Le-0,Li-2:1,Abd-0,Ag-0,Alst-1,An-1,Anholt-1,Ann-1,Baa-1	mid
chr1	12854295	12854914	+	AT1TE41835	Ms-0,HSm,Ber,Kent,Pt-0,Krot-0,Amel-1,Fi-0,Gre-0,Knox-18,Yo-0,Ei-2,Nok-3,Etna-2,Jl-3,RMX-A180,Wt-5,Na-1,Gu-0,Lm-2,Tu-0,Mc-0,Gifu-2,Mz-0,Bs-1,Com-1,Rennes-1,NC-6,HR-5,Qar-8a,Kro-0,Ba-1,Cnt-1,Cerv-1,Zdr-1,Knox-10,Nw-0,Lan-0,Bu-0,Rd-0,Co-1,Ema-1,Ren-11,Ragl-1,Gie-0,Gr-1,Rhen-1,Di-G,Ren-1,In-0,Aa-0,Kb-0,Got-7,Bsch-0,Stw-0,Si-0,Ove-0,Boot-1,Per-1,Er-0,Dem-4,Ven-1,Duk,Chat-1,PHW-2,Bl-1,Fr-2,Ge-0,Bd-0,Ta…	Col-0,Old-1,Pla-0,Pu2-7,Pu2-8,Rak-2,Rld-1,Rou-0,Rome-1,Seattle-0,Se-0,Np-0,NFA-8,Mir-0,Mh-0,Lp2-2,Sei-0,Litva,Sp-0,Sus-1,Ts-1,Ts-5,Tscha-1,Ty-0,Uod-1,Wa-1,Wei-0,Rubezhnoe-1,Bik-1,Br-0,Ca-0,Chi-0,El-0,Dja-1,Et-0,Do-0,Gel-1,Ha-0,Hey-1,Hn-0,HR-10,Kas-1,Kas-2,Kil-0,Ko-2,Koln,Kondara,Kyoto,Kz-9,La-0,Li-2:1,Abd-0,Ag-0,Alst-1,Anholt-1,Baa-1	mid
chr1	12854915	12854952	-	AT1TE41840	Ms-0,HSm,Ber,Kent,Pt-0,Krot-0,Amel-1,Fi-0,Gre-0,Knox-18,Yo-0,Ei-2,Nok-3,Etna-2,Jl-3,RMX-A180,Wt-5,Na-1,Gu-0,Lm-2,Tu-0,Mc-0,Gifu-2,Mz-0,Bs-1,Com-1,Rennes-1,NC-6,HR-5,Qar-8a,Kro-0,Ba-1,Cnt-1,Cerv-1,Zdr-1,Knox-10,Nw-0,Lan-0,Bu-0,Rd-0,Co-1,Ema-1,Ren-11,Ragl-1,Gie-0,Gr-1,Rhen-1,Di-G,Ren-1,In-0,Aa-0,Kb-0,Got-7,Bsch-0,Stw-0,Si-0,Ove-0,Boot-1,Per-1,Er-0,Dem-4,Ven-1,Duk,Chat-1,PHW-2,Bl-1,Fr-2,Ge-0,Bd-0,Ta…	Col-0,Or-0,Old-1,Pu2-23,Pla-0,Pu2-7,Pu2-8,Rak-2,Ra-0,Rld-1,Rou-0,Sap-0,Rome-1,Seattle-0,Se-0,Np-0,NFA-8,Mir-0,Mh-0,Lp2-6,Lp2-2,Sei-0,Sg-1,Litva,Sp-0,Su-0,Sus-1,Tha-1,Ts-5,Tscha-1,Ty-0,Uk-1,Uod-1,Utrecht,Wa-1,Wei-0,Rubezhnoe-1,Bik-1,Br-0,Ca-0,Co,Chi-0,El-0,Dja-1,Et-0,Do-0,Gel-1,Ha-0,Hey-1,Hn-0,HR-10,Kas-1,Kas-2,Kelsterbach-4,Kil-0,Ko-2,Koln,Kondara,Kyoto,Kz-9,La-0,Le-0,Li-2:1,Abd-0,Ag-0,Ak-1,Alst-…	mid
chr1	12854953	12855065	-	AT1TE41845	Ms-0,HSm,Ber,Kent,Pt-0,Krot-0,Amel-1,Fi-0,Gre-0,Knox-18,Yo-0,Ei-2,Nok-3,Etna-2,Jl-3,RMX-A180,Wt-5,Na-1,Gu-0,Lm-2,Tu-0,Mc-0,Gifu-2,Mz-0,Bs-1,Com-1,Rennes-1,NC-6,HR-5,Qar-8a,Kro-0,Ba-1,Cnt-1,Cerv-1,Zdr-1,Knox-10,Nw-0,Lan-0,Bu-0,Rd-0,Co-1,Ema-1,Ren-11,Ragl-1,Gie-0,Gr-1,Rhen-1,Di-G,Ren-1,In-0,Aa-0,Kb-0,Got-7,Bsch-0,Stw-0,Si-0,Ove-0,Boot-1,Per-1,Er-0,Dem-4,Ven-1,Duk,Chat-1,PHW-2,Bl-1,Fr-2,Ge-0,Bd-0,Ta…	Col-0,Or-0,Old-1,Pu2-23,Pla-0,Pu2-7,Pu2-8,Rak-2,Ra-0,Rld-1,Rou-0,Sap-0,Rome-1,Seattle-0,Se-0,Np-0,NFA-8,Mir-0,Mh-0,Lp2-6,Lp2-2,Sei-0,Litva,Sp-0,Su-0,Sus-1,Tha-1,Ts-5,Tscha-1,Ty-0,Uk-1,Uod-1,Utrecht,Wa-1,Wei-0,Rubezhnoe-1,Bik-1,Ca-0,Chi-0,El-0,Dja-1,Et-0,Do-0,Gel-1,Ha-0,Hey-1,Ga-0,Hn-0,HR-10,Kas-1,Kas-2,Kelsterbach-4,Kil-0,Ko-2,Koln,Kondara,Kz-9,La-0,Li-2:1,Abd-0,Ag-0,Ak-1,Alst-1,An-1,Anholt-1,Ann…	mid
chr1	12855066	12856081	-	AT1TE41850	Ms-0,HSm,Ber,Kent,Pt-0,Krot-0,Amel-1,Fi-0,Gre-0,Knox-18,Yo-0,Ei-2,Nok-3,Etna-2,Jl-3,RMX-A180,Wt-5,Na-1,Gu-0,Lm-2,Tu-0,Mc-0,Gifu-2,Mz-0,Bs-1,Com-1,Rennes-1,NC-6,HR-5,Qar-8a,Kro-0,Ba-1,Cnt-1,Cerv-1,Zdr-1,Knox-10,Nw-0,Lan-0,Bu-0,Rd-0,Co-1,Ema-1,Ren-11,Ragl-1,Gie-0,Gr-1,Rhen-1,Di-G,Ren-1,In-0,Aa-0,Kb-0,Got-7,Bsch-0,Stw-0,Si-0,Ove-0,Boot-1,Per-1,Er-0,Dem-4,Ven-1,Duk,Chat-1,PHW-2,Bl-1,Fr-2,Ge-0,Bd-0,Ta…	Col-0,Old-1,Pu2-23,Pla-0,Pu2-7,Rak-2,Rld-1,Rou-0,Rome-1,Seattle-0,Np-0,NFA-8,Mir-0,Mh-0,Lp2-6,Lp2-2,Sei-0,Litva,Su-0,Sus-1,Tha-1,Ts-5,Tscha-1,Ty-0,Uod-1,Utrecht,Wa-1,Rubezhnoe-1,Bik-1,Br-0,Ca-0,Co,Chi-0,El-0,Dja-1,Et-0,Do-0,Gel-1,Ha-0,Hey-1,Ga-0,Hn-0,HR-10,Kas-1,Kas-2,Kil-0,Ko-2,Koln,Kondara,Kyoto,Kz-9,La-0,Li-2:1,Abd-0,Ag-0,Ak-1,Alst-1,An-1,Anholt-1,Ann-1,Baa-1	mid
chr1	12856082	12856105	+	AT1TE41855	Co,Sf-1,Cvi-0,Jm-0,Kz-9,Rome-1,Su-0	Col-0,Ove-0,PHW-2,PHW-34,Per-1,Or-0,Old-1,Pi-0,Pt-0,Pu2-23,Pla-0,Pog-0,Pu2-7,Pu2-8,Pro-0,Rak-2,Ra-0,Ragl-1,Qar-8a,Rennes-1,Ren-1,Rld-1,RMX-A02,Ren-11,Rd-0,Rou-0,RMX-A180,RRS-7,Sap-0,Seattle-0,Ob-0,Rhen-1,Se-0,RRS-10,Np-0,Nw-0,Neo-6,NC-6,NFA-8,NFA-10,Nok-3,Na-1,Ms-0,Mnz-0,Mir-0,Mh-0,Mz-0,Lp2-6,Lp2-2,Lm-2,Nc-1,Mc-0,LL-0,Sei-0,Mv-0,Sg-1,Litva,Sorbo,Sp-0,Sq-1,Sq-8,Stw-0,Sus-1,Ta-0,Tamm-2,Bla-1,Si-0,T…	NA
chr1	12856202	12862061	-	AT1TE41860	Cvi-0	Col-0,Ove-0,PHW-2,PHW-34,Per-1,Or-0,Old-1,Pi-0,Pt-0,Pu2-23,Pla-0,Pog-0,Pu2-7,Pu2-8,Pro-0,Rak-2,Ra-0,Ragl-1,Qar-8a,Rennes-1,Ren-1,Rld-1,RMX-A02,Ren-11,Rd-0,Rou-0,RMX-A180,RRS-7,Sap-0,Rome-1,Seattle-0,Ob-0,Rhen-1,Se-0,RRS-10,Nw-0,Neo-6,NC-6,NFA-8,NFA-10,Nok-3,Na-1,Ms-0,Mnz-0,Mir-0,Mh-0,Mz-0,Lp2-6,Lp2-2,Lm-2,Nc-1,Mc-0,LL-0,Sei-0,Mv-0,Sg-1,Litva,Sorbo,Sp-0,Sq-1,Sq-8,Stw-0,Su-0,Sus-1,Ta-0,Tamm-2,Bla-1…	NA
chr1	12866864	12867037	-	AT1TE41880	Hey-1,Co,Sf-1,Dja-1,Kas-2,Ra-0,Su-0,Np-0,Jm-0,Rome-1,Kas-1,Tscha-1,Se-0	Col-0,Ove-0,PHW-2,PHW-34,Per-1,Or-0,Old-1,Pi-0,Pt-0,Pu2-23,Pla-0,Pog-0,Pu2-7,Pu2-8,Pro-0,Rak-2,Ragl-1,Qar-8a,Rennes-1,Ren-1,Rld-1,RMX-A02,Ren-11,Rd-0,Rou-0,RMX-A180,RRS-7,Sap-0,Seattle-0,Ob-0,Rhen-1,RRS-10,Nw-0,Neo-6,NC-6,NFA-8,NFA-10,Nok-3,Na-1,Ms-0,Mnz-0,Mir-0,Mh-0,Mz-0,Lp2-6,Lp2-2,Lm-2,Nc-1,Mc-0,LL-0,Sei-0,Mv-0,Sg-1,Litva,Sorbo,Sp-0,Sq-1,Sq-8,Stw-0,Sus-1,Ta-0,Tamm-2,Bla-1,Si-0,Tamm-27,Tha-1,Ti…	old
chr1	12894688	12895316	+	AT1TE41980	Hh-0,Tamm-27,Hs-0,Benk-1,Pt-0,Tamm-2,Got-7,Pna-17	Col-0,Ove-0,PHW-2,PHW-34,Per-1,Or-0,Old-1,Pi-0,Pu2-23,Pla-0,Pog-0,Pu2-7,Pu2-8,Pro-0,Rak-2,Ra-0,Ragl-1,Qar-8a,Rennes-1,Ren-1,Rld-1,RMX-A02,Ren-11,Rd-0,Rou-0,RMX-A180,RRS-7,Sap-0,Rome-1,Seattle-0,Ob-0,Rhen-1,Se-0,RRS-10,Np-0,Nw-0,Neo-6,NC-6,NFA-8,NFA-10,Nok-3,Na-1,Ms-0,Mnz-0,Mir-0,Mh-0,Mz-0,Lp2-6,Lp2-2,Lm-2,Nc-1,Mc-0,LL-0,Sei-0,Mv-0,Sg-1,Litva,Sorbo,Sp-0,Sq-1,Sq-8,Stw-0,Su-0,Sus-1,Ta-0,Bla-1,Sf-1,S…	young
chr1	12894922	12895203	-	AT1TE41985	Hh-0,Tamm-27,Hs-0,Benk-1,Pt-0,Tamm-2,Got-7,Pna-17	Col-0,Ove-0,PHW-2,PHW-34,Per-1,Or-0,Old-1,Pi-0,Pu2-23,Pla-0,Pog-0,Pu2-7,Pu2-8,Pro-0,Rak-2,Ra-0,Ragl-1,Qar-8a,Rennes-1,Ren-1,Rld-1,RMX-A02,Ren-11,Rd-0,Rou-0,RMX-A180,RRS-7,Sap-0,Rome-1,Seattle-0,Ob-0,Rhen-1,Se-0,RRS-10,Np-0,Nw-0,Neo-6,NC-6,NFA-8,NFA-10,Nok-3,Na-1,Ms-0,Mnz-0,Mir-0,Mh-0,Mz-0,Lp2-6,Lp2-2,Lm-2,Nc-1,Mc-0,LL-0,Sei-0,Mv-0,Sg-1,Litva,Sorbo,Sp-0,Sq-1,Sq-8,Stw-0,Su-0,Sus-1,Ta-0,Bla-1,Sf-1,S…	young
chr1	12895204	12895269	+	AT1TE41990	Hh-0,Tamm-27,Hs-0,Benk-1,Pt-0,Tamm-2,Got-7,Pna-17	Col-0,Ove-0,PHW-2,PHW-34,Per-1,Or-0,Old-1,Pi-0,Pu2-23,Pla-0,Pog-0,Pu2-7,Pu2-8,Pro-0,Rak-2,Ragl-1,Qar-8a,Rennes-1,Ren-1,Rld-1,RMX-A02,Ren-11,Rd-0,Rou-0,RMX-A180,RRS-7,Sap-0,Rome-1,Seattle-0,Ob-0,Rhen-1,Se-0,RRS-10,Np-0,Nw-0,Neo-6,NC-6,NFA-8,NFA-10,Nok-3,Na-1,Ms-0,Mnz-0,Mir-0,Mh-0,Mz-0,Lp2-6,Lp2-2,Lm-2,Nc-1,Mc-0,LL-0,Sei-0,Mv-0,Sg-1,Litva,Sorbo,Sp-0,Sq-1,Sq-8,Stw-0,Su-0,Sus-1,Ta-0,Bla-1,Sf-1,Si-0,T…	young
chr1	12895317	12896538	-	AT1TE41995	HSm,La-0,Pt-0,Krot-0,Amel-1,In-0,Knox-18,Mh-0,Wa-1,Etna-2,Rak-2,Li-2:1,Gu-0,Lm-2,Tu-0,Mc-0,Ha-0,Ty-0,Qar-8a,Kro-0,Le-0,Kondara,Co-1,Ren-11,Ann-1,Gr-1,Wil-1,Di-G,Sus-1,Got-7,Pla-0,Or-0,Ove-0,Kas-1,Tamm-27,Kas-2,Chi-0,Pu2-8,El-0,Pu2-7,Duk,Fr-2,Bd-0,Tamm-2,Ta-0,Je-0,Sq-8,En-2,Sq-1,Dra-0,Lisse,Ang-0,Si-0,Tha-1,Hey-1,Wc-1,Bik-1,CIBC-17,Sei-0,Hod,Baa-1,LL-0,Uod-7,Bor-4,Bor-1,Pna-17,Ko-2,Kyoto,Pro-0,Old…	Col-0,PHW-2,Per-1,Pog-0,Ragl-1,Rennes-1,Ren-1,Rld-1,RMX-A02,Rd-0,Rou-0,RMX-A180,RRS-7,Sap-0,Rome-1,Seattle-0,Ob-0,Rhen-1,RRS-10,Np-0,Nw-0,Neo-6,NC-6,NFA-8,NFA-10,Nok-3,Na-1,Ms-0,Mnz-0,Mz-0,Nc-1,Mv-0,Sg-1,Litva,Sp-0,Stw-0,Su-0,Bla-1,Sf-1,Ting-1,Tol-0,Ts-1,Ts-5,Tscha-1,Tul-0,Uk-1,Uod-1,Utrecht,Ven-1,Vind-1,Wei-0,Westkar-4,Wl-0,Ws-2,Wt-5,Yo-0,Zal-1,Zdr-1,Rubezhnoe-1,Bl-1,Bg-2,Boot-1,Bsch-0,Ber,Bs-1,…	old
chr1	12900121	12900445	+	AT1TE42030	Fr-2,Pro-0	Col-0,Ove-0,PHW-2,PHW-34,Per-1,Or-0,Old-1,Pi-0,Pt-0,Pu2-23,Pla-0,Pog-0,Pu2-7,Pu2-8,Rak-2,Ra-0,Ragl-1,Qar-8a,Rennes-1,Ren-1,Rld-1,RMX-A02,Ren-11,Rd-0,Rou-0,RMX-A180,RRS-7,Sap-0,Rome-1,Seattle-0,Ob-0,Rhen-1,Se-0,RRS-10,Np-0,Nw-0,Neo-6,NC-6,NFA-8,NFA-10,Nok-3,Na-1,Ms-0,Mnz-0,Mir-0,Mh-0,Mz-0,Lp2-6,Lp2-2,Lm-2,Nc-1,Mc-0,LL-0,Sei-0,Mv-0,Sg-1,Litva,Sorbo,Sp-0,Sq-1,Sq-8,Stw-0,Su-0,Sus-1,Ta-0,Tamm-2,Bla-1,…	NA
chr1	12906168	12906289	+	AT1TE42070	Db-1,Ren-1,Pu2-7,Cvi-0,Baa-1,HSm,Ty-0,Su-0,Ema-1,Lan-0,Cal-0,Ga-0,Bg-2,Ei-2,Gie-0,Sei-0,Westkar-4,Sus-1,Vind-1,Pro-0,Do-0,Sap-0,Etna-2,Ms-0,Kar-1,Pi-0,Rennes-1,Kz-9,Rhen-1,Ra-0,Gy-0,Gu-0,CIBC-5,Mc-0,Tha-1,NFA-8,Rome-1,Sorbo,DraIII-1,Alst-1,PHW-34,Co,Sf-1,HR-5,Bik-1,Per-1,Pu2-8,Le-0,Kyoto,Durh-1,DraII-1,Cnt-1	Col-0,Ove-0,PHW-2,Or-0,Old-1,Pt-0,Pu2-23,Pla-0,Pog-0,Rak-2,Ragl-1,Qar-8a,Rld-1,RMX-A02,Ren-11,Rd-0,Rou-0,RMX-A180,RRS-7,Seattle-0,Ob-0,Se-0,RRS-10,Np-0,Nw-0,Neo-6,NC-6,NFA-10,Nok-3,Na-1,Mnz-0,Mir-0,Mh-0,Mz-0,Lp2-6,Lp2-2,Lm-2,Nc-1,LL-0,Mv-0,Sg-1,Litva,Sp-0,Sq-1,Sq-8,Stw-0,Ta-0,Tamm-2,Bla-1,Si-0,Tamm-27,Ting-1,Tol-0,Ts-1,Ts-5,Tscha-1,Tu-0,Tul-0,Uk-1,Uod-1,Uod-7,Utrecht,Van-0,Ven-1,Wa-1,Wc-1,Wei-0,W…	old
chr1	12906537	12906564	+	AT1TE42075	Db-1,Ren-1,Pu2-7,Cvi-0,Baa-1,HSm,Ty-0,Su-0,Ema-1,Lan-0,Cal-0,Ga-0,Bg-2,Ei-2,Ren-11,Gie-0,Sei-0,Westkar-4,Sus-1,Vind-1,Pro-0,Do-0,Sap-0,Etna-2,Ms-0,Kar-1,Pi-0,Rennes-1,Kz-9,Rhen-1,Ra-0,Gy-0,Gu-0,Lm-2,CIBC-5,Mc-0,Tha-1,NFA-8,Rome-1,Sorbo,DraIII-1,Alst-1,PHW-34,Co,Sf-1,HR-5,Bik-1,Per-1,Pu2-8,Le-0,Kyoto,Durh-1,DraII-1,Cnt-1	Col-0,Ove-0,PHW-2,Or-0,Old-1,Pt-0,Pu2-23,Pla-0,Pog-0,Rak-2,Ragl-1,Qar-8a,Rld-1,RMX-A02,Rd-0,Rou-0,RMX-A180,RRS-7,Seattle-0,Ob-0,Se-0,RRS-10,Np-0,Nw-0,Neo-6,NC-6,NFA-10,Nok-3,Na-1,Mnz-0,Mir-0,Mh-0,Mz-0,Lp2-6,Lp2-2,Nc-1,LL-0,Mv-0,Sg-1,Litva,Sp-0,Sq-1,Sq-8,Stw-0,Ta-0,Tamm-2,Bla-1,Si-0,Tamm-27,Ting-1,Tol-0,Ts-1,Ts-5,Tscha-1,Tu-0,Tul-0,Uk-1,Uod-1,Uod-7,Utrecht,Van-0,Ven-1,Wa-1,Wc-1,Wei-0,Wil-1,Wl-0,Ws…	old
chr1	12906565	12907856	+	AT1TE42080	Db-1,Ren-1,Pu2-7,Cvi-0,Baa-1,HSm,Ty-0,Su-0,Ema-1,Lan-0,Cal-0,Ga-0,Bg-2,Ei-2,Gie-0,Sei-0,Westkar-4,Sus-1,Vind-1,Pro-0,Do-0,Sap-0,Etna-2,Ms-0,Kar-1,Pi-0,Rennes-1,Kz-9,Rhen-1,Ra-0,Gy-0,Gu-0,CIBC-5,Mc-0,Tha-1,NFA-8,Rome-1,Sorbo,DraIII-1,Alst-1,PHW-34,Co,Sf-1,HR-5,Bik-1,Per-1,Pu2-8,Le-0,Kyoto,Durh-1,DraII-1,Cnt-1	Col-0,Ove-0,PHW-2,Or-0,Pt-0,Pu2-23,Pla-0,Pog-0,Ragl-1,Qar-8a,Rld-1,RMX-A02,Ren-11,Rd-0,Rou-0,RMX-A180,RRS-7,Seattle-0,Ob-0,Se-0,RRS-10,Np-0,Nw-0,Neo-6,NC-6,NFA-10,Nok-3,Na-1,Mnz-0,Mir-0,Mh-0,Mz-0,Lp2-6,Lp2-2,Lm-2,Nc-1,LL-0,Mv-0,Sg-1,Sp-0,Sq-1,Sq-8,Stw-0,Ta-0,Bla-1,Si-0,Tamm-27,Ting-1,Tol-0,Ts-1,Ts-5,Tscha-1,Tu-0,Tul-0,Uk-1,Uod-1,Uod-7,Utrecht,Ven-1,Wa-1,Wc-1,Wei-0,Wil-1,Wl-0,Ws-2,Wt-5,Yo-0,Zdr-1,…	old
chr1	12938809	12938971	+	AT1TE42195	Boot-1	Col-0,Ove-0,PHW-2,PHW-34,Per-1,Or-0,Old-1,Pi-0,Pt-0,Pu2-23,Pla-0,Pog-0,Pu2-7,Pu2-8,Pro-0,Rak-2,Ra-0,Ragl-1,Qar-8a,Rennes-1,Ren-1,Rld-1,RMX-A02,Ren-11,Rd-0,Rou-0,RMX-A180,RRS-7,Sap-0,Rome-1,Seattle-0,Ob-0,Rhen-1,Se-0,RRS-10,Np-0,Nw-0,Neo-6,NC-6,NFA-8,NFA-10,Nok-3,Na-1,Ms-0,Mnz-0,Mir-0,Mh-0,Mz-0,Lp2-6,Lp2-2,Lm-2,Nc-1,Mc-0,LL-0,Sei-0,Mv-0,Sg-1,Litva,Sorbo,Sp-0,Sq-1,Sq-8,Stw-0,Su-0,Sus-1,Ta-0,Tamm-2,…	NA
chr1	12942825	12947010	+	AT1TE42210	Uk-1,Ms-0,HSm,La-0,Kent,Krot-0,Amel-1,Fi-0,Gre-0,Ei-2,Mh-0,Vind-1,Wa-1,Gel-1,Rak-2,Jl-3,RMX-A180,Wt-5,Li-2:1,Tu-0,Gifu-2,Mz-0,Np-0,Com-1,DraIII-1,Ha-0,Rennes-1,Ty-0,NC-6,Jm-0,Qar-8a,Kro-0,Kelsterbach-4,Ba-1,Cnt-1,Cerv-1,Su-0,Rome-1,Knox-10,Nw-0,Co-1,Ema-1,Ragl-1,Gie-0,Ann-1,Gr-1,An-1,Di-G,Sus-1,Ren-1,In-0,Kb-0,Got-7,Bsch-0,Stw-0,Anz-0,Si-0,Kas-1,Per-1,Kas-2,Chi-0,Ts-5,Ts-1,El-0,Dem-4,Duk,Bl-1,Bd-…	Col-0,Ove-0,PHW-2,Or-0,Old-1,Pi-0,Pt-0,Pu2-23,Pu2-7,Pu2-8,Pro-0,Ra-0,Rld-1,Ren-11,Rd-0,Rou-0,RRS-7,Seattle-0,Rhen-1,NFA-8,NFA-10,Nok-3,Na-1,Mnz-0,Lm-2,Nc-1,Mc-0,Sei-0,Mv-0,Sg-1,Litva,Sp-0,Sq-1,Tscha-1,Utrecht,Van-0,Ven-1,Wei-0,Wl-0,Zdr-1,Bik-1,Boot-1,Bs-1,Ca-0,CIBC-17,Chat-1,En-D,Er-0,Es-0,Est,Fr-2,Ge-0,Gu-0,Hn-0,Hod,HR-10,Hau-0,Gy-0,HR-5,Kil-0,Kin-0,Knox-18,Koln,Kondara,Kyoto,Lan-0,Le-0,Aa-0,Abd…	mid
chr1	12949477	12949708	+	AT1TE42220	RRS-7,Wc-1,An-1,Kondara,Lisse,Aa-0,Pro-0,El-0,Anz-0,Sorbo,Es-0	Col-0,Ove-0,PHW-2,PHW-34,Per-1,Or-0,Old-1,Pi-0,Pt-0,Pu2-23,Pla-0,Pog-0,Pu2-7,Pu2-8,Rak-2,Ra-0,Ragl-1,Qar-8a,Rennes-1,Ren-1,Rld-1,RMX-A02,Ren-11,Rd-0,Rou-0,RMX-A180,Sap-0,Rome-1,Seattle-0,Ob-0,Rhen-1,Se-0,RRS-10,Np-0,Nw-0,Neo-6,NC-6,NFA-8,NFA-10,Nok-3,Na-1,Ms-0,Mnz-0,Mir-0,Mh-0,Mz-0,Lp2-6,Lp2-2,Lm-2,Nc-1,Mc-0,LL-0,Sei-0,Mv-0,Sg-1,Litva,Sp-0,Sq-1,Sq-8,Stw-0,Su-0,Sus-1,Tamm-2,Bla-1,Sf-1,Si-0,Tamm-27…	young
chr1	12949835	12953875	+	AT1TE42225	Duk,Yo-0,Sorbo,Cal-0,Ms-0,Kondara,Uod-7,La-0,Bor-1,Tamm-2,Bg-2,Mz-0,Pna-17,Fi-0,Ws-2,Cvi-0,Co-1,Kyoto,Ei-2,Ragl-1,Gie-0,Ann-1,Pro-0,Etna-2,Je-0,RRS-7,Is-0,Di-G,Pi-0,Rennes-1,An-1,Ren-1,Lisse,Gy-0,Koln,Aa-0,CIBC-5,Got-7,Tha-1,Bsch-0,Sei-0,Got-22,Ove-0,Wc-1,Bik-1,Tamm-27,Pu2-8,Qar-8a,Ag-0,El-0,Anz-0,Pu2-7,Es-0	Col-0,PHW-2,PHW-34,Per-1,Or-0,Old-1,Pt-0,Pu2-23,Pla-0,Pog-0,Rak-2,Ra-0,Rld-1,RMX-A02,Ren-11,Rd-0,Rou-0,RMX-A180,Sap-0,Rome-1,Seattle-0,Ob-0,Rhen-1,Se-0,RRS-10,Np-0,Nw-0,Neo-6,NC-6,NFA-8,NFA-10,Nok-3,Na-1,Mnz-0,Mir-0,Mh-0,Lp2-6,Lp2-2,Lm-2,Nc-1,Mc-0,LL-0,Mv-0,Sg-1,Litva,Sp-0,Sq-1,Sq-8,Stw-0,Su-0,Sus-1,Bla-1,Sf-1,Si-0,Ting-1,Tol-0,Ts-1,Ts-5,Tscha-1,Tu-0,Tul-0,Ty-0,Uk-1,Uod-1,Utrecht,Van-0,Ven-1,Vind…	old
chr1	12953876	12953902	-	AT1TE42230	Uod-7,Di-G,Ove-0,Co-1,Bik-1,Ei-2,Ren-1,Pu2-7,Bor-1,Rennes-1,Bg-2,Etna-2	Col-0,PHW-2,PHW-34,Per-1,Or-0,Old-1,Pi-0,Pt-0,Pu2-23,Pla-0,Pog-0,Pu2-8,Pro-0,Rak-2,Ra-0,Ragl-1,Qar-8a,Rld-1,RMX-A02,Ren-11,Rd-0,Rou-0,RMX-A180,RRS-7,Sap-0,Rome-1,Seattle-0,Ob-0,Rhen-1,Se-0,RRS-10,Np-0,Nw-0,Neo-6,NC-6,NFA-8,NFA-10,Nok-3,Na-1,Ms-0,Mnz-0,Mir-0,Mh-0,Mz-0,Lp2-6,Lp2-2,Lm-2,Nc-1,Mc-0,LL-0,Sei-0,Mv-0,Sg-1,Litva,Sorbo,Sp-0,Sq-1,Sq-8,Stw-0,Su-0,Sus-1,Ta-0,Tamm-2,Bla-1,Sf-1,Si-0,Tamm-27,Tha…	old
chr1	12953925	12954132	-	AT1TE42235	Uod-7,Di-G,Ove-0,Co-1,Pu2-7,Ei-2,Ren-1,Bor-1,Rennes-1,Bg-2,Etna-2	Col-0,PHW-2,PHW-34,Per-1,Or-0,Old-1,Pi-0,Pt-0,Pu2-23,Pla-0,Pog-0,Pu2-8,Pro-0,Rak-2,Ra-0,Ragl-1,Qar-8a,Rld-1,RMX-A02,Ren-11,Rd-0,Rou-0,RMX-A180,RRS-7,Sap-0,Rome-1,Seattle-0,Ob-0,Rhen-1,Se-0,RRS-10,Np-0,Nw-0,Neo-6,NC-6,NFA-8,NFA-10,Nok-3,Na-1,Ms-0,Mnz-0,Mir-0,Mh-0,Mz-0,Lp2-6,Lp2-2,Lm-2,Nc-1,Mc-0,Sei-0,Mv-0,Sg-1,Litva,Sorbo,Sp-0,Sq-1,Sq-8,Stw-0,Su-0,Sus-1,Ta-0,Bla-1,Sf-1,Si-0,Tamm-27,Tha-1,Ting-1,To…	young
chr1	12966328	12966899	-	AT1TE42275	Ann-1	Col-0,Ove-0,PHW-2,PHW-34,Per-1,Or-0,Old-1,Pi-0,Pt-0,Pu2-23,Pla-0,Pog-0,Pu2-7,Pu2-8,Pro-0,Rak-2,Ra-0,Ragl-1,Qar-8a,Rennes-1,Ren-1,Rld-1,RMX-A02,Ren-11,Rd-0,Rou-0,RMX-A180,RRS-7,Sap-0,Rome-1,Seattle-0,Ob-0,Rhen-1,Se-0,RRS-10,Np-0,Nw-0,Neo-6,NC-6,NFA-8,NFA-10,Nok-3,Na-1,Ms-0,Mnz-0,Mir-0,Mh-0,Mz-0,Lp2-6,Lp2-2,Lm-2,Nc-1,Mc-0,LL-0,Sei-0,Mv-0,Sg-1,Litva,Sorbo,Sp-0,Sq-1,Sq-8,Stw-0,Su-0,Sus-1,Ta-0,Tamm-2,…	NA
chr1	12968088	12968373	-	AT1TE42285	RRS-7,Sf-1,Jm-0,Per-1,Ra-0,Rome-1,Sg-1,El-0,Aa-0,Kent,Do-0,Pog-0,Nok-3	Col-0,Ove-0,PHW-2,PHW-34,Or-0,Old-1,Pi-0,Pt-0,Pu2-23,Pla-0,Pu2-7,Pu2-8,Pro-0,Rak-2,Ragl-1,Qar-8a,Rennes-1,Ren-1,Rld-1,RMX-A02,Ren-11,Rd-0,Rou-0,RMX-A180,Sap-0,Seattle-0,Ob-0,Rhen-1,Se-0,RRS-10,Np-0,Nw-0,Neo-6,NC-6,NFA-8,NFA-10,Na-1,Ms-0,Mnz-0,Mir-0,Mh-0,Mz-0,Lp2-6,Lp2-2,Lm-2,Nc-1,Mc-0,LL-0,Sei-0,Mv-0,Litva,Sorbo,Sp-0,Sq-1,Sq-8,Stw-0,Su-0,Sus-1,Ta-0,Tamm-2,Bla-1,Si-0,Tamm-27,Tha-1,Ting-1,Tol-0,Ts-…	old
chr1	13007694	13007773	-	AT1TE42405	DraIII-1,Kb-0,Li-2:1,Kl-5	Col-0,Ove-0,PHW-2,PHW-34,Per-1,Or-0,Old-1,Pi-0,Pt-0,Pu2-23,Pla-0,Pog-0,Pu2-7,Pu2-8,Pro-0,Rak-2,Ra-0,Ragl-1,Qar-8a,Rennes-1,Ren-1,Rld-1,RMX-A02,Ren-11,Rd-0,Rou-0,RMX-A180,RRS-7,Sap-0,Rome-1,Seattle-0,Ob-0,Rhen-1,Se-0,RRS-10,Np-0,Nw-0,Neo-6,NC-6,NFA-8,NFA-10,Nok-3,Na-1,Ms-0,Mnz-0,Mir-0,Mh-0,Mz-0,Lp2-6,Lp2-2,Lm-2,Nc-1,Mc-0,LL-0,Sei-0,Mv-0,Sg-1,Litva,Sorbo,Sp-0,Sq-1,Sq-8,Stw-0,Su-0,Sus-1,Ta-0,Tamm-2,…	NA
chr1	13012651	13012798	-	AT1TE42420	Pu2-23,Si-0,Bla-1,Ha-0,Bl-1,Ts-5,Ts-1,Ag-0,Ber	Col-0,Ove-0,PHW-2,PHW-34,Per-1,Or-0,Old-1,Pi-0,Pt-0,Pla-0,Pog-0,Pu2-7,Pu2-8,Pro-0,Rak-2,Ra-0,Ragl-1,Qar-8a,Rennes-1,Ren-1,Rld-1,RMX-A02,Ren-11,Rd-0,Rou-0,RMX-A180,RRS-7,Sap-0,Rome-1,Seattle-0,Ob-0,Rhen-1,Se-0,RRS-10,Np-0,Nw-0,Neo-6,NC-6,NFA-8,NFA-10,Nok-3,Na-1,Ms-0,Mnz-0,Mir-0,Mh-0,Mz-0,Lp2-6,Lp2-2,Lm-2,Nc-1,Mc-0,LL-0,Sei-0,Mv-0,Sg-1,Litva,Sorbo,Sp-0,Sq-1,Sq-8,Stw-0,Su-0,Sus-1,Ta-0,Tamm-2,Sf-1,Ta…	young
chr1	13036817	13037383	-	AT1TE42550	Wt-5,Sp-0,Kent	Col-0,Ove-0,PHW-2,PHW-34,Per-1,Or-0,Old-1,Pi-0,Pt-0,Pu2-23,Pla-0,Pog-0,Pu2-7,Pu2-8,Pro-0,Rak-2,Ra-0,Ragl-1,Qar-8a,Rennes-1,Ren-1,Rld-1,RMX-A02,Ren-11,Rd-0,Rou-0,RMX-A180,RRS-7,Sap-0,Rome-1,Seattle-0,Ob-0,Rhen-1,Se-0,RRS-10,Np-0,Nw-0,Neo-6,NC-6,NFA-8,NFA-10,Nok-3,Na-1,Ms-0,Mnz-0,Mir-0,Mh-0,Mz-0,Lp2-6,Lp2-2,Lm-2,Nc-1,Mc-0,LL-0,Sei-0,Mv-0,Sg-1,Litva,Sorbo,Sq-1,Sq-8,Stw-0,Su-0,Sus-1,Ta-0,Tamm-2,Bla-1…	NA
chr1	13038847	13039176	-	AT1TE42555	LL-0	Col-0,Ove-0,PHW-2,PHW-34,Per-1,Or-0,Old-1,Pi-0,Pt-0,Pu2-23,Pla-0,Pog-0,Pu2-7,Pu2-8,Pro-0,Rak-2,Ra-0,Ragl-1,Qar-8a,Rennes-1,Ren-1,Rld-1,RMX-A02,Ren-11,Rd-0,Rou-0,RMX-A180,RRS-7,Sap-0,Rome-1,Seattle-0,Ob-0,Rhen-1,Se-0,RRS-10,Np-0,Nw-0,Neo-6,NC-6,NFA-8,NFA-10,Nok-3,Na-1,Ms-0,Mnz-0,Mir-0,Mh-0,Mz-0,Lp2-6,Lp2-2,Lm-2,Nc-1,Mc-0,Sei-0,Mv-0,Sg-1,Litva,Sorbo,Sp-0,Sq-1,Sq-8,Stw-0,Su-0,Sus-1,Ta-0,Tamm-2,Bla-1…	NA
chr1	13055503	13055567	-	AT1TE42615	Uod-7,Wa-1	Col-0,Ove-0,PHW-2,PHW-34,Per-1,Or-0,Old-1,Pi-0,Pt-0,Pu2-23,Pla-0,Pog-0,Pu2-7,Pu2-8,Pro-0,Rak-2,Ra-0,Ragl-1,Qar-8a,Rennes-1,Ren-1,Rld-1,RMX-A02,Ren-11,Rd-0,Rou-0,RMX-A180,RRS-7,Sap-0,Rome-1,Seattle-0,Ob-0,Rhen-1,Se-0,RRS-10,Np-0,Nw-0,Neo-6,NC-6,NFA-8,NFA-10,Nok-3,Na-1,Ms-0,Mnz-0,Mir-0,Mh-0,Mz-0,Lp2-6,Lp2-2,Lm-2,Nc-1,Mc-0,LL-0,Sei-0,Mv-0,Sg-1,Litva,Sorbo,Sp-0,Sq-1,Sq-8,Stw-0,Su-0,Sus-1,Ta-0,Tamm-2,…	NA
chr1	13055568	13056271	-	AT1TE42620	Uod-7,Wa-1	Col-0,Ove-0,PHW-2,PHW-34,Per-1,Or-0,Old-1,Pi-0,Pt-0,Pu2-23,Pla-0,Pog-0,Pu2-7,Pu2-8,Pro-0,Rak-2,Ra-0,Ragl-1,Qar-8a,Rennes-1,Ren-1,Rld-1,RMX-A02,Ren-11,Rd-0,Rou-0,RMX-A180,RRS-7,Sap-0,Rome-1,Seattle-0,Ob-0,Rhen-1,Se-0,RRS-10,Np-0,Nw-0,Neo-6,NC-6,NFA-8,NFA-10,Nok-3,Na-1,Ms-0,Mnz-0,Mir-0,Mh-0,Mz-0,Lp2-6,Lp2-2,Lm-2,Nc-1,Mc-0,LL-0,Sei-0,Mv-0,Sg-1,Litva,Sorbo,Sp-0,Sq-1,Sq-8,Stw-0,Su-0,Sus-1,Ta-0,Tamm-2,…	NA
chr1	13081024	13081057	+	AT1TE42715	Anz-0,Kondara	Col-0,Ove-0,PHW-2,PHW-34,Per-1,Or-0,Old-1,Pi-0,Pt-0,Pu2-23,Pla-0,Pog-0,Pu2-7,Pu2-8,Pro-0,Rak-2,Ra-0,Ragl-1,Qar-8a,Rennes-1,Ren-1,Rld-1,RMX-A02,Ren-11,Rd-0,Rou-0,RMX-A180,RRS-7,Sap-0,Rome-1,Seattle-0,Ob-0,Rhen-1,Se-0,RRS-10,Np-0,Nw-0,Neo-6,NC-6,NFA-8,NFA-10,Nok-3,Na-1,Ms-0,Mnz-0,Mir-0,Mh-0,Mz-0,Lp2-6,Lp2-2,Lm-2,Nc-1,Mc-0,LL-0,Sei-0,Mv-0,Sg-1,Litva,Sorbo,Sp-0,Sq-1,Sq-8,Stw-0,Su-0,Sus-1,Ta-0,Tamm-2,…	NA
chr1	13098189	13098241	+	AT1TE42795	Fi-0,Durh-1,Bla-1,Got-22,Rubezhnoe-1,Rou-0,CIBC-17,PHW-34,Ts-1	Col-0,Ove-0,PHW-2,Per-1,Or-0,Old-1,Pi-0,Pt-0,Pu2-23,Pla-0,Pog-0,Pu2-7,Pu2-8,Pro-0,Rak-2,Ra-0,Ragl-1,Qar-8a,Rennes-1,Ren-1,Rld-1,RMX-A02,Ren-11,Rd-0,RMX-A180,RRS-7,Sap-0,Rome-1,Seattle-0,Ob-0,Rhen-1,Se-0,RRS-10,Np-0,Nw-0,Neo-6,NC-6,NFA-8,NFA-10,Nok-3,Na-1,Ms-0,Mnz-0,Mir-0,Mh-0,Mz-0,Lp2-6,Lp2-2,Lm-2,Nc-1,Mc-0,LL-0,Sei-0,Mv-0,Sg-1,Litva,Sorbo,Sp-0,Sq-1,Sq-8,Stw-0,Su-0,Sus-1,Ta-0,Tamm-2,Sf-1,Si-0,Tam…	young
chr1	13103592	13103612	+	AT1TE42805	Etna-2	Col-0,Ove-0,PHW-2,PHW-34,Per-1,Or-0,Old-1,Pi-0,Pt-0,Pu2-23,Pla-0,Pog-0,Pu2-7,Pu2-8,Pro-0,Rak-2,Ra-0,Ragl-1,Qar-8a,Rennes-1,Ren-1,Rld-1,RMX-A02,Ren-11,Rd-0,Rou-0,RMX-A180,RRS-7,Sap-0,Rome-1,Seattle-0,Ob-0,Rhen-1,Se-0,RRS-10,Np-0,Nw-0,Neo-6,NC-6,NFA-8,NFA-10,Nok-3,Na-1,Ms-0,Mnz-0,Mir-0,Mh-0,Mz-0,Lp2-6,Lp2-2,Lm-2,Nc-1,Mc-0,LL-0,Sei-0,Mv-0,Sg-1,Litva,Sorbo,Sp-0,Sq-1,Sq-8,Stw-0,Su-0,Sus-1,Ta-0,Tamm-2,…	NA
chr1	13119393	13120283	-	AT1TE42850	Rubezhnoe-1,Uk-1,Ms-0,HR-10,HSm,La-0,Kent,Pt-0,Krot-0,Amel-1,Fi-0,Gre-0,Knox-18,Yo-0,Knox-10,Nok-3,Wa-1,Gel-1,Rak-2,Jl-3,RMX-A180,Wt-5,Ra-0,Li-2:1,Na-1,Lm-2,Tu-0,Gifu-2,Hn-0,Mz-0,Np-0,Bs-1,Com-1,Rennes-1,Ty-0,NC-6,Wl-0,Qar-8a,Kro-0,Kelsterbach-4,Ba-1,Le-0,Anholt-1,Cerv-1,Sp-0,Su-0,Nw-0,Lan-0,Rd-0,Ema-1,Ren-11,Seattle-0,Ragl-1,Gie-0,Ann-1,Gr-1,An-1,Di-G,Ren-1,In-0,Sg-1,Utrecht,Aa-0,Wei-0,Kb-0,Got-…	Col-0,Ove-0,PHW-34,Pog-0,Pu2-7,Pu2-8,Sap-0,Rome-1,Mir-0,Mh-0,Mc-0,Litva,Sus-1,Si-0,Wc-1,Bik-1,Bl-1,Bor-1,Ber,Bu-0,Cal-0,Co,Chi-0,Cvi-0,Co-1,Db-1,DraIII-1,Ei-2,Dja-1,Ge-0,Durh-1,Gu-0,Ha-0,Hey-1,Ga-0,Hod,Hs-0,Gy-0,Jm-0,Kas-1,Kas-2,Kondara,Kyoto,Ag-0,Anz-0	old
chr1	13131405	13140006	+	AT1TE42890	Uk-1,Ms-0,HR-10,HSm,Kin-0,La-0,Kent,Pt-0,Krot-0,Amel-1,Fi-0,Gre-0,Knox-18,Yo-0,Ei-2,Nok-3,Wa-1,Gel-1,Rak-2,Jl-3,RMX-A180,Wt-5,Na-1,Lm-2,Tu-0,Gifu-2,Hn-0,Mz-0,Np-0,Bs-1,Com-1,Ha-0,Pog-0,Ty-0,NC-6,Jm-0,Qar-8a,Rennes-1,Kro-0,Kelsterbach-4,Ba-1,Cnt-1,Anholt-1,Cerv-1,Sp-0,Litva,Su-0,Rome-1,Knox-10,Nw-0,Lan-0,Bu-0,Rd-0,Co-1,Ema-1,Ren-11,Seattle-0,Ragl-1,Gie-0,Ann-1,Gr-1,An-1,Di-G,Sus-1,Ren-1,In-0,Sg-1,…	Col-0,Ove-0,Ra-0,Rou-0,Se-0,Mh-0,Mc-0,Tamm-2,Si-0,Tol-0,Ts-1,Wc-1,Westkar-4,Zdr-1,Bik-1,Cal-0,Chi-0,Db-1,DraII-1,DraIII-1,Gu-0,Hey-1,Kar-1,Kondara,Kyoto,Le-0,Li-2:1,Ag-0,Ang-0,Anz-0	old
chr1	13151880	13152923	-	AT1TE42930	Ge-0,Cerv-1,Sp-0,Cal-0,Baa-1,Hau-0,La-0,Bd-0,Bor-1,Pt-0,Nw-0,Bg-2,Kas-1,In-0,Ws-2,Uk-1,Co-1,En-D,Ei-2,Ragl-1,Kl-5,Mh-0,Ann-1,Yo-0,Ob-0,Sap-0,Pog-0,Etna-2,RRS-7,Rhen-1,Mz-0,Di-G,Stw-0,An-1,Ra-0,Li-2:1,Gy-0,Koln,Ang-0,CIBC-5,Nc-1,Kb-0,Hn-0,Mir-0,NFA-8,En-1,Et-0,Hey-1,Lp2-2,Lp2-6,Ha-0,Na-1,Bu-0,Kas-2,Hs-0,Jm-0,CIBC-17,Appt-1,El-0,Sei-0,Sorbo,Le-0	Col-0,Ove-0,PHW-2,PHW-34,Per-1,Or-0,Old-1,Pi-0,Pu2-23,Pla-0,Pu2-7,Pu2-8,Pro-0,Rak-2,Qar-8a,Rennes-1,Ren-1,RMX-A02,Ren-11,Rd-0,Rou-0,RMX-A180,Seattle-0,Se-0,RRS-10,Np-0,Neo-6,NC-6,NFA-10,Nok-3,Ms-0,Mnz-0,Lm-2,Mc-0,LL-0,Mv-0,Sg-1,Litva,Sq-1,Sq-8,Su-0,Ta-0,Tamm-2,Bla-1,Sf-1,Si-0,Tamm-27,Ting-1,Tol-0,Ts-1,Ts-5,Tscha-1,Tu-0,Tul-0,Uod-1,Uod-7,Utrecht,Van-0,Ven-1,Vind-1,Wa-1,Wc-1,Westkar-4,Wil-1,Wl-0,Wt…	old
chr1	13161426	13162868	-	AT1TE42950	Rubezhnoe-1,Uk-1,Ms-0,HR-10,Ber,La-0,Kent,Pt-0,Amel-1,Fi-0,Gre-0,Knox-18,Appt-1,Ei-2,Yo-0,Mh-0,Nok-3,Etna-2,RMX-A180,Wt-5,Li-2:1,Tu-0,Gifu-2,Hn-0,Mz-0,Np-0,Bs-1,Com-1,Ha-0,Rennes-1,Ty-0,NC-6,Jm-0,Wl-0,Qar-8a,Kro-0,Cnt-1,Cerv-1,Litva,Kondara,Rome-1,Knox-10,Nw-0,Sorbo,Lan-0,Bu-0,Rd-0,Co-1,Ren-11,Seattle-0,Su-0,Wil-1,Ann-1,Gr-1,An-1,Di-G,Sus-1,Ren-1,In-0,Sg-1,Utrecht,Aa-0,Wei-0,Kb-0,Got-7,Bsch-0,Stw…	Col-0,Ove-0,Old-1,Rak-2,Ragl-1,Rhen-1,NFA-8,Na-1,Mir-0,Lm-2,Mc-0,LL-0,Sei-0,Sq-8,Ta-0,Tamm-2,Sf-1,Tamm-27,Ting-1,Uod-7,Vind-1,Wa-1,Wc-1,Zdr-1,Bik-1,Bg-2,CIBC-5,Da_1_-12,Dra-0,Es-0,Et-0,Fr-2,Gel-1,Gie-0,Gu-0,HSm,Kelsterbach-4,Krot-0,Kyoto,Alst-1,Anholt-1,Ba-1,Bch-1	old
chr1	13162869	13162938	+	AT1TE42955	DraIII-1,DraII-1,Lisse	Col-0,Ove-0,PHW-2,PHW-34,Per-1,Or-0,Old-1,Pi-0,Pt-0,Pu2-23,Pla-0,Pog-0,Pu2-7,Pu2-8,Pro-0,Rak-2,Ra-0,Ragl-1,Qar-8a,Rennes-1,Ren-1,Rld-1,RMX-A02,Ren-11,Rd-0,Rou-0,RMX-A180,RRS-7,Sap-0,Rome-1,Seattle-0,Ob-0,Rhen-1,Se-0,RRS-10,Np-0,Nw-0,Neo-6,NC-6,NFA-8,NFA-10,Nok-3,Na-1,Ms-0,Mnz-0,Mir-0,Mh-0,Mz-0,Lp2-6,Lp2-2,Lm-2,Nc-1,Mc-0,LL-0,Sei-0,Mv-0,Sg-1,Litva,Sorbo,Sp-0,Sq-1,Sq-8,Stw-0,Su-0,Sus-1,Ta-0,Tamm-2,…	NA
chr1	13164662	13165419	+	AT1TE42965	Uk-1,HR-10,La-0,Kent,Fi-0,In-0,Appt-1,Ei-2,Nok-3,Wt-5,Ra-0,Li-2:1,Na-1,Tu-0,Hn-0,Np-0,Bs-1,Com-1,Ha-0,Rennes-1,Ty-0,Jm-0,Qar-8a,Kro-0,Le-0,Yo-0,Sp-0,Rome-1,Nw-0,Bu-0,Rd-0,Co-1,Ema-1,Ren-11,Ragl-1,Ann-1,An-1,Di-G,Ren-1,Utrecht,Aa-0,Kb-0,Got-7,Bsch-0,Pla-0,Or-0,Kil-0,Boot-1,Rhen-1,Rou-0,Ts-5,Cnt-1,Er-0,Duk,Chat-1,Bd-0,Bg-2,Je-0,Bla-1,Sq-1,Sap-0,Se-0,Ca-0,Gy-0,Ang-0,Si-0,Tha-1,NFA-8,Abd-0,Co,Got-22,…	Col-0,Ove-0,PHW-2,PHW-34,Per-1,Old-1,Pt-0,Pu2-7,Pu2-8,Rak-2,RMX-A02,RMX-A180,Seattle-0,Ob-0,RRS-10,Neo-6,NC-6,Ms-0,Mh-0,Mz-0,Lm-2,Mc-0,LL-0,Sei-0,Mv-0,Litva,Sorbo,Sq-8,Stw-0,Su-0,Sus-1,Ta-0,Tamm-2,Sf-1,Tamm-27,Ting-1,Tol-0,Tul-0,Uod-1,Uod-7,Vind-1,Wa-1,Wc-1,Westkar-4,Wil-1,Zal-1,Zdr-1,Pna-17,Rubezhnoe-1,Bik-1,Bl-1,Ber,Br-0,Cerv-1,Cal-0,CIBC-17,Buckhorn-Pass,Chi-0,Cvi-0,Dem-4,Da_1_-12,Db-1,DraII-1…	old
chr1	13166075	13167303	-	AT1TE42975	Ven-1,Ge-0,Sp-0,Chat-1,Bl-1,HR-10,Ws-2,Hau-0,Ber,Tol-0,Bd-0,Kent,Ema-1,RMX-A02,Durh-1,Je-0,Gre-0,Ko-2,Co-1,Bg-2,Sq-1,Knox-10,Ren-11,Np-0,Dr-0,RRS-10,Buckhorn-Pass,Sap-0,Pog-0,Rubezhnoe-1,Pu2-23,Hh-0,Di-G,Pi-0,RMX-A180,Is-0,Ren-1,In-0,Gy-0,Si-0,Utrecht,Nc-1,Gifu-2,Hn-0,Tha-1,Got-7,Bsch-0,Lp2-2,Bs-1,Com-1,Got-22,Lp2-6,HR-5,Altai-5,Kas-2,Tul-0,Rhen-1,NC-6,Jm-0,Benk-1,NFA-10,Or-0,Wl-0,Koln,Anz-0,Sorb…	Col-0,Ove-0,PHW-2,PHW-34,Per-1,Old-1,Pt-0,Pla-0,Pu2-7,Pu2-8,Pro-0,Rak-2,Ra-0,Ragl-1,Qar-8a,Rennes-1,Rld-1,Rd-0,Rou-0,RRS-7,Rome-1,Seattle-0,Ob-0,Se-0,Nw-0,Neo-6,NFA-8,Nok-3,Na-1,Ms-0,Mnz-0,Mir-0,Mh-0,Mz-0,Lm-2,Mc-0,LL-0,Sei-0,Mv-0,Sg-1,Litva,Sq-8,Stw-0,Su-0,Sus-1,Ta-0,Tamm-2,Bla-1,Sf-1,Tamm-27,Ting-1,Ts-1,Ts-5,Tscha-1,Tu-0,Ty-0,Uk-1,Uod-1,Uod-7,Van-0,Vind-1,Wa-1,Wc-1,Wei-0,Westkar-4,Wil-1,Wt-5,Yo…	old
chr1	13172926	13178593	+	AT1TE43010	Uk-1,HR-10,HSm,Ber,La-0,Kent,Krot-0,Amel-1,Gre-0,Appt-1,Ei-2,Mh-0,Nok-3,Wa-1,Gel-1,Rak-2,RMX-A180,Wt-5,Ra-0,Na-1,Gu-0,Lm-2,Tu-0,Mc-0,Gifu-2,Hn-0,Mz-0,Np-0,Bs-1,Com-1,DraIII-1,Ha-0,Pog-0,Ty-0,NC-6,Jm-0,Rennes-1,Kro-0,Kelsterbach-4,Ba-1,Cnt-1,Anholt-1,Sp-0,Su-0,Nw-0,Lan-0,Bu-0,Co-1,Ema-1,Ren-11,Gie-0,Ann-1,Gr-1,An-1,Di-G,Ren-1,Sg-1,Utrecht,Kb-0,Got-7,Bsch-0,Pla-0,Kil-0,Boot-1,Tamm-27,Chi-0,Rhen-1,R…	Col-0,Per-1,Or-0,Pi-0,Pt-0,Pu2-23,Pro-0,Ragl-1,Qar-8a,Rld-1,Rd-0,Sap-0,Rome-1,Ob-0,Neo-6,Ms-0,Mnz-0,Lp2-6,Lp2-2,Litva,Sorbo,Stw-0,Tha-1,Uod-7,Wei-0,Wil-1,Wl-0,Ws-2,Zal-1,Rubezhnoe-1,Bor-4,Bor-1,Br-0,Cerv-1,Cal-0,Dr-0,Duk,En-D,Fi-0,Got-22,Hey-1,Ga-0,Hh-0,In-0,Jl-3,Kas-1,Kas-2,Knox-18,Ko-2,Kondara,Kz-9,Li-2:1,Aa-0,Altai-5,Anz-0,Baa-1,Bch-1	old
chr1	13178746	13178815	-	AT1TE43015	Uk-1,HR-10,HSm,Ber,La-0,Kent,Pt-0,Krot-0,Amel-1,Gre-0,Appt-1,Ei-2,Mh-0,Nok-3,Wa-1,Gel-1,Rak-2,RMX-A180,Wt-5,Ra-0,Na-1,Gu-0,Lm-2,Tu-0,Mc-0,Gifu-2,Hn-0,Mz-0,Np-0,Bs-1,Com-1,DraIII-1,Ha-0,Pog-0,Ty-0,NC-6,Jm-0,Rennes-1,Kro-0,Kelsterbach-4,Ba-1,Cnt-1,Anholt-1,Sp-0,Su-0,Rome-1,Nw-0,Lan-0,Bu-0,Co-1,Ema-1,Ren-11,Seattle-0,Gie-0,Ann-1,Gr-1,An-1,Di-G,Ren-1,Sg-1,Utrecht,Aa-0,Kb-0,Got-7,Bsch-0,Pla-0,Kil-0,Bo…	Col-0,Per-1,Or-0,Pi-0,Pu2-23,Pu2-8,Pro-0,Ragl-1,Qar-8a,Rld-1,Rd-0,Sap-0,Ob-0,Ms-0,Lp2-6,Lp2-2,Litva,Sorbo,Stw-0,Sus-1,Tha-1,Uod-7,Wei-0,Wil-1,Wl-0,Ws-2,Rubezhnoe-1,Bor-4,Bor-1,Br-0,Cerv-1,Cal-0,Dr-0,Duk,Dja-1,En-D,Fi-0,En-1,Got-22,Hey-1,Ga-0,Hh-0,In-0,Jl-3,Kas-1,Kas-2,Knox-18,Ko-2,Kondara,Kz-9,Li-2:1,Altai-5,Anz-0,Baa-1,Bch-1	old
chr1	13178816	13179468	-	AT1TE43020	Uk-1,HR-10,HSm,Ber,La-0,Kent,Pt-0,Krot-0,Amel-1,Gre-0,Appt-1,Ei-2,Mh-0,Nok-3,Wa-1,Gel-1,Rak-2,RMX-A180,Wt-5,Ra-0,Na-1,Gu-0,Lm-2,Tu-0,Mc-0,Gifu-2,Hn-0,Mz-0,Np-0,Bs-1,Com-1,DraIII-1,Ha-0,Pog-0,Ty-0,NC-6,Jm-0,Rennes-1,Kro-0,Kelsterbach-4,Ba-1,Cnt-1,Anholt-1,Sp-0,Su-0,Rome-1,Nw-0,Lan-0,Bu-0,Co-1,Ema-1,Ren-11,Seattle-0,Gie-0,Ann-1,Gr-1,An-1,Di-G,Ren-1,Sg-1,Utrecht,Aa-0,Kb-0,Got-7,Bsch-0,Pla-0,Kil-0,Bo…	Col-0,Per-1,Or-0,Pi-0,Pu2-23,Pu2-8,Pro-0,Ragl-1,Qar-8a,Rld-1,Rd-0,Sap-0,Ob-0,Ms-0,Mnz-0,Lp2-6,Lp2-2,Litva,Sorbo,Stw-0,Sus-1,Tha-1,Uod-7,Wei-0,Wil-1,Wl-0,Ws-2,Rubezhnoe-1,Bor-4,Bor-1,Br-0,Cerv-1,Cal-0,Dr-0,Duk,Dja-1,En-D,Fi-0,En-1,Got-22,Hey-1,Ga-0,Hh-0,In-0,Jl-3,Kas-1,Kas-2,Knox-18,Ko-2,Kondara,Kz-9,Li-2:1,Altai-5,Anz-0,Baa-1,Bch-1	old
chr1	13179469	13180611	+	AT1TE43025	Uk-1,HR-10,HSm,Ber,La-0,Kent,Krot-0,Amel-1,Gre-0,Appt-1,Ei-2,Mh-0,Nok-3,Wa-1,Gel-1,Rak-2,RMX-A180,Wt-5,Ra-0,Na-1,Gu-0,Lm-2,Tu-0,Mc-0,Gifu-2,Hn-0,Mz-0,Np-0,Bs-1,Com-1,DraIII-1,Ha-0,Pog-0,Ty-0,NC-6,Jm-0,Rennes-1,Kro-0,Kelsterbach-4,Ba-1,Cnt-1,Anholt-1,Sp-0,Su-0,Rome-1,Nw-0,Lan-0,Bu-0,Co-1,Ema-1,Ren-11,Gie-0,Ann-1,Gr-1,An-1,Di-G,Ren-1,Sg-1,Utrecht,Aa-0,Kb-0,Got-7,Bsch-0,Pla-0,Kil-0,Boot-1,Tamm-27,Ch…	Col-0,Per-1,Or-0,Pi-0,Pt-0,Pu2-23,Pu2-8,Pro-0,Ragl-1,Qar-8a,Rld-1,Rd-0,Sap-0,Ob-0,Neo-6,Ms-0,Mnz-0,Lp2-6,Lp2-2,Litva,Sorbo,Stw-0,Sus-1,Tha-1,Uod-7,Wei-0,Wil-1,Wl-0,Ws-2,Zal-1,Rubezhnoe-1,Bor-4,Bor-1,Br-0,Cerv-1,Cal-0,Dr-0,Duk,Dja-1,En-D,Fi-0,En-1,Got-22,Hey-1,Ga-0,Hh-0,In-0,Jl-3,Kas-1,Kas-2,Knox-18,Ko-2,Kondara,Kz-9,Li-2:1,Altai-5,Anz-0,Baa-1,Bch-1	old
chr1	13180946	13181769	-	AT1TE43030	Uk-1,HR-10,HSm,Ber,La-0,Kent,Krot-0,Amel-1,Gre-0,Appt-1,Ei-2,Mh-0,Nok-3,Wa-1,Gel-1,Rak-2,RMX-A180,Wt-5,Ra-0,Na-1,Gu-0,Lm-2,Tu-0,Mc-0,Gifu-2,Hn-0,Mz-0,Np-0,Bs-1,Com-1,DraIII-1,Ha-0,Pog-0,Ty-0,NC-6,Jm-0,Rennes-1,Kro-0,Kelsterbach-4,Ba-1,Cnt-1,Anholt-1,Sp-0,Su-0,Rome-1,Nw-0,Lan-0,Bu-0,Co-1,Ema-1,Ren-11,Gie-0,Ann-1,Gr-1,An-1,Di-G,Ren-1,Sg-1,Utrecht,Aa-0,Kb-0,Got-7,Bsch-0,Pla-0,Kil-0,Boot-1,Tamm-27,Ch…	Col-0,Per-1,Or-0,Pi-0,Pt-0,Pu2-8,Pro-0,Ragl-1,Qar-8a,Rld-1,Rd-0,Sap-0,Ob-0,Neo-6,Ms-0,Mnz-0,Lp2-6,Lp2-2,Litva,Sorbo,Stw-0,Sus-1,Tha-1,Uod-7,Wei-0,Wil-1,Wl-0,Ws-2,Zal-1,Rubezhnoe-1,Bor-4,Bor-1,Br-0,Cerv-1,Dr-0,Dja-1,En-D,Fi-0,En-1,Got-22,Hey-1,Ga-0,Hh-0,In-0,Jl-3,Kas-1,Kas-2,Knox-18,Ko-2,Kondara,Kz-9,Li-2:1,Altai-5,Anz-0,Baa-1,Bch-1	old
chr1	13181770	13181895	-	AT1TE43035	Uk-1,HR-10,HSm,Ber,La-0,Kent,Krot-0,Amel-1,Gre-0,Appt-1,Ei-2,Mh-0,Nok-3,Wa-1,Gel-1,Rak-2,RMX-A180,Wt-5,Ra-0,Na-1,Gu-0,Lm-2,Tu-0,Mc-0,Gifu-2,Hn-0,Mz-0,Np-0,Bs-1,Com-1,DraIII-1,Ha-0,Pog-0,Ty-0,NC-6,Jm-0,Rennes-1,Kro-0,Kelsterbach-4,Ba-1,Cnt-1,Anholt-1,Sp-0,Su-0,Rome-1,Nw-0,Lan-0,Bu-0,Co-1,Ema-1,Ren-11,Gie-0,Ann-1,Gr-1,An-1,Di-G,Ren-1,Sg-1,Utrecht,Aa-0,Kb-0,Got-7,Bsch-0,Pla-0,Kil-0,Boot-1,Tamm-27,Ch…	Col-0,Per-1,Or-0,Pi-0,Pt-0,Pu2-23,Pu2-8,Pro-0,Ragl-1,Qar-8a,Rld-1,Rd-0,Sap-0,Ob-0,Neo-6,Ms-0,Mnz-0,Lp2-6,Lp2-2,Litva,Sorbo,Stw-0,Sus-1,Tha-1,Uod-7,Wei-0,Wil-1,Wl-0,Ws-2,Zal-1,Rubezhnoe-1,Bor-4,Bor-1,Br-0,Cerv-1,Cal-0,Dr-0,Duk,Dja-1,En-D,Fi-0,En-1,Got-22,Hey-1,Ga-0,In-0,Jl-3,Kas-1,Kas-2,Knox-18,Ko-2,Kondara,Kz-9,Li-2:1,Altai-5,Anz-0,Baa-1,Bch-1	old
chr1	13181965	13186591	-	AT1TE43040	Uk-1,HR-10,HSm,Ber,La-0,Kent,Krot-0,Amel-1,Gre-0,Appt-1,Ei-2,Mh-0,Nok-3,Wa-1,Gel-1,Rak-2,RMX-A180,Wt-5,Ra-0,Na-1,Gu-0,Lm-2,Tu-0,Mc-0,Gifu-2,Hn-0,Mz-0,Np-0,Bs-1,Com-1,DraIII-1,Ha-0,Pog-0,Ty-0,NC-6,Jm-0,Rennes-1,Kro-0,Kelsterbach-4,Ba-1,Cnt-1,Anholt-1,Sp-0,Su-0,Rome-1,Nw-0,Lan-0,Bu-0,Co-1,Ema-1,Ren-11,Gie-0,Ann-1,Gr-1,An-1,Di-G,Ren-1,Sg-1,Utrecht,Aa-0,Kb-0,Got-7,Bsch-0,Pla-0,Kil-0,Boot-1,Tamm-27,Ch…	Col-0,Per-1,Or-0,Pi-0,Pt-0,Pu2-8,Pro-0,Ragl-1,Qar-8a,Rld-1,Rd-0,Sap-0,Ob-0,Neo-6,Ms-0,Lp2-6,Lp2-2,Litva,Sorbo,Sus-1,Tha-1,Uod-7,Wei-0,Wil-1,Wl-0,Ws-2,Zal-1,Rubezhnoe-1,Bor-4,Bor-1,Br-0,Cerv-1,Dr-0,Dja-1,En-D,Fi-0,En-1,Got-22,Hey-1,Ga-0,Hh-0,In-0,Jl-3,Kas-1,Kas-2,Knox-18,Ko-2,Kondara,Kz-9,Li-2:1,Altai-5,Anz-0,Baa-1,Bch-1	old
chr1	13186847	13187018	+	AT1TE43045	Uk-1,HR-10,HSm,Ber,La-0,Kent,Krot-0,Amel-1,Gre-0,Appt-1,Ei-2,Mh-0,Nok-3,Wa-1,Gel-1,Rak-2,RMX-A180,Wt-5,Ra-0,Na-1,Gu-0,Lm-2,Tu-0,Mc-0,Gifu-2,Hn-0,Mz-0,Np-0,Bs-1,Com-1,DraIII-1,Ha-0,Pog-0,Ty-0,NC-6,Jm-0,Rennes-1,Kro-0,Kelsterbach-4,Ba-1,Cnt-1,Anholt-1,Sp-0,Su-0,Rome-1,Nw-0,Lan-0,Bu-0,Co-1,Ema-1,Ren-11,Gie-0,Ann-1,Gr-1,An-1,Di-G,Ren-1,Sg-1,Utrecht,Aa-0,Kb-0,Got-7,Bsch-0,Pla-0,Kil-0,Boot-1,Tamm-27,Ch…	Col-0,Per-1,Or-0,Pi-0,Pt-0,Pu2-23,Pu2-8,Pro-0,Ragl-1,Qar-8a,Rld-1,Rd-0,Sap-0,Ob-0,Neo-6,Ms-0,Mnz-0,Lp2-6,Lp2-2,Litva,Sorbo,Stw-0,Sus-1,Tha-1,Uod-7,Wei-0,Wil-1,Wl-0,Ws-2,Zal-1,Rubezhnoe-1,Bor-4,Bor-1,Br-0,Cerv-1,Cal-0,Dr-0,Duk,Dja-1,En-D,Fi-0,En-1,Got-22,Hey-1,Ga-0,Hh-0,In-0,Jl-3,Kas-1,Kas-2,Knox-18,Ko-2,Kondara,Kz-9,Li-2:1,Altai-5,Anz-0,Baa-1,Bch-1	old
chr1	13187278	13192359	+	AT1TE43050	Uk-1,HR-10,HSm,Ber,La-0,Kent,Krot-0,Amel-1,Gre-0,Appt-1,Ei-2,Mh-0,Nok-3,Wa-1,Gel-1,Rak-2,RMX-A180,Wt-5,Ra-0,Na-1,Gu-0,Lm-2,Tu-0,Mc-0,Gifu-2,Hn-0,Mz-0,Np-0,Bs-1,Com-1,DraIII-1,Ha-0,Pog-0,Ty-0,NC-6,Jm-0,Rennes-1,Kro-0,Kelsterbach-4,Ba-1,Cnt-1,Anholt-1,Sp-0,Su-0,Nw-0,Lan-0,Bu-0,Co-1,Ema-1,Ren-11,Gie-0,Ann-1,Gr-1,An-1,Di-G,Ren-1,Sg-1,Utrecht,Kb-0,Got-7,Bsch-0,Pla-0,Kil-0,Boot-1,Tamm-27,Chi-0,Rhen-1,R…	Col-0,Per-1,Or-0,Pi-0,Pt-0,Pu2-23,Pu2-8,Ragl-1,Qar-8a,Rld-1,Rd-0,Sap-0,Rome-1,Ob-0,Neo-6,Ms-0,Mnz-0,Lp2-6,Lp2-2,Sorbo,Sus-1,Uod-7,Wil-1,Wl-0,Ws-2,Zal-1,Rubezhnoe-1,Bor-4,Bor-1,Br-0,Cal-0,Dr-0,Duk,En-D,Fi-0,Got-22,Hey-1,Ga-0,Hh-0,In-0,Jl-3,Kas-1,Kas-2,Knox-18,Ko-2,Kondara,Kz-9,Li-2:1,Aa-0,Altai-5,Anz-0,Baa-1,Bch-1	old
chr1	13198947	13199004	-	AT1TE43075	Est,Cvi-0,Litva,LL-0,Kondara,Hau-0,Fr-2,La-0,Tol-0,Tamm-2,Bch-1,Pna-17,Kar-1,Gre-0,Rubezhnoe-1,Ei-2,Neo-6,Gie-0,Sus-1,RRS-10,Yo-0,Buckhorn-Pass,Gel-1,RRS-7,Rhen-1,Tamm-27,Di-G,Jl-3,Dja-1,Kz-9,Ca-0,Seattle-0,Lisse,Rld-1,Kin-0,Wil-1,Tu-0,Gifu-2,Bsch-0,Zal-1,Kil-0,Bu-0,Sorbo,Altai-5,Chi-0,Tul-0,Mv-0,NC-6,Knox-10,Westkar-4,CIBC-17,Sei-0,Dem-4,Per-1,Le-0	Col-0,Ove-0,PHW-2,PHW-34,Or-0,Old-1,Pi-0,Pt-0,Pu2-23,Pla-0,Pog-0,Pu2-7,Pu2-8,Pro-0,Rak-2,Ra-0,Ragl-1,Qar-8a,Rennes-1,Ren-1,RMX-A02,Ren-11,Rd-0,Rou-0,RMX-A180,Sap-0,Rome-1,Ob-0,Se-0,Np-0,Nw-0,NFA-8,NFA-10,Nok-3,Na-1,Ms-0,Mnz-0,Mir-0,Mh-0,Mz-0,Lp2-6,Lp2-2,Lm-2,Nc-1,Mc-0,Sg-1,Sp-0,Sq-1,Sq-8,Stw-0,Su-0,Ta-0,Bla-1,Sf-1,Si-0,Tha-1,Ting-1,Ts-1,Ts-5,Tscha-1,Ty-0,Uk-1,Uod-1,Uod-7,Utrecht,Van-0,Ven-1,Vind-…	young
chr1	13199078	13199696	-	AT1TE43080	Est,Cvi-0,Sus-1,Litva,LL-0,Kondara,Hau-0,Fr-2,La-0,Tol-0,Tamm-2,Bch-1,Pna-17,Kar-1,Gre-0,Rubezhnoe-1,Ei-2,Neo-6,Gie-0,Mh-0,RRS-10,Yo-0,Buckhorn-Pass,Gel-1,RRS-7,Rhen-1,Tamm-27,Di-G,Jl-3,Dja-1,Kz-9,Ca-0,Seattle-0,Lisse,Rld-1,Kin-0,Wil-1,Tu-0,Gifu-2,Bsch-0,Zal-1,Kil-0,Bu-0,Sorbo,Altai-5,Chi-0,Tul-0,Mv-0,NC-6,Knox-10,Westkar-4,CIBC-17,Sei-0,Dem-4,Per-1,Le-0	Col-0,Ove-0,PHW-2,PHW-34,Or-0,Old-1,Pi-0,Pt-0,Pu2-23,Pla-0,Pog-0,Pu2-7,Pu2-8,Pro-0,Rak-2,Ra-0,Ragl-1,Qar-8a,Rennes-1,Ren-1,RMX-A02,Ren-11,Rd-0,Rou-0,RMX-A180,Sap-0,Rome-1,Ob-0,Se-0,Np-0,Nw-0,NFA-8,NFA-10,Nok-3,Na-1,Ms-0,Mnz-0,Mir-0,Mz-0,Lp2-6,Lp2-2,Lm-2,Nc-1,Mc-0,Sg-1,Sp-0,Sq-1,Sq-8,Stw-0,Su-0,Ta-0,Bla-1,Sf-1,Si-0,Tha-1,Ting-1,Ts-1,Ts-5,Tscha-1,Ty-0,Uk-1,Uod-1,Uod-7,Utrecht,Van-0,Ven-1,Vind-1,Wa-…	young
chr1	13211333	13211945	-	AT1TE43140	Db-1,Hod,Est,Cvi-0,Baa-1,LL-0,Bl-1,Kondara,HSm,Fr-2,Pt-0,Ta-0,Krot-0,Pna-17,Lan-0,Je-0,Gre-0,PHW-2,Cal-0,Rubezhnoe-1,Knox-10,Zdr-1,RMX-A02,Ann-1,Gifu-2,Buckhorn-Pass,Gr-1,Etna-2,Dra-0,Rak-2,Tol-0,Wa-1,Kar-1,Jl-3,RMX-A180,Kz-9,An-1,In-0,Lisse,Kro-0,Gu-0,Dem-4,Ber,RRS-10,Tha-1,NFA-8,Da_1_-12,Sorbo,Zal-1,Hey-1,Lp2-2,Co,Sf-1,Lp2-6,Bik-1,Altai-5,Kas-2,Chi-0,Tul-0,Mv-0,NC-6,Ts-5,Neo-6,Westkar-4,CIBC-17…	Col-0,Ove-0,PHW-34,Or-0,Pi-0,Pla-0,Pu2-7,Pu2-8,Pro-0,Ra-0,Qar-8a,Rennes-1,Ren-1,Rld-1,Ren-11,Rd-0,RRS-7,Sap-0,Seattle-0,Rhen-1,Se-0,Np-0,Nw-0,NFA-10,Nok-3,Na-1,Ms-0,Mnz-0,Mir-0,Mz-0,Lm-2,Nc-1,Mc-0,Sg-1,Litva,Sp-0,Sq-1,Stw-0,Sus-1,Bla-1,Si-0,Ting-1,Ts-1,Tscha-1,Tu-0,Ty-0,Uod-1,Uod-7,Van-0,Ven-1,Wc-1,Wei-0,Wil-1,Ws-2,Wt-5,Yo-0,Benk-1,Boot-1,Bor-1,Bsch-0,Bs-1,Bu-0,Br-0,Cerv-1,Ca-0,Cnt-1,Com-1,CIBC-5…	old
chr1	13211946	13213580	+	AT1TE43145	Db-1,Hod,Est,Cvi-0,Baa-1,LL-0,Bl-1,Kondara,HSm,Fr-2,Pt-0,Ta-0,Krot-0,Pna-17,Lan-0,Je-0,Gre-0,PHW-2,Cal-0,Rubezhnoe-1,Knox-10,Zdr-1,RMX-A02,Ann-1,Gifu-2,Buckhorn-Pass,Gr-1,Etna-2,Dra-0,Rak-2,Tol-0,Wa-1,Kar-1,Jl-3,RMX-A180,Kz-9,An-1,In-0,Lisse,Kro-0,Gu-0,Dem-4,Ber,RRS-10,Tha-1,NFA-8,Da_1_-12,Sorbo,Zal-1,Hey-1,Lp2-2,Co,Sf-1,Lp2-6,Bik-1,Altai-5,Kas-2,Chi-0,Tul-0,Mv-0,NC-6,Ts-5,Neo-6,Westkar-4,CIBC-17…	Col-0,Ove-0,PHW-34,Or-0,Old-1,Pi-0,Pu2-23,Pla-0,Pog-0,Pu2-7,Pu2-8,Pro-0,Ra-0,Ragl-1,Qar-8a,Rennes-1,Ren-1,Rld-1,Ren-11,Rd-0,RRS-7,Sap-0,Seattle-0,Ob-0,Rhen-1,Se-0,Np-0,NFA-10,Nok-3,Na-1,Ms-0,Mnz-0,Mir-0,Mz-0,Lm-2,Nc-1,Mc-0,Sg-1,Litva,Sp-0,Sq-1,Sq-8,Stw-0,Su-0,Sus-1,Bla-1,Si-0,Ting-1,Ts-1,Tscha-1,Tu-0,Ty-0,Uk-1,Uod-1,Uod-7,Utrecht,Van-0,Ven-1,Vind-1,Wc-1,Wei-0,Wil-1,Ws-2,Wt-5,Yo-0,Bg-2,Benk-1,Bor-…	old
chr1	13213581	13214177	-	AT1TE43150	Db-1,Hod,Est,Cvi-0,Baa-1,LL-0,Bl-1,Kondara,HSm,Fr-2,Pt-0,Ta-0,Krot-0,Pna-17,Lan-0,Je-0,Gre-0,PHW-2,Cal-0,Rubezhnoe-1,Knox-10,Zdr-1,RMX-A02,Ann-1,Gifu-2,Buckhorn-Pass,Gr-1,Etna-2,Dra-0,Rak-2,Tol-0,Wa-1,Kar-1,Jl-3,RMX-A180,Kz-9,An-1,In-0,Lisse,Kro-0,Gu-0,Dem-4,Ber,RRS-10,Tha-1,NFA-8,Da_1_-12,Sorbo,Zal-1,Hey-1,Lp2-2,Co,Sf-1,Lp2-6,Bik-1,Altai-5,Kas-2,Chi-0,Tul-0,Mv-0,NC-6,Ts-5,Neo-6,Westkar-4,CIBC-17…	Col-0,Ove-0,PHW-34,Or-0,Old-1,Pi-0,Pu2-23,Pla-0,Pog-0,Pu2-7,Pu2-8,Pro-0,Ra-0,Ragl-1,Qar-8a,Rennes-1,Ren-1,Rld-1,Ren-11,Rd-0,RRS-7,Sap-0,Rome-1,Seattle-0,Ob-0,Se-0,Np-0,NFA-10,Nok-3,Na-1,Ms-0,Mnz-0,Mir-0,Mz-0,Lm-2,Nc-1,Mc-0,Sei-0,Sg-1,Litva,Sp-0,Sq-1,Sq-8,Stw-0,Su-0,Sus-1,Tamm-2,Bla-1,Si-0,Ting-1,Ts-1,Tscha-1,Tu-0,Ty-0,Uod-1,Uod-7,Utrecht,Van-0,Ven-1,Vind-1,Wc-1,Wil-1,Ws-2,Wt-5,Yo-0,Bg-2,Benk-1,Bo…	old
chr1	13215105	13216190	+	AT1TE43170	HSm,Kent,Krot-0,Amel-1,Fi-0,Gre-0,Knox-18,Ei-2,Nok-3,Wa-1,Etna-2,Rak-2,RMX-A180,Wt-5,Gu-0,Tu-0,Mc-0,Gifu-2,Mz-0,Np-0,Bs-1,Com-1,NC-6,Wc-1,Kelsterbach-4,Anholt-1,Cerv-1,Litva,Kondara,Rd-0,Ren-11,Ragl-1,Gr-1,Sg-1,Utrecht,Aa-0,Stw-0,Or-0,Ove-0,Boot-1,Per-1,Kas-2,Chi-0,Ts-1,Koln,Er-0,Dem-4,Ven-1,Chat-1,PHW-2,Bl-1,Fr-2,Ta-0,RMX-A02,Bla-1,Buckhorn-Pass,En-1,Tol-0,Uod-1,Dja-1,Ca-0,Lisse,Gy-0,Ber,Tha-1,N…	Col-0,Old-1,Pi-0,Pt-0,Pla-0,Pog-0,Pu2-7,Pu2-8,Pro-0,Qar-8a,Ren-1,RRS-7,Rome-1,Seattle-0,Ob-0,Se-0,Na-1,Ms-0,Mir-0,Lm-2,Nc-1,LL-0,Sei-0,Sp-0,Sq-1,Su-0,Tamm-2,Si-0,Ting-1,Ts-5,Ty-0,Uk-1,Vind-1,Ws-2,Zdr-1,Pna-17,Bor-4,Bor-1,Bu-0,Cal-0,Cnt-1,CIBC-5,Da_1_-12,Co-1,Di-G,Dr-0,Dra-0,Ema-1,Es-0,Est,Ge-0,Gie-0,Got-7,Ha-0,Hn-0,Hod,HR-10,Hau-0,Hs-0,HR-5,In-0,Je-0,Jl-3,Kas-1,Kb-0,Kin-0,Kl-5,Knox-10,Kro-0,Kyoto…	old
chr1	13216191	13216230	-	AT1TE43175	NFA-10,Got-22	Col-0,Ove-0,PHW-2,PHW-34,Per-1,Or-0,Old-1,Pi-0,Pt-0,Pu2-23,Pla-0,Pog-0,Pu2-7,Pu2-8,Pro-0,Rak-2,Ra-0,Ragl-1,Qar-8a,Rennes-1,Ren-1,Rld-1,RMX-A02,Ren-11,Rd-0,Rou-0,RMX-A180,RRS-7,Sap-0,Rome-1,Seattle-0,Ob-0,Rhen-1,Se-0,RRS-10,Np-0,Nw-0,Neo-6,NC-6,NFA-8,Nok-3,Na-1,Ms-0,Mnz-0,Mir-0,Mh-0,Mz-0,Lp2-6,Lp2-2,Lm-2,Nc-1,Mc-0,LL-0,Sei-0,Mv-0,Sg-1,Litva,Sorbo,Sp-0,Sq-1,Sq-8,Stw-0,Su-0,Sus-1,Ta-0,Tamm-2,Bla-1,S…	NA
chr1	13219980	13220029	-	AT1TE43185	Ven-1,Ts-1,Ge-0,Sp-0,Cvi-0,LL-0,Stw-0,Kent,Pt-0,Ta-0,Su-0,Ema-1,Np-0,Fi-0,Knox-18,Pi-0,Nc-1,Ts-5,Co-1,En-D,Sf-1,Ren-11,Neo-6,Kl-5,Dr-0,Rubezhnoe-1,Ann-1,Je-0,Mnz-0,Pog-0,Etna-2,Dra-0,Rak-2,Wa-1,Jl-3,Kz-9,Ak-1,Seattle-0,Li-2:1,Gy-0,Sg-1,Na-1,Si-0,Lm-2,Mc-0,Kin-0,Tha-1,Got-7,Da_1_-12,Abd-0,Zal-1,En-1,Hey-1,Lp2-2,Bs-1,Com-1,Got-22,Ha-0,HR-5,Sorbo,Altai-5,Kas-2,Hs-0,Jm-0,Benk-1,NFA-10,CIBC-17,Wl-0,Kr…	Col-0,Ove-0,PHW-2,PHW-34,Per-1,Or-0,Old-1,Pu2-23,Pla-0,Pu2-7,Pu2-8,Pro-0,Ra-0,Ragl-1,Qar-8a,Rennes-1,Ren-1,Rld-1,RMX-A02,Rd-0,Rou-0,RMX-A180,RRS-7,Sap-0,Rome-1,Ob-0,Rhen-1,Se-0,RRS-10,Nw-0,NC-6,NFA-8,Nok-3,Ms-0,Mir-0,Mh-0,Mz-0,Lp2-6,Sei-0,Mv-0,Litva,Sq-1,Sq-8,Sus-1,Tamm-2,Bla-1,Tamm-27,Ting-1,Tol-0,Tscha-1,Tu-0,Tul-0,Ty-0,Uk-1,Uod-1,Uod-7,Van-0,Vind-1,Wc-1,Wei-0,Westkar-4,Wil-1,Ws-2,Wt-5,Yo-0,Zdr…	old
chr1	13220038	13220432	+	AT1TE43190	Ven-1,Ts-1,Ge-0,Sp-0,Cvi-0,LL-0,Stw-0,Kent,Pt-0,Ta-0,Su-0,Ema-1,Np-0,Fi-0,Knox-18,Pi-0,Nc-1,Ts-5,Co-1,En-D,Sf-1,Ren-11,Neo-6,Kl-5,Dr-0,Rubezhnoe-1,Ann-1,Je-0,Mnz-0,Pog-0,Etna-2,Dra-0,Rak-2,Wa-1,Jl-3,Kz-9,Ak-1,Seattle-0,Li-2:1,Gy-0,Sg-1,Na-1,Si-0,Lm-2,Mc-0,Kin-0,Tha-1,Got-7,Da_1_-12,Abd-0,Zal-1,En-1,Hey-1,Lp2-2,Bs-1,Com-1,Got-22,Ha-0,HR-5,Sorbo,Altai-5,Kas-2,Hs-0,Jm-0,Benk-1,NFA-10,CIBC-17,Wl-0,Kr…	Col-0,Ove-0,PHW-34,Or-0,Pu2-23,Pla-0,Pu2-7,Pro-0,Ragl-1,Qar-8a,Rennes-1,Ren-1,RMX-A02,Rou-0,RRS-7,Rome-1,Ob-0,Rhen-1,Se-0,Nw-0,NFA-8,Nok-3,Ms-0,Mir-0,Mh-0,Lp2-6,Sei-0,Litva,Sq-1,Sq-8,Sus-1,Bla-1,Tamm-27,Ting-1,Tscha-1,Tu-0,Ty-0,Uk-1,Uod-1,Uod-7,Vind-1,Wc-1,Westkar-4,Wil-1,Wt-5,Yo-0,Pna-17,Bl-1,Bor-4,Bor-1,Bsch-0,Ber,Bu-0,Br-0,Cerv-1,Ca-0,Buckhorn-Pass,Co,Chi-0,CIBC-5,Chat-1,Di-G,Db-1,DraII-1,DraI…	old
chr1	13220433	13220665	-	AT1TE43195	Ven-1,Ts-1,Ge-0,Sp-0,Cvi-0,LL-0,Stw-0,Kent,Pt-0,Ta-0,Su-0,Ema-1,Np-0,Fi-0,Knox-18,Pi-0,Nc-1,Ts-5,Co-1,En-D,Sf-1,Ren-11,Neo-6,Kl-5,Dr-0,Rubezhnoe-1,Ann-1,Je-0,Mnz-0,Pog-0,Etna-2,Dra-0,Rak-2,Wa-1,Jl-3,Kz-9,Ak-1,Seattle-0,Li-2:1,Gy-0,Sg-1,Na-1,Si-0,Lm-2,Mc-0,Kin-0,Tha-1,Got-7,Da_1_-12,Abd-0,Zal-1,En-1,Hey-1,Lp2-2,Bs-1,Com-1,Got-22,Ha-0,HR-5,Sorbo,Altai-5,Kas-2,Hs-0,Jm-0,Benk-1,NFA-10,CIBC-17,Wl-0,Kr…	Col-0,Ove-0,PHW-2,PHW-34,Per-1,Old-1,Pu2-23,Pla-0,Pu2-7,Pu2-8,Pro-0,Ra-0,Qar-8a,Rennes-1,Ren-1,Rld-1,RMX-A02,Rd-0,Rou-0,RRS-7,Sap-0,Rome-1,Ob-0,Rhen-1,Se-0,RRS-10,Nw-0,NC-6,NFA-8,Nok-3,Ms-0,Mir-0,Mh-0,Mz-0,Lp2-6,Sei-0,Mv-0,Litva,Sq-1,Sq-8,Sus-1,Tamm-2,Bla-1,Tamm-27,Ting-1,Tol-0,Tscha-1,Tu-0,Tul-0,Ty-0,Uk-1,Uod-1,Uod-7,Van-0,Vind-1,Wc-1,Wei-0,Westkar-4,Wil-1,Ws-2,Wt-5,Yo-0,Pna-17,Bik-1,Bl-1,Bg-2,B…	old
chr1	13230842	13230992	-	AT1TE43220	Ven-1,Ge-0,Pu2-7,Cvi-0,HR-10,Est,Kent,Ema-1,Amel-1,RMX-A02,Durh-1,Kondara,NC-6,Gre-0,Bla-1,Cal-0,Pla-0,Sq-1,Knox-10,Ren-11,Dr-0,Pu2-8,Nok-3,Do-0,Buckhorn-Pass,RRS-10,Hh-0,RMX-A180,Ak-1,Ca-0,Gy-0,Sg-1,Gu-0,Lm-2,Tu-0,Kb-0,Mir-0,Rd-0,Bs-1,Or-0,Wt-5,Si-0,HR-5,Bik-1,Tul-0,Mv-0,Hs-0,Benk-1,NFA-10,Tol-0,Wl-0,Ag-0,El-0,Utrecht,Anz-0,Dem-4	Col-0,Ove-0,PHW-2,PHW-34,Per-1,Old-1,Pi-0,Pt-0,Pu2-23,Pog-0,Pro-0,Rak-2,Ra-0,Ragl-1,Qar-8a,Rennes-1,Ren-1,Rld-1,Rou-0,RRS-7,Sap-0,Rome-1,Seattle-0,Ob-0,Rhen-1,Se-0,Np-0,Nw-0,Neo-6,NFA-8,Na-1,Ms-0,Mnz-0,Mh-0,Mz-0,Lp2-6,Lp2-2,Nc-1,Mc-0,LL-0,Sei-0,Litva,Sorbo,Sp-0,Sq-8,Stw-0,Su-0,Sus-1,Ta-0,Tamm-2,Sf-1,Tamm-27,Tha-1,Ting-1,Ts-1,Ts-5,Tscha-1,Ty-0,Uk-1,Uod-1,Uod-7,Van-0,Vind-1,Wa-1,Wc-1,Wei-0,Westkar-…	old
chr1	13230993	13235723	-	AT1TE43225	Ven-1,Ge-0,Cvi-0,HR-10,Est,Kent,Ema-1,RMX-A02,Durh-1,NC-6,Gre-0,Bla-1,Cal-0,Pla-0,Sq-1,Knox-10,Ren-11,Dr-0,Nok-3,Do-0,Buckhorn-Pass,RRS-10,Hh-0,RMX-A180,Ak-1,Ca-0,Gy-0,Sg-1,Gu-0,Lm-2,Tu-0,Kb-0,Mir-0,Rd-0,Bs-1,Or-0,Wt-5,Si-0,HR-5,Tul-0,Mv-0,Hs-0,Benk-1,NFA-10,Tol-0,Wl-0,Ag-0,El-0,Utrecht,Anz-0,Dem-4	Col-0,Ove-0,PHW-2,PHW-34,Per-1,Old-1,Pi-0,Pt-0,Pu2-23,Pog-0,Pu2-7,Pu2-8,Pro-0,Rak-2,Ra-0,Ragl-1,Qar-8a,Rennes-1,Ren-1,Rld-1,Rou-0,RRS-7,Sap-0,Rome-1,Seattle-0,Ob-0,Rhen-1,Se-0,Np-0,Nw-0,Neo-6,NFA-8,Na-1,Ms-0,Mnz-0,Mh-0,Mz-0,Lp2-6,Lp2-2,Nc-1,Mc-0,LL-0,Sei-0,Litva,Sorbo,Sp-0,Sq-8,Stw-0,Su-0,Sus-1,Ta-0,Tamm-2,Sf-1,Tamm-27,Tha-1,Ting-1,Ts-1,Ts-5,Tscha-1,Ty-0,Uk-1,Uod-1,Uod-7,Van-0,Vind-1,Wa-1,Wc-1,We…	old
chr1	13240526	13240641	-	AT1TE43270	Cal-0,Rld-1,RMX-A02,Gre-0,Rd-0,Knox-10,Ragl-1,RRS-10,Buckhorn-Pass,Hh-0,RMX-A180,Lip-0,Kondara,Gu-0,Lm-2,Aa-0,Gifu-2,Ws-2,Or-0,Per-1,Tul-0,NC-6,El-0,Anz-0,Dem-4	Col-0,Ove-0,PHW-2,PHW-34,Old-1,Pi-0,Pt-0,Pu2-23,Pla-0,Pog-0,Pu2-7,Pu2-8,Pro-0,Rak-2,Ra-0,Qar-8a,Rennes-1,Ren-1,Ren-11,Rou-0,RRS-7,Sap-0,Rome-1,Seattle-0,Ob-0,Rhen-1,Se-0,Np-0,Nw-0,Neo-6,NFA-8,NFA-10,Nok-3,Na-1,Ms-0,Mnz-0,Mir-0,Mh-0,Mz-0,Lp2-6,Lp2-2,Nc-1,Mc-0,LL-0,Sei-0,Mv-0,Sg-1,Litva,Sorbo,Sp-0,Sq-1,Sq-8,Stw-0,Su-0,Sus-1,Ta-0,Tamm-2,Bla-1,Sf-1,Si-0,Tamm-27,Tha-1,Ting-1,Tol-0,Ts-1,Ts-5,Tscha-1,Tu…	mid
chr1	13240746	13241300	-	AT1TE43275	Cal-0,Rld-1,RMX-A02,Gre-0,Rd-0,Knox-10,Ragl-1,RRS-10,Buckhorn-Pass,Hh-0,RMX-A180,Lip-0,Kondara,Gu-0,Lm-2,Aa-0,Gifu-2,Ws-2,Or-0,Per-1,Tul-0,NC-6,El-0,Anz-0,Dem-4	Col-0,Ove-0,PHW-2,PHW-34,Pi-0,Pt-0,Pu2-23,Pla-0,Pog-0,Pu2-7,Pu2-8,Pro-0,Rak-2,Qar-8a,Rennes-1,Ren-1,Ren-11,Rou-0,RRS-7,Sap-0,Rome-1,Seattle-0,Ob-0,Rhen-1,Se-0,Np-0,Nw-0,Neo-6,NFA-8,NFA-10,Nok-3,Na-1,Ms-0,Mnz-0,Mir-0,Mh-0,Lp2-6,Lp2-2,Nc-1,Mc-0,LL-0,Sei-0,Mv-0,Sg-1,Litva,Sorbo,Sp-0,Sq-1,Sq-8,Stw-0,Su-0,Sus-1,Ta-0,Tamm-2,Bla-1,Sf-1,Si-0,Tamm-27,Tha-1,Ting-1,Tol-0,Ts-1,Ts-5,Tscha-1,Tu-0,Ty-0,Uk-1,Uod…	mid
chr1	13247658	13250347	-	AT1TE43305	Cal-0,Kondara,Tol-0,Pna-17,Gre-0,Cvi-0,Knox-10,Ragl-1,RMX-A02,Buckhorn-Pass,RRS-10,Hh-0,RMX-A180,Lip-0,Rld-1,Gu-0,Lm-2,Aa-0,Gifu-2,Mz-0,Ws-2,Rd-0,Or-0,Bik-1,Per-1,Tul-0,Mv-0,NC-6,El-0,Anz-0,Dem-4	Col-0,Ove-0,PHW-2,PHW-34,Old-1,Pi-0,Pt-0,Pu2-23,Pla-0,Pog-0,Pu2-7,Pu2-8,Pro-0,Rak-2,Ra-0,Qar-8a,Rennes-1,Ren-1,Ren-11,Rou-0,RRS-7,Sap-0,Rome-1,Seattle-0,Ob-0,Rhen-1,Se-0,Np-0,Nw-0,Neo-6,NFA-8,NFA-10,Nok-3,Na-1,Ms-0,Mnz-0,Mir-0,Mh-0,Lp2-6,Lp2-2,Nc-1,Mc-0,LL-0,Sei-0,Sg-1,Litva,Sorbo,Sp-0,Sq-1,Sq-8,Stw-0,Su-0,Sus-1,Ta-0,Tamm-2,Bla-1,Sf-1,Si-0,Tamm-27,Tha-1,Ting-1,Ts-1,Ts-5,Tscha-1,Tu-0,Ty-0,Uk-1,Uod…	young
chr1	13256864	13257271	-	AT1TE43325	Alst-1,Ting-1,Cvi-0,Tamm-27,In-0,Li-2:1,Seattle-0,Mh-0,Kin-0,Old-1	Col-0,Ove-0,PHW-2,PHW-34,Per-1,Or-0,Pi-0,Pt-0,Pu2-23,Pla-0,Pog-0,Pu2-7,Pu2-8,Pro-0,Rak-2,Ra-0,Ragl-1,Qar-8a,Rennes-1,Ren-1,Rld-1,RMX-A02,Ren-11,Rd-0,Rou-0,RMX-A180,RRS-7,Sap-0,Rome-1,Ob-0,Rhen-1,Se-0,RRS-10,Np-0,Nw-0,Neo-6,NC-6,NFA-8,NFA-10,Nok-3,Na-1,Ms-0,Mnz-0,Mir-0,Mz-0,Lp2-6,Lp2-2,Lm-2,Nc-1,Mc-0,LL-0,Sei-0,Mv-0,Sg-1,Litva,Sorbo,Sp-0,Sq-8,Stw-0,Su-0,Sus-1,Ta-0,Bla-1,Sf-1,Si-0,Tha-1,Tol-0,Ts-1,…	young
chr1	13260814	13260951	-	AT1TE43345	Uod-7,Tol-0,Tul-0,Buckhorn-Pass,Dem-4,RMX-A02	Col-0,Ove-0,PHW-2,Per-1,Or-0,Old-1,Pi-0,Pt-0,Pu2-23,Pla-0,Pog-0,Pu2-7,Pu2-8,Pro-0,Rak-2,Ra-0,Ragl-1,Qar-8a,Rennes-1,Ren-1,Rld-1,Ren-11,Rd-0,Rou-0,RMX-A180,RRS-7,Sap-0,Rome-1,Seattle-0,Ob-0,Rhen-1,Se-0,RRS-10,Np-0,Nw-0,Neo-6,NC-6,NFA-8,NFA-10,Nok-3,Na-1,Ms-0,Mnz-0,Mir-0,Mh-0,Mz-0,Lp2-6,Lp2-2,Lm-2,Nc-1,Mc-0,LL-0,Sei-0,Mv-0,Sg-1,Litva,Sorbo,Sp-0,Sq-1,Sq-8,Stw-0,Su-0,Sus-1,Ta-0,Tamm-2,Bla-1,Sf-1,Si-0…	NA
chr1	13260952	13263559	-	AT1TE43350	Buckhorn-Pass,Tol-0,Dem-4,Tul-0,RMX-A02	Col-0,Ove-0,PHW-2,PHW-34,Per-1,Or-0,Pi-0,Pt-0,Pu2-23,Pla-0,Pog-0,Pu2-7,Pu2-8,Pro-0,Rak-2,Ra-0,Ragl-1,Qar-8a,Rennes-1,Ren-1,Rld-1,Ren-11,Rd-0,Rou-0,RRS-7,Sap-0,Rome-1,Seattle-0,Rhen-1,RRS-10,Np-0,Nw-0,Neo-6,NFA-8,NFA-10,Nok-3,Na-1,Ms-0,Mnz-0,Mir-0,Mh-0,Mz-0,Lp2-6,Lp2-2,Lm-2,Nc-1,Mc-0,LL-0,Sei-0,Sg-1,Litva,Sorbo,Sp-0,Sq-1,Sq-8,Stw-0,Sus-1,Ta-0,Bla-1,Sf-1,Si-0,Tamm-27,Tha-1,Ting-1,Ts-1,Ts-5,Tscha-1,…	NA
chr1	13263763	13276157	+	AT1TE43355	Ven-1,Est,Tol-0,Kent,Ema-1,RMX-A02,Bla-1,Ga-0,Ei-2,Ren-11,Dr-0,Nok-3,Do-0,Buckhorn-Pass,Pog-0,Wt-5,Ak-1,Ca-0,Gy-0,Sg-1,Na-1,Si-0,Utrecht,Tu-0,Mir-0,Np-0,Bs-1,HR-5,Dem-4,Tul-0,Hs-0,Jm-0,Benk-1,NFA-10,Wl-0,Er-0,Durh-1,Kelsterbach-4,Cnt-1	Col-0,Ove-0,PHW-2,PHW-34,Per-1,Or-0,Old-1,Pi-0,Pt-0,Pu2-23,Pla-0,Pu2-7,Pu2-8,Pro-0,Rak-2,Ra-0,Ragl-1,Qar-8a,Rennes-1,Ren-1,Rld-1,Rd-0,Rou-0,RMX-A180,RRS-7,Sap-0,Rome-1,Seattle-0,Ob-0,Rhen-1,Se-0,RRS-10,Nw-0,Neo-6,NC-6,NFA-8,Ms-0,Mnz-0,Mh-0,Mz-0,Lp2-6,Lp2-2,Lm-2,Nc-1,Mc-0,LL-0,Sei-0,Litva,Sorbo,Sp-0,Sq-8,Stw-0,Su-0,Sus-1,Ta-0,Tamm-2,Sf-1,Tamm-27,Tha-1,Ting-1,Ts-1,Ts-5,Tscha-1,Ty-0,Uk-1,Uod-1,Uod-7…	mid
chr1	13377224	13377246	+	AT1TE43745	Uk-1,Ms-0,HSm,La-0,Kent,Krot-0,In-0,Appt-1,Wa-1,Rak-2,Jl-3,Wt-5,Ra-0,Mz-0,Bs-1,NC-6,Wc-1,Kelsterbach-4,Anholt-1,Sp-0,Litva,Kondara,Co-1,Ren-11,Gie-0,Ann-1,Gr-1,Rhen-1,Sus-1,Sg-1,Aa-0,Wei-0,Or-0,Ove-0,Kas-1,Per-1,Kas-2,Chi-0,Rou-0,Rubezhnoe-1,El-0,Ge-0,Je-0,Sq-1,Sap-0,Uod-7,Dja-1,Ca-0,Lisse,Ang-0,NFA-8,Hey-1,Alst-1,Co,Kil-0,Br-0,HR-5,Boot-1,Neo-6,Wl-0,Anz-0,Ven-1,Est,Cvi-0,Rld-1,Hau-0,Bor-4,Bor-1,…	Col-0,PHW-2,Old-1,Pt-0,Pu2-23,Pla-0,Pu2-7,Pu2-8,Pro-0,Ragl-1,Qar-8a,Rennes-1,Ren-1,RMX-A02,Rd-0,RMX-A180,RRS-7,Rome-1,Seattle-0,Ob-0,Se-0,RRS-10,Np-0,Nw-0,NFA-10,Nok-3,Na-1,Mnz-0,Mir-0,Mh-0,Lm-2,Mc-0,LL-0,Sei-0,Mv-0,Sq-8,Stw-0,Su-0,Ta-0,Tamm-2,Bla-1,Sf-1,Si-0,Tamm-27,Tha-1,Ting-1,Tol-0,Ts-1,Ts-5,Tu-0,Tul-0,Ty-0,Uod-1,Utrecht,Van-0,Vind-1,Ws-2,Pna-17,Bik-1,Bl-1,Bg-2,Benk-1,Bsch-0,Ber,Bu-0,Cerv-1,C…	mid
chr1	13400777	13401576	+	AT1TE43810	Hh-0,Or-0,Rd-0,Rld-1,Ragl-1,Aa-0,Koln,Ws-2,CIBC-17	Col-0,Ove-0,PHW-2,PHW-34,Per-1,Old-1,Pi-0,Pt-0,Pu2-23,Pla-0,Pog-0,Pu2-7,Pu2-8,Pro-0,Rak-2,Ra-0,Qar-8a,Rennes-1,Ren-1,RMX-A02,Ren-11,Rou-0,RMX-A180,RRS-7,Sap-0,Rome-1,Seattle-0,Ob-0,Rhen-1,Se-0,RRS-10,Np-0,Nw-0,Neo-6,NC-6,NFA-8,NFA-10,Nok-3,Na-1,Ms-0,Mnz-0,Mir-0,Mh-0,Mz-0,Lp2-6,Lp2-2,Lm-2,Nc-1,Mc-0,LL-0,Sei-0,Mv-0,Sg-1,Litva,Sorbo,Sp-0,Sq-1,Sq-8,Stw-0,Su-0,Sus-1,Ta-0,Tamm-2,Bla-1,Sf-1,Si-0,Tamm-27…	young
chr1	13401577	13401675	+	AT1TE43815	Hh-0,Or-0,Rd-0,Rld-1,Ragl-1,Aa-0,Koln,Ws-2,CIBC-17	Col-0,Ove-0,PHW-2,PHW-34,Per-1,Old-1,Pi-0,Pt-0,Pu2-23,Pla-0,Pog-0,Pu2-7,Pu2-8,Pro-0,Rak-2,Ra-0,Qar-8a,Rennes-1,Ren-1,RMX-A02,Ren-11,Rou-0,RMX-A180,RRS-7,Sap-0,Rome-1,Seattle-0,Ob-0,Rhen-1,Se-0,RRS-10,Np-0,Nw-0,Neo-6,NC-6,NFA-8,NFA-10,Nok-3,Na-1,Ms-0,Mnz-0,Mir-0,Mh-0,Mz-0,Lp2-6,Lp2-2,Lm-2,Nc-1,Mc-0,LL-0,Sei-0,Mv-0,Sg-1,Litva,Sorbo,Sp-0,Sq-1,Sq-8,Stw-0,Su-0,Sus-1,Ta-0,Tamm-2,Bla-1,Sf-1,Si-0,Tamm-27…	young
chr1	13401676	13402670	+	AT1TE43820	Hh-0,Or-0,Rd-0,Rld-1,Ragl-1,Aa-0,Ws-2,CIBC-17	Col-0,Ove-0,PHW-2,PHW-34,Per-1,Old-1,Pi-0,Pt-0,Pu2-23,Pla-0,Pog-0,Pu2-7,Pu2-8,Pro-0,Rak-2,Ra-0,Qar-8a,Rennes-1,Ren-1,RMX-A02,Ren-11,Rou-0,RMX-A180,RRS-7,Sap-0,Rome-1,Seattle-0,Ob-0,Rhen-1,Se-0,RRS-10,Np-0,Nw-0,Neo-6,NC-6,NFA-8,NFA-10,Nok-3,Na-1,Ms-0,Mnz-0,Mir-0,Mh-0,Mz-0,Lp2-6,Lp2-2,Lm-2,Nc-1,Mc-0,LL-0,Sei-0,Mv-0,Sg-1,Litva,Sorbo,Sp-0,Sq-1,Sq-8,Stw-0,Su-0,Sus-1,Ta-0,Tamm-2,Bla-1,Sf-1,Si-0,Tamm-27…	young
chr1	13402808	13403182	+	AT1TE43825	Hh-0,Or-0,Rd-0,Rld-1,Ragl-1,Aa-0,Ws-2,CIBC-17	Col-0,Ove-0,PHW-2,PHW-34,Per-1,Old-1,Pi-0,Pt-0,Pu2-23,Pla-0,Pog-0,Pu2-7,Pu2-8,Pro-0,Rak-2,Ra-0,Qar-8a,Rennes-1,Ren-1,RMX-A02,Ren-11,Rou-0,RMX-A180,RRS-7,Sap-0,Rome-1,Seattle-0,Ob-0,Rhen-1,Se-0,RRS-10,Np-0,Nw-0,Neo-6,NC-6,NFA-8,NFA-10,Nok-3,Na-1,Ms-0,Mnz-0,Mir-0,Mh-0,Mz-0,Lp2-6,Lp2-2,Lm-2,Nc-1,Mc-0,LL-0,Sei-0,Mv-0,Sg-1,Litva,Sorbo,Sp-0,Sq-1,Sq-8,Stw-0,Su-0,Sus-1,Ta-0,Tamm-2,Bla-1,Sf-1,Si-0,Tamm-27…	young
chr1	13407426	13407451	+	AT1TE43840	In-0,Cerv-1,Sf-1,PHW-2,Is-0,Rak-2,Su-0,Or-0,Mh-0,CIBC-17,Mc-0,Hn-0,Le-0,Es-0	Col-0,Ove-0,PHW-34,Per-1,Old-1,Pi-0,Pt-0,Pu2-23,Pla-0,Pog-0,Pu2-7,Pu2-8,Pro-0,Ra-0,Ragl-1,Qar-8a,Rennes-1,Ren-1,Rld-1,RMX-A02,Ren-11,Rd-0,Rou-0,RMX-A180,RRS-7,Sap-0,Rome-1,Seattle-0,Ob-0,Rhen-1,Se-0,RRS-10,Np-0,Nw-0,Neo-6,NC-6,NFA-8,NFA-10,Nok-3,Na-1,Ms-0,Mnz-0,Mir-0,Mz-0,Lp2-6,Lp2-2,Lm-2,Nc-1,LL-0,Sei-0,Mv-0,Sg-1,Litva,Sorbo,Sp-0,Sq-1,Sq-8,Stw-0,Sus-1,Ta-0,Tamm-2,Bla-1,Si-0,Tamm-27,Tha-1,Ting-1,…	young
chr1	13407453	13409316	+	AT1TE43845	Uk-1,HSm,La-0,Kent,Krot-0,Fi-0,Gre-0,Knox-18,Appt-1,Ei-2,Mh-0,Nok-3,Gel-1,Rak-2,RMX-A180,Wt-5,Ra-0,Li-2:1,Na-1,Gu-0,Tu-0,Mc-0,Gifu-2,Hn-0,Mz-0,Bs-1,DraIII-1,Ty-0,NC-6,Wc-1,Qar-8a,Kelsterbach-4,Le-0,Anholt-1,Cerv-1,Sp-0,Litva,Kondara,Rome-1,Knox-10,Nw-0,Sorbo,Rd-0,Co-1,Ragl-1,Gie-0,Ann-1,Gr-1,An-1,Di-G,In-0,Sg-1,Ove-0,Utrecht,Aa-0,Wei-0,Bsch-0,Anz-0,Or-0,Kil-0,Kas-1,Per-1,Kas-2,Chi-0,Rhen-1,Rou-0,…	Col-0,PHW-34,Pi-0,Pt-0,Pla-0,Pog-0,Pro-0,Rennes-1,Ren-1,Ren-11,Sap-0,Seattle-0,Np-0,Neo-6,NFA-8,NFA-10,Ms-0,Mnz-0,Lm-2,LL-0,Sei-0,Sq-1,Sq-8,Stw-0,Sus-1,Si-0,Ts-1,Ts-5,Tscha-1,Vind-1,Wa-1,Westkar-4,Zal-1,Bg-2,Boot-1,Bor-1,Br-0,Cnt-1,Co,Com-1,CIBC-5,Chat-1,Cvi-0,Ema-1,Dja-1,En-D,Est,En-1,Ge-0,Got-7,Ha-0,HR-10,Gy-0,HR-5,Jl-3,Jm-0,Kar-1,Kb-0,Kin-0,Kl-5,Ko-2,Kro-0,Lan-0,Abd-0,Alst-1,Altai-5,Amel-1,Ba-…	old
chr1	13409317	13409339	+	AT1TE43850	Je-0,Ven-1,Gre-0,Tol-0,Cerv-1,PHW-2,Wt-5,Kondara,Zdr-1,Dr-0,Mh-0,RMX-A02,Tul-0,Tha-1,Kelsterbach-4,Van-0,Le-0,Es-0	Col-0,Ove-0,PHW-34,Per-1,Or-0,Old-1,Pi-0,Pt-0,Pu2-23,Pla-0,Pog-0,Pu2-7,Pu2-8,Pro-0,Rak-2,Ra-0,Ragl-1,Qar-8a,Rennes-1,Ren-1,Rld-1,Ren-11,Rd-0,Rou-0,RMX-A180,RRS-7,Sap-0,Rome-1,Seattle-0,Ob-0,Rhen-1,Se-0,RRS-10,Np-0,Nw-0,Neo-6,NC-6,NFA-8,NFA-10,Nok-3,Na-1,Ms-0,Mnz-0,Mir-0,Mz-0,Lp2-6,Lp2-2,Lm-2,Nc-1,Mc-0,LL-0,Sei-0,Mv-0,Sg-1,Litva,Sorbo,Sp-0,Sq-1,Sq-8,Stw-0,Su-0,Sus-1,Ta-0,Tamm-2,Bla-1,Sf-1,Si-0,Tam…	young
chr1	13409340	13409421	-	AT1TE43855	Mh-0,Cerv-1,PHW-2	Col-0,Ove-0,PHW-34,Per-1,Or-0,Old-1,Pi-0,Pt-0,Pu2-23,Pla-0,Pog-0,Pu2-7,Pu2-8,Pro-0,Rak-2,Ra-0,Ragl-1,Qar-8a,Rennes-1,Ren-1,Rld-1,RMX-A02,Ren-11,Rd-0,Rou-0,RMX-A180,RRS-7,Sap-0,Rome-1,Seattle-0,Ob-0,Rhen-1,Se-0,RRS-10,Np-0,Nw-0,Neo-6,NC-6,NFA-8,NFA-10,Nok-3,Na-1,Ms-0,Mnz-0,Mir-0,Mz-0,Lp2-6,Lp2-2,Lm-2,Nc-1,Mc-0,LL-0,Sei-0,Mv-0,Sg-1,Litva,Sorbo,Sp-0,Sq-1,Sq-8,Stw-0,Su-0,Sus-1,Ta-0,Tamm-2,Bla-1,Sf-1,…	NA
chr1	13417637	13417657	+	AT1TE43875	Dem-4	Col-0,Ove-0,PHW-2,PHW-34,Per-1,Or-0,Old-1,Pi-0,Pt-0,Pu2-23,Pla-0,Pog-0,Pu2-7,Pu2-8,Pro-0,Rak-2,Ra-0,Ragl-1,Qar-8a,Rennes-1,Ren-1,Rld-1,RMX-A02,Ren-11,Rd-0,Rou-0,RMX-A180,RRS-7,Sap-0,Rome-1,Seattle-0,Ob-0,Rhen-1,Se-0,RRS-10,Np-0,Nw-0,Neo-6,NC-6,NFA-8,NFA-10,Nok-3,Na-1,Ms-0,Mnz-0,Mir-0,Mh-0,Mz-0,Lp2-6,Lp2-2,Lm-2,Nc-1,Mc-0,LL-0,Sei-0,Mv-0,Sg-1,Litva,Sorbo,Sp-0,Sq-1,Sq-8,Stw-0,Su-0,Sus-1,Ta-0,Tamm-2,…	NA
chr1	13417658	13421489	-	AT1TE43880	Anholt-1,Db-1,Duk,Cerv-1,Et-0,Cal-0,PHW-2,Rou-0,RRS-7,Rubezhnoe-1,Rld-1,Uod-7,HSm,Hau-0,Fr-2,Ty-0,Bor-4,Sp-0,Nw-0,Krot-0,Ta-0,RMX-A02,Fi-0,NC-6,Gre-0,Rd-0,Tha-1,Ga-0,Co-1,Lip-0,Knox-10,Gie-0,Wil-1,RRS-10,Buckhorn-Pass,Gr-1,Sf-1,Gel-1,Dra-0,Rak-2,Rhen-1,Ting-1,Uod-1,RMX-A180,Uk-1,Is-0,Ra-0,In-0,Li-2:1,Sg-1,Ove-0,Gu-0,Su-0,Dem-4,Nc-1,Gifu-2,Hn-0,Mz-0,Ws-2,Da_1_-12,Bsch-0,Je-0,DraIII-1,Lp2-2,Or-0,Go…	Col-0,PHW-34,Per-1,Old-1,Pi-0,Pt-0,Pla-0,Pog-0,Pu2-7,Pu2-8,Pro-0,Qar-8a,Rennes-1,Ren-1,Ren-11,Sap-0,Seattle-0,Ob-0,Np-0,Neo-6,NFA-8,NFA-10,Nok-3,Na-1,Ms-0,Mnz-0,Mir-0,Lm-2,Mc-0,LL-0,Sei-0,Sorbo,Sq-1,Sq-8,Stw-0,Sus-1,Bla-1,Si-0,Ts-1,Ts-5,Tscha-1,Tu-0,Utrecht,Ven-1,Vind-1,Wa-1,Westkar-4,Wl-0,Wt-5,Yo-0,Zal-1,Pna-17,Bl-1,Bg-2,Benk-1,Boot-1,Bor-1,Ber,Bs-1,Br-0,Ca-0,Cnt-1,Co,Com-1,CIBC-5,Chat-1,Cvi-0,D…	old
chr1	13433003	13433333	+	AT1TE43925	Lp2-2,Lp2-6,Ove-0,Wc-1,Sp-0,Gr-1	Col-0,PHW-2,PHW-34,Per-1,Or-0,Old-1,Pi-0,Pt-0,Pu2-23,Pla-0,Pog-0,Pu2-7,Pu2-8,Pro-0,Rak-2,Ra-0,Ragl-1,Qar-8a,Rennes-1,Ren-1,Rld-1,RMX-A02,Ren-11,Rd-0,Rou-0,RMX-A180,RRS-7,Sap-0,Rome-1,Seattle-0,Ob-0,Rhen-1,Se-0,RRS-10,Np-0,Nw-0,Neo-6,NC-6,NFA-8,NFA-10,Nok-3,Na-1,Ms-0,Mnz-0,Mh-0,Mz-0,Lm-2,Nc-1,Mc-0,LL-0,Sei-0,Mv-0,Sg-1,Litva,Sorbo,Sq-1,Sq-8,Stw-0,Su-0,Sus-1,Ta-0,Tamm-2,Bla-1,Sf-1,Si-0,Tamm-27,Tha-1…	young
chr1	13433334	13433620	+	AT1TE43930	Anz-0,Kondara	Col-0,Ove-0,PHW-2,PHW-34,Per-1,Or-0,Old-1,Pi-0,Pt-0,Pu2-23,Pla-0,Pog-0,Pu2-7,Pu2-8,Pro-0,Rak-2,Ra-0,Ragl-1,Qar-8a,Rennes-1,Ren-1,Rld-1,RMX-A02,Ren-11,Rd-0,Rou-0,RMX-A180,RRS-7,Sap-0,Rome-1,Seattle-0,Ob-0,Rhen-1,Se-0,RRS-10,Np-0,Nw-0,Neo-6,NC-6,NFA-8,NFA-10,Nok-3,Na-1,Ms-0,Mnz-0,Mir-0,Mh-0,Mz-0,Lp2-6,Lp2-2,Lm-2,Nc-1,Mc-0,LL-0,Sei-0,Mv-0,Sg-1,Litva,Sorbo,Sp-0,Sq-1,Sq-8,Stw-0,Su-0,Sus-1,Ta-0,Tamm-2,…	NA
chr1	13433621	13433658	+	AT1TE43935	Anz-0,Kondara	Col-0,Ove-0,PHW-2,PHW-34,Per-1,Or-0,Old-1,Pi-0,Pt-0,Pu2-23,Pla-0,Pog-0,Pu2-7,Pu2-8,Pro-0,Rak-2,Ra-0,Ragl-1,Qar-8a,Rennes-1,Ren-1,Rld-1,RMX-A02,Ren-11,Rd-0,Rou-0,RMX-A180,RRS-7,Sap-0,Rome-1,Seattle-0,Ob-0,Rhen-1,Se-0,RRS-10,Np-0,Nw-0,Neo-6,NC-6,NFA-8,NFA-10,Nok-3,Na-1,Ms-0,Mnz-0,Mir-0,Mh-0,Mz-0,Lp2-6,Lp2-2,Lm-2,Nc-1,Mc-0,LL-0,Sei-0,Mv-0,Sg-1,Litva,Sorbo,Sp-0,Sq-1,Sq-8,Stw-0,Su-0,Sus-1,Ta-0,Tamm-2,…	NA
chr1	13437265	13437314	+	AT1TE43955	Tha-1	Col-0,Ove-0,PHW-2,PHW-34,Per-1,Or-0,Old-1,Pi-0,Pt-0,Pu2-23,Pla-0,Pog-0,Pu2-7,Pu2-8,Pro-0,Rak-2,Ra-0,Ragl-1,Qar-8a,Rennes-1,Ren-1,Rld-1,RMX-A02,Ren-11,Rd-0,Rou-0,RMX-A180,RRS-7,Sap-0,Rome-1,Seattle-0,Ob-0,Rhen-1,Se-0,RRS-10,Np-0,Nw-0,Neo-6,NC-6,NFA-8,NFA-10,Nok-3,Na-1,Ms-0,Mnz-0,Mir-0,Mh-0,Mz-0,Lp2-6,Lp2-2,Lm-2,Nc-1,Mc-0,LL-0,Sei-0,Mv-0,Sg-1,Litva,Sorbo,Sp-0,Sq-1,Sq-8,Stw-0,Su-0,Sus-1,Ta-0,Tamm-2,…	NA
chr1	13479194	13480165	-	AT1TE44115	Rome-1,Hod,Est,Ko-2,Chat-1,Baa-1,Ak-1,Gr-1,Ang-0,Gu-0,Ts-1,Do-0,Nw-0,Durh-1,En-2,Bsch-0,Sf-1	Col-0,Ove-0,PHW-2,PHW-34,Per-1,Or-0,Old-1,Pi-0,Pt-0,Pu2-23,Pog-0,Pu2-7,Pu2-8,Rak-2,Ra-0,Ragl-1,Qar-8a,Ren-1,Rld-1,RMX-A02,Ren-11,Rd-0,Rou-0,RMX-A180,RRS-7,Sap-0,Ob-0,Se-0,RRS-10,Np-0,Neo-6,NC-6,NFA-8,Nok-3,Ms-0,Mnz-0,Mir-0,Mh-0,Mz-0,Lp2-6,Lp2-2,Nc-1,Mc-0,LL-0,Sei-0,Mv-0,Sg-1,Litva,Sorbo,Sp-0,Sq-1,Stw-0,Su-0,Sus-1,Ta-0,Tamm-2,Bla-1,Tamm-27,Tha-1,Ting-1,Tol-0,Tscha-1,Tu-0,Tul-0,Ty-0,Uk-1,Uod-1,Uod-…	young
chr1	13482748	13490426	-	AT1TE44125	Uk-1,La-0,Kent,Amel-1,Gre-0,Knox-18,Appt-1,Knox-10,Mh-0,Nok-3,Gel-1,Jl-3,RMX-A180,Wt-5,Ra-0,Li-2:1,Gu-0,Tu-0,Mc-0,Gifu-2,Hn-0,Mz-0,Bs-1,Com-1,Ty-0,NC-6,Jm-0,Qar-8a,Kelsterbach-4,Ba-1,Anholt-1,Litva,Nw-0,Rd-0,Ragl-1,Ann-1,Gr-1,An-1,Di-G,Sus-1,In-0,Sg-1,Utrecht,Aa-0,Stw-0,Or-0,Tamm-27,Chi-0,Koln,Er-0,Pu2-7,Ven-1,Ei-2,Fr-2,Bd-0,Tamm-2,RMX-A02,Sq-1,Buckhorn-Pass,Sap-0,Se-0,Uod-7,Tol-0,Dja-1,Ca-0,Ang-…	Col-0,Ove-0,PHW-2,PHW-34,Per-1,Old-1,Pi-0,Pt-0,Pu2-23,Pla-0,Pog-0,Pu2-8,Pro-0,Rak-2,Rennes-1,Ren-1,Ren-11,Rou-0,Rome-1,Seattle-0,Ob-0,Rhen-1,Np-0,NFA-8,NFA-10,Na-1,Ms-0,Mnz-0,Mir-0,Lp2-6,Lp2-2,Lm-2,Nc-1,LL-0,Sorbo,Sp-0,Sq-8,Su-0,Ta-0,Bla-1,Si-0,Ts-1,Ts-5,Uod-1,Van-0,Vind-1,Wa-1,Wc-1,Wei-0,Westkar-4,Zdr-1,Rubezhnoe-1,Bik-1,Bl-1,Bg-2,Bor-4,Boot-1,Bsch-0,Ber,Br-0,Cerv-1,Cal-0,Cnt-1,Chat-1,Cvi-0,Da_1…	old
chr1	13515965	13517626	-	AT1TE44235	Uod-7,Stw-0,An-1,Kent,Dja-1,Kelsterbach-4,En-D,Ca-0,Sus-1,HR-10,Hs-0,Ty-0,Ko-2,Utrecht,Bor-1,Mc-0,Sap-0,Sei-0,En-2,Abd-0,En-1	Col-0,Ove-0,PHW-2,PHW-34,Per-1,Or-0,Old-1,Pi-0,Pt-0,Pu2-23,Pla-0,Pog-0,Pu2-7,Pu2-8,Pro-0,Rak-2,Ra-0,Ragl-1,Qar-8a,Rennes-1,Ren-1,Rld-1,RMX-A02,Ren-11,Rd-0,Rou-0,RMX-A180,RRS-7,Rome-1,Seattle-0,Ob-0,Rhen-1,Se-0,RRS-10,Np-0,Nw-0,Neo-6,NC-6,NFA-8,NFA-10,Nok-3,Na-1,Ms-0,Mnz-0,Mir-0,Mh-0,Mz-0,Lp2-6,Lp2-2,Lm-2,Nc-1,LL-0,Mv-0,Sg-1,Litva,Sorbo,Sp-0,Sq-1,Sq-8,Su-0,Ta-0,Tamm-2,Bla-1,Sf-1,Si-0,Tamm-27,Tha-1…	mid
chr1	13517653	13517708	-	AT1TE44240	Bor-1,HR-10,Ty-0,Kent,Ko-2,En-D,Sap-0,Uod-7,Ca-0,Dja-1,An-1,Sus-1,Utrecht,Mc-0,En-2,Abd-0,En-1,Stw-0,Hs-0,Sei-0,Kelsterbach-4,Es-0	Col-0,Ove-0,PHW-2,PHW-34,Per-1,Or-0,Old-1,Pi-0,Pt-0,Pu2-23,Pla-0,Pog-0,Pu2-7,Pu2-8,Pro-0,Rak-2,Ra-0,Ragl-1,Qar-8a,Rennes-1,Ren-1,Rld-1,RMX-A02,Ren-11,Rd-0,Rou-0,RMX-A180,RRS-7,Rome-1,Seattle-0,Ob-0,Rhen-1,Se-0,RRS-10,Np-0,Nw-0,Neo-6,NC-6,NFA-8,NFA-10,Nok-3,Na-1,Ms-0,Mnz-0,Mir-0,Mh-0,Mz-0,Lp2-6,Lp2-2,Lm-2,Nc-1,LL-0,Mv-0,Sg-1,Litva,Sorbo,Sp-0,Sq-1,Sq-8,Su-0,Ta-0,Tamm-2,Bla-1,Sf-1,Si-0,Tamm-27,Tha-1…	mid
chr1	13517709	13517733	+	AT1TE44245	Bor-1,HR-10,Ty-0,Kent,Ko-2,En-D,Sap-0,Uod-7,Ca-0,Dja-1,An-1,Sus-1,Utrecht,Mc-0,En-2,Abd-0,En-1,Stw-0,Hs-0,Sei-0,Kelsterbach-4,Es-0	Col-0,Ove-0,PHW-2,PHW-34,Per-1,Or-0,Old-1,Pi-0,Pt-0,Pu2-23,Pla-0,Pog-0,Pu2-7,Pu2-8,Pro-0,Rak-2,Ra-0,Ragl-1,Qar-8a,Rennes-1,Ren-1,Rld-1,RMX-A02,Ren-11,Rd-0,Rou-0,RMX-A180,RRS-7,Rome-1,Seattle-0,Ob-0,Rhen-1,Se-0,RRS-10,Np-0,Nw-0,Neo-6,NC-6,NFA-8,NFA-10,Nok-3,Na-1,Ms-0,Mnz-0,Mir-0,Mh-0,Mz-0,Lp2-6,Lp2-2,Lm-2,Nc-1,LL-0,Mv-0,Sg-1,Litva,Sorbo,Sp-0,Sq-1,Sq-8,Su-0,Ta-0,Tamm-2,Bla-1,Sf-1,Si-0,Tamm-27,Tha-1…	mid
chr1	13517763	13520558	-	AT1TE44250	Uod-7,Stw-0,An-1,Kent,Dja-1,Kelsterbach-4,En-D,Ca-0,Sus-1,HR-10,Hs-0,Ty-0,Ko-2,Utrecht,Bor-1,Mc-0,Sap-0,Sei-0,En-2,Abd-0,En-1	Col-0,Ove-0,PHW-2,PHW-34,Per-1,Or-0,Old-1,Pi-0,Pt-0,Pu2-23,Pla-0,Pog-0,Pu2-7,Pu2-8,Pro-0,Rak-2,Ra-0,Ragl-1,Qar-8a,Rennes-1,Ren-1,Rld-1,RMX-A02,Ren-11,Rd-0,Rou-0,RMX-A180,RRS-7,Rome-1,Seattle-0,Ob-0,Rhen-1,Se-0,RRS-10,Np-0,Nw-0,Neo-6,NC-6,NFA-8,NFA-10,Nok-3,Na-1,Ms-0,Mnz-0,Mir-0,Mh-0,Mz-0,Lp2-6,Lp2-2,Lm-2,Nc-1,LL-0,Mv-0,Sg-1,Litva,Sorbo,Sp-0,Sq-1,Sq-8,Su-0,Ta-0,Tamm-2,Bla-1,Sf-1,Si-0,Tamm-27,Tha-1…	old
chr1	13520559	13524125	-	AT1TE44255	An-1,En-2,Ca-0,HR-10,Ty-0,Utrecht,Kent,Kelsterbach-4,Abd-0	Col-0,Ove-0,PHW-2,PHW-34,Per-1,Or-0,Old-1,Pi-0,Pt-0,Pu2-23,Pog-0,Pu2-7,Pu2-8,Rak-2,Ra-0,Ragl-1,Qar-8a,Ren-1,Rld-1,RMX-A02,Ren-11,Rd-0,Rou-0,RMX-A180,RRS-7,Sap-0,Rome-1,Seattle-0,Ob-0,Se-0,RRS-10,Np-0,Nw-0,Neo-6,NC-6,NFA-10,Nok-3,Ms-0,Mnz-0,Mir-0,Mh-0,Mz-0,Lp2-6,Lp2-2,Nc-1,Mc-0,LL-0,Sei-0,Mv-0,Sg-1,Litva,Sorbo,Sp-0,Sq-1,Stw-0,Su-0,Sus-1,Ta-0,Tamm-2,Bla-1,Sf-1,Tamm-27,Tha-1,Ting-1,Tol-0,Ts-1,Tscha-…	young
chr1	13524126	13524980	-	AT1TE44260	LL-0	Col-0,Ove-0,PHW-2,PHW-34,Per-1,Or-0,Old-1,Pi-0,Pt-0,Pu2-23,Pla-0,Pog-0,Pu2-7,Pu2-8,Rak-2,Ra-0,Ragl-1,Qar-8a,Rennes-1,Rld-1,RMX-A02,Ren-11,Rd-0,Rou-0,RMX-A180,RRS-7,Sap-0,Rome-1,Seattle-0,Ob-0,Se-0,RRS-10,Np-0,Nw-0,Neo-6,NC-6,NFA-10,Nok-3,Na-1,Ms-0,Mnz-0,Mir-0,Mh-0,Mz-0,Lp2-6,Lp2-2,Nc-1,Mc-0,Sei-0,Mv-0,Sg-1,Litva,Sorbo,Sp-0,Sq-1,Sq-8,Stw-0,Su-0,Sus-1,Ta-0,Tamm-2,Bla-1,Sf-1,Si-0,Tamm-27,Tha-1,Ting-…	NA
chr1	13559846	13564825	+	AT1TE44380	Uk-1,HR-10,HSm,La-0,Sp-0,Krot-0,Amel-1,Gre-0,Knox-18,Appt-1,Knox-10,Mh-0,Etna-2,Rak-2,Jl-3,Ra-0,Na-1,Gu-0,Lm-2,Tu-0,Mc-0,Gifu-2,Hn-0,Mz-0,Np-0,Com-1,DraIII-1,Kro-0,Le-0,Anholt-1,Cerv-1,Litva,Kondara,Rome-1,Nw-0,Sorbo,Rd-0,Co-1,Ren-11,Ragl-1,Gie-0,Ann-1,Gr-1,Wil-1,Di-G,Sg-1,Utrecht,Aa-0,Wei-0,Kb-0,Bsch-0,Stw-0,Or-0,Kas-1,Per-1,Kas-2,Ts-5,Pu2-8,El-0,Dem-4,Duk,PHW-2,Fr-2,Bd-0,Ta-0,Je-0,Bla-1,Sq-1,Sa…	Col-0,Ove-0,PHW-34,Pi-0,Pt-0,Pla-0,Pog-0,Pro-0,Qar-8a,Rennes-1,Ren-1,RMX-A02,Rou-0,RMX-A180,Seattle-0,Rhen-1,NC-6,NFA-8,NFA-10,Nok-3,Ms-0,Mnz-0,Sei-0,Mv-0,Sq-8,Sus-1,Tamm-2,Si-0,Tamm-27,Tha-1,Ting-1,Tol-0,Ts-1,Tscha-1,Ty-0,Van-0,Ven-1,Vind-1,Wa-1,Wc-1,Wt-5,Yo-0,Pna-17,Rubezhnoe-1,Bl-1,Bg-2,Boot-1,Ber,Bs-1,Bu-0,Ca-0,Buckhorn-Pass,Cnt-1,Chi-0,CIBC-5,Chat-1,Cvi-0,Ei-2,Ema-1,Dja-1,En-2,Er-0,Est,Do-0,…	old
chr1	13566362	13566471	-	AT1TE44390	Anz-0	Col-0,Ove-0,PHW-2,PHW-34,Or-0,Old-1,Pi-0,Pt-0,Pu2-23,Pla-0,Pog-0,Pu2-7,Pu2-8,Pro-0,Rak-2,Ra-0,Ragl-1,Qar-8a,Rennes-1,Ren-1,Rld-1,RMX-A02,Ren-11,Rd-0,Rou-0,RMX-A180,RRS-7,Sap-0,Rome-1,Seattle-0,Ob-0,Rhen-1,Se-0,RRS-10,Np-0,Nw-0,Neo-6,NC-6,NFA-8,NFA-10,Nok-3,Na-1,Ms-0,Mnz-0,Mir-0,Mh-0,Mz-0,Lp2-6,Lp2-2,Lm-2,Nc-1,Mc-0,LL-0,Sei-0,Mv-0,Sg-1,Litva,Sorbo,Sq-1,Sq-8,Stw-0,Su-0,Sus-1,Ta-0,Tamm-2,Bla-1,Sf-1,…	NA
chr1	13568164	13568218	+	AT1TE44400	DraIII-1,Gu-0,Duk,Co,Tu-0,Lp2-6,Rak-2,Dr-0,Bor-4,Ann-1,Pu2-8,Ta-0,DraII-1,Gr-1	Col-0,Ove-0,PHW-2,PHW-34,Per-1,Or-0,Old-1,Pi-0,Pt-0,Pu2-23,Pla-0,Pog-0,Pu2-7,Pro-0,Ra-0,Ragl-1,Qar-8a,Rennes-1,Ren-1,Rld-1,RMX-A02,Ren-11,Rd-0,Rou-0,RMX-A180,RRS-7,Sap-0,Rome-1,Seattle-0,Ob-0,Rhen-1,Se-0,RRS-10,Np-0,Nw-0,Neo-6,NC-6,NFA-8,NFA-10,Nok-3,Na-1,Ms-0,Mnz-0,Mir-0,Mh-0,Mz-0,Lp2-2,Lm-2,Nc-1,Mc-0,LL-0,Sei-0,Mv-0,Sg-1,Litva,Sorbo,Sp-0,Sq-1,Sq-8,Stw-0,Su-0,Sus-1,Tamm-2,Bla-1,Sf-1,Si-0,Tamm-27…	young
chr1	13568219	13568323	-	AT1TE44405	DraIII-1,Gu-0,Duk,Co,Lp2-6,Rak-2,Dr-0,Bor-4,Tu-0,Pu2-8,Ta-0,DraII-1,Gr-1	Col-0,Ove-0,PHW-2,PHW-34,Per-1,Or-0,Old-1,Pi-0,Pt-0,Pu2-23,Pla-0,Pog-0,Pu2-7,Pro-0,Ra-0,Ragl-1,Qar-8a,Rennes-1,Ren-1,Rld-1,RMX-A02,Ren-11,Rd-0,Rou-0,RMX-A180,RRS-7,Sap-0,Rome-1,Seattle-0,Ob-0,Rhen-1,Se-0,RRS-10,Np-0,Nw-0,Neo-6,NC-6,NFA-8,NFA-10,Nok-3,Na-1,Ms-0,Mnz-0,Mir-0,Mh-0,Mz-0,Lp2-2,Lm-2,Nc-1,Mc-0,LL-0,Sei-0,Mv-0,Sg-1,Litva,Sorbo,Sp-0,Sq-1,Sq-8,Stw-0,Su-0,Sus-1,Tamm-2,Bla-1,Sf-1,Si-0,Tamm-27…	mid
chr1	13571377	13572049	+	AT1TE44430	Bl-1	Col-0,Ove-0,PHW-2,PHW-34,Per-1,Or-0,Pi-0,Pt-0,Pu2-23,Pla-0,Pog-0,Pu2-7,Pu2-8,Pro-0,Rak-2,Ra-0,Qar-8a,Rennes-1,Ren-1,Rld-1,RMX-A02,Ren-11,Rd-0,Rou-0,RMX-A180,RRS-7,Sap-0,Seattle-0,Rhen-1,RRS-10,Np-0,Nw-0,Neo-6,NC-6,NFA-8,NFA-10,Nok-3,Na-1,Ms-0,Mnz-0,Mir-0,Mh-0,Mz-0,Lp2-6,Lp2-2,Lm-2,Nc-1,Mc-0,LL-0,Mv-0,Sg-1,Litva,Sorbo,Sp-0,Sq-1,Sq-8,Stw-0,Sus-1,Ta-0,Bla-1,Sf-1,Si-0,Tamm-27,Tha-1,Ting-1,Tol-0,Ts-1,…	NA
chr1	13572183	13572386	-	AT1TE44440	Ko-2,HR-5,Dem-4,Knox-10,Bl-1,Lip-0,Mv-0,Tul-0,NC-6,RMX-A180,Tol-0,Pu2-8,Sus-1,Tha-1,Bg-2	Col-0,Ove-0,PHW-2,PHW-34,Per-1,Old-1,Pi-0,Pt-0,Pu2-23,Pla-0,Pog-0,Pu2-7,Pro-0,Rak-2,Ra-0,Qar-8a,Rennes-1,Ren-1,Rld-1,RMX-A02,Ren-11,Rd-0,Rou-0,RRS-7,Sap-0,Seattle-0,Ob-0,Rhen-1,RRS-10,Np-0,Nw-0,Neo-6,NFA-8,NFA-10,Nok-3,Na-1,Ms-0,Mnz-0,Mir-0,Mh-0,Mz-0,Lp2-6,Lp2-2,Lm-2,Nc-1,Mc-0,LL-0,Sei-0,Sg-1,Litva,Sorbo,Sp-0,Sq-1,Sq-8,Stw-0,Su-0,Ta-0,Tamm-2,Bla-1,Sf-1,Si-0,Tamm-27,Ts-1,Ts-5,Tscha-1,Tu-0,Ty-0,Uk-…	young
chr1	13573280	13573424	-	AT1TE44445	Qar-8a	Col-0,Ove-0,PHW-2,PHW-34,Per-1,Or-0,Old-1,Pi-0,Pt-0,Pu2-23,Pla-0,Pog-0,Pu2-7,Pu2-8,Pro-0,Rak-2,Ra-0,Ragl-1,Rennes-1,Ren-1,Rld-1,RMX-A02,Ren-11,Rd-0,Rou-0,RMX-A180,RRS-7,Sap-0,Rome-1,Seattle-0,Ob-0,Rhen-1,Se-0,RRS-10,Np-0,Nw-0,Neo-6,NC-6,NFA-8,NFA-10,Nok-3,Na-1,Ms-0,Mnz-0,Mir-0,Mh-0,Mz-0,Lp2-6,Lp2-2,Lm-2,Nc-1,Mc-0,LL-0,Sei-0,Mv-0,Sg-1,Litva,Sorbo,Sp-0,Sq-1,Sq-8,Stw-0,Su-0,Sus-1,Ta-0,Tamm-2,Bla-1,S…	NA
chr1	13581684	13581734	-	AT1TE44460	Uod-7,Ba-1,Pna-17,Yo-0	Col-0,Ove-0,PHW-2,PHW-34,Per-1,Or-0,Old-1,Pi-0,Pt-0,Pu2-23,Pla-0,Pog-0,Pu2-7,Pu2-8,Pro-0,Rak-2,Ra-0,Ragl-1,Qar-8a,Rennes-1,Ren-1,Rld-1,RMX-A02,Ren-11,Rd-0,Rou-0,RMX-A180,RRS-7,Sap-0,Rome-1,Seattle-0,Ob-0,Rhen-1,RRS-10,Np-0,Nw-0,Neo-6,NC-6,NFA-8,NFA-10,Nok-3,Na-1,Ms-0,Mnz-0,Mir-0,Mh-0,Mz-0,Lp2-6,Lp2-2,Lm-2,Nc-1,Mc-0,LL-0,Sei-0,Mv-0,Sg-1,Litva,Sorbo,Sp-0,Sq-1,Sq-8,Stw-0,Su-0,Sus-1,Ta-0,Tamm-2,Bla-1…	NA
chr1	13581735	13581894	-	AT1TE44465	Uod-7,Ba-1,Pna-17,Yo-0	Col-0,Ove-0,PHW-2,PHW-34,Per-1,Or-0,Old-1,Pi-0,Pt-0,Pu2-23,Pla-0,Pog-0,Pu2-7,Pu2-8,Pro-0,Rak-2,Ra-0,Ragl-1,Qar-8a,Rennes-1,Ren-1,Rld-1,RMX-A02,Rd-0,Rou-0,RRS-7,Sap-0,Rome-1,Seattle-0,Ob-0,Rhen-1,Se-0,RRS-10,Np-0,Nw-0,Neo-6,NFA-8,NFA-10,Nok-3,Na-1,Ms-0,Mnz-0,Mir-0,Mh-0,Mz-0,Lp2-6,Lp2-2,Lm-2,Nc-1,Mc-0,LL-0,Sei-0,Mv-0,Sg-1,Litva,Sorbo,Sp-0,Sq-1,Sq-8,Stw-0,Su-0,Sus-1,Ta-0,Tamm-2,Bla-1,Sf-1,Si-0,Tamm-…	NA
chr1	13581895	13582929	+	AT1TE44470	Uod-7,Ba-1,Pna-17,Yo-0	Col-0,Ove-0,PHW-2,PHW-34,Per-1,Or-0,Pi-0,Pt-0,Pu2-23,Pla-0,Pog-0,Pu2-7,Pu2-8,Pro-0,Rak-2,Ra-0,Qar-8a,Rennes-1,Ren-1,Rld-1,Ren-11,Rd-0,Rou-0,RRS-7,Sap-0,Rome-1,Seattle-0,Rhen-1,RRS-10,Np-0,Nw-0,Neo-6,NFA-8,NFA-10,Nok-3,Na-1,Ms-0,Mnz-0,Mir-0,Mh-0,Mz-0,Lp2-6,Lp2-2,Lm-2,Nc-1,Mc-0,LL-0,Sei-0,Sg-1,Litva,Sorbo,Sp-0,Sq-1,Sq-8,Stw-0,Sus-1,Ta-0,Tamm-2,Bla-1,Sf-1,Si-0,Tamm-27,Tha-1,Ting-1,Ts-1,Ts-5,Tscha-1,…	NA
chr1	13616744	13616953	+	AT1TE44595	Uk-1,HR-10,HSm,La-0,Sp-0,Gie-0,Amel-1,Knox-18,Appt-1,Mh-0,Etna-2,Rak-2,Jl-3,Ra-0,Na-1,Gu-0,Lm-2,Tu-0,Hn-0,Mz-0,Np-0,DraIII-1,Kro-0,Anholt-1,Cerv-1,Zdr-1,Rome-1,Nw-0,Krot-0,Rd-0,Co-1,Ragl-1,Su-0,Ann-1,Gr-1,Wil-1,Di-G,Sg-1,Utrecht,Aa-0,Wei-0,Kb-0,Bsch-0,Stw-0,Or-0,Kas-1,Per-1,Kas-2,Ts-5,Pu2-8,El-0,Pu2-7,Duk,PHW-2,Fr-2,Ta-0,Je-0,Bla-1,Sq-1,Sap-0,Se-0,Dra-0,Lisse,Abd-0,Co,Br-0,Jm-0,Bik-1,CIBC-17,Wl-0…	Col-0,Ove-0,PHW-34,Pi-0,Pt-0,Pla-0,Pog-0,Pro-0,Qar-8a,Rennes-1,Ren-1,RMX-A02,Ren-11,Rou-0,RMX-A180,Seattle-0,Rhen-1,RRS-10,Neo-6,NC-6,NFA-8,NFA-10,Nok-3,Ms-0,Mnz-0,Mc-0,Sei-0,Mv-0,Litva,Sq-8,Sus-1,Tamm-2,Si-0,Tamm-27,Tha-1,Ting-1,Tol-0,Ts-1,Tscha-1,Tul-0,Ty-0,Uod-1,Van-0,Ven-1,Vind-1,Wa-1,Wc-1,Wt-5,Yo-0,Pna-17,Rubezhnoe-1,Bl-1,Bg-2,Boot-1,Ber,Bs-1,Bu-0,Ca-0,Buckhorn-Pass,Cnt-1,Chi-0,Com-1,CIBC-5,…	old
chr1	13621478	13621506	-	AT1TE44610	Anholt-1,Uk-1,Uod-7,Litva,LL-0,HR-10,Ws-2,HSm,Fr-2,Sp-0,Nw-0,Zdr-1,Ta-0,Np-0,Je-0,Knox-18,En-D,Neo-6,Abd-0,Ob-0,Sap-0,Gr-1,Dra-0,Kz-9,Wil-1,Ra-0,Gu-0,Utrecht,Mc-0,Hn-0,Rome-1,Bsch-0,En-1,DraIII-1,Hey-1,Lp2-2,Co,Jm-0,Bik-1,Altai-5,Hs-0,Ts-5,Benk-1,Westkar-4,Or-0,Wl-0,Sorbo,Per-1	Col-0,Ove-0,PHW-2,PHW-34,Old-1,Pi-0,Pt-0,Pu2-23,Pla-0,Pog-0,Pu2-7,Pu2-8,Pro-0,Rak-2,Ragl-1,Qar-8a,Rennes-1,Ren-1,Rld-1,RMX-A02,Ren-11,Rd-0,Rou-0,RMX-A180,RRS-7,Seattle-0,Rhen-1,Se-0,RRS-10,NC-6,NFA-8,NFA-10,Nok-3,Na-1,Ms-0,Mnz-0,Mir-0,Mh-0,Mz-0,Lp2-6,Lm-2,Nc-1,Sei-0,Mv-0,Sg-1,Sq-1,Sq-8,Stw-0,Su-0,Sus-1,Tamm-2,Bla-1,Sf-1,Si-0,Tamm-27,Tha-1,Ting-1,Tol-0,Ts-1,Tscha-1,Tu-0,Tul-0,Ty-0,Uod-1,Van-0,Ven-…	young
chr1	13621507	13622705	-	AT1TE44615	Uk-1,HR-10,HSm,La-0,Sp-0,Krot-0,Amel-1,Knox-18,Appt-1,Mh-0,Etna-2,Rak-2,Jl-3,Ra-0,Na-1,Gu-0,Lm-2,Tu-0,Mc-0,Hn-0,Mz-0,Np-0,Com-1,DraIII-1,Kro-0,Anholt-1,Cerv-1,Litva,Su-0,Rome-1,Nw-0,Rd-0,Co-1,Ragl-1,Gie-0,Ann-1,Gr-1,Wil-1,Di-G,Sg-1,Utrecht,Aa-0,Wei-0,Kb-0,Bsch-0,Stw-0,Or-0,Kas-1,Per-1,Kas-2,Ts-5,Pu2-8,El-0,Pu2-7,Duk,PHW-2,Fr-2,Bd-0,Ta-0,Je-0,Bla-1,Sq-1,Sap-0,Se-0,Dra-0,Uod-1,Lisse,Abd-0,Hey-1,Co,…	Col-0,Ove-0,PHW-34,Pi-0,Pt-0,Pla-0,Pog-0,Pro-0,Qar-8a,Rennes-1,Ren-1,RMX-A02,Ren-11,Rou-0,RMX-A180,Seattle-0,Rhen-1,RRS-10,NC-6,NFA-8,NFA-10,Nok-3,Ms-0,Mnz-0,Sei-0,Mv-0,Sq-8,Sus-1,Tamm-2,Si-0,Tamm-27,Tha-1,Ting-1,Tol-0,Ts-1,Tscha-1,Tul-0,Ty-0,Van-0,Ven-1,Vind-1,Wa-1,Wc-1,Wt-5,Yo-0,Pna-17,Rubezhnoe-1,Bl-1,Bg-2,Boot-1,Ber,Bs-1,Bu-0,Ca-0,Buckhorn-Pass,Cnt-1,Chi-0,CIBC-5,Chat-1,Cvi-0,Dem-4,Ei-2,Gre-0…	old
chr1	13623933	13624551	-	AT1TE44625	Uk-1,Ms-0,HR-10,HSm,La-0,Sp-0,Pt-0,Krot-0,Amel-1,In-0,Knox-18,Appt-1,Mh-0,Nok-3,Gel-1,Rak-2,Jl-3,Ra-0,Li-2:1,Na-1,Gu-0,Lm-2,Tu-0,Mc-0,Hn-0,Mz-0,Np-0,Com-1,DraIII-1,Pog-0,Kro-0,Ba-1,Le-0,Anholt-1,Cerv-1,Litva,Su-0,Rome-1,Nw-0,Sorbo,Rd-0,Co-1,Gie-0,Ann-1,Gr-1,Wil-1,Di-G,Ren-1,Sg-1,Utrecht,Aa-0,Wei-0,Kb-0,Got-7,Bsch-0,Stw-0,Or-0,Ove-0,Kas-1,Per-1,Kas-2,Ts-5,Pu2-8,Ts-1,Koln,Dem-4,Duk,PHW-2,Bl-1,Fr-2,…	Col-0,PHW-34,Pi-0,Pla-0,Pro-0,Qar-8a,Rennes-1,RMX-A02,Ren-11,Rou-0,RMX-A180,Seattle-0,Rhen-1,RRS-10,NC-6,NFA-10,Mnz-0,Sei-0,Mv-0,Sq-8,Sus-1,Tamm-2,Si-0,Tamm-27,Tha-1,Ting-1,Tscha-1,Tul-0,Ty-0,Van-0,Ven-1,Vind-1,Wa-1,Wc-1,Wt-5,Pna-17,Rubezhnoe-1,Bg-2,Ber,Bs-1,Bu-0,Ca-0,Buckhorn-Pass,Cnt-1,Chi-0,CIBC-5,Chat-1,Ei-2,Gre-0,Ema-1,Dja-1,En-2,Er-0,Es-0,Est,Fi-0,Gifu-2,Got-22,Ha-0,Ga-0,Gy-0,HR-5,Kelsterba…	old
chr1	13625190	13632772	-	AT1TE44630	Uk-1,HR-10,HSm,La-0,Sp-0,Krot-0,Amel-1,Fi-0,Gre-0,Knox-18,Appt-1,Knox-10,Mh-0,Vind-1,Etna-2,Rak-2,Jl-3,RMX-A180,Ra-0,Na-1,Gu-0,Lm-2,Tu-0,Mc-0,Gifu-2,Hn-0,Mz-0,Np-0,Com-1,Pog-0,NC-6,Jm-0,Rennes-1,Kro-0,Cnt-1,Anholt-1,Cerv-1,Litva,Su-0,Rome-1,Nw-0,Rd-0,Co-1,Seattle-0,Ragl-1,Gie-0,Ann-1,Gr-1,An-1,Di-G,Ren-1,Sg-1,Utrecht,Aa-0,Wei-0,Kb-0,Bsch-0,Stw-0,Or-0,Kas-1,Per-1,Kas-2,Rou-0,Ts-5,Pu2-8,Ts-1,El-0,E…	Col-0,Ove-0,PHW-34,Pi-0,Pt-0,Pla-0,Pro-0,Qar-8a,Ren-11,Rhen-1,NFA-8,NFA-10,Nok-3,Ms-0,Mnz-0,Sei-0,Mv-0,Sq-8,Sus-1,Tamm-2,Si-0,Tamm-27,Tha-1,Ting-1,Tol-0,Tscha-1,Ty-0,Ven-1,Wa-1,Wc-1,Wt-5,Pna-17,Rubezhnoe-1,Bl-1,Bg-2,Boot-1,Ber,Bs-1,Ca-0,Chi-0,Cvi-0,Dem-4,DraIII-1,Ei-2,Ema-1,Dja-1,En-2,Es-0,Est,Do-0,Ge-0,Gel-1,Got-7,Ha-0,Ga-0,HR-5,In-0,Kelsterbach-4,Kent,Kil-0,Kin-0,Ko-2,Koln,Kondara,Lan-0,Le-0,Li…	old
chr1	13644512	13644543	-	AT1TE44665	Ws-2,Lip-0	Col-0,Ove-0,PHW-2,PHW-34,Per-1,Or-0,Old-1,Pi-0,Pt-0,Pu2-23,Pla-0,Pog-0,Pu2-7,Pu2-8,Pro-0,Rak-2,Ra-0,Ragl-1,Qar-8a,Rennes-1,Ren-1,Rld-1,RMX-A02,Ren-11,Rd-0,Rou-0,RMX-A180,RRS-7,Sap-0,Rome-1,Seattle-0,Ob-0,Rhen-1,Se-0,RRS-10,Np-0,Nw-0,Neo-6,NC-6,NFA-8,NFA-10,Nok-3,Na-1,Ms-0,Mnz-0,Mir-0,Mh-0,Mz-0,Lp2-6,Lp2-2,Lm-2,Nc-1,Mc-0,LL-0,Sei-0,Mv-0,Sg-1,Litva,Sorbo,Sp-0,Sq-1,Sq-8,Stw-0,Su-0,Sus-1,Ta-0,Tamm-2,…	NA
chr1	13644552	13648938	-	AT1TE44670	Ws-2,Or-0,Cvi-0,Uod-1,Dja-1,Per-1,Knox-10,Sus-1,Lip-0,Lm-2,Aa-0,Anz-0,RMX-A02	Col-0,Ove-0,PHW-2,PHW-34,Old-1,Pi-0,Pt-0,Pu2-23,Pla-0,Pog-0,Pu2-7,Pu2-8,Pro-0,Rak-2,Ra-0,Ragl-1,Qar-8a,Rennes-1,Ren-1,Rld-1,Ren-11,Rd-0,Rou-0,RMX-A180,RRS-7,Sap-0,Rome-1,Seattle-0,Ob-0,Rhen-1,Se-0,RRS-10,Np-0,Nw-0,Neo-6,NC-6,NFA-8,NFA-10,Nok-3,Na-1,Ms-0,Mnz-0,Mir-0,Mh-0,Mz-0,Lp2-6,Lp2-2,Nc-1,Mc-0,LL-0,Sei-0,Mv-0,Sg-1,Litva,Sorbo,Sp-0,Sq-1,Sq-8,Stw-0,Su-0,Ta-0,Tamm-2,Bla-1,Sf-1,Si-0,Tamm-27,Tha-1,…	young
chr1	13649002	13649326	-	AT1TE44675	Ws-2,Or-0,Cvi-0,Uod-1,Dja-1,Per-1,Knox-10,Sus-1,Lip-0,Rld-1,Lm-2,Aa-0,Anz-0,RMX-A02	Col-0,Ove-0,PHW-2,PHW-34,Old-1,Pi-0,Pt-0,Pu2-23,Pla-0,Pog-0,Pu2-7,Pu2-8,Pro-0,Rak-2,Ra-0,Ragl-1,Qar-8a,Rennes-1,Ren-1,Ren-11,Rd-0,Rou-0,RMX-A180,RRS-7,Sap-0,Rome-1,Seattle-0,Ob-0,Rhen-1,Se-0,RRS-10,Nw-0,Neo-6,NC-6,NFA-8,NFA-10,Nok-3,Na-1,Ms-0,Mnz-0,Mir-0,Mh-0,Mz-0,Lp2-6,Lp2-2,Nc-1,Mc-0,LL-0,Sei-0,Mv-0,Sg-1,Litva,Sorbo,Sp-0,Sq-1,Sq-8,Stw-0,Su-0,Ta-0,Tamm-2,Bla-1,Sf-1,Si-0,Tamm-27,Tha-1,Ting-1,Tol-…	young
chr1	13649327	13650463	-	AT1TE44680	Ws-2,Or-0,Cvi-0,Uod-1,Dja-1,Per-1,Knox-10,Sus-1,Lip-0,Rld-1,Lm-2,Aa-0,Anz-0,RMX-A02	Col-0,Ove-0,PHW-2,PHW-34,Old-1,Pi-0,Pt-0,Pu2-23,Pla-0,Pog-0,Pu2-7,Pu2-8,Pro-0,Rak-2,Ra-0,Ragl-1,Qar-8a,Rennes-1,Ren-1,Ren-11,Rd-0,Rou-0,RMX-A180,RRS-7,Sap-0,Seattle-0,Ob-0,Rhen-1,Se-0,RRS-10,Np-0,Nw-0,Neo-6,NC-6,NFA-8,NFA-10,Nok-3,Na-1,Ms-0,Mnz-0,Mir-0,Mh-0,Mz-0,Lp2-6,Lp2-2,Nc-1,Mc-0,LL-0,Sei-0,Mv-0,Sg-1,Litva,Sorbo,Sp-0,Sq-1,Sq-8,Stw-0,Ta-0,Tamm-2,Bla-1,Sf-1,Si-0,Tamm-27,Tha-1,Ting-1,Tol-0,Ts-1,…	young
chr1	13650464	13650501	-	AT1TE44685	Ws-2,Or-0,Cvi-0,Uod-1,Dja-1,Per-1,Knox-10,Sus-1,Lip-0,Rld-1,Lm-2,Aa-0,Anz-0,RMX-A02	Col-0,Ove-0,PHW-2,PHW-34,Old-1,Pi-0,Pt-0,Pu2-23,Pla-0,Pog-0,Pu2-7,Pu2-8,Pro-0,Rak-2,Ra-0,Ragl-1,Qar-8a,Rennes-1,Ren-1,Ren-11,Rd-0,Rou-0,RMX-A180,RRS-7,Sap-0,Rome-1,Seattle-0,Ob-0,Rhen-1,Se-0,RRS-10,Np-0,Nw-0,Neo-6,NC-6,NFA-8,NFA-10,Nok-3,Na-1,Ms-0,Mnz-0,Mir-0,Mh-0,Mz-0,Lp2-6,Lp2-2,Nc-1,Mc-0,LL-0,Sei-0,Mv-0,Sg-1,Litva,Sorbo,Sp-0,Sq-1,Sq-8,Stw-0,Su-0,Ta-0,Tamm-2,Bla-1,Sf-1,Si-0,Tamm-27,Tha-1,Ting-1…	young
chr1	13650502	13654369	-	AT1TE44690	Ws-2,Or-0,Cvi-0,Uod-1,Dja-1,Per-1,Knox-10,Sus-1,Lip-0,Lm-2,Aa-0,Anz-0,RMX-A02	Col-0,Ove-0,PHW-2,PHW-34,Old-1,Pi-0,Pt-0,Pu2-23,Pla-0,Pog-0,Pu2-7,Pu2-8,Pro-0,Rak-2,Ra-0,Ragl-1,Qar-8a,Rennes-1,Ren-1,Rld-1,Ren-11,Rd-0,Rou-0,RMX-A180,RRS-7,Sap-0,Rome-1,Seattle-0,Ob-0,Rhen-1,Se-0,RRS-10,Np-0,Nw-0,Neo-6,NC-6,NFA-8,NFA-10,Nok-3,Na-1,Ms-0,Mnz-0,Mir-0,Mh-0,Mz-0,Lp2-6,Lp2-2,Nc-1,Mc-0,LL-0,Sei-0,Mv-0,Sg-1,Litva,Sorbo,Sp-0,Sq-1,Sq-8,Stw-0,Su-0,Ta-0,Tamm-2,Bla-1,Sf-1,Si-0,Tamm-27,Tha-1,…	young
chr1	13658879	13659269	+	AT1TE44715	Db-1,Duk,Cerv-1,Uk-1,Pu2-23,Litva,RRS-7,Hau-0,La-0,Bor-4,Nw-0,Ta-0,Knox-18,Sq-1,Zdr-1,Dr-0,Ann-1,Gr-1,Dra-0,Rak-2,Wil-1,Di-G,Is-0,Ra-0,Sg-1,Gu-0,Lm-2,Mc-0,Hn-0,Mz-0,Da_1_-12,Bsch-0,DraIII-1,Lp2-2,Lp2-6,Br-0,Pu2-7,Hs-0,Benk-1,Pu2-8,Appt-1,Durh-1,DraII-1,Tscha-1	Col-0,Ove-0,PHW-2,PHW-34,Per-1,Or-0,Old-1,Pi-0,Pt-0,Pla-0,Pog-0,Pro-0,Ragl-1,Qar-8a,Rennes-1,Ren-1,Rld-1,RMX-A02,Ren-11,Rd-0,Rou-0,RMX-A180,Sap-0,Rome-1,Seattle-0,Ob-0,Rhen-1,Se-0,RRS-10,Np-0,Neo-6,NC-6,NFA-8,NFA-10,Nok-3,Na-1,Ms-0,Mnz-0,Mir-0,Mh-0,Nc-1,LL-0,Sei-0,Mv-0,Sorbo,Sp-0,Sq-8,Stw-0,Su-0,Sus-1,Tamm-2,Bla-1,Sf-1,Si-0,Tamm-27,Tha-1,Ting-1,Tol-0,Ts-1,Ts-5,Tu-0,Tul-0,Ty-0,Uod-1,Uod-7,Utrecht,…	old
chr1	13659273	13667557	+	AT1TE44720	Db-1,Duk,Cerv-1,Uk-1,Pu2-23,Litva,RRS-7,Hau-0,La-0,Bor-4,Nw-0,Ta-0,Knox-18,Sq-1,Zdr-1,Dr-0,Ann-1,Gr-1,Dra-0,Rak-2,Wil-1,Di-G,Is-0,Ra-0,Sg-1,Gu-0,Lm-2,Mc-0,Hn-0,Mz-0,Da_1_-12,Bsch-0,DraIII-1,Lp2-2,Lp2-6,Br-0,Pu2-7,Hs-0,Benk-1,Pu2-8,Appt-1,Durh-1,DraII-1,Tscha-1	Col-0,Ove-0,PHW-2,PHW-34,Per-1,Or-0,Old-1,Pi-0,Pt-0,Pla-0,Pog-0,Pro-0,Ragl-1,Qar-8a,Rennes-1,Ren-1,Rld-1,RMX-A02,Ren-11,Rd-0,Rou-0,RMX-A180,Sap-0,Rome-1,Seattle-0,Ob-0,Rhen-1,Se-0,RRS-10,Np-0,Neo-6,NC-6,NFA-8,NFA-10,Nok-3,Na-1,Ms-0,Mnz-0,Mir-0,Mh-0,Nc-1,LL-0,Sei-0,Mv-0,Sorbo,Sp-0,Sq-8,Stw-0,Su-0,Sus-1,Tamm-2,Bla-1,Sf-1,Si-0,Tamm-27,Tha-1,Ting-1,Tol-0,Ts-1,Ts-5,Tu-0,Tul-0,Ty-0,Uod-1,Uod-7,Utrecht,…	old
chr1	13667559	13668150	-	AT1TE44725	Gre-0,Tscha-1,RMX-A180,Knox-10,Tul-0,NC-6,Tol-0,RRS-10,Gifu-2,Buckhorn-Pass,Dem-4,RMX-A02	Col-0,Ove-0,PHW-2,PHW-34,Per-1,Or-0,Old-1,Pi-0,Pt-0,Pu2-23,Pla-0,Pog-0,Pu2-7,Pu2-8,Pro-0,Rak-2,Ra-0,Ragl-1,Qar-8a,Rennes-1,Ren-1,Rld-1,Ren-11,Rd-0,Rou-0,RRS-7,Sap-0,Rome-1,Seattle-0,Ob-0,Rhen-1,Se-0,Np-0,Nw-0,Neo-6,NFA-8,NFA-10,Nok-3,Na-1,Ms-0,Mnz-0,Mir-0,Mh-0,Mz-0,Lp2-6,Lp2-2,Lm-2,Nc-1,Mc-0,LL-0,Sei-0,Mv-0,Sg-1,Litva,Sorbo,Sp-0,Sq-1,Sq-8,Stw-0,Su-0,Sus-1,Ta-0,Tamm-2,Bla-1,Sf-1,Si-0,Tamm-27,Tha-1…	young
chr1	13668181	13669232	+	AT1TE44730	Tscha-1	Col-0,Ove-0,PHW-2,PHW-34,Per-1,Or-0,Pi-0,Pt-0,Pu2-23,Pla-0,Pog-0,Pu2-7,Pu2-8,Pro-0,Rak-2,Ragl-1,Qar-8a,Rennes-1,Ren-1,Rld-1,RMX-A02,Ren-11,Rd-0,Rou-0,RMX-A180,RRS-7,Sap-0,Rome-1,Seattle-0,Rhen-1,RRS-10,Np-0,Nw-0,Neo-6,NC-6,NFA-8,NFA-10,Nok-3,Na-1,Ms-0,Mnz-0,Mir-0,Mh-0,Mz-0,Lp2-6,Lp2-2,Lm-2,Nc-1,Mc-0,LL-0,Sei-0,Mv-0,Litva,Sorbo,Sp-0,Sq-1,Sq-8,Stw-0,Sus-1,Ta-0,Bla-1,Sf-1,Si-0,Tamm-27,Tha-1,Ting-1,T…	NA
chr1	13669233	13669253	+	AT1TE44735	Tscha-1	Col-0,Ove-0,PHW-2,PHW-34,Per-1,Or-0,Old-1,Pi-0,Pt-0,Pu2-23,Pla-0,Pog-0,Pu2-7,Pu2-8,Pro-0,Rak-2,Ra-0,Ragl-1,Qar-8a,Rennes-1,Ren-1,Rld-1,RMX-A02,Ren-11,Rd-0,Rou-0,RMX-A180,RRS-7,Sap-0,Rome-1,Seattle-0,Ob-0,Rhen-1,Se-0,RRS-10,Np-0,Nw-0,Neo-6,NC-6,NFA-8,NFA-10,Nok-3,Na-1,Ms-0,Mnz-0,Mir-0,Mh-0,Mz-0,Lp2-6,Lp2-2,Lm-2,Nc-1,Mc-0,LL-0,Sei-0,Mv-0,Sg-1,Litva,Sorbo,Sp-0,Sq-1,Sq-8,Stw-0,Su-0,Sus-1,Ta-0,Tamm-2,…	NA
chr1	13674278	13674877	-	AT1TE44755	Kro-0	Col-0,Ove-0,PHW-2,PHW-34,Per-1,Or-0,Pi-0,Pt-0,Pu2-23,Pla-0,Pog-0,Pu2-7,Pu2-8,Pro-0,Rak-2,Ra-0,Ragl-1,Qar-8a,Rennes-1,Ren-1,Rld-1,RMX-A02,Ren-11,Rd-0,Rou-0,RMX-A180,RRS-7,Rome-1,Seattle-0,Ob-0,Rhen-1,Se-0,RRS-10,Np-0,Nw-0,Neo-6,NC-6,NFA-8,NFA-10,Nok-3,Na-1,Ms-0,Mnz-0,Mir-0,Mz-0,Lp2-6,Lp2-2,Lm-2,Nc-1,Mc-0,LL-0,Sei-0,Mv-0,Sg-1,Litva,Sorbo,Sp-0,Sq-1,Sq-8,Stw-0,Su-0,Sus-1,Ta-0,Tamm-2,Bla-1,Si-0,Tamm-2…	NA
chr1	13682262	13682800	+	AT1TE44775	Anholt-1,Bor-1,Cal-0,HR-10,HSm,Fr-2,Sp-0,Amel-1,Np-0,Bla-1,Co-1,Su-0,Sap-0,Utrecht,Tu-0,Wei-0,Rome-1,Abd-0,En-1,Stw-0,Sf-1,Bik-1,El-0	Col-0,Ove-0,PHW-2,PHW-34,Per-1,Or-0,Old-1,Pi-0,Pt-0,Pu2-23,Pla-0,Pog-0,Pu2-7,Pu2-8,Pro-0,Rak-2,Ra-0,Ragl-1,Qar-8a,Rennes-1,Ren-1,Rld-1,RMX-A02,Ren-11,Rd-0,Rou-0,RMX-A180,RRS-7,Seattle-0,Ob-0,Rhen-1,Se-0,RRS-10,Nw-0,Neo-6,NC-6,NFA-8,NFA-10,Nok-3,Na-1,Ms-0,Mnz-0,Mir-0,Mh-0,Mz-0,Lp2-6,Lp2-2,Lm-2,Nc-1,Mc-0,LL-0,Sei-0,Mv-0,Sg-1,Litva,Sorbo,Sq-1,Sq-8,Sus-1,Ta-0,Tamm-2,Si-0,Tamm-27,Tha-1,Ting-1,Tol-0,Ts…	young
chr1	13684550	13684676	-	AT1TE44780	Je-0,Wei-0,HR-10,Tu-0,Sf-1	Col-0,Ove-0,PHW-2,PHW-34,Per-1,Or-0,Old-1,Pi-0,Pt-0,Pu2-23,Pla-0,Pog-0,Pu2-7,Pu2-8,Pro-0,Rak-2,Ra-0,Ragl-1,Qar-8a,Rennes-1,Ren-1,Rld-1,RMX-A02,Ren-11,Rd-0,Rou-0,RMX-A180,RRS-7,Sap-0,Rome-1,Seattle-0,Ob-0,Rhen-1,Se-0,RRS-10,Np-0,Nw-0,Neo-6,NC-6,NFA-8,NFA-10,Nok-3,Na-1,Ms-0,Mnz-0,Mir-0,Mh-0,Mz-0,Lp2-6,Lp2-2,Lm-2,Nc-1,Mc-0,LL-0,Sei-0,Mv-0,Sg-1,Litva,Sorbo,Sp-0,Sq-1,Sq-8,Stw-0,Su-0,Sus-1,Ta-0,Tamm-2,…	NA
chr1	13704117	13706547	-	AT1TE44875	Lip-0,Is-0,NFA-10,Ba-1,Bsch-0	Col-0,Ove-0,PHW-2,PHW-34,Per-1,Or-0,Old-1,Pi-0,Pt-0,Pu2-23,Pla-0,Pog-0,Pu2-7,Pu2-8,Pro-0,Rak-2,Ra-0,Ragl-1,Qar-8a,Rennes-1,Ren-1,Rld-1,RMX-A02,Ren-11,Rd-0,Rou-0,RMX-A180,RRS-7,Sap-0,Rome-1,Seattle-0,Ob-0,Rhen-1,Se-0,RRS-10,Np-0,Nw-0,Neo-6,NC-6,NFA-8,Nok-3,Na-1,Ms-0,Mnz-0,Mir-0,Mh-0,Mz-0,Lp2-6,Lp2-2,Lm-2,Nc-1,Mc-0,LL-0,Mv-0,Sg-1,Litva,Sorbo,Sp-0,Sq-1,Sq-8,Stw-0,Su-0,Sus-1,Ta-0,Tamm-2,Bla-1,Sf-1,Si…	NA
chr1	13708142	13709758	+	AT1TE44895	Est,Cvi-0,Bl-1,Ge-0,Ema-1,Lan-0,In-0,Ko-2,Ob-0,Pro-0,Dja-1,Is-0,Sus-1,Lip-0,Gy-0,Yo-0,Ber,Bsch-0,Pla-0,Kil-0,Ha-0,Ts-1,Qar-8a,Sei-0,Ba-1,Cnt-1	Col-0,Ove-0,PHW-2,PHW-34,Per-1,Or-0,Old-1,Pi-0,Pt-0,Pu2-23,Pog-0,Pu2-7,Pu2-8,Rak-2,Ra-0,Ragl-1,Rennes-1,Ren-1,Rld-1,RMX-A02,Ren-11,Rd-0,Rou-0,RMX-A180,RRS-7,Sap-0,Rome-1,Seattle-0,Rhen-1,Se-0,RRS-10,Np-0,Nw-0,Neo-6,NC-6,NFA-8,NFA-10,Nok-3,Na-1,Ms-0,Mnz-0,Mir-0,Mh-0,Mz-0,Lp2-6,Lp2-2,Lm-2,Nc-1,Mc-0,LL-0,Mv-0,Sg-1,Litva,Sorbo,Sp-0,Sq-1,Sq-8,Stw-0,Su-0,Ta-0,Tamm-2,Bla-1,Sf-1,Si-0,Tamm-27,Tha-1,Ting-1…	old
chr1	13709854	13710028	-	AT1TE44900	Kyoto,Uod-1,Li-2:1,Sp-0,HSm	Col-0,Ove-0,PHW-2,PHW-34,Per-1,Or-0,Old-1,Pi-0,Pt-0,Pu2-23,Pla-0,Pog-0,Pu2-7,Pu2-8,Pro-0,Rak-2,Ra-0,Ragl-1,Qar-8a,Rennes-1,Ren-1,Rld-1,RMX-A02,Ren-11,Rd-0,Rou-0,RMX-A180,RRS-7,Sap-0,Rome-1,Seattle-0,Ob-0,Rhen-1,Se-0,RRS-10,Np-0,Nw-0,Neo-6,NC-6,NFA-8,NFA-10,Nok-3,Na-1,Ms-0,Mnz-0,Mir-0,Mh-0,Mz-0,Lp2-6,Lp2-2,Lm-2,Nc-1,Mc-0,LL-0,Sei-0,Mv-0,Sg-1,Litva,Sorbo,Sq-1,Sq-8,Stw-0,Su-0,Sus-1,Ta-0,Tamm-2,Bla-1…	NA
chr1	13711059	13712501	+	AT1TE44905	Et-0,Gre-0,Tol-0,Bla-1,Br-0,RMX-A180,Knox-10,Tul-0,Mv-0,NC-6,RRS-10,Gifu-2,Buckhorn-Pass,Dem-4,RMX-A02	Col-0,Ove-0,PHW-2,PHW-34,Per-1,Or-0,Old-1,Pi-0,Pt-0,Pu2-23,Pla-0,Pog-0,Pu2-7,Pu2-8,Pro-0,Rak-2,Ra-0,Ragl-1,Qar-8a,Rennes-1,Ren-1,Rld-1,Ren-11,Rd-0,Rou-0,RRS-7,Sap-0,Rome-1,Seattle-0,Ob-0,Rhen-1,Se-0,Np-0,Nw-0,Neo-6,NFA-8,NFA-10,Nok-3,Na-1,Ms-0,Mnz-0,Mir-0,Mh-0,Mz-0,Lp2-6,Lp2-2,Lm-2,Nc-1,Mc-0,LL-0,Sei-0,Sg-1,Litva,Sorbo,Sp-0,Sq-1,Sq-8,Stw-0,Su-0,Sus-1,Ta-0,Tamm-2,Sf-1,Si-0,Tamm-27,Tha-1,Ting-1,Ts-…	mid
chr1	13712509	13714228	-	AT1TE44910	Gre-0,Tol-0,RMX-A180,Knox-10,Tul-0,Mv-0,NC-6,RRS-10,Gifu-2,Buckhorn-Pass,Dem-4,RMX-A02	Col-0,Ove-0,PHW-2,PHW-34,Per-1,Or-0,Old-1,Pi-0,Pt-0,Pu2-23,Pla-0,Pog-0,Pu2-7,Pu2-8,Pro-0,Rak-2,Ra-0,Ragl-1,Qar-8a,Rennes-1,Ren-1,Rld-1,Ren-11,Rd-0,Rou-0,RRS-7,Sap-0,Rome-1,Seattle-0,Ob-0,Rhen-1,Se-0,Np-0,Nw-0,Neo-6,NFA-8,NFA-10,Nok-3,Na-1,Ms-0,Mnz-0,Mir-0,Mh-0,Mz-0,Lp2-6,Lp2-2,Lm-2,Nc-1,Mc-0,LL-0,Sei-0,Sg-1,Litva,Sorbo,Sp-0,Sq-1,Sq-8,Stw-0,Su-0,Sus-1,Ta-0,Tamm-2,Bla-1,Sf-1,Si-0,Tamm-27,Tha-1,Ting…	NA
chr1	13714229	13714597	-	AT1TE44915	Gre-0,Tol-0,RMX-A180,Knox-10,Tul-0,Mv-0,NC-6,RRS-10,Gifu-2,Buckhorn-Pass,Dem-4,RMX-A02	Col-0,Ove-0,PHW-2,PHW-34,Per-1,Or-0,Old-1,Pi-0,Pt-0,Pu2-23,Pla-0,Pog-0,Pu2-7,Pu2-8,Pro-0,Rak-2,Ra-0,Ragl-1,Qar-8a,Rennes-1,Ren-1,Rld-1,Ren-11,Rd-0,Rou-0,RRS-7,Sap-0,Rome-1,Seattle-0,Rhen-1,Se-0,Np-0,Nw-0,Neo-6,NFA-8,NFA-10,Nok-3,Na-1,Ms-0,Mnz-0,Mir-0,Mh-0,Mz-0,Lp2-6,Lp2-2,Lm-2,Nc-1,Mc-0,LL-0,Sei-0,Sg-1,Litva,Sorbo,Sp-0,Sq-1,Sq-8,Stw-0,Su-0,Sus-1,Ta-0,Tamm-2,Bla-1,Sf-1,Si-0,Tamm-27,Tha-1,Ting-1,Ts…	NA
chr1	13714598	13714755	-	AT1TE44920	Gre-0,Tol-0,RMX-A180,Knox-10,Tul-0,Mv-0,NC-6,RRS-10,Gifu-2,Buckhorn-Pass,Dem-4,RMX-A02	Col-0,Ove-0,PHW-2,PHW-34,Per-1,Or-0,Old-1,Pi-0,Pt-0,Pu2-23,Pla-0,Pog-0,Pu2-7,Pu2-8,Pro-0,Rak-2,Ra-0,Ragl-1,Qar-8a,Rennes-1,Ren-1,Rld-1,Ren-11,Rd-0,Rou-0,RRS-7,Sap-0,Rome-1,Seattle-0,Ob-0,Rhen-1,Se-0,Np-0,Nw-0,Neo-6,NFA-8,NFA-10,Nok-3,Na-1,Ms-0,Mnz-0,Mir-0,Mh-0,Mz-0,Lp2-6,Lp2-2,Lm-2,Nc-1,Mc-0,LL-0,Sei-0,Sg-1,Litva,Sorbo,Sp-0,Sq-1,Sq-8,Stw-0,Su-0,Sus-1,Ta-0,Tamm-2,Bla-1,Sf-1,Si-0,Tamm-27,Tha-1,Ting…	NA
chr1	13714763	13715002	-	AT1TE44925	Gre-0,Tol-0,RMX-A180,Knox-10,Tul-0,Mv-0,NC-6,RRS-10,Gifu-2,Buckhorn-Pass,Dem-4,RMX-A02	Col-0,Ove-0,PHW-2,PHW-34,Per-1,Or-0,Old-1,Pi-0,Pt-0,Pu2-23,Pla-0,Pog-0,Pu2-7,Pu2-8,Pro-0,Rak-2,Ra-0,Ragl-1,Qar-8a,Rennes-1,Ren-1,Rld-1,Ren-11,Rd-0,Rou-0,RRS-7,Sap-0,Rome-1,Seattle-0,Ob-0,Rhen-1,Se-0,Np-0,Nw-0,Neo-6,NFA-8,NFA-10,Nok-3,Na-1,Ms-0,Mnz-0,Mir-0,Mh-0,Mz-0,Lp2-6,Lp2-2,Lm-2,Nc-1,Mc-0,LL-0,Sei-0,Sg-1,Litva,Sorbo,Sp-0,Sq-1,Sq-8,Stw-0,Su-0,Sus-1,Ta-0,Tamm-2,Bla-1,Sf-1,Si-0,Tamm-27,Tha-1,Ting…	NA
chr1	13730391	13731324	+	AT1TE44985	Duk,Cerv-1,Uk-1,PHW-2,Litva,LL-0,Bl-1,Bor-4,Ta-0,Amel-1,Je-0,In-0,Ko-2,Pi-0,Nc-1,Co-1,Kyoto,En-D,Ei-2,Ragl-1,Su-0,Dr-0,Pog-0,Gel-1,Dra-0,Rhen-1,Ting-1,Jl-3,Uod-1,Is-0,Li-2:1,Wei-0,Sq-8,Lm-2,Tu-0,Mc-0,Ber,Or-0,Mz-0,Ws-2,Da_1_-12,Bsch-0,Se-0,Stw-0,Bs-1,Com-1,Br-0,Boot-1,Bik-1,Wt-5,Wl-0,Ag-0,Cnt-1	Col-0,Ove-0,PHW-34,Per-1,Old-1,Pt-0,Pu2-23,Pla-0,Pu2-7,Pu2-8,Rak-2,Ra-0,Qar-8a,Rennes-1,Ren-1,Rld-1,RMX-A02,Ren-11,Rd-0,Rou-0,RMX-A180,RRS-7,Sap-0,Rome-1,Seattle-0,Ob-0,RRS-10,Np-0,Nw-0,Neo-6,NC-6,NFA-8,Nok-3,Na-1,Ms-0,Mnz-0,Mir-0,Mh-0,Lp2-6,Lp2-2,Sei-0,Mv-0,Sg-1,Sorbo,Sp-0,Sq-1,Tamm-2,Bla-1,Sf-1,Si-0,Tamm-27,Tha-1,Tol-0,Ts-5,Tscha-1,Tul-0,Ty-0,Uod-7,Utrecht,Van-0,Ven-1,Vind-1,Wc-1,Westkar-4,Wil-…	young
chr1	13731800	13732256	-	AT1TE44990	Duk,Cerv-1,Uk-1,PHW-2,Litva,LL-0,Bl-1,Bor-4,Ta-0,Amel-1,Je-0,In-0,Ko-2,Pi-0,Nc-1,Co-1,Kyoto,En-D,Ei-2,Ragl-1,Su-0,Dr-0,Pog-0,Gel-1,Dra-0,Rhen-1,Ting-1,Jl-3,Uod-1,Is-0,Li-2:1,Wei-0,Sq-8,Lm-2,Tu-0,Mc-0,Ber,Or-0,Mz-0,Ws-2,Da_1_-12,Bsch-0,Se-0,Stw-0,Bs-1,Com-1,Br-0,Boot-1,Bik-1,Wt-5,Wl-0,Ag-0,Cnt-1	Col-0,Ove-0,PHW-34,Per-1,Old-1,Pt-0,Pu2-23,Pla-0,Pu2-7,Pu2-8,Pro-0,Rak-2,Ra-0,Qar-8a,Rennes-1,Ren-1,Rld-1,RMX-A02,Ren-11,Rd-0,Rou-0,RMX-A180,RRS-7,Sap-0,Rome-1,Seattle-0,Ob-0,RRS-10,Np-0,Nw-0,Neo-6,NC-6,NFA-8,NFA-10,Nok-3,Na-1,Ms-0,Mnz-0,Mir-0,Mh-0,Lp2-6,Lp2-2,Sei-0,Mv-0,Sg-1,Sorbo,Sp-0,Sq-1,Sus-1,Tamm-2,Bla-1,Sf-1,Si-0,Tamm-27,Tha-1,Tol-0,Ts-1,Ts-5,Tscha-1,Tul-0,Ty-0,Uod-7,Utrecht,Van-0,Ven-1,Vi…	young
chr1	13732512	13732706	+	AT1TE44995	Duk,Cerv-1,Uk-1,PHW-2,Litva,LL-0,Bl-1,Bor-4,Ta-0,Amel-1,Je-0,In-0,Ko-2,Pi-0,Nc-1,Co-1,Kyoto,En-D,Ei-2,Ragl-1,Su-0,Dr-0,Pog-0,Gel-1,Dra-0,Rhen-1,Ting-1,Jl-3,Uod-1,Is-0,Li-2:1,Wei-0,Sq-8,Lm-2,Tu-0,Mc-0,Ber,Or-0,Mz-0,Ws-2,Da_1_-12,Bsch-0,Se-0,Stw-0,Bs-1,Com-1,Br-0,Boot-1,Bik-1,Wt-5,Wl-0,Ag-0,Cnt-1	Col-0,Ove-0,PHW-34,Per-1,Old-1,Pt-0,Pu2-23,Pla-0,Pu2-7,Pu2-8,Pro-0,Rak-2,Ra-0,Qar-8a,Ren-1,Rld-1,RMX-A02,Ren-11,Rd-0,Rou-0,RMX-A180,RRS-7,Sap-0,Rome-1,Seattle-0,Ob-0,RRS-10,Np-0,Nw-0,Neo-6,NC-6,NFA-8,NFA-10,Nok-3,Na-1,Ms-0,Mnz-0,Mir-0,Mh-0,Lp2-6,Lp2-2,Sei-0,Mv-0,Sg-1,Sorbo,Sp-0,Sq-1,Sus-1,Tamm-2,Bla-1,Sf-1,Si-0,Tamm-27,Tha-1,Tol-0,Ts-5,Tscha-1,Tul-0,Ty-0,Uod-7,Utrecht,Van-0,Ven-1,Vind-1,Wa-1,Wc-1…	young
chr1	13732707	13732734	-	AT1TE45000	Duk,Cerv-1,Uk-1,PHW-2,Litva,LL-0,Bl-1,Bor-4,Ta-0,Amel-1,Je-0,In-0,Ko-2,Pi-0,Nc-1,Co-1,Kyoto,En-D,Ei-2,Ragl-1,Su-0,Dr-0,Pog-0,Gel-1,Dra-0,Rhen-1,Ting-1,Jl-3,Uod-1,Is-0,Li-2:1,Wei-0,Sq-8,Lm-2,Tu-0,Mc-0,Ber,Or-0,Mz-0,Ws-2,Da_1_-12,Bsch-0,Se-0,Stw-0,Bs-1,Com-1,Br-0,Boot-1,Bik-1,Wt-5,Wl-0,Ag-0,Cnt-1	Col-0,Ove-0,PHW-34,Per-1,Old-1,Pt-0,Pu2-23,Pla-0,Pu2-7,Pu2-8,Pro-0,Rak-2,Ra-0,Qar-8a,Rennes-1,Ren-1,Rld-1,RMX-A02,Ren-11,Rd-0,Rou-0,RMX-A180,RRS-7,Sap-0,Rome-1,Seattle-0,Ob-0,RRS-10,Np-0,Nw-0,Neo-6,NC-6,NFA-8,NFA-10,Nok-3,Na-1,Ms-0,Mnz-0,Mir-0,Mh-0,Lp2-6,Lp2-2,Sei-0,Mv-0,Sg-1,Sorbo,Sp-0,Sq-1,Sus-1,Tamm-2,Bla-1,Sf-1,Si-0,Tamm-27,Tha-1,Tol-0,Ts-1,Ts-5,Tscha-1,Tul-0,Ty-0,Uod-7,Utrecht,Van-0,Ven-1,Vi…	young
chr1	13732921	13732969	+	AT1TE45005	Duk,Cerv-1,Uk-1,PHW-2,Litva,LL-0,Bl-1,Bor-4,Ta-0,Amel-1,Je-0,In-0,Ko-2,Pi-0,Nc-1,Co-1,Kyoto,En-D,Ei-2,Ragl-1,Su-0,Dr-0,Pog-0,Gel-1,Dra-0,Rhen-1,Ting-1,Jl-3,Uod-1,Is-0,Li-2:1,Wei-0,Sq-8,Lm-2,Tu-0,Mc-0,Ber,Or-0,Mz-0,Ws-2,Da_1_-12,Bsch-0,Se-0,Stw-0,Bs-1,Com-1,Br-0,Boot-1,Bik-1,Wt-5,Wl-0,Ag-0,Cnt-1	Col-0,Ove-0,PHW-34,Per-1,Old-1,Pt-0,Pu2-23,Pla-0,Pu2-7,Pu2-8,Pro-0,Rak-2,Ra-0,Qar-8a,Rennes-1,Ren-1,Rld-1,RMX-A02,Ren-11,Rd-0,Rou-0,RMX-A180,RRS-7,Sap-0,Rome-1,Seattle-0,Ob-0,RRS-10,Np-0,Nw-0,Neo-6,NC-6,NFA-8,NFA-10,Nok-3,Na-1,Ms-0,Mnz-0,Mir-0,Mh-0,Lp2-6,Lp2-2,Sei-0,Mv-0,Sg-1,Sorbo,Sp-0,Sq-1,Sus-1,Tamm-2,Bla-1,Sf-1,Si-0,Tamm-27,Tha-1,Tol-0,Ts-1,Ts-5,Tscha-1,Tul-0,Ty-0,Uod-7,Utrecht,Van-0,Ven-1,Vi…	young
chr1	13732970	13734491	+	AT1TE45010	Duk,Cerv-1,Uk-1,PHW-2,Litva,LL-0,Bl-1,Bor-4,Ta-0,Amel-1,Je-0,In-0,Ko-2,Pi-0,Nc-1,Co-1,Kyoto,En-D,Ei-2,Ragl-1,Su-0,Dr-0,Pog-0,Gel-1,Dra-0,Rhen-1,Ting-1,Jl-3,Uod-1,Is-0,Li-2:1,Wei-0,Sq-8,Lm-2,Tu-0,Mc-0,Ber,Or-0,Mz-0,Ws-2,Da_1_-12,Bsch-0,Se-0,Stw-0,Bs-1,Com-1,Br-0,Boot-1,Bik-1,Wt-5,Wl-0,Ag-0,Cnt-1	Col-0,Ove-0,PHW-34,Per-1,Old-1,Pt-0,Pu2-23,Pla-0,Pu2-7,Pu2-8,Pro-0,Rak-2,Ra-0,Qar-8a,Rennes-1,Ren-1,Rld-1,RMX-A02,Ren-11,Rd-0,Rou-0,RMX-A180,RRS-7,Sap-0,Rome-1,Seattle-0,Ob-0,RRS-10,Np-0,Nw-0,Neo-6,NC-6,NFA-8,NFA-10,Nok-3,Na-1,Ms-0,Mnz-0,Mir-0,Mh-0,Lp2-6,Lp2-2,Sei-0,Mv-0,Sg-1,Sorbo,Sp-0,Sq-1,Sus-1,Tamm-2,Bla-1,Sf-1,Si-0,Tamm-27,Tha-1,Tol-0,Ts-1,Ts-5,Tscha-1,Tul-0,Ty-0,Uod-7,Utrecht,Van-0,Ven-1,Vi…	young
chr1	13734492	13734679	-	AT1TE45015	Duk,Cerv-1,Uk-1,PHW-2,Litva,LL-0,Bl-1,Bor-4,Ta-0,Amel-1,Je-0,In-0,Ko-2,Pi-0,Nc-1,Co-1,Kyoto,En-D,Ei-2,Ragl-1,Su-0,Dr-0,Pog-0,Gel-1,Dra-0,Hh-0,Ting-1,Jl-3,Uod-1,Is-0,Li-2:1,Wei-0,Sq-8,Lm-2,Tu-0,Mc-0,Ber,Or-0,Mz-0,Ws-2,Da_1_-12,Bsch-0,Se-0,Stw-0,Bs-1,Com-1,Br-0,Boot-1,Bik-1,Rhen-1,Wt-5,Wl-0,Ag-0,Cnt-1	Col-0,Ove-0,PHW-34,Per-1,Old-1,Pt-0,Pu2-23,Pla-0,Pu2-7,Pu2-8,Pro-0,Rak-2,Ra-0,Qar-8a,Rennes-1,Ren-1,Rld-1,RMX-A02,Ren-11,Rd-0,Rou-0,RMX-A180,RRS-7,Sap-0,Rome-1,Seattle-0,Ob-0,RRS-10,Np-0,Nw-0,Neo-6,NC-6,NFA-8,NFA-10,Nok-3,Na-1,Ms-0,Mnz-0,Mir-0,Mh-0,Lp2-6,Lp2-2,Sei-0,Mv-0,Sg-1,Sorbo,Sp-0,Sq-1,Sus-1,Tamm-2,Bla-1,Sf-1,Si-0,Tamm-27,Tha-1,Tol-0,Ts-1,Ts-5,Tscha-1,Tul-0,Ty-0,Uod-7,Utrecht,Van-0,Ven-1,Vi…	young
chr1	13734680	13743201	-	AT1TE45020	Uk-1,HR-10,Ty-0,Sp-0,Krot-0,Amel-1,Fi-0,In-0,Ei-2,Wa-1,Gel-1,Jl-3,RMX-A180,Wt-5,Li-2:1,Lm-2,Tu-0,Mc-0,Mz-0,Anz-0,Bs-1,Com-1,Ha-0,Qar-8a,Kro-0,Ba-1,Cnt-1,Cerv-1,Litva,Lan-0,Rd-0,Co-1,Ren-11,Ragl-1,Su-0,Rhen-1,Di-G,Sus-1,Yo-0,Wei-0,Bsch-0,Stw-0,Pla-0,Or-0,Kil-0,Boot-1,Tamm-27,Kas-2,Ts-5,Ts-1,Koln,Duk,PHW-2,Bl-1,Ge-0,Ta-0,Ema-1,RMX-A02,Je-0,Sq-8,Bla-1,Cvi-0,Da_1_-12,Sq-1,Se-0,Dra-0,Uod-1,Dja-1,Ca-0,…	Col-0,Ove-0,PHW-34,Per-1,Old-1,Pt-0,Pu2-23,Pu2-7,Pu2-8,Rak-2,Ra-0,Rennes-1,Ren-1,Rou-0,Sap-0,Rome-1,Seattle-0,RRS-10,Np-0,Nw-0,NC-6,Nok-3,Na-1,Ms-0,Mnz-0,Mir-0,Mh-0,Lp2-6,Lp2-2,Mv-0,Sg-1,Tamm-2,Tol-0,Tul-0,Utrecht,Van-0,Ven-1,Vind-1,Wc-1,Westkar-4,Zal-1,Zdr-1,Pna-17,Rubezhnoe-1,Bg-2,Benk-1,Bor-1,Bu-0,Buckhorn-Pass,Chi-0,CIBC-5,Chat-1,Dem-4,Db-1,DraII-1,DraIII-1,Gre-0,El-0,Er-0,Do-0,Fr-2,Gie-0,Gif…	mid
chr1	13743518	13743864	+	AT1TE45025	Hh-0	Col-0,Ove-0,PHW-2,PHW-34,Per-1,Or-0,Old-1,Pi-0,Pt-0,Pu2-23,Pla-0,Pog-0,Pu2-7,Pu2-8,Pro-0,Rak-2,Ra-0,Ragl-1,Qar-8a,Rennes-1,Ren-1,Rld-1,RMX-A02,Ren-11,Rd-0,Rou-0,RMX-A180,RRS-7,Sap-0,Rome-1,Seattle-0,Ob-0,Rhen-1,Se-0,RRS-10,Np-0,Nw-0,Neo-6,NC-6,NFA-8,NFA-10,Nok-3,Na-1,Ms-0,Mnz-0,Mir-0,Mh-0,Mz-0,Lp2-6,Lp2-2,Lm-2,Nc-1,Mc-0,LL-0,Sei-0,Mv-0,Sg-1,Litva,Sorbo,Sp-0,Sq-1,Sq-8,Stw-0,Su-0,Sus-1,Ta-0,Tamm-2,…	NA
chr1	13744170	13744515	+	AT1TE45030	Hh-0	Col-0,Ove-0,PHW-2,PHW-34,Per-1,Or-0,Old-1,Pi-0,Pt-0,Pu2-23,Pla-0,Pog-0,Pu2-7,Pu2-8,Pro-0,Rak-2,Ra-0,Ragl-1,Qar-8a,Rennes-1,Ren-1,Rld-1,RMX-A02,Ren-11,Rd-0,Rou-0,RMX-A180,RRS-7,Sap-0,Rome-1,Seattle-0,Ob-0,Rhen-1,Se-0,RRS-10,Np-0,Nw-0,Neo-6,NC-6,NFA-8,NFA-10,Nok-3,Na-1,Ms-0,Mnz-0,Mir-0,Mh-0,Mz-0,Lp2-6,Lp2-2,Lm-2,Nc-1,Mc-0,LL-0,Sei-0,Mv-0,Sg-1,Litva,Sorbo,Sp-0,Sq-1,Sq-8,Stw-0,Su-0,Sus-1,Ta-0,Tamm-2,…	NA
chr1	13768440	13768753	-	AT1TE45130	Ei-2,Zdr-1,Rhen-1,Mnz-0	Col-0,Ove-0,PHW-2,PHW-34,Per-1,Or-0,Old-1,Pi-0,Pt-0,Pu2-23,Pla-0,Pog-0,Pu2-7,Pu2-8,Pro-0,Rak-2,Ra-0,Ragl-1,Qar-8a,Rennes-1,Ren-1,Rld-1,RMX-A02,Ren-11,Rd-0,Rou-0,RMX-A180,RRS-7,Sap-0,Rome-1,Seattle-0,Ob-0,Se-0,RRS-10,Np-0,Nw-0,Neo-6,NC-6,NFA-8,NFA-10,Nok-3,Na-1,Ms-0,Mir-0,Mh-0,Mz-0,Lp2-6,Lp2-2,Lm-2,Nc-1,Mc-0,LL-0,Sei-0,Mv-0,Sg-1,Litva,Sorbo,Sp-0,Sq-1,Sq-8,Stw-0,Su-0,Sus-1,Ta-0,Tamm-2,Bla-1,Sf-1,Si…	NA
chr1	13768754	13777586	+	AT1TE45135	Uk-1,La-0,Kent,Fi-0,Knox-18,Ei-2,Nok-3,Rak-2,Wt-5,Ra-0,Na-1,Gu-0,Lm-2,Mc-0,Hn-0,Mz-0,Bs-1,Com-1,Rennes-1,Kro-0,Kelsterbach-4,Le-0,Cerv-1,Litva,Kondara,Nw-0,Rd-0,Ren-11,Ragl-1,Zdr-1,Gr-1,An-1,Di-G,Ren-1,Sg-1,Aa-0,Kb-0,Got-7,Or-0,Ove-0,Boot-1,Tamm-27,Chi-0,Rhen-1,Ts-5,Pu2-8,Er-0,Pu2-7,Ven-1,Duk,Chat-1,PHW-2,Tamm-2,Ta-0,Sq-8,Da_1_-12,Sq-1,Dra-0,Ca-0,Lisse,Ang-0,Kin-0,Alst-1,Co,Got-22,Wc-1,Seattle-0,…	Col-0,Per-1,Old-1,Pt-0,Pla-0,Pro-0,Qar-8a,RMX-A02,Rou-0,RMX-A180,Sap-0,Rome-1,Ob-0,Se-0,RRS-10,Np-0,Neo-6,NC-6,NFA-8,NFA-10,Ms-0,Mir-0,Mh-0,Nc-1,LL-0,Sei-0,Mv-0,Sorbo,Sp-0,Stw-0,Su-0,Sus-1,Bla-1,Sf-1,Si-0,Tha-1,Ting-1,Tol-0,Ts-1,Tscha-1,Tu-0,Tul-0,Ty-0,Uod-1,Uod-7,Utrecht,Vind-1,Wa-1,Wei-0,Westkar-4,Wl-0,Yo-0,Zal-1,Pna-17,Rubezhnoe-1,Bik-1,Bl-1,Bg-2,Bor-1,Bsch-0,Ber,Bu-0,Br-0,Cal-0,Buckhorn-Pass,…	old
chr1	13777587	13777610	+	AT1TE45140	Uk-1,La-0,Kent,Fi-0,Knox-18,Ei-2,Nok-3,Rak-2,Wt-5,Ra-0,Na-1,Gu-0,Lm-2,Mc-0,Hn-0,Mz-0,Bs-1,Com-1,Rennes-1,Ty-0,Kro-0,Kelsterbach-4,Le-0,Cerv-1,Litva,Kondara,Nw-0,Rd-0,Ren-11,Ragl-1,Zdr-1,Gr-1,Rhen-1,Di-G,Ren-1,Sg-1,Aa-0,Kb-0,Got-7,Or-0,Ove-0,Boot-1,Tamm-27,Chi-0,Ts-5,Pu2-8,Er-0,Pu2-7,Ven-1,Duk,Chat-1,PHW-2,Tamm-2,Ta-0,Je-0,Sq-8,Bla-1,Da_1_-12,Sq-1,Dra-0,Ca-0,Lisse,Ang-0,Kin-0,Alst-1,Co,Got-22,Wc-1…	Col-0,Per-1,Old-1,Pt-0,Pla-0,Pro-0,Qar-8a,RMX-A02,Rou-0,RMX-A180,Sap-0,Rome-1,Se-0,RRS-10,Np-0,Neo-6,NC-6,NFA-8,NFA-10,Ms-0,Mir-0,Mh-0,Nc-1,Sei-0,Mv-0,Sorbo,Sp-0,Stw-0,Su-0,Sus-1,Si-0,Tha-1,Ting-1,Tol-0,Ts-1,Tscha-1,Tu-0,Tul-0,Uod-1,Uod-7,Utrecht,Vind-1,Wa-1,Wei-0,Westkar-4,Wl-0,Yo-0,Zal-1,Pna-17,Rubezhnoe-1,Bik-1,Bl-1,Bg-2,Bor-1,Bsch-0,Ber,Bu-0,Br-0,Cal-0,Buckhorn-Pass,Cnt-1,CIBC-5,Cvi-0,Dem-4,C…	old
chr1	13779966	13781169	-	AT1TE45150	Je-0,Est,Ren-1,Tamm-27,Wil-1,Chi-0,Ty-0,Sg-1,Tamm-2,Seattle-0,Sq-8,Rennes-1,Kin-0,Se-0	Col-0,Ove-0,PHW-2,PHW-34,Per-1,Or-0,Old-1,Pi-0,Pt-0,Pu2-23,Pla-0,Pog-0,Pu2-7,Pu2-8,Pro-0,Rak-2,Ra-0,Ragl-1,Qar-8a,Rld-1,RMX-A02,Ren-11,Rd-0,Rou-0,RMX-A180,RRS-7,Sap-0,Rome-1,Rhen-1,RRS-10,Np-0,Nw-0,Neo-6,NC-6,NFA-8,NFA-10,Nok-3,Na-1,Ms-0,Mnz-0,Mir-0,Mh-0,Mz-0,Lp2-6,Lp2-2,Lm-2,Nc-1,Mc-0,LL-0,Sei-0,Mv-0,Litva,Sorbo,Sp-0,Sq-1,Stw-0,Su-0,Sus-1,Ta-0,Bla-1,Sf-1,Si-0,Tha-1,Ting-1,Tol-0,Ts-1,Ts-5,Tscha-1…	young
chr1	13781170	13782305	-	AT1TE45155	Je-0,Est,Ren-1,Chi-0,Ty-0,Sg-1,Seattle-0,Sq-8,Rennes-1,Kin-0	Col-0,Ove-0,PHW-2,PHW-34,Per-1,Or-0,Old-1,Pi-0,Pt-0,Pu2-23,Pla-0,Pog-0,Pu2-7,Pu2-8,Pro-0,Rak-2,Ra-0,Ragl-1,Qar-8a,Rld-1,RMX-A02,Ren-11,Rd-0,Rou-0,RMX-A180,RRS-7,Sap-0,Rome-1,Rhen-1,Se-0,RRS-10,Np-0,Nw-0,Neo-6,NC-6,NFA-8,NFA-10,Nok-3,Na-1,Ms-0,Mnz-0,Mir-0,Mh-0,Mz-0,Lp2-6,Lp2-2,Lm-2,Nc-1,Mc-0,LL-0,Sei-0,Mv-0,Litva,Sorbo,Sp-0,Sq-1,Stw-0,Su-0,Sus-1,Ta-0,Tamm-2,Bla-1,Sf-1,Si-0,Tamm-27,Tha-1,Ting-1,Tol…	young
chr1	13782306	13784780	-	AT1TE45160	Anholt-1,Est,Litva,HR-10,Ty-0,Pt-0,Krot-0,Bg-2,Je-0,Ko-2,Ga-0,Rld-1,Seattle-0,Gie-0,Do-0,RMX-A180,Kz-9,Ren-1,Gy-0,Sg-1,Sq-8,Utrecht,Nc-1,Kin-0,Van-0,Np-0,Zal-1,Mnz-0,Kil-0,HR-5,Rennes-1,Chi-0,Rou-0,Benk-1,Kro-0,Er-0,Durh-1	Col-0,Ove-0,PHW-2,PHW-34,Per-1,Or-0,Old-1,Pi-0,Pu2-23,Pla-0,Pog-0,Pu2-7,Pu2-8,Pro-0,Rak-2,Ra-0,Ragl-1,Qar-8a,RMX-A02,Ren-11,Rd-0,RRS-7,Sap-0,Rome-1,Ob-0,Rhen-1,Se-0,RRS-10,Nw-0,Neo-6,NC-6,NFA-8,NFA-10,Nok-3,Na-1,Ms-0,Mir-0,Mh-0,Mz-0,Lp2-6,Lp2-2,Lm-2,Mc-0,LL-0,Sei-0,Mv-0,Sorbo,Sp-0,Sq-1,Stw-0,Su-0,Sus-1,Ta-0,Bla-1,Sf-1,Si-0,Tamm-27,Tha-1,Ting-1,Tol-0,Ts-1,Ts-5,Tscha-1,Tu-0,Tul-0,Uk-1,Uod-1,Uod-7,V…	young
chr1	13784781	13785497	-	AT1TE45165	Anholt-1,Est,Litva,HR-10,Ty-0,Pt-0,Krot-0,Bg-2,Je-0,Ko-2,Rld-1,Seattle-0,Gie-0,Do-0,Uod-7,RMX-A180,Kz-9,Ren-1,Gy-0,Sg-1,Sq-8,Utrecht,Kin-0,Van-0,Np-0,Zal-1,Mnz-0,Kil-0,HR-5,Rennes-1,Chi-0,Rou-0,Benk-1,Kro-0,Er-0,Durh-1	Col-0,Ove-0,PHW-2,PHW-34,Per-1,Or-0,Old-1,Pi-0,Pu2-23,Pla-0,Pog-0,Pu2-7,Pu2-8,Pro-0,Rak-2,Ra-0,Ragl-1,Qar-8a,RMX-A02,Ren-11,Rd-0,RRS-7,Sap-0,Rome-1,Rhen-1,Se-0,RRS-10,Nw-0,Neo-6,NC-6,NFA-8,NFA-10,Nok-3,Na-1,Ms-0,Mir-0,Mh-0,Mz-0,Lp2-6,Lp2-2,Lm-2,Nc-1,Mc-0,LL-0,Sei-0,Mv-0,Sorbo,Sp-0,Sq-1,Stw-0,Su-0,Sus-1,Ta-0,Tamm-2,Bla-1,Sf-1,Si-0,Tamm-27,Tha-1,Ting-1,Tol-0,Ts-1,Ts-5,Tscha-1,Tu-0,Tul-0,Uk-1,Uod-1,…	young
chr1	13785859	13786684	+	AT1TE45170	Anholt-1,Db-1,Est,Chat-1,Ty-0,Ta-0,Zdr-1,Ema-1,Amel-1,Lan-0,Je-0,Sq-8,Gie-0,Vind-1,Uod-7,Hh-0,Wt-5,Ren-1,Lip-0,Sg-1,Utrecht,Kin-0,Tha-1,Bsch-0,Rennes-1,Chi-0,Van-0,Seattle-0,Appt-1,Er-0,PHW-34	Col-0,Ove-0,PHW-2,Per-1,Or-0,Old-1,Pi-0,Pt-0,Pu2-23,Pla-0,Pog-0,Pu2-7,Pu2-8,Pro-0,Rak-2,Ra-0,Ragl-1,Qar-8a,Rld-1,RMX-A02,Ren-11,Rd-0,Rou-0,RMX-A180,RRS-7,Sap-0,Rome-1,Rhen-1,Se-0,RRS-10,Np-0,Nw-0,Neo-6,NC-6,NFA-8,NFA-10,Nok-3,Na-1,Ms-0,Mnz-0,Mir-0,Mh-0,Mz-0,Lp2-6,Lp2-2,Lm-2,Nc-1,Mc-0,LL-0,Mv-0,Litva,Sorbo,Sp-0,Sq-1,Stw-0,Su-0,Sus-1,Tamm-2,Bla-1,Sf-1,Si-0,Tamm-27,Ting-1,Tol-0,Ts-1,Ts-5,Tscha-1,Tu-…	young
chr1	13786685	13795195	+	AT1TE45175	Na-1,Ang-0,En-2,Br-0	Col-0,Ove-0,PHW-2,PHW-34,Per-1,Or-0,Old-1,Pi-0,Pt-0,Pu2-23,Pla-0,Pog-0,Pu2-7,Pu2-8,Pro-0,Rak-2,Ra-0,Ragl-1,Qar-8a,Rennes-1,Ren-1,Rld-1,RMX-A02,Ren-11,Rd-0,Rou-0,RMX-A180,RRS-7,Sap-0,Rome-1,Seattle-0,Ob-0,Rhen-1,Se-0,RRS-10,Np-0,Nw-0,Neo-6,NC-6,NFA-8,NFA-10,Nok-3,Ms-0,Mnz-0,Mir-0,Mh-0,Mz-0,Lp2-6,Lp2-2,Lm-2,Nc-1,Mc-0,LL-0,Sei-0,Mv-0,Sg-1,Litva,Sorbo,Sp-0,Sq-1,Sq-8,Stw-0,Su-0,Sus-1,Ta-0,Tamm-2,Bla-1…	NA
chr1	13795196	13796032	+	AT1TE45180	Br-0,Da_1_-12,Rhen-1,Li-2:1,Lisse,Na-1,Ang-0,Zdr-1,En-2	Col-0,Ove-0,PHW-2,PHW-34,Per-1,Or-0,Old-1,Pi-0,Pt-0,Pu2-23,Pog-0,Pu2-7,Pu2-8,Pro-0,Rak-2,Ra-0,Ragl-1,Qar-8a,Rennes-1,Ren-1,Rld-1,RMX-A02,Ren-11,Rd-0,Rou-0,RMX-A180,RRS-7,Sap-0,Rome-1,Seattle-0,Ob-0,Se-0,RRS-10,Np-0,Nw-0,Neo-6,NC-6,NFA-8,NFA-10,Nok-3,Ms-0,Mnz-0,Mir-0,Mh-0,Mz-0,Lp2-6,Lp2-2,Lm-2,Nc-1,Mc-0,LL-0,Sei-0,Mv-0,Sg-1,Litva,Sorbo,Sp-0,Sq-1,Sq-8,Stw-0,Su-0,Ta-0,Tamm-2,Bla-1,Sf-1,Si-0,Tamm-27,…	young
chr1	13796033	13796397	+	AT1TE45185	Br-0,Da_1_-12,Rhen-1,Li-2:1,Lisse,Na-1,Ang-0,Zdr-1,En-2	Col-0,Ove-0,PHW-2,PHW-34,Per-1,Or-0,Old-1,Pi-0,Pt-0,Pu2-23,Pla-0,Pog-0,Pu2-7,Pu2-8,Pro-0,Rak-2,Ra-0,Ragl-1,Qar-8a,Rennes-1,Ren-1,Rld-1,RMX-A02,Ren-11,Rd-0,Rou-0,RMX-A180,RRS-7,Sap-0,Rome-1,Seattle-0,Ob-0,Se-0,RRS-10,Np-0,Nw-0,Neo-6,NC-6,NFA-8,NFA-10,Nok-3,Ms-0,Mnz-0,Mir-0,Mh-0,Mz-0,Lp2-6,Lp2-2,Lm-2,Nc-1,Mc-0,LL-0,Sei-0,Mv-0,Sg-1,Litva,Sorbo,Sp-0,Sq-1,Sq-8,Stw-0,Su-0,Sus-1,Ta-0,Tamm-2,Bla-1,Sf-1,S…	young
chr1	13796398	13796451	+	AT1TE45190	Br-0,Da_1_-12,Rhen-1,Li-2:1,Lisse,Na-1,Ang-0,Zdr-1,En-2	Col-0,Ove-0,PHW-2,PHW-34,Per-1,Or-0,Old-1,Pi-0,Pt-0,Pu2-23,Pla-0,Pog-0,Pu2-7,Pu2-8,Pro-0,Rak-2,Ra-0,Ragl-1,Qar-8a,Rennes-1,Ren-1,Rld-1,RMX-A02,Ren-11,Rd-0,Rou-0,RMX-A180,RRS-7,Sap-0,Rome-1,Seattle-0,Ob-0,Se-0,RRS-10,Np-0,Nw-0,Neo-6,NC-6,NFA-8,NFA-10,Nok-3,Ms-0,Mnz-0,Mir-0,Mh-0,Mz-0,Lp2-6,Lp2-2,Lm-2,Nc-1,Mc-0,LL-0,Sei-0,Mv-0,Sg-1,Litva,Sorbo,Sp-0,Sq-1,Sq-8,Stw-0,Su-0,Sus-1,Ta-0,Tamm-2,Bla-1,Sf-1,S…	young
chr1	13796452	13796498	-	AT1TE45195	Br-0,Da_1_-12,Rhen-1,Li-2:1,Lisse,Na-1,Ang-0,Zdr-1,En-2	Col-0,Ove-0,PHW-2,PHW-34,Per-1,Or-0,Old-1,Pi-0,Pt-0,Pu2-23,Pla-0,Pog-0,Pu2-7,Pu2-8,Pro-0,Rak-2,Ra-0,Ragl-1,Qar-8a,Rennes-1,Ren-1,Rld-1,RMX-A02,Ren-11,Rd-0,Rou-0,RMX-A180,RRS-7,Sap-0,Rome-1,Seattle-0,Ob-0,Se-0,RRS-10,Np-0,Nw-0,Neo-6,NC-6,NFA-8,NFA-10,Nok-3,Ms-0,Mnz-0,Mir-0,Mh-0,Mz-0,Lp2-6,Lp2-2,Lm-2,Nc-1,Mc-0,LL-0,Sei-0,Mv-0,Sg-1,Litva,Sorbo,Sp-0,Sq-1,Sq-8,Stw-0,Su-0,Sus-1,Ta-0,Tamm-2,Bla-1,Sf-1,S…	young
chr1	13796499	13800080	-	AT1TE45200	Zdr-1,Rhen-1,Da_1_-12,Li-2:1,Lisse	Col-0,Ove-0,PHW-2,PHW-34,Per-1,Or-0,Old-1,Pi-0,Pt-0,Pu2-23,Pla-0,Pog-0,Pu2-7,Pu2-8,Pro-0,Rak-2,Ra-0,Ragl-1,Qar-8a,Rennes-1,Ren-1,Rld-1,RMX-A02,Ren-11,Rd-0,Rou-0,RMX-A180,RRS-7,Sap-0,Rome-1,Seattle-0,Ob-0,Se-0,RRS-10,Np-0,Nw-0,Neo-6,NC-6,NFA-8,NFA-10,Nok-3,Na-1,Ms-0,Mnz-0,Mir-0,Mh-0,Mz-0,Lp2-6,Lp2-2,Lm-2,Nc-1,Mc-0,LL-0,Sei-0,Mv-0,Sg-1,Litva,Sorbo,Sp-0,Sq-1,Sq-8,Stw-0,Su-0,Sus-1,Ta-0,Tamm-2,Bla-1,S…	NA
chr1	13800081	13800666	-	AT1TE45205	Cal-0,Jm-0,Rhen-1,Lisse,Li-2:1,Ag-0,Zdr-1,Da_1_-12	Col-0,Ove-0,PHW-2,PHW-34,Per-1,Or-0,Old-1,Pi-0,Pt-0,Pu2-23,Pla-0,Pog-0,Pu2-7,Pu2-8,Pro-0,Rak-2,Ra-0,Ragl-1,Qar-8a,Rennes-1,Ren-1,Rld-1,RMX-A02,Ren-11,Rd-0,Rou-0,RMX-A180,RRS-7,Sap-0,Rome-1,Seattle-0,Ob-0,Se-0,RRS-10,Np-0,Nw-0,Neo-6,NC-6,NFA-8,NFA-10,Nok-3,Na-1,Ms-0,Mnz-0,Mir-0,Mh-0,Mz-0,Lp2-6,Lp2-2,Lm-2,Nc-1,Mc-0,LL-0,Sei-0,Mv-0,Sg-1,Litva,Sorbo,Sp-0,Sq-1,Sq-8,Stw-0,Su-0,Sus-1,Ta-0,Tamm-2,Bla-1,S…	young
chr1	13803949	13806829	+	AT1TE45220	Ven-1,Est,Cerv-1,Sorbo,Baa-1,Gel-1,Kondara,Rome-1,Hau-0,La-0,Bor-4,Bd-0,Bor-1,Pt-0,Tamm-2,Nw-0,Sei-0,Bg-2,Ta-0,Np-0,PHW-34,Fi-0,NC-6,Ko-2,Bla-1,Co-1,Kyoto,PHW-2,Ren-11,Ragl-1,Kl-5,Dr-0,Westkar-4,Ob-0,Vind-1,Wa-1,Pro-0,Do-0,Sap-0,Pog-0,Etna-2,Pu2-23,Rak-2,Uod-1,RMX-A180,Tamm-27,Ak-1,Is-0,Lip-0,Na-1,Sq-8,Utrecht,Yo-0,Kb-0,Hn-0,Mz-0,Ws-2,En-2,Abd-0,Zal-1,Per-1,Et-0,Hey-1,Anz-0,Co,Got-22,Ha-0,Bu-0,Bi…	Col-0,Ove-0,Old-1,Pi-0,Pla-0,Pu2-7,Pu2-8,Ra-0,Qar-8a,Rennes-1,Ren-1,Rld-1,RMX-A02,Rd-0,Rou-0,RRS-7,Seattle-0,Rhen-1,Se-0,RRS-10,NFA-8,Nok-3,Ms-0,Mnz-0,Mir-0,Mh-0,Lp2-6,Lp2-2,Lm-2,Nc-1,Mc-0,LL-0,Mv-0,Sg-1,Litva,Sp-0,Sq-1,Stw-0,Su-0,Sf-1,Si-0,Tha-1,Ting-1,Tol-0,Ts-1,Ts-5,Tscha-1,Tu-0,Tul-0,Ty-0,Uk-1,Uod-7,Van-0,Wc-1,Wei-0,Wil-1,Wt-5,Zdr-1,Pna-17,Rubezhnoe-1,Benk-1,Boot-1,Bsch-0,Bs-1,Br-0,Ca-0,Cal-0…	young
chr1	13806830	13806939	+	AT1TE45225	Ven-1,Est,Cerv-1,Sorbo,Baa-1,Gel-1,Kondara,Rome-1,Hau-0,La-0,Bor-4,Bd-0,Bor-1,Pt-0,Tamm-2,Nw-0,Sei-0,Bg-2,Ta-0,Np-0,PHW-34,Fi-0,NC-6,Ko-2,Bla-1,Co-1,Kyoto,PHW-2,Ren-11,Ragl-1,Kl-5,Dr-0,Westkar-4,Ob-0,Vind-1,Wa-1,Pro-0,Do-0,Sap-0,Pog-0,Etna-2,Pu2-23,Rak-2,Uod-1,RMX-A180,Tamm-27,Ak-1,Is-0,Lip-0,Na-1,Sq-8,Utrecht,Yo-0,Kb-0,Hn-0,Mz-0,Ws-2,En-2,Abd-0,Zal-1,Per-1,Et-0,Hey-1,Anz-0,Co,Got-22,Ha-0,Bu-0,Bi…	Col-0,Ove-0,Old-1,Pi-0,Pla-0,Pu2-7,Pu2-8,Ra-0,Qar-8a,Rennes-1,Ren-1,Rld-1,RMX-A02,Rd-0,Rou-0,RRS-7,Seattle-0,Rhen-1,Se-0,RRS-10,NFA-8,Nok-3,Ms-0,Mnz-0,Mir-0,Mh-0,Lp2-6,Lp2-2,Lm-2,Nc-1,Mc-0,LL-0,Mv-0,Sg-1,Litva,Sp-0,Sq-1,Stw-0,Su-0,Sus-1,Sf-1,Si-0,Tha-1,Ting-1,Tol-0,Ts-1,Ts-5,Tscha-1,Tu-0,Tul-0,Ty-0,Uk-1,Uod-7,Van-0,Wc-1,Wei-0,Wil-1,Wt-5,Zdr-1,Pna-17,Rubezhnoe-1,Bl-1,Benk-1,Boot-1,Ber,Bs-1,Br-0,Ca…	young
chr1	13807624	13807653	+	AT1TE45230	La-0,Pt-0,Fi-0,Vind-1,Wa-1,Gel-1,Rak-2,RMX-A180,Yo-0,Na-1,Hn-0,Mz-0,Np-0,Ha-0,NC-6,HR-5,Kelsterbach-4,Ba-1,Cerv-1,Kondara,Rome-1,Etna-2,Nw-0,Co-1,Ren-11,Ragl-1,Utrecht,Kb-0,Stw-0,Anz-0,Or-0,Per-1,Kas-2,Chi-0,Er-0,PHW-2,Bd-0,Tamm-2,Ta-0,Bg-2,Sq-8,Bla-1,Sap-0,En-1,Uod-1,Abd-0,Hey-1,Co,Got-22,Bu-0,Bik-1,Neo-6,Wl-0,Sei-0,Tamm-27,Ven-1,Est,Baa-1,Hau-0,Bor-4,Bor-1,Ko-2,Kyoto,En-D,Kl-5,Dr-0,NFA-10,Ob-0,…	Col-0,Ove-0,Old-1,Pi-0,Pla-0,Pu2-7,Pu2-8,Ra-0,Qar-8a,Rennes-1,Ren-1,Rld-1,RMX-A02,Rd-0,Rou-0,RRS-7,Seattle-0,Rhen-1,RRS-10,NFA-8,Nok-3,Ms-0,Mnz-0,Mir-0,Mh-0,Lp2-6,Lp2-2,Lm-2,Nc-1,Mc-0,LL-0,Mv-0,Sg-1,Litva,Sp-0,Sq-1,Su-0,Sus-1,Sf-1,Si-0,Tha-1,Ting-1,Tol-0,Ts-1,Ts-5,Tscha-1,Tu-0,Tul-0,Ty-0,Uk-1,Uod-7,Van-0,Wc-1,Wei-0,Wil-1,Wt-5,Zdr-1,Pna-17,Rubezhnoe-1,Bl-1,Benk-1,Boot-1,Bsch-0,Ber,Bs-1,Br-0,Ca-0,C…	young
chr1	13807672	13807787	-	AT1TE45235	La-0,Pt-0,Fi-0,Vind-1,Wa-1,Gel-1,Rak-2,RMX-A180,Yo-0,Na-1,Hn-0,Mz-0,Np-0,Ha-0,NC-6,HR-5,Kelsterbach-4,Ba-1,Cerv-1,Kondara,Rome-1,Etna-2,Nw-0,Co-1,Ren-11,Ragl-1,Utrecht,Kb-0,Stw-0,Anz-0,Or-0,Per-1,Kas-2,Chi-0,Er-0,PHW-2,Bd-0,Tamm-2,Ta-0,Bg-2,Sq-8,Bla-1,Sap-0,En-1,Uod-1,Abd-0,Hey-1,Co,Got-22,Bu-0,Bik-1,Neo-6,Wl-0,Sei-0,Tamm-27,Ven-1,Est,Baa-1,Hau-0,Bor-4,Bor-1,Ko-2,Kyoto,En-D,Kl-5,Dr-0,NFA-10,Ob-0,…	Col-0,Ove-0,Old-1,Pi-0,Pla-0,Pu2-7,Pu2-8,Ra-0,Qar-8a,Rennes-1,Ren-1,Rld-1,RMX-A02,Rd-0,Rou-0,RRS-7,Seattle-0,Rhen-1,RRS-10,NFA-8,Nok-3,Ms-0,Mnz-0,Mir-0,Mh-0,Lp2-6,Lp2-2,Lm-2,Nc-1,Mc-0,LL-0,Mv-0,Sg-1,Litva,Sp-0,Sq-1,Su-0,Sus-1,Sf-1,Si-0,Tha-1,Ting-1,Tol-0,Ts-1,Ts-5,Tscha-1,Tu-0,Tul-0,Ty-0,Uk-1,Uod-7,Van-0,Wc-1,Wei-0,Wil-1,Wt-5,Zdr-1,Pna-17,Rubezhnoe-1,Bl-1,Benk-1,Boot-1,Bsch-0,Ber,Bs-1,Br-0,Ca-0,C…	young
chr1	13807788	13809671	-	AT1TE45240	La-0,Pt-0,Fi-0,Vind-1,Wa-1,Gel-1,Rak-2,RMX-A180,Yo-0,Na-1,Hn-0,Mz-0,Np-0,Ha-0,NC-6,HR-5,Kelsterbach-4,Ba-1,Cerv-1,Kondara,Rome-1,Etna-2,Nw-0,Co-1,Ren-11,Ragl-1,Utrecht,Kb-0,Stw-0,Anz-0,Or-0,Per-1,Kas-2,Chi-0,Er-0,PHW-2,Bd-0,Tamm-2,Ta-0,Bg-2,Sq-8,Bla-1,Sap-0,Uod-1,Abd-0,Hey-1,Co,Got-22,Bu-0,Bik-1,Neo-6,Wl-0,Sei-0,Tamm-27,Ven-1,Est,Baa-1,Hau-0,Bor-4,Bor-1,Ko-2,Kyoto,En-D,Kl-5,Dr-0,NFA-10,Ob-0,Pro-0…	Col-0,Ove-0,Pi-0,Pla-0,Pu2-7,Pu2-8,Qar-8a,Rennes-1,Ren-1,Rld-1,RMX-A02,Rd-0,Rou-0,RRS-7,Seattle-0,Rhen-1,Se-0,RRS-10,NFA-8,Nok-3,Ms-0,Mnz-0,Mir-0,Mh-0,Lp2-6,Lp2-2,Lm-2,Nc-1,Mc-0,LL-0,Mv-0,Sg-1,Litva,Sp-0,Sq-1,Su-0,Sus-1,Sf-1,Si-0,Tha-1,Ting-1,Tol-0,Ts-1,Ts-5,Tscha-1,Tu-0,Tul-0,Ty-0,Uk-1,Uod-7,Van-0,Wc-1,Wil-1,Wt-5,Zdr-1,Pna-17,Rubezhnoe-1,Bl-1,Benk-1,Boot-1,Bsch-0,Ber,Bs-1,Br-0,Ca-0,Cal-0,CIBC-17…	young
chr1	13809672	13810001	-	AT1TE45245	La-0,Pt-0,Fi-0,Vind-1,Wa-1,Gel-1,Rak-2,RMX-A180,Yo-0,Na-1,Hn-0,Mz-0,Np-0,Ha-0,NC-6,HR-5,Kelsterbach-4,Ba-1,Cerv-1,Kondara,Rome-1,Etna-2,Nw-0,Co-1,Ren-11,Ragl-1,Utrecht,Kb-0,Stw-0,Anz-0,Or-0,Per-1,Kas-2,Chi-0,Er-0,PHW-2,Bd-0,Tamm-2,Ta-0,Bg-2,Sq-8,Bla-1,Sap-0,Uod-1,Abd-0,Hey-1,Co,Got-22,Bu-0,Bik-1,Neo-6,Wl-0,Sei-0,Tamm-27,Ven-1,Est,Baa-1,Hau-0,Bor-4,Bor-1,Ko-2,Kyoto,En-D,Kl-5,Dr-0,NFA-10,Ob-0,Pro-0…	Col-0,Ove-0,Old-1,Pi-0,Pla-0,Pu2-7,Pu2-8,Ra-0,Qar-8a,Rennes-1,Ren-1,Rld-1,RMX-A02,Rd-0,Rou-0,RRS-7,Seattle-0,Rhen-1,Se-0,RRS-10,NFA-8,Nok-3,Ms-0,Mnz-0,Mir-0,Mh-0,Lp2-6,Lp2-2,Lm-2,Nc-1,Mc-0,LL-0,Mv-0,Sg-1,Litva,Sp-0,Sq-1,Su-0,Sus-1,Sf-1,Si-0,Tha-1,Ting-1,Tol-0,Ts-1,Ts-5,Tscha-1,Tu-0,Tul-0,Ty-0,Uk-1,Uod-7,Van-0,Wc-1,Wei-0,Wil-1,Wt-5,Zdr-1,Pna-17,Rubezhnoe-1,Bl-1,Benk-1,Boot-1,Bsch-0,Ber,Bs-1,Br-0,C…	young
chr1	13810002	13810143	+	AT1TE45250	La-0,Pt-0,Fi-0,Vind-1,Wa-1,Gel-1,Rak-2,RMX-A180,Yo-0,Na-1,Hn-0,Mz-0,Np-0,Ha-0,NC-6,HR-5,Kelsterbach-4,Ba-1,Cerv-1,Kondara,Rome-1,Etna-2,Nw-0,Co-1,Ren-11,Ragl-1,Utrecht,Kb-0,Stw-0,Anz-0,Or-0,Per-1,Kas-2,Chi-0,Er-0,PHW-2,Bd-0,Tamm-2,Ta-0,Bg-2,Sq-8,Bla-1,Sap-0,Uod-1,Abd-0,Hey-1,Co,Got-22,Bu-0,Bik-1,Neo-6,Wl-0,Sei-0,Tamm-27,Ven-1,Est,Baa-1,Hau-0,Bor-4,Bor-1,Ko-2,Kyoto,En-D,Kl-5,Dr-0,NFA-10,Ob-0,Pro-0…	Col-0,Ove-0,Old-1,Pi-0,Pla-0,Pu2-7,Pu2-8,Ra-0,Qar-8a,Rennes-1,Ren-1,Rld-1,RMX-A02,Rd-0,Rou-0,RRS-7,Seattle-0,Rhen-1,Se-0,RRS-10,NFA-8,Nok-3,Ms-0,Mnz-0,Mir-0,Mh-0,Lp2-6,Lp2-2,Lm-2,Nc-1,Mc-0,LL-0,Mv-0,Sg-1,Litva,Sp-0,Sq-1,Su-0,Sus-1,Sf-1,Si-0,Tha-1,Ting-1,Tol-0,Ts-1,Ts-5,Tscha-1,Tu-0,Tul-0,Ty-0,Uk-1,Uod-7,Wc-1,Wei-0,Wil-1,Wt-5,Zdr-1,Pna-17,Rubezhnoe-1,Bl-1,Benk-1,Boot-1,Bsch-0,Ber,Bs-1,Br-0,Ca-0,Ca…	young
chr1	13810144	13810195	-	AT1TE45255	La-0,Pt-0,Fi-0,Vind-1,Wa-1,Gel-1,Rak-2,RMX-A180,Yo-0,Na-1,Hn-0,Mz-0,Np-0,Ha-0,NC-6,HR-5,Kelsterbach-4,Ba-1,Cerv-1,Kondara,Rome-1,Etna-2,Nw-0,Co-1,Ren-11,Ragl-1,Utrecht,Kb-0,Stw-0,Anz-0,Or-0,Per-1,Kas-2,Chi-0,Er-0,PHW-2,Bd-0,Tamm-2,Ta-0,Bg-2,Sq-8,Bla-1,Sap-0,Uod-1,Abd-0,Hey-1,Co,Got-22,Bu-0,Bik-1,Neo-6,Wl-0,Sei-0,Tamm-27,Ven-1,Est,Baa-1,Hau-0,Bor-4,Bor-1,Ko-2,Kyoto,En-D,Kl-5,Dr-0,NFA-10,Ob-0,Pro-0…	Col-0,Ove-0,Old-1,Pi-0,Pla-0,Pu2-7,Pu2-8,Ra-0,Qar-8a,Rennes-1,Ren-1,Rld-1,RMX-A02,Rd-0,Rou-0,RRS-7,Seattle-0,Rhen-1,Se-0,RRS-10,NFA-8,Nok-3,Ms-0,Mnz-0,Mir-0,Mh-0,Lp2-6,Lp2-2,Lm-2,Nc-1,Mc-0,LL-0,Mv-0,Sg-1,Litva,Sp-0,Sq-1,Su-0,Sus-1,Sf-1,Si-0,Tha-1,Ting-1,Tol-0,Ts-1,Ts-5,Tscha-1,Tu-0,Tul-0,Ty-0,Uk-1,Uod-7,Van-0,Wc-1,Wei-0,Wil-1,Wt-5,Zdr-1,Pna-17,Rubezhnoe-1,Bl-1,Benk-1,Boot-1,Bsch-0,Ber,Bs-1,Br-0,C…	young
chr1	13810196	13810903	+	AT1TE45260	La-0,Pt-0,Fi-0,Vind-1,Wa-1,Gel-1,Rak-2,RMX-A180,Yo-0,Na-1,Hn-0,Mz-0,Np-0,Ha-0,NC-6,HR-5,Kelsterbach-4,Ba-1,Cerv-1,Kondara,Rome-1,Etna-2,Nw-0,Co-1,Ren-11,Ragl-1,Utrecht,Kb-0,Stw-0,Anz-0,Or-0,Per-1,Kas-2,Chi-0,Er-0,PHW-2,Bd-0,Tamm-2,Ta-0,Bg-2,Sq-8,Bla-1,Sap-0,Uod-1,Abd-0,Hey-1,Co,Got-22,Bu-0,Bik-1,Neo-6,Wl-0,Sei-0,Tamm-27,Ven-1,Est,Baa-1,Hau-0,Bor-4,Bor-1,Ko-2,Kyoto,En-D,Kl-5,Dr-0,NFA-10,Ob-0,Pro-0…	Col-0,Ove-0,Pi-0,Pla-0,Pu2-7,Pu2-8,Qar-8a,Rennes-1,Ren-1,Rld-1,RMX-A02,Rd-0,Rou-0,RRS-7,Seattle-0,Rhen-1,RRS-10,NFA-8,Nok-3,Ms-0,Mnz-0,Mir-0,Mh-0,Lp2-6,Lp2-2,Lm-2,Nc-1,Mc-0,LL-0,Mv-0,Sg-1,Litva,Sp-0,Sq-1,Sus-1,Sf-1,Si-0,Tha-1,Ting-1,Tol-0,Ts-1,Ts-5,Tscha-1,Tu-0,Tul-0,Ty-0,Uk-1,Uod-7,Wc-1,Wei-0,Wil-1,Wt-5,Zdr-1,Pna-17,Rubezhnoe-1,Bl-1,Benk-1,Boot-1,Bsch-0,Ber,Bs-1,Br-0,Ca-0,Cal-0,CIBC-17,Buckhorn-…	young
chr1	13810904	13811477	-	AT1TE45265	La-0,Pt-0,Fi-0,Vind-1,Wa-1,Gel-1,Rak-2,RMX-A180,Yo-0,Na-1,Hn-0,Mz-0,Np-0,Ha-0,NC-6,HR-5,Kelsterbach-4,Ba-1,Cerv-1,Kondara,Rome-1,Etna-2,Nw-0,Co-1,Ren-11,Ragl-1,Utrecht,Kb-0,Stw-0,Anz-0,Or-0,Per-1,Kas-2,Chi-0,Er-0,PHW-2,Bd-0,Tamm-2,Ta-0,Bg-2,Sq-8,Bla-1,Sap-0,Uod-1,Abd-0,Hey-1,Co,Got-22,Bu-0,Bik-1,Neo-6,Wl-0,Sei-0,Tamm-27,Ven-1,Est,Baa-1,Hau-0,Bor-4,Bor-1,Ko-2,Kyoto,En-D,Kl-5,Dr-0,NFA-10,Ob-0,Pro-0…	Col-0,Ove-0,Pi-0,Pla-0,Pu2-7,Pu2-8,Qar-8a,Rennes-1,Ren-1,Rld-1,RMX-A02,Rd-0,Rou-0,RRS-7,Seattle-0,Rhen-1,Se-0,RRS-10,NFA-8,Nok-3,Ms-0,Mir-0,Mh-0,Lp2-6,Lp2-2,Lm-2,Nc-1,Mc-0,LL-0,Mv-0,Litva,Sp-0,Sq-1,Sus-1,Sf-1,Si-0,Tha-1,Ting-1,Tol-0,Ts-1,Ts-5,Tscha-1,Tu-0,Tul-0,Ty-0,Uk-1,Uod-7,Wc-1,Wil-1,Wt-5,Pna-17,Rubezhnoe-1,Bl-1,Benk-1,Boot-1,Bsch-0,Ber,Bs-1,Br-0,Ca-0,Cal-0,CIBC-17,Buckhorn-Pass,Cnt-1,Com-1,C…	young
chr1	13811478	13811632	+	AT1TE45270	La-0,Pt-0,Fi-0,Vind-1,Wa-1,Gel-1,Rak-2,RMX-A180,Yo-0,Na-1,Hn-0,Mz-0,Np-0,Ha-0,NC-6,HR-5,Kelsterbach-4,Ba-1,Cerv-1,Kondara,Rome-1,Etna-2,Nw-0,Co-1,Ren-11,Ragl-1,Utrecht,Kb-0,Stw-0,Anz-0,Or-0,Per-1,Kas-2,Chi-0,Er-0,PHW-2,Bd-0,Tamm-2,Ta-0,Bg-2,Sq-8,Bla-1,Sap-0,Uod-1,Abd-0,Hey-1,Co,Got-22,Bu-0,Bik-1,Neo-6,Wl-0,Sei-0,Tamm-27,Ven-1,Est,Baa-1,Hau-0,Bor-4,Bor-1,Ko-2,Kyoto,En-D,Kl-5,Dr-0,NFA-10,Ob-0,Pro-0…	Col-0,Ove-0,Old-1,Pi-0,Pla-0,Pu2-7,Pu2-8,Ra-0,Qar-8a,Rennes-1,Ren-1,Rld-1,RMX-A02,Rd-0,Rou-0,RRS-7,Seattle-0,Rhen-1,Se-0,RRS-10,NFA-8,Nok-3,Ms-0,Mnz-0,Mir-0,Mh-0,Lp2-6,Lp2-2,Lm-2,Nc-1,Mc-0,LL-0,Mv-0,Sg-1,Litva,Sp-0,Sq-1,Su-0,Sus-1,Sf-1,Si-0,Tha-1,Ting-1,Tol-0,Ts-1,Ts-5,Tscha-1,Tu-0,Tul-0,Ty-0,Uk-1,Uod-7,Van-0,Wc-1,Wei-0,Wil-1,Wt-5,Zdr-1,Pna-17,Rubezhnoe-1,Bl-1,Benk-1,Boot-1,Bsch-0,Ber,Bs-1,Br-0,C…	young
chr1	13811876	13811962	+	AT1TE45275	Stw-0,En-D,Sap-0,Bor-1,En-1	Col-0,Ove-0,PHW-2,PHW-34,Per-1,Or-0,Old-1,Pi-0,Pt-0,Pu2-23,Pla-0,Pog-0,Pu2-7,Pu2-8,Pro-0,Rak-2,Ra-0,Ragl-1,Qar-8a,Rennes-1,Ren-1,Rld-1,RMX-A02,Ren-11,Rd-0,Rou-0,RMX-A180,RRS-7,Rome-1,Seattle-0,Ob-0,Rhen-1,Se-0,RRS-10,Np-0,Nw-0,Neo-6,NC-6,NFA-8,NFA-10,Nok-3,Na-1,Ms-0,Mnz-0,Mir-0,Mh-0,Mz-0,Lp2-6,Lp2-2,Lm-2,Nc-1,Mc-0,LL-0,Sei-0,Mv-0,Sg-1,Litva,Sorbo,Sp-0,Sq-1,Sq-8,Sus-1,Ta-0,Tamm-2,Bla-1,Sf-1,Si-0,T…	NA
chr1	13811963	13812763	+	AT1TE45280	Stw-0,En-D,Sap-0,Bor-1,En-1	Col-0,Ove-0,PHW-2,PHW-34,Per-1,Or-0,Old-1,Pi-0,Pt-0,Pu2-23,Pla-0,Pog-0,Pu2-7,Pu2-8,Rak-2,Ragl-1,Qar-8a,Rennes-1,Ren-1,Rld-1,RMX-A02,Ren-11,Rd-0,Rou-0,RMX-A180,RRS-7,Rome-1,Seattle-0,Rhen-1,RRS-10,Np-0,Nw-0,Neo-6,NC-6,NFA-8,NFA-10,Nok-3,Na-1,Ms-0,Mnz-0,Mir-0,Mh-0,Mz-0,Lp2-6,Lp2-2,Lm-2,Nc-1,Mc-0,LL-0,Sei-0,Mv-0,Sg-1,Litva,Sorbo,Sp-0,Sq-1,Sq-8,Sus-1,Ta-0,Bla-1,Sf-1,Si-0,Tha-1,Ting-1,Tol-0,Ts-1,Ts-5,…	NA
chr1	13812904	13813117	-	AT1TE45285	Lm-2	Col-0,Ove-0,PHW-2,PHW-34,Per-1,Or-0,Old-1,Pi-0,Pt-0,Pu2-23,Pla-0,Pog-0,Pu2-7,Pu2-8,Pro-0,Rak-2,Ra-0,Ragl-1,Qar-8a,Rennes-1,Ren-1,Rld-1,RMX-A02,Ren-11,Rd-0,Rou-0,RMX-A180,RRS-7,Sap-0,Rome-1,Seattle-0,Ob-0,Rhen-1,Se-0,RRS-10,Np-0,Nw-0,Neo-6,NC-6,NFA-8,NFA-10,Nok-3,Na-1,Ms-0,Mnz-0,Mir-0,Mh-0,Mz-0,Lp2-6,Lp2-2,Nc-1,Mc-0,LL-0,Sei-0,Mv-0,Sg-1,Litva,Sorbo,Sp-0,Sq-1,Sq-8,Stw-0,Su-0,Sus-1,Ta-0,Tamm-2,Bla-1…	NA
chr1	13826190	13826735	-	AT1TE45335	Hod	Col-0,Ove-0,PHW-2,PHW-34,Per-1,Or-0,Old-1,Pi-0,Pt-0,Pu2-23,Pla-0,Pog-0,Pu2-7,Pu2-8,Pro-0,Rak-2,Ra-0,Ragl-1,Qar-8a,Rennes-1,Ren-1,Rld-1,RMX-A02,Ren-11,Rd-0,Rou-0,RMX-A180,RRS-7,Sap-0,Rome-1,Seattle-0,Ob-0,Rhen-1,Se-0,RRS-10,Np-0,Nw-0,Neo-6,NC-6,NFA-8,NFA-10,Nok-3,Na-1,Ms-0,Mnz-0,Mir-0,Mh-0,Mz-0,Lp2-6,Lp2-2,Lm-2,Nc-1,Mc-0,LL-0,Sei-0,Mv-0,Sg-1,Litva,Sorbo,Sp-0,Sq-1,Sq-8,Stw-0,Su-0,Sus-1,Ta-0,Tamm-2,…	NA
chr1	13837843	13838008	-	AT1TE45370	Dja-1,Sus-1,Is-0,Bl-1,Ob-0,Qar-8a,Yo-0,Ber,Sei-0,Bsch-0,Pna-17	Col-0,Ove-0,PHW-2,PHW-34,Per-1,Or-0,Old-1,Pi-0,Pt-0,Pu2-23,Pla-0,Pog-0,Pu2-7,Pu2-8,Pro-0,Rak-2,Ra-0,Ragl-1,Rennes-1,Ren-1,Rld-1,RMX-A02,Ren-11,Rd-0,Rou-0,RMX-A180,RRS-7,Sap-0,Rome-1,Seattle-0,Rhen-1,Se-0,RRS-10,Np-0,Nw-0,Neo-6,NC-6,NFA-8,NFA-10,Nok-3,Na-1,Ms-0,Mnz-0,Mir-0,Mh-0,Mz-0,Lp2-6,Lp2-2,Lm-2,Nc-1,Mc-0,LL-0,Mv-0,Sg-1,Litva,Sorbo,Sp-0,Sq-1,Sq-8,Stw-0,Su-0,Ta-0,Tamm-2,Bla-1,Sf-1,Si-0,Tha-1,Ti…	young
chr1	13849415	13849523	+	AT1TE45400	Ge-0,Cerv-1,Sorbo,Cal-0,Baa-1,Kondara,Rome-1,Hau-0,Fr-2,La-0,Pt-0,Su-0,Bg-2,Pna-17,Ber,Gre-0,Ko-2,Bla-1,Ga-0,Sq-1,Knox-10,Gie-0,Ob-0,Nok-3,Wa-1,Yo-0,Do-0,Old-1,Vind-1,RRS-10,RMX-A02,Tol-0,Ting-1,Kar-1,Uod-1,Dja-1,Sus-1,Li-2:1,Gy-0,Na-1,Lm-2,CIBC-5,Wei-0,Gifu-2,Np-0,Se-0,Lp2-2,Hey-1,Alst-1,Br-0,Bu-0,Pog-0,Per-1,Kas-2,Tul-0,Mv-0,NC-6,Kas-1,Benk-1,Utrecht,Er-0,Sei-0,Dem-4	Col-0,Ove-0,PHW-2,PHW-34,Or-0,Pi-0,Pu2-23,Pla-0,Pu2-7,Pu2-8,Pro-0,Rak-2,Ra-0,Ragl-1,Qar-8a,Rennes-1,Ren-1,Rld-1,Ren-11,Rd-0,Rou-0,RMX-A180,RRS-7,Sap-0,Seattle-0,Rhen-1,Nw-0,Neo-6,NFA-8,NFA-10,Ms-0,Mnz-0,Mir-0,Mh-0,Mz-0,Lp2-6,Nc-1,Mc-0,LL-0,Sg-1,Litva,Sp-0,Sq-8,Stw-0,Ta-0,Tamm-2,Sf-1,Si-0,Tamm-27,Tha-1,Ts-1,Ts-5,Tscha-1,Tu-0,Ty-0,Uk-1,Uod-7,Van-0,Ven-1,Wc-1,Westkar-4,Wil-1,Wl-0,Ws-2,Wt-5,Zal-1,Zdr…	young
chr1	13854430	13855683	-	AT1TE45430	Lip-0	Col-0,Ove-0,PHW-2,PHW-34,Per-1,Or-0,Old-1,Pi-0,Pt-0,Pu2-23,Pla-0,Pog-0,Pu2-7,Pu2-8,Pro-0,Rak-2,Ra-0,Ragl-1,Qar-8a,Rennes-1,Ren-1,Rld-1,RMX-A02,Ren-11,Rd-0,Rou-0,RMX-A180,RRS-7,Sap-0,Rome-1,Seattle-0,Ob-0,Rhen-1,Se-0,RRS-10,Np-0,Nw-0,Neo-6,NC-6,NFA-8,NFA-10,Nok-3,Na-1,Ms-0,Mnz-0,Mir-0,Mh-0,Mz-0,Lp2-6,Lp2-2,Lm-2,Nc-1,Mc-0,LL-0,Sei-0,Mv-0,Sg-1,Litva,Sorbo,Sp-0,Sq-1,Sq-8,Stw-0,Su-0,Sus-1,Ta-0,Bla-1,S…	NA
chr1	13862921	13862957	-	AT1TE45470	Lip-0	Col-0,Ove-0,PHW-2,PHW-34,Per-1,Or-0,Old-1,Pi-0,Pt-0,Pu2-23,Pla-0,Pog-0,Pu2-7,Pu2-8,Pro-0,Rak-2,Ra-0,Ragl-1,Qar-8a,Rennes-1,Ren-1,Rld-1,RMX-A02,Ren-11,Rd-0,Rou-0,RMX-A180,RRS-7,Sap-0,Rome-1,Seattle-0,Ob-0,Rhen-1,Se-0,RRS-10,Np-0,Nw-0,Neo-6,NC-6,NFA-8,NFA-10,Nok-3,Na-1,Ms-0,Mnz-0,Mir-0,Mh-0,Mz-0,Lp2-6,Lp2-2,Lm-2,Nc-1,Mc-0,LL-0,Sei-0,Mv-0,Sg-1,Litva,Sorbo,Sp-0,Sq-1,Sq-8,Stw-0,Su-0,Sus-1,Ta-0,Tamm-2,…	NA
chr1	13862959	13864749	-	AT1TE45475	In-0,Ge-0,Ha-0,Litva,Sq-1,Yo-0,Bl-1,Lip-0,Gy-0,Ra-0,Si-0,Lm-2,Ts-1,Wa-1,Pro-0,Hn-0,Sei-0,Ema-1,Bsch-0,Cnt-1,Sus-1	Col-0,Ove-0,PHW-2,PHW-34,Per-1,Or-0,Old-1,Pi-0,Pt-0,Pu2-23,Pla-0,Pog-0,Pu2-7,Pu2-8,Rak-2,Ragl-1,Qar-8a,Rennes-1,Ren-1,Rld-1,RMX-A02,Ren-11,Rd-0,Rou-0,RMX-A180,RRS-7,Sap-0,Rome-1,Seattle-0,Ob-0,Rhen-1,Se-0,RRS-10,Np-0,Nw-0,Neo-6,NC-6,NFA-8,NFA-10,Nok-3,Na-1,Ms-0,Mnz-0,Mir-0,Mh-0,Mz-0,Lp2-6,Lp2-2,Nc-1,Mc-0,LL-0,Mv-0,Sg-1,Sorbo,Sp-0,Sq-8,Stw-0,Su-0,Ta-0,Tamm-2,Bla-1,Sf-1,Tamm-27,Tha-1,Ting-1,Tol-0,T…	old
chr1	13869866	13870461	+	AT1TE45495	Cerv-1,Cvi-0,La-0,Nw-0,In-0,Sq-1,Ob-0,Wa-1,Yo-0,RRS-7,Wil-1,Di-G,Is-0,Ra-0,Gy-0,Lm-2,Si-0,Ha-0,NFA-10,Qar-8a,Durh-1,Ba-1	Col-0,Ove-0,PHW-2,PHW-34,Per-1,Or-0,Old-1,Pi-0,Pt-0,Pu2-23,Pla-0,Pog-0,Pu2-7,Pu2-8,Pro-0,Rak-2,Ragl-1,Rennes-1,Ren-1,Rld-1,RMX-A02,Ren-11,Rd-0,Rou-0,RMX-A180,Sap-0,Rome-1,Seattle-0,Rhen-1,Se-0,RRS-10,Np-0,Neo-6,NC-6,NFA-8,Nok-3,Na-1,Ms-0,Mnz-0,Mir-0,Mh-0,Mz-0,Lp2-6,Lp2-2,Nc-1,Mc-0,LL-0,Sei-0,Mv-0,Sg-1,Litva,Sorbo,Sp-0,Sq-8,Stw-0,Su-0,Sus-1,Ta-0,Tamm-2,Bla-1,Sf-1,Tamm-27,Tha-1,Ting-1,Tol-0,Ts-1,Ts…	old
chr1	13878931	13879034	-	AT1TE45525	Est,Cerv-1,Litva,La-0,Ge-0,Nw-0,Ema-1,Lan-0,Sq-1,Wa-1,RRS-7,Di-G,Wil-1,Ra-0,Gy-0,Hn-0,Mir-0,Pla-0,Kil-0,Ha-0,NFA-10,Ts-1,Appt-1,Durh-1,Cnt-1	Col-0,Ove-0,PHW-2,PHW-34,Per-1,Or-0,Old-1,Pi-0,Pt-0,Pu2-23,Pog-0,Pu2-7,Pu2-8,Pro-0,Rak-2,Ragl-1,Qar-8a,Rennes-1,Ren-1,Rld-1,RMX-A02,Ren-11,Rd-0,Rou-0,RMX-A180,Sap-0,Rome-1,Seattle-0,Ob-0,Rhen-1,Se-0,RRS-10,Np-0,Neo-6,NC-6,NFA-8,Nok-3,Na-1,Ms-0,Mnz-0,Mh-0,Mz-0,Lp2-6,Lp2-2,Lm-2,Nc-1,Mc-0,LL-0,Sei-0,Mv-0,Sg-1,Sorbo,Sp-0,Sq-8,Stw-0,Su-0,Sus-1,Ta-0,Tamm-2,Bla-1,Sf-1,Si-0,Tamm-27,Tha-1,Ting-1,Tol-0,Ts-…	old
chr1	13881564	13881653	-	AT1TE45540	Sei-0	Col-0,Ove-0,PHW-2,PHW-34,Per-1,Or-0,Old-1,Pi-0,Pt-0,Pu2-23,Pla-0,Pog-0,Pu2-7,Pu2-8,Pro-0,Rak-2,Ra-0,Ragl-1,Qar-8a,Rennes-1,Ren-1,Rld-1,RMX-A02,Ren-11,Rd-0,Rou-0,RMX-A180,RRS-7,Sap-0,Rome-1,Seattle-0,Ob-0,Rhen-1,Se-0,RRS-10,Np-0,Nw-0,Neo-6,NC-6,NFA-8,NFA-10,Nok-3,Na-1,Ms-0,Mnz-0,Mir-0,Mh-0,Mz-0,Lp2-6,Lp2-2,Lm-2,Nc-1,Mc-0,LL-0,Mv-0,Sg-1,Litva,Sorbo,Sp-0,Sq-1,Sq-8,Stw-0,Su-0,Sus-1,Ta-0,Tamm-2,Bla-1,…	NA
chr1	13881654	13882600	-	AT1TE45545	Sei-0	Col-0,Ove-0,PHW-2,PHW-34,Per-1,Or-0,Old-1,Pi-0,Pt-0,Pu2-23,Pla-0,Pog-0,Pu2-7,Pu2-8,Pro-0,Rak-2,Ra-0,Ragl-1,Qar-8a,Rennes-1,Ren-1,Rld-1,RMX-A02,Ren-11,Rd-0,Rou-0,RMX-A180,RRS-7,Sap-0,Rome-1,Seattle-0,Ob-0,Rhen-1,Se-0,RRS-10,Np-0,Nw-0,Neo-6,NC-6,NFA-8,NFA-10,Nok-3,Na-1,Ms-0,Mnz-0,Mir-0,Mh-0,Mz-0,Lp2-6,Lp2-2,Lm-2,Nc-1,Mc-0,LL-0,Mv-0,Sg-1,Litva,Sorbo,Sp-0,Sq-1,Sq-8,Stw-0,Su-0,Sus-1,Ta-0,Tamm-2,Bla-1,…	NA
chr1	13882601	13882664	+	AT1TE45550	Cvi-0	Col-0,Ove-0,PHW-2,PHW-34,Per-1,Or-0,Old-1,Pi-0,Pt-0,Pu2-23,Pla-0,Pog-0,Pu2-7,Pu2-8,Pro-0,Rak-2,Ra-0,Ragl-1,Qar-8a,Rennes-1,Ren-1,Rld-1,RMX-A02,Ren-11,Rd-0,Rou-0,RMX-A180,RRS-7,Sap-0,Rome-1,Seattle-0,Ob-0,Rhen-1,Se-0,RRS-10,Np-0,Nw-0,Neo-6,NC-6,NFA-8,NFA-10,Nok-3,Na-1,Ms-0,Mnz-0,Mir-0,Mh-0,Mz-0,Lp2-6,Lp2-2,Lm-2,Nc-1,Mc-0,LL-0,Sei-0,Mv-0,Sg-1,Litva,Sorbo,Sp-0,Sq-1,Sq-8,Stw-0,Su-0,Sus-1,Ta-0,Tamm-2,…	NA
chr1	13882665	13882982	-	AT1TE45555	Cvi-0	Col-0,Ove-0,PHW-2,PHW-34,Per-1,Or-0,Old-1,Pi-0,Pt-0,Pu2-23,Pla-0,Pog-0,Pu2-7,Pu2-8,Pro-0,Rak-2,Ra-0,Ragl-1,Qar-8a,Rennes-1,Ren-1,Rld-1,RMX-A02,Ren-11,Rd-0,Rou-0,RMX-A180,RRS-7,Sap-0,Rome-1,Seattle-0,Ob-0,Rhen-1,Se-0,RRS-10,Np-0,Nw-0,Neo-6,NC-6,NFA-8,NFA-10,Nok-3,Na-1,Ms-0,Mnz-0,Mir-0,Mh-0,Mz-0,Lp2-6,Lp2-2,Lm-2,Nc-1,Mc-0,LL-0,Sei-0,Mv-0,Sg-1,Litva,Sorbo,Sp-0,Sq-1,Sq-8,Stw-0,Su-0,Sus-1,Ta-0,Tamm-2,…	NA
chr1	13883073	13890962	+	AT1TE45560	Est,Cerv-1,Cvi-0,Litva,Bl-1,La-0,Ge-0,Nw-0,Sei-0,Ema-1,Pna-17,Lan-0,In-0,Bla-1,Sq-1,Su-0,Ob-0,Wa-1,Pro-0,RRS-7,Wil-1,Di-G,Dja-1,Sus-1,Is-0,Ra-0,Lip-0,Gy-0,Si-0,Lm-2,Yo-0,Ber,Hn-0,Mir-0,Bsch-0,Pla-0,Kil-0,Ha-0,NFA-10,Ts-1,Qar-8a,Appt-1,Durh-1,Ba-1,Cnt-1	Col-0,Ove-0,PHW-2,PHW-34,Per-1,Or-0,Old-1,Pi-0,Pt-0,Pu2-23,Pog-0,Pu2-7,Pu2-8,Rak-2,Ragl-1,Rennes-1,Ren-1,Rld-1,RMX-A02,Ren-11,Rd-0,Rou-0,RMX-A180,Sap-0,Rome-1,Seattle-0,Rhen-1,Se-0,RRS-10,Np-0,Neo-6,NC-6,NFA-8,Nok-3,Na-1,Ms-0,Mnz-0,Mh-0,Mz-0,Lp2-6,Lp2-2,Nc-1,Mc-0,LL-0,Mv-0,Sg-1,Sorbo,Sp-0,Sq-8,Stw-0,Ta-0,Tamm-2,Sf-1,Tamm-27,Tha-1,Ting-1,Tol-0,Ts-5,Tscha-1,Tu-0,Tul-0,Ty-0,Uk-1,Uod-1,Uod-7,Utrecht,…	old
chr1	13905142	13906966	+	AT1TE45635	Dja-1,Sus-1	Col-0,Ove-0,PHW-2,PHW-34,Per-1,Or-0,Old-1,Pi-0,Pt-0,Pla-0,Pog-0,Pu2-7,Pu2-8,Pro-0,Rak-2,Ragl-1,Qar-8a,Rennes-1,Ren-1,Rld-1,RMX-A02,Ren-11,Rd-0,Rou-0,RMX-A180,RRS-7,Sap-0,Rome-1,Seattle-0,Ob-0,Rhen-1,Se-0,RRS-10,Np-0,Nw-0,Neo-6,NC-6,NFA-8,NFA-10,Nok-3,Na-1,Ms-0,Mnz-0,Mir-0,Mh-0,Lp2-6,Lp2-2,Lm-2,Nc-1,Mc-0,LL-0,Sei-0,Mv-0,Litva,Sorbo,Sp-0,Sq-1,Sq-8,Stw-0,Su-0,Tamm-2,Bla-1,Sf-1,Si-0,Tamm-27,Tha-1,Tin…	NA
chr1	13912834	13913517	+	AT1TE45670	Dja-1,Sus-1	Col-0,PHW-2,Per-1,Or-0,Old-1,Pi-0,Pt-0,Pu2-23,Pla-0,Pu2-7,Pu2-8,Pro-0,Rak-2,Ra-0,Ragl-1,Qar-8a,Rennes-1,Ren-1,Rld-1,RMX-A02,Ren-11,Rd-0,Rou-0,RMX-A180,RRS-7,Sap-0,Rome-1,Seattle-0,Ob-0,Rhen-1,Se-0,RRS-10,Np-0,Nw-0,Neo-6,NC-6,NFA-8,NFA-10,Nok-3,Na-1,Ms-0,Mir-0,Mh-0,Mz-0,Lp2-6,Lp2-2,Lm-2,Nc-1,Mc-0,LL-0,Sei-0,Mv-0,Sg-1,Litva,Sorbo,Sp-0,Sq-1,Sq-8,Stw-0,Su-0,Ta-0,Tamm-2,Bla-1,Sf-1,Si-0,Tamm-27,Tha-1,T…	NA
chr1	13913518	13913787	+	AT1TE45675	Dja-1,Sus-1	Col-0,Ove-0,PHW-2,Per-1,Or-0,Old-1,Pi-0,Pt-0,Pu2-23,Pla-0,Pog-0,Pu2-7,Pu2-8,Pro-0,Rak-2,Ra-0,Ragl-1,Qar-8a,Rennes-1,Ren-1,Rld-1,RMX-A02,Ren-11,Rd-0,Rou-0,RMX-A180,RRS-7,Sap-0,Rome-1,Seattle-0,Ob-0,Rhen-1,Se-0,RRS-10,Np-0,Nw-0,Neo-6,NC-6,NFA-8,NFA-10,Nok-3,Na-1,Ms-0,Mnz-0,Mir-0,Mh-0,Mz-0,Lp2-6,Lp2-2,Lm-2,Nc-1,Mc-0,LL-0,Sei-0,Mv-0,Sg-1,Litva,Sorbo,Sp-0,Sq-1,Sq-8,Stw-0,Su-0,Ta-0,Tamm-2,Bla-1,Sf-1,Si…	NA
chr1	13914688	13914719	+	AT1TE45685	Sq-8,Br-0,Dja-1,Rennes-1,Sus-1,Seattle-0,Mh-0,Kin-0	Col-0,Ove-0,PHW-2,PHW-34,Per-1,Or-0,Old-1,Pi-0,Pt-0,Pu2-23,Pla-0,Pog-0,Pu2-7,Pu2-8,Pro-0,Rak-2,Ra-0,Ragl-1,Qar-8a,Ren-1,Rld-1,RMX-A02,Ren-11,Rd-0,Rou-0,RMX-A180,RRS-7,Sap-0,Rome-1,Ob-0,Rhen-1,Se-0,RRS-10,Np-0,Nw-0,Neo-6,NC-6,NFA-8,NFA-10,Nok-3,Na-1,Ms-0,Mnz-0,Mir-0,Mz-0,Lp2-6,Lp2-2,Lm-2,Nc-1,Mc-0,LL-0,Sei-0,Mv-0,Sg-1,Litva,Sorbo,Sp-0,Sq-1,Stw-0,Su-0,Ta-0,Tamm-2,Bla-1,Sf-1,Si-0,Tamm-27,Tha-1,Ting-…	young
chr1	13915111	13915199	+	AT1TE45690	Sq-8,Di-G,Br-0,Dja-1,Rennes-1,Sus-1,Seattle-0,La-0,Mh-0,Kin-0	Col-0,Ove-0,PHW-2,PHW-34,Per-1,Or-0,Old-1,Pi-0,Pt-0,Pu2-23,Pla-0,Pog-0,Pu2-7,Pu2-8,Pro-0,Rak-2,Ra-0,Ragl-1,Qar-8a,Ren-1,Rld-1,RMX-A02,Ren-11,Rd-0,Rou-0,RMX-A180,RRS-7,Sap-0,Rome-1,Ob-0,Rhen-1,Se-0,RRS-10,Np-0,Nw-0,Neo-6,NC-6,NFA-8,NFA-10,Nok-3,Na-1,Ms-0,Mnz-0,Mir-0,Mz-0,Lp2-6,Lp2-2,Lm-2,Nc-1,Mc-0,LL-0,Sei-0,Mv-0,Sg-1,Litva,Sorbo,Sp-0,Sq-1,Stw-0,Su-0,Ta-0,Tamm-2,Bla-1,Sf-1,Si-0,Tamm-27,Tha-1,Ting-…	young
chr1	13915200	13917482	+	AT1TE45695	Sq-8,Di-G,Br-0,Dja-1,Rennes-1,Sus-1,Seattle-0,La-0,Mh-0,Kin-0	Col-0,Ove-0,PHW-2,PHW-34,Per-1,Or-0,Old-1,Pi-0,Pt-0,Pu2-23,Pla-0,Pog-0,Pu2-7,Pu2-8,Pro-0,Rak-2,Ra-0,Ragl-1,Qar-8a,Ren-1,Rld-1,RMX-A02,Ren-11,Rd-0,Rou-0,RMX-A180,RRS-7,Sap-0,Rome-1,Ob-0,Rhen-1,Se-0,RRS-10,Np-0,Nw-0,Neo-6,NC-6,NFA-8,NFA-10,Nok-3,Na-1,Ms-0,Mnz-0,Mir-0,Mz-0,Lp2-6,Lp2-2,Lm-2,Nc-1,Mc-0,LL-0,Sei-0,Mv-0,Sg-1,Litva,Sorbo,Sp-0,Sq-1,Stw-0,Su-0,Ta-0,Tamm-2,Bla-1,Sf-1,Si-0,Tamm-27,Tha-1,Ting-…	young
chr1	13917483	13917514	+	AT1TE45700	Sq-8,Di-G,Br-0,Dja-1,Rennes-1,Sus-1,Seattle-0,Su-0,La-0,Mh-0,Kin-0	Col-0,Ove-0,PHW-2,PHW-34,Per-1,Or-0,Old-1,Pi-0,Pt-0,Pu2-23,Pla-0,Pog-0,Pu2-7,Pu2-8,Pro-0,Rak-2,Ra-0,Ragl-1,Qar-8a,Ren-1,Rld-1,RMX-A02,Ren-11,Rd-0,Rou-0,RMX-A180,RRS-7,Sap-0,Rome-1,Ob-0,Rhen-1,Se-0,RRS-10,Np-0,Nw-0,Neo-6,NC-6,NFA-8,NFA-10,Nok-3,Na-1,Ms-0,Mnz-0,Mir-0,Mz-0,Lp2-6,Lp2-2,Lm-2,Nc-1,Mc-0,LL-0,Sei-0,Mv-0,Sg-1,Litva,Sorbo,Sp-0,Sq-1,Stw-0,Ta-0,Tamm-2,Bla-1,Sf-1,Si-0,Tamm-27,Tha-1,Ting-1,Tol…	young
chr1	13917578	13919016	+	AT1TE45705	Sq-8,Di-G,Br-0,Dja-1,Rennes-1,Chi-0,Seattle-0,La-0,Sus-1,Kin-0,Mir-0	Col-0,Ove-0,PHW-2,PHW-34,Per-1,Or-0,Old-1,Pi-0,Pt-0,Pu2-23,Pla-0,Pog-0,Pu2-7,Pu2-8,Pro-0,Rak-2,Ra-0,Ragl-1,Qar-8a,Ren-1,Rld-1,RMX-A02,Ren-11,Rd-0,Rou-0,RMX-A180,RRS-7,Sap-0,Rome-1,Ob-0,Rhen-1,Se-0,RRS-10,Np-0,Nw-0,Neo-6,NC-6,NFA-8,NFA-10,Nok-3,Na-1,Ms-0,Mnz-0,Mh-0,Mz-0,Lp2-6,Lp2-2,Lm-2,Nc-1,Mc-0,LL-0,Sei-0,Mv-0,Sg-1,Litva,Sorbo,Sp-0,Sq-1,Stw-0,Su-0,Ta-0,Tamm-2,Bla-1,Sf-1,Si-0,Tamm-27,Tha-1,Ting-1…	young
chr1	13920722	13922110	-	AT1TE45710	Dja-1,Sus-1,Pro-0	Col-0,Ove-0,PHW-2,PHW-34,Per-1,Or-0,Old-1,Pi-0,Pt-0,Pu2-23,Pla-0,Pog-0,Pu2-7,Pu2-8,Rak-2,Ra-0,Ragl-1,Qar-8a,Rennes-1,Ren-1,Rld-1,RMX-A02,Ren-11,Rd-0,Rou-0,RMX-A180,RRS-7,Sap-0,Rome-1,Seattle-0,Ob-0,Rhen-1,Se-0,RRS-10,Np-0,Nw-0,Neo-6,NC-6,NFA-8,NFA-10,Nok-3,Na-1,Ms-0,Mnz-0,Mir-0,Mh-0,Mz-0,Lp2-6,Lp2-2,Lm-2,Nc-1,Mc-0,LL-0,Sei-0,Mv-0,Sg-1,Litva,Sorbo,Sp-0,Sq-1,Sq-8,Stw-0,Su-0,Ta-0,Tamm-2,Bla-1,Sf-1,S…	NA
chr1	13922111	13925068	+	AT1TE45715	Pro-0	Col-0,Ove-0,PHW-2,PHW-34,Per-1,Or-0,Old-1,Pi-0,Pt-0,Pu2-23,Pla-0,Pog-0,Pu2-7,Pu2-8,Rak-2,Ra-0,Ragl-1,Qar-8a,Rennes-1,Ren-1,Rld-1,RMX-A02,Ren-11,Rd-0,Rou-0,RMX-A180,RRS-7,Sap-0,Rome-1,Seattle-0,Ob-0,Rhen-1,Se-0,RRS-10,Np-0,Nw-0,Neo-6,NC-6,NFA-8,NFA-10,Nok-3,Na-1,Ms-0,Mnz-0,Mir-0,Mh-0,Mz-0,Lp2-6,Lp2-2,Lm-2,Nc-1,Mc-0,LL-0,Sei-0,Mv-0,Sg-1,Litva,Sorbo,Sp-0,Sq-1,Sq-8,Stw-0,Su-0,Sus-1,Ta-0,Tamm-2,Bla-1,…	NA
chr1	13926958	13926980	+	AT1TE45725	Hn-0,Amel-1	Col-0,Ove-0,PHW-2,PHW-34,Per-1,Or-0,Old-1,Pi-0,Pt-0,Pu2-23,Pla-0,Pog-0,Pu2-7,Pu2-8,Pro-0,Rak-2,Ra-0,Ragl-1,Qar-8a,Rennes-1,Ren-1,Rld-1,RMX-A02,Ren-11,Rd-0,Rou-0,RMX-A180,RRS-7,Sap-0,Rome-1,Seattle-0,Ob-0,Rhen-1,Se-0,RRS-10,Np-0,Nw-0,Neo-6,NC-6,NFA-8,NFA-10,Nok-3,Na-1,Ms-0,Mnz-0,Mir-0,Mh-0,Mz-0,Lp2-6,Lp2-2,Lm-2,Nc-1,Mc-0,LL-0,Sei-0,Mv-0,Sg-1,Litva,Sorbo,Sp-0,Sq-1,Sq-8,Stw-0,Su-0,Sus-1,Ta-0,Tamm-2,…	NA
chr1	13926981	13928028	+	AT1TE45730	Hn-0,Amel-1	Col-0,Ove-0,PHW-2,PHW-34,Per-1,Old-1,Pi-0,Pt-0,Pu2-23,Pla-0,Pog-0,Pu2-7,Pu2-8,Pro-0,Rak-2,Ra-0,Qar-8a,Rennes-1,Ren-1,RMX-A02,Ren-11,Rd-0,Rou-0,RMX-A180,RRS-7,Sap-0,Rome-1,Seattle-0,Rhen-1,RRS-10,Np-0,Nw-0,Neo-6,NC-6,NFA-8,NFA-10,Nok-3,Na-1,Ms-0,Mnz-0,Mir-0,Mh-0,Mz-0,Lp2-6,Lp2-2,Lm-2,Nc-1,Mc-0,LL-0,Sei-0,Mv-0,Litva,Sorbo,Sp-0,Sq-1,Sq-8,Stw-0,Sus-1,Ta-0,Bla-1,Sf-1,Si-0,Tamm-27,Tha-1,Ting-1,Tol-0,Ts…	NA
chr1	13929931	13930998	+	AT1TE45740	Amel-1	Col-0,Ove-0,PHW-2,PHW-34,Per-1,Or-0,Old-1,Pi-0,Pt-0,Pu2-23,Pla-0,Pog-0,Pu2-7,Pu2-8,Pro-0,Rak-2,Ra-0,Ragl-1,Qar-8a,Rennes-1,Ren-1,Rld-1,RMX-A02,Ren-11,Rd-0,Rou-0,RMX-A180,RRS-7,Sap-0,Rome-1,Seattle-0,Ob-0,Rhen-1,Se-0,RRS-10,Np-0,Nw-0,Neo-6,NC-6,NFA-8,NFA-10,Nok-3,Na-1,Ms-0,Mnz-0,Mir-0,Mh-0,Mz-0,Lp2-6,Lp2-2,Lm-2,Nc-1,Mc-0,LL-0,Sei-0,Mv-0,Sg-1,Litva,Sorbo,Sp-0,Sq-1,Sq-8,Stw-0,Su-0,Sus-1,Ta-0,Tamm-2,…	NA
chr1	13931180	13931785	+	AT1TE45745	Amel-1	Col-0,Ove-0,PHW-2,PHW-34,Per-1,Or-0,Old-1,Pi-0,Pt-0,Pu2-23,Pla-0,Pog-0,Pu2-7,Pu2-8,Pro-0,Rak-2,Ra-0,Ragl-1,Qar-8a,Rennes-1,Ren-1,Rld-1,RMX-A02,Ren-11,Rd-0,Rou-0,RMX-A180,RRS-7,Sap-0,Rome-1,Seattle-0,Ob-0,Rhen-1,Se-0,RRS-10,Np-0,Nw-0,Neo-6,NC-6,NFA-8,NFA-10,Nok-3,Na-1,Ms-0,Mnz-0,Mir-0,Mh-0,Mz-0,Lp2-6,Lp2-2,Lm-2,Nc-1,Mc-0,LL-0,Sei-0,Mv-0,Sg-1,Litva,Sorbo,Sp-0,Sq-1,Sq-8,Stw-0,Su-0,Sus-1,Ta-0,Tamm-2,…	NA
chr1	13933043	13934088	+	AT1TE45760	Tscha-1	Col-0,Ove-0,PHW-2,PHW-34,Per-1,Or-0,Old-1,Pi-0,Pt-0,Pu2-23,Pla-0,Pog-0,Pu2-7,Pu2-8,Pro-0,Rak-2,Ra-0,Ragl-1,Qar-8a,Rennes-1,Ren-1,Rld-1,RMX-A02,Ren-11,Rd-0,Rou-0,RMX-A180,RRS-7,Sap-0,Seattle-0,Ob-0,Rhen-1,RRS-10,Np-0,Nw-0,Neo-6,NC-6,NFA-8,NFA-10,Nok-3,Na-1,Ms-0,Mnz-0,Mir-0,Mh-0,Mz-0,Lp2-6,Lp2-2,Lm-2,Nc-1,Mc-0,LL-0,Sei-0,Mv-0,Sg-1,Litva,Sorbo,Sq-1,Sq-8,Stw-0,Su-0,Sus-1,Ta-0,Bla-1,Sf-1,Si-0,Tamm-27,…	NA
chr1	13935989	13936045	+	AT1TE45765	Tscha-1	Col-0,Ove-0,PHW-2,PHW-34,Per-1,Or-0,Old-1,Pi-0,Pt-0,Pu2-23,Pla-0,Pog-0,Pu2-7,Pu2-8,Pro-0,Rak-2,Ra-0,Ragl-1,Qar-8a,Rennes-1,Ren-1,Rld-1,RMX-A02,Ren-11,Rd-0,Rou-0,RMX-A180,RRS-7,Sap-0,Rome-1,Seattle-0,Ob-0,Rhen-1,Se-0,RRS-10,Np-0,Nw-0,Neo-6,NC-6,NFA-8,NFA-10,Nok-3,Na-1,Ms-0,Mnz-0,Mir-0,Mh-0,Mz-0,Lp2-6,Lp2-2,Lm-2,Nc-1,Mc-0,LL-0,Sei-0,Mv-0,Sg-1,Litva,Sorbo,Sp-0,Sq-1,Sq-8,Stw-0,Su-0,Sus-1,Ta-0,Tamm-2,…	NA
chr1	13936046	13937056	+	AT1TE45770	Tscha-1	Col-0,Ove-0,PHW-2,PHW-34,Per-1,Or-0,Old-1,Pi-0,Pt-0,Pu2-23,Pla-0,Pog-0,Pu2-7,Pu2-8,Pro-0,Rak-2,Ra-0,Ragl-1,Qar-8a,Rennes-1,Ren-1,Rld-1,RMX-A02,Ren-11,Rd-0,Rou-0,RMX-A180,RRS-7,Sap-0,Rome-1,Seattle-0,Ob-0,Rhen-1,Se-0,RRS-10,Np-0,Nw-0,Neo-6,NC-6,NFA-8,NFA-10,Nok-3,Na-1,Ms-0,Mnz-0,Mir-0,Mh-0,Mz-0,Lp2-6,Lp2-2,Lm-2,Nc-1,Mc-0,LL-0,Sei-0,Mv-0,Sg-1,Litva,Sorbo,Sp-0,Sq-1,Sq-8,Stw-0,Su-0,Sus-1,Ta-0,Tamm-2,…	NA
chr1	13937238	13937843	+	AT1TE45775	Tscha-1	Col-0,Ove-0,PHW-2,PHW-34,Per-1,Or-0,Old-1,Pi-0,Pt-0,Pu2-23,Pla-0,Pog-0,Pu2-7,Pu2-8,Pro-0,Rak-2,Ra-0,Ragl-1,Qar-8a,Rennes-1,Ren-1,Rld-1,RMX-A02,Ren-11,Rd-0,Rou-0,RMX-A180,RRS-7,Sap-0,Rome-1,Seattle-0,Ob-0,Rhen-1,Se-0,RRS-10,Np-0,Nw-0,Neo-6,NC-6,NFA-8,NFA-10,Nok-3,Na-1,Ms-0,Mnz-0,Mir-0,Mh-0,Mz-0,Lp2-6,Lp2-2,Lm-2,Nc-1,Mc-0,LL-0,Sei-0,Mv-0,Sg-1,Litva,Sorbo,Sp-0,Sq-1,Sq-8,Stw-0,Su-0,Sus-1,Ta-0,Tamm-2,…	NA
chr1	13940763	13947032	-	AT1TE45790	Qar-8a,Pro-0	Col-0,Ove-0,PHW-2,PHW-34,Per-1,Or-0,Old-1,Pi-0,Pt-0,Pu2-23,Pla-0,Pog-0,Pu2-7,Pu2-8,Rak-2,Ra-0,Ragl-1,Rennes-1,Ren-1,Rld-1,RMX-A02,Ren-11,Rd-0,Rou-0,RMX-A180,RRS-7,Sap-0,Rome-1,Seattle-0,Ob-0,Rhen-1,Se-0,RRS-10,Np-0,Nw-0,Neo-6,NC-6,NFA-8,NFA-10,Nok-3,Na-1,Ms-0,Mnz-0,Mir-0,Mh-0,Mz-0,Lp2-6,Lp2-2,Lm-2,Nc-1,Mc-0,LL-0,Sei-0,Mv-0,Sg-1,Litva,Sorbo,Sp-0,Sq-1,Sq-8,Stw-0,Su-0,Sus-1,Ta-0,Tamm-2,Bla-1,Sf-1,Si…	NA
chr1	13955654	13959379	+	AT1TE45805	Et-0,Alst-1,Nc-1,Le-0,Br-0	Col-0,Ove-0,PHW-2,PHW-34,Per-1,Or-0,Old-1,Pi-0,Pt-0,Pu2-23,Pla-0,Pog-0,Pu2-7,Pu2-8,Pro-0,Rak-2,Ra-0,Ragl-1,Qar-8a,Rennes-1,Ren-1,Rld-1,RMX-A02,Ren-11,Rd-0,Rou-0,RMX-A180,RRS-7,Sap-0,Rome-1,Seattle-0,Ob-0,Rhen-1,Se-0,RRS-10,Np-0,Nw-0,Neo-6,NC-6,NFA-8,NFA-10,Nok-3,Na-1,Ms-0,Mnz-0,Mir-0,Mh-0,Mz-0,Lp2-6,Lp2-2,Lm-2,Mc-0,LL-0,Sei-0,Mv-0,Sg-1,Litva,Sorbo,Sp-0,Sq-1,Sq-8,Stw-0,Su-0,Sus-1,Ta-0,Tamm-2,Bla-1…	NA
chr1	13959380	13959418	+	AT1TE45810	Et-0,Alst-1,Le-0,Nc-1	Col-0,Ove-0,PHW-2,PHW-34,Per-1,Or-0,Old-1,Pi-0,Pt-0,Pu2-23,Pla-0,Pog-0,Pu2-7,Pu2-8,Pro-0,Rak-2,Ra-0,Ragl-1,Qar-8a,Rennes-1,Ren-1,Rld-1,RMX-A02,Ren-11,Rd-0,Rou-0,RMX-A180,RRS-7,Sap-0,Rome-1,Seattle-0,Ob-0,Rhen-1,Se-0,RRS-10,Np-0,Nw-0,Neo-6,NC-6,NFA-8,NFA-10,Nok-3,Na-1,Ms-0,Mnz-0,Mir-0,Mh-0,Mz-0,Lp2-6,Lp2-2,Lm-2,Mc-0,LL-0,Sei-0,Mv-0,Sg-1,Litva,Sorbo,Sp-0,Sq-1,Sq-8,Stw-0,Su-0,Sus-1,Ta-0,Tamm-2,Bla-1…	NA
chr1	13959438	13961274	-	AT1TE45815	Et-0,Alst-1,Le-0,Nc-1	Col-0,Ove-0,PHW-2,PHW-34,Per-1,Or-0,Old-1,Pi-0,Pt-0,Pu2-23,Pla-0,Pog-0,Pu2-7,Pu2-8,Pro-0,Rak-2,Ra-0,Ragl-1,Qar-8a,Rennes-1,Ren-1,Rld-1,RMX-A02,Ren-11,Rd-0,Rou-0,RMX-A180,RRS-7,Sap-0,Rome-1,Seattle-0,Ob-0,Rhen-1,Se-0,RRS-10,Np-0,Nw-0,Neo-6,NC-6,NFA-8,NFA-10,Nok-3,Na-1,Ms-0,Mnz-0,Mir-0,Mh-0,Mz-0,Lp2-6,Lp2-2,Lm-2,Mc-0,LL-0,Sei-0,Mv-0,Sg-1,Litva,Sorbo,Sp-0,Sq-1,Sq-8,Stw-0,Su-0,Sus-1,Ta-0,Tamm-2,Bla-1…	NA
chr1	13961275	13961618	-	AT1TE45820	Et-0,Alst-1,Le-0,Nc-1	Col-0,Ove-0,PHW-2,PHW-34,Per-1,Or-0,Old-1,Pi-0,Pt-0,Pu2-23,Pla-0,Pog-0,Pu2-7,Pu2-8,Pro-0,Rak-2,Ra-0,Ragl-1,Qar-8a,Rennes-1,Ren-1,Rld-1,RMX-A02,Ren-11,Rd-0,Rou-0,RMX-A180,RRS-7,Sap-0,Rome-1,Seattle-0,Ob-0,Rhen-1,Se-0,RRS-10,Np-0,Nw-0,Neo-6,NC-6,NFA-8,NFA-10,Nok-3,Na-1,Ms-0,Mnz-0,Mir-0,Mh-0,Mz-0,Lp2-6,Lp2-2,Lm-2,Mc-0,LL-0,Mv-0,Sg-1,Litva,Sorbo,Sp-0,Sq-1,Sq-8,Stw-0,Su-0,Ta-0,Tamm-2,Bla-1,Sf-1,Si-0,T…	NA
chr1	13961619	13961646	-	AT1TE45825	Et-0,Alst-1,Le-0,Nc-1	Col-0,Ove-0,PHW-2,PHW-34,Per-1,Or-0,Old-1,Pi-0,Pt-0,Pu2-23,Pla-0,Pog-0,Pu2-7,Pu2-8,Pro-0,Rak-2,Ra-0,Ragl-1,Qar-8a,Rennes-1,Ren-1,Rld-1,RMX-A02,Ren-11,Rd-0,Rou-0,RMX-A180,RRS-7,Sap-0,Rome-1,Seattle-0,Ob-0,Rhen-1,Se-0,RRS-10,Np-0,Nw-0,Neo-6,NC-6,NFA-8,NFA-10,Nok-3,Na-1,Ms-0,Mnz-0,Mir-0,Mh-0,Mz-0,Lp2-6,Lp2-2,Lm-2,Mc-0,LL-0,Sei-0,Mv-0,Sg-1,Litva,Sorbo,Sp-0,Sq-1,Sq-8,Stw-0,Su-0,Sus-1,Ta-0,Tamm-2,Bla-1…	NA
chr1	13971993	13974028	+	AT1TE45860	In-0,Sq-8,Ren-1,Cvi-0,Cal-0,Br-0,Jm-0,Chi-0,Rennes-1,Is-0,Bl-1,Lip-0,Kin-0,Seattle-0,Ob-0,Ag-0,Ber,Mir-0,Jl-3,Bsch-0,Se-0	Col-0,Ove-0,PHW-2,PHW-34,Per-1,Or-0,Old-1,Pi-0,Pt-0,Pu2-23,Pla-0,Pog-0,Pu2-7,Pu2-8,Pro-0,Rak-2,Ra-0,Ragl-1,Qar-8a,Rld-1,RMX-A02,Ren-11,Rd-0,Rou-0,RMX-A180,RRS-7,Sap-0,Rome-1,Rhen-1,RRS-10,Np-0,Nw-0,Neo-6,NC-6,NFA-8,NFA-10,Nok-3,Na-1,Ms-0,Mnz-0,Mh-0,Mz-0,Lp2-6,Lp2-2,Lm-2,Nc-1,Mc-0,LL-0,Sei-0,Mv-0,Sg-1,Litva,Sorbo,Sp-0,Sq-1,Stw-0,Su-0,Sus-1,Ta-0,Tamm-2,Bla-1,Sf-1,Si-0,Tamm-27,Tha-1,Ting-1,Tol-0,Ts-…	old
chr1	13974817	13974845	-	AT1TE45865	Ber,Hod,Bl-1	Col-0,Ove-0,PHW-2,PHW-34,Per-1,Or-0,Old-1,Pi-0,Pt-0,Pu2-23,Pla-0,Pog-0,Pu2-7,Pu2-8,Pro-0,Rak-2,Ra-0,Ragl-1,Qar-8a,Rennes-1,Ren-1,Rld-1,RMX-A02,Ren-11,Rd-0,Rou-0,RMX-A180,RRS-7,Sap-0,Rome-1,Seattle-0,Ob-0,Rhen-1,Se-0,RRS-10,Np-0,Nw-0,Neo-6,NC-6,NFA-8,NFA-10,Nok-3,Na-1,Ms-0,Mnz-0,Mir-0,Mh-0,Mz-0,Lp2-6,Lp2-2,Lm-2,Nc-1,Mc-0,LL-0,Sei-0,Mv-0,Sg-1,Litva,Sorbo,Sp-0,Sq-1,Sq-8,Stw-0,Su-0,Sus-1,Ta-0,Tamm-2,…	NA
chr1	13974846	13975522	-	AT1TE45870	Hod	Col-0,Ove-0,PHW-2,PHW-34,Per-1,Or-0,Old-1,Pi-0,Pt-0,Pu2-23,Pla-0,Pog-0,Pu2-7,Pu2-8,Pro-0,Rak-2,Ra-0,Ragl-1,Qar-8a,Rennes-1,Ren-1,Rld-1,RMX-A02,Ren-11,Rd-0,Rou-0,RMX-A180,RRS-7,Sap-0,Rome-1,Seattle-0,Ob-0,Rhen-1,Se-0,RRS-10,Np-0,Nw-0,Neo-6,NC-6,NFA-8,NFA-10,Nok-3,Na-1,Ms-0,Mnz-0,Mir-0,Mh-0,Mz-0,Lp2-6,Lp2-2,Lm-2,Nc-1,Mc-0,LL-0,Sei-0,Mv-0,Sg-1,Litva,Sorbo,Sp-0,Sq-1,Sq-8,Stw-0,Su-0,Sus-1,Ta-0,Tamm-2,…	NA
chr1	13994018	13994948	-	AT1TE45960	Dja-1,Sus-1	Col-0,Ove-0,PHW-2,PHW-34,Per-1,Or-0,Old-1,Pi-0,Pt-0,Pu2-23,Pla-0,Pog-0,Pu2-7,Pu2-8,Pro-0,Rak-2,Ra-0,Ragl-1,Qar-8a,Rennes-1,Ren-1,Rld-1,RMX-A02,Ren-11,Rd-0,Rou-0,RMX-A180,RRS-7,Sap-0,Rome-1,Seattle-0,Ob-0,Rhen-1,Se-0,RRS-10,Np-0,Nw-0,Neo-6,NC-6,NFA-8,NFA-10,Nok-3,Na-1,Ms-0,Mnz-0,Mir-0,Mh-0,Mz-0,Lp2-6,Lp2-2,Lm-2,Nc-1,Mc-0,LL-0,Sei-0,Mv-0,Sg-1,Litva,Sorbo,Sp-0,Sq-1,Sq-8,Stw-0,Su-0,Ta-0,Tamm-2,Bla-1,…	NA
chr1	13994949	13996527	-	AT1TE45965	Dja-1,Sus-1	Col-0,Ove-0,PHW-2,PHW-34,Per-1,Or-0,Old-1,Pi-0,Pt-0,Pu2-23,Pla-0,Pog-0,Pu2-7,Pu2-8,Pro-0,Rak-2,Ra-0,Ragl-1,Qar-8a,Rennes-1,Ren-1,Rld-1,RMX-A02,Ren-11,Rd-0,Rou-0,RMX-A180,RRS-7,Sap-0,Rome-1,Seattle-0,Ob-0,Rhen-1,Se-0,RRS-10,Np-0,Nw-0,Neo-6,NC-6,NFA-8,NFA-10,Nok-3,Na-1,Ms-0,Mnz-0,Mir-0,Mh-0,Mz-0,Lp2-6,Lp2-2,Lm-2,Nc-1,Mc-0,LL-0,Sei-0,Mv-0,Sg-1,Litva,Sorbo,Sp-0,Sq-1,Sq-8,Stw-0,Su-0,Ta-0,Tamm-2,Bla-1,…	NA
chr1	14042047	14042700	-	AT1TE46120	An-1	Col-0,Ove-0,PHW-2,PHW-34,Per-1,Or-0,Old-1,Pi-0,Pt-0,Pu2-23,Pla-0,Pog-0,Pu2-7,Pu2-8,Pro-0,Rak-2,Ra-0,Ragl-1,Qar-8a,Rennes-1,Ren-1,Rld-1,RMX-A02,Ren-11,Rd-0,Rou-0,RMX-A180,RRS-7,Sap-0,Rome-1,Seattle-0,Ob-0,Rhen-1,Se-0,RRS-10,Np-0,Nw-0,Neo-6,NC-6,NFA-8,NFA-10,Nok-3,Na-1,Ms-0,Mnz-0,Mir-0,Mh-0,Mz-0,Lp2-6,Lp2-2,Lm-2,Nc-1,Mc-0,LL-0,Sei-0,Mv-0,Sg-1,Litva,Sorbo,Sp-0,Sq-1,Sq-8,Stw-0,Su-0,Sus-1,Ta-0,Tamm-2,…	NA
chr1	14044362	14045934	+	AT1TE46140	Hey-1,Kar-1,Cvi-0,Ms-0,Dja-1,Kz-9,Altai-5,Kas-2,Chi-0,Lip-0,Kas-1,Neo-6,Sus-1,Pro-0,Mir-0,Sei-0,Sorbo,Per-1,Zal-1	Col-0,Ove-0,PHW-2,PHW-34,Or-0,Old-1,Pi-0,Pt-0,Pu2-23,Pla-0,Pog-0,Pu2-7,Pu2-8,Rak-2,Ra-0,Ragl-1,Qar-8a,Rennes-1,Ren-1,Rld-1,RMX-A02,Ren-11,Rd-0,Rou-0,RMX-A180,RRS-7,Sap-0,Rome-1,Seattle-0,Ob-0,Rhen-1,Se-0,RRS-10,Np-0,Nw-0,NC-6,NFA-8,NFA-10,Nok-3,Na-1,Mnz-0,Mh-0,Mz-0,Lp2-6,Lp2-2,Lm-2,Nc-1,Mc-0,LL-0,Mv-0,Sg-1,Litva,Sp-0,Sq-1,Sq-8,Stw-0,Su-0,Ta-0,Tamm-2,Bla-1,Sf-1,Si-0,Tamm-27,Tha-1,Ting-1,Tol-0,Ts-1…	young
chr1	14059004	14059067	+	AT1TE46185	Bla-1	Col-0,Ove-0,PHW-2,PHW-34,Per-1,Or-0,Old-1,Pi-0,Pt-0,Pu2-23,Pla-0,Pog-0,Pu2-7,Pu2-8,Pro-0,Rak-2,Ra-0,Ragl-1,Qar-8a,Rennes-1,Ren-1,Rld-1,RMX-A02,Ren-11,Rd-0,Rou-0,RMX-A180,RRS-7,Sap-0,Rome-1,Seattle-0,Ob-0,Rhen-1,Se-0,RRS-10,Np-0,Nw-0,Neo-6,NC-6,NFA-8,NFA-10,Nok-3,Na-1,Ms-0,Mnz-0,Mir-0,Mh-0,Mz-0,Lp2-6,Lp2-2,Lm-2,Nc-1,Mc-0,LL-0,Sei-0,Mv-0,Sg-1,Litva,Sorbo,Sp-0,Sq-1,Sq-8,Stw-0,Su-0,Sus-1,Ta-0,Tamm-2,…	NA
chr1	14059070	14060612	+	AT1TE46190	Bla-1	Col-0,Ove-0,PHW-2,PHW-34,Per-1,Or-0,Old-1,Pi-0,Pt-0,Pu2-23,Pla-0,Pog-0,Pu2-7,Pu2-8,Pro-0,Rak-2,Ra-0,Ragl-1,Qar-8a,Rennes-1,Ren-1,Rld-1,RMX-A02,Ren-11,Rd-0,Rou-0,RMX-A180,RRS-7,Sap-0,Rome-1,Seattle-0,Ob-0,Rhen-1,Se-0,RRS-10,Np-0,Nw-0,Neo-6,NC-6,NFA-8,NFA-10,Nok-3,Na-1,Ms-0,Mnz-0,Mir-0,Mh-0,Mz-0,Lp2-6,Lp2-2,Lm-2,Nc-1,Mc-0,LL-0,Sei-0,Mv-0,Sg-1,Litva,Sorbo,Sp-0,Sq-1,Sq-8,Stw-0,Su-0,Sus-1,Ta-0,Tamm-2,…	NA
chr1	14060613	14060828	-	AT1TE46195	In-0	Col-0,Ove-0,PHW-2,PHW-34,Per-1,Or-0,Old-1,Pi-0,Pt-0,Pu2-23,Pla-0,Pog-0,Pu2-7,Pu2-8,Pro-0,Rak-2,Ra-0,Ragl-1,Qar-8a,Rennes-1,Ren-1,Rld-1,RMX-A02,Ren-11,Rd-0,Rou-0,RMX-A180,RRS-7,Sap-0,Rome-1,Seattle-0,Ob-0,Rhen-1,Se-0,RRS-10,Np-0,Nw-0,Neo-6,NC-6,NFA-8,NFA-10,Nok-3,Na-1,Ms-0,Mnz-0,Mir-0,Mh-0,Mz-0,Lp2-6,Lp2-2,Lm-2,Nc-1,Mc-0,LL-0,Sei-0,Mv-0,Sg-1,Litva,Sorbo,Sp-0,Sq-1,Sq-8,Stw-0,Su-0,Sus-1,Ta-0,Tamm-2,…	NA
chr1	14076943	14080234	-	AT1TE46255	Sg-1	Col-0,Ove-0,PHW-2,PHW-34,Per-1,Or-0,Old-1,Pi-0,Pt-0,Pu2-23,Pla-0,Pog-0,Pu2-7,Pu2-8,Pro-0,Rak-2,Ra-0,Ragl-1,Qar-8a,Rennes-1,Ren-1,Rld-1,RMX-A02,Ren-11,Rd-0,Rou-0,RMX-A180,RRS-7,Sap-0,Rome-1,Seattle-0,Ob-0,Rhen-1,Se-0,RRS-10,Np-0,Nw-0,Neo-6,NC-6,NFA-8,NFA-10,Nok-3,Na-1,Ms-0,Mnz-0,Mir-0,Mh-0,Mz-0,Lp2-6,Lp2-2,Lm-2,Nc-1,Mc-0,LL-0,Sei-0,Mv-0,Litva,Sorbo,Sp-0,Sq-1,Sq-8,Stw-0,Su-0,Sus-1,Ta-0,Tamm-2,Bla-1…	NA
chr1	14080251	14082586	+	AT1TE46260	Kas-1,Sg-1,Rak-2,Pi-0	Col-0,Ove-0,PHW-2,PHW-34,Per-1,Or-0,Old-1,Pt-0,Pu2-23,Pla-0,Pog-0,Pu2-7,Pu2-8,Pro-0,Ra-0,Ragl-1,Qar-8a,Rennes-1,Ren-1,Rld-1,RMX-A02,Ren-11,Rd-0,Rou-0,RMX-A180,RRS-7,Sap-0,Rome-1,Seattle-0,Ob-0,Rhen-1,Se-0,RRS-10,Np-0,Nw-0,Neo-6,NC-6,NFA-8,NFA-10,Nok-3,Na-1,Ms-0,Mnz-0,Mir-0,Mh-0,Mz-0,Lp2-6,Lp2-2,Lm-2,Nc-1,Mc-0,LL-0,Sei-0,Mv-0,Litva,Sorbo,Sp-0,Sq-1,Sq-8,Stw-0,Su-0,Sus-1,Ta-0,Tamm-2,Bla-1,Sf-1,Si-0,…	NA
chr1	14082587	14094068	+	AT1TE46265	Kelsterbach-4,Duk,Pu2-7,Bl-1,Zdr-1,Bor-4,Bd-0,Ta-0,Krot-0,Sorbo,Knox-18,Da_1_-12,Neo-6,Np-0,Dr-0,Pro-0,Gr-1,Pu2-23,Rak-2,Dja-1,Kz-9,Ak-1,Ca-0,Sus-1,Lip-0,Sg-1,Ang-0,Gu-0,Utrecht,En-2,Bsch-0,Zal-1,DraIII-1,Hey-1,Bs-1,Kas-1,Bik-1,Altai-5,Kas-2,Chi-0,Benk-1,Er-0,Sei-0,DraII-1,Per-1	Col-0,Ove-0,PHW-2,PHW-34,Or-0,Old-1,Pi-0,Pt-0,Pla-0,Pog-0,Pu2-8,Ra-0,Ragl-1,Qar-8a,Rennes-1,Ren-1,Rld-1,RMX-A02,Ren-11,Rd-0,Rou-0,RMX-A180,RRS-7,Sap-0,Rome-1,Seattle-0,Ob-0,Rhen-1,Se-0,RRS-10,Nw-0,NC-6,NFA-8,NFA-10,Nok-3,Na-1,Ms-0,Mnz-0,Mir-0,Mh-0,Mz-0,Lp2-6,Lp2-2,Lm-2,Nc-1,Mc-0,LL-0,Mv-0,Litva,Sp-0,Sq-1,Sq-8,Stw-0,Su-0,Tamm-2,Bla-1,Sf-1,Si-0,Tamm-27,Tha-1,Ting-1,Tol-0,Ts-1,Ts-5,Tscha-1,Tu-0,Tul-…	old
chr1	14095842	14096232	-	AT1TE46275	Sei-0	Col-0,Ove-0,PHW-2,PHW-34,Per-1,Or-0,Old-1,Pi-0,Pt-0,Pu2-23,Pla-0,Pog-0,Pu2-7,Pu2-8,Pro-0,Rak-2,Ra-0,Ragl-1,Qar-8a,Rennes-1,Ren-1,Rld-1,RMX-A02,Ren-11,Rd-0,Rou-0,RMX-A180,RRS-7,Sap-0,Rome-1,Seattle-0,Ob-0,Rhen-1,Se-0,RRS-10,Np-0,Nw-0,Neo-6,NC-6,NFA-8,NFA-10,Nok-3,Na-1,Ms-0,Mnz-0,Mir-0,Mh-0,Mz-0,Lp2-6,Lp2-2,Lm-2,Nc-1,Mc-0,LL-0,Mv-0,Sg-1,Litva,Sorbo,Sp-0,Sq-1,Sq-8,Stw-0,Su-0,Sus-1,Ta-0,Tamm-2,Bla-1,…	NA
chr1	14096233	14096296	-	AT1TE46280	Sei-0,Sf-1	Col-0,Ove-0,PHW-2,PHW-34,Per-1,Or-0,Old-1,Pi-0,Pt-0,Pu2-23,Pla-0,Pog-0,Pu2-7,Pu2-8,Pro-0,Rak-2,Ra-0,Ragl-1,Qar-8a,Rennes-1,Ren-1,Rld-1,RMX-A02,Ren-11,Rd-0,Rou-0,RMX-A180,RRS-7,Sap-0,Rome-1,Seattle-0,Ob-0,Rhen-1,Se-0,RRS-10,Np-0,Nw-0,Neo-6,NC-6,NFA-8,NFA-10,Nok-3,Na-1,Ms-0,Mnz-0,Mir-0,Mh-0,Mz-0,Lp2-6,Lp2-2,Lm-2,Nc-1,Mc-0,LL-0,Mv-0,Sg-1,Litva,Sorbo,Sp-0,Sq-1,Sq-8,Stw-0,Su-0,Sus-1,Ta-0,Tamm-2,Bla-1,…	NA
chr1	14098543	14098633	-	AT1TE46300	Anholt-1,Bg-2,CIBC-5,Qar-8a,Vind-1	Col-0,Ove-0,PHW-2,PHW-34,Per-1,Or-0,Old-1,Pi-0,Pt-0,Pu2-23,Pla-0,Pog-0,Pu2-7,Pu2-8,Pro-0,Rak-2,Ra-0,Ragl-1,Rennes-1,Ren-1,Rld-1,RMX-A02,Ren-11,Rd-0,Rou-0,RMX-A180,RRS-7,Sap-0,Rome-1,Seattle-0,Ob-0,Rhen-1,Se-0,RRS-10,Np-0,Nw-0,Neo-6,NC-6,NFA-8,NFA-10,Nok-3,Na-1,Ms-0,Mnz-0,Mir-0,Mh-0,Mz-0,Lp2-6,Lp2-2,Lm-2,Nc-1,Mc-0,LL-0,Sei-0,Mv-0,Sg-1,Litva,Sorbo,Sp-0,Sq-1,Sq-8,Stw-0,Su-0,Sus-1,Ta-0,Tamm-2,Bla-1,S…	NA
chr1	14098634	14101812	-	AT1TE46305	Qar-8a	Col-0,Ove-0,PHW-2,PHW-34,Per-1,Or-0,Old-1,Pi-0,Pt-0,Pu2-23,Pla-0,Pog-0,Pu2-7,Pu2-8,Pro-0,Rak-2,Ra-0,Ragl-1,Rennes-1,Ren-1,Rld-1,RMX-A02,Ren-11,Rd-0,Rou-0,RMX-A180,RRS-7,Sap-0,Rome-1,Seattle-0,Ob-0,Rhen-1,Se-0,RRS-10,Np-0,Nw-0,Neo-6,NC-6,NFA-8,NFA-10,Nok-3,Na-1,Ms-0,Mnz-0,Mir-0,Mh-0,Mz-0,Lp2-6,Lp2-2,Lm-2,Nc-1,Mc-0,LL-0,Sei-0,Mv-0,Sg-1,Litva,Sorbo,Sp-0,Sq-1,Sq-8,Stw-0,Su-0,Sus-1,Ta-0,Tamm-2,Bla-1,S…	NA
chr1	14102480	14102760	-	AT1TE46315	Altai-5,Qar-8a	Col-0,Ove-0,PHW-2,PHW-34,Per-1,Or-0,Old-1,Pi-0,Pt-0,Pu2-23,Pla-0,Pog-0,Pu2-7,Pu2-8,Pro-0,Rak-2,Ra-0,Ragl-1,Rennes-1,Ren-1,Rld-1,RMX-A02,Ren-11,Rd-0,Rou-0,RMX-A180,RRS-7,Sap-0,Rome-1,Seattle-0,Ob-0,Rhen-1,Se-0,RRS-10,Np-0,Nw-0,Neo-6,NC-6,NFA-8,NFA-10,Nok-3,Na-1,Ms-0,Mnz-0,Mir-0,Mh-0,Mz-0,Lp2-6,Lp2-2,Lm-2,Nc-1,Mc-0,LL-0,Sei-0,Mv-0,Sg-1,Litva,Sorbo,Sp-0,Sq-1,Sq-8,Stw-0,Su-0,Sus-1,Ta-0,Tamm-2,Bla-1,S…	NA
chr1	14104486	14104536	-	AT1TE46320	Altai-5,Qar-8a	Col-0,Ove-0,PHW-2,PHW-34,Per-1,Or-0,Old-1,Pi-0,Pt-0,Pu2-23,Pla-0,Pog-0,Pu2-7,Pu2-8,Pro-0,Rak-2,Ra-0,Ragl-1,Rennes-1,Ren-1,Rld-1,RMX-A02,Ren-11,Rd-0,Rou-0,RMX-A180,RRS-7,Sap-0,Rome-1,Seattle-0,Ob-0,Rhen-1,Se-0,RRS-10,Np-0,Nw-0,Neo-6,NC-6,NFA-8,NFA-10,Nok-3,Na-1,Ms-0,Mnz-0,Mir-0,Mh-0,Mz-0,Lp2-6,Lp2-2,Lm-2,Nc-1,Mc-0,LL-0,Sei-0,Mv-0,Sg-1,Litva,Sorbo,Sp-0,Sq-1,Sq-8,Stw-0,Su-0,Sus-1,Ta-0,Tamm-2,Bla-1,S…	NA
chr1	14107574	14108708	-	AT1TE46325	In-0	Col-0,Ove-0,PHW-2,PHW-34,Per-1,Or-0,Old-1,Pi-0,Pt-0,Pu2-23,Pla-0,Pog-0,Pu2-7,Pu2-8,Pro-0,Rak-2,Ra-0,Ragl-1,Qar-8a,Rennes-1,Ren-1,Rld-1,RMX-A02,Ren-11,Rd-0,Rou-0,RMX-A180,RRS-7,Sap-0,Rome-1,Seattle-0,Ob-0,Rhen-1,Se-0,RRS-10,Np-0,Nw-0,Neo-6,NC-6,NFA-8,NFA-10,Nok-3,Na-1,Ms-0,Mnz-0,Mir-0,Mh-0,Mz-0,Lp2-6,Lp2-2,Lm-2,Nc-1,Mc-0,LL-0,Sei-0,Mv-0,Sg-1,Litva,Sorbo,Sp-0,Sq-1,Sq-8,Stw-0,Su-0,Sus-1,Ta-0,Tamm-2,…	NA
chr1	14121532	14121719	-	AT1TE46380	Anholt-1,Cal-0,Su-0,Rome-1,Fr-2,Sp-0,Krot-0,Amel-1,Je-0,Co-1,En-D,Np-0,Mh-0,Uod-1,Kz-9,Utrecht,Wei-0,HSm,Abd-0,Zal-1,En-1,Hey-1,Stw-0,Sf-1,Bik-1,Altai-5,Kas-2,Neo-6,Westkar-4,Sorbo,Per-1	Col-0,Ove-0,PHW-2,PHW-34,Or-0,Old-1,Pi-0,Pt-0,Pu2-23,Pla-0,Pog-0,Pu2-7,Pu2-8,Pro-0,Rak-2,Ra-0,Ragl-1,Qar-8a,Rennes-1,Ren-1,Rld-1,RMX-A02,Ren-11,Rd-0,Rou-0,RMX-A180,RRS-7,Sap-0,Seattle-0,Ob-0,Rhen-1,Se-0,RRS-10,Nw-0,NC-6,NFA-8,NFA-10,Nok-3,Na-1,Ms-0,Mnz-0,Mz-0,Lp2-6,Lp2-2,Lm-2,Nc-1,Mc-0,LL-0,Sei-0,Mv-0,Sg-1,Litva,Sq-1,Sq-8,Sus-1,Ta-0,Tamm-2,Bla-1,Si-0,Tamm-27,Tha-1,Ting-1,Tol-0,Ts-1,Ts-5,Tscha-1,T…	young
chr1	14121720	14125084	-	AT1TE46385	Anholt-1,Cal-0,Su-0,HSm,Fr-2,Sp-0,Krot-0,Amel-1,Je-0,Co-1,En-D,Np-0,Mh-0,Uod-1,Kz-9,Utrecht,Wei-0,Rome-1,Abd-0,Zal-1,En-1,Hey-1,Stw-0,Sf-1,Bik-1,Altai-5,Kas-2,Neo-6,Westkar-4,Sorbo,Per-1,Es-0	Col-0,Ove-0,PHW-2,PHW-34,Or-0,Old-1,Pi-0,Pt-0,Pu2-23,Pla-0,Pog-0,Pu2-7,Pu2-8,Pro-0,Rak-2,Ra-0,Ragl-1,Qar-8a,Rennes-1,Ren-1,Rld-1,RMX-A02,Ren-11,Rd-0,Rou-0,RMX-A180,RRS-7,Sap-0,Seattle-0,Ob-0,Rhen-1,Se-0,RRS-10,Nw-0,NC-6,NFA-8,NFA-10,Nok-3,Na-1,Ms-0,Mnz-0,Mir-0,Mz-0,Lp2-6,Lp2-2,Lm-2,Nc-1,Mc-0,LL-0,Sei-0,Mv-0,Sg-1,Litva,Sq-1,Sq-8,Sus-1,Ta-0,Tamm-2,Bla-1,Si-0,Tamm-27,Tha-1,Ting-1,Tol-0,Ts-1,Ts-5,Tsc…	young
chr1	14125085	14127032	-	AT1TE46390	Anholt-1,Cal-0,Su-0,Rome-1,Fr-2,Sp-0,Krot-0,Amel-1,Je-0,Co-1,En-D,Np-0,Mh-0,Uod-1,Kz-9,Utrecht,Wei-0,HSm,Abd-0,Zal-1,En-1,Hey-1,Stw-0,Sf-1,Bik-1,Altai-5,Kas-2,Neo-6,Westkar-4,Sorbo,Per-1	Col-0,Ove-0,PHW-2,PHW-34,Or-0,Old-1,Pi-0,Pt-0,Pu2-23,Pla-0,Pog-0,Pu2-7,Pu2-8,Pro-0,Rak-2,Ra-0,Ragl-1,Qar-8a,Rennes-1,Ren-1,Rld-1,RMX-A02,Ren-11,Rd-0,Rou-0,RMX-A180,RRS-7,Sap-0,Seattle-0,Ob-0,Rhen-1,Se-0,RRS-10,Nw-0,NC-6,NFA-8,NFA-10,Nok-3,Na-1,Ms-0,Mnz-0,Mir-0,Mz-0,Lp2-6,Lp2-2,Lm-2,Nc-1,Mc-0,LL-0,Sei-0,Mv-0,Sg-1,Litva,Sq-1,Sq-8,Sus-1,Ta-0,Tamm-2,Bla-1,Si-0,Tamm-27,Tha-1,Ting-1,Tol-0,Ts-1,Ts-5,Tsc…	young
chr1	14127035	14128352	-	AT1TE46395	Anholt-1,Cal-0,Su-0,Rome-1,Fr-2,Sp-0,Krot-0,Amel-1,Je-0,Co-1,Kyoto,En-D,Np-0,Mh-0,Uod-1,Kz-9,Utrecht,Wei-0,HSm,Abd-0,Zal-1,En-1,Hey-1,Stw-0,Sf-1,Bik-1,Altai-5,Kas-2,Neo-6,Westkar-4,Sorbo,Per-1	Col-0,Ove-0,PHW-2,PHW-34,Or-0,Old-1,Pi-0,Pt-0,Pu2-23,Pla-0,Pog-0,Pu2-7,Pu2-8,Pro-0,Rak-2,Ra-0,Ragl-1,Qar-8a,Rennes-1,Ren-1,Rld-1,RMX-A02,Ren-11,Rd-0,Rou-0,RMX-A180,RRS-7,Sap-0,Seattle-0,Ob-0,Rhen-1,Se-0,RRS-10,Nw-0,NC-6,NFA-8,NFA-10,Nok-3,Na-1,Ms-0,Mnz-0,Mir-0,Mz-0,Lp2-6,Lp2-2,Lm-2,Nc-1,Mc-0,LL-0,Sei-0,Mv-0,Sg-1,Litva,Sq-1,Sq-8,Sus-1,Ta-0,Tamm-2,Bla-1,Si-0,Tamm-27,Tha-1,Ting-1,Tol-0,Ts-1,Ts-5,Tsc…	young
chr1	14167106	14167369	-	AT1TE46530	Rubezhnoe-1,Ms-0,HR-10,HSm,La-0,Kent,Pt-0,Krot-0,Amel-1,Fi-0,Gre-0,Appt-1,Ei-2,Mh-0,Nok-3,Gel-1,Rak-2,Jl-3,RMX-A180,Wt-5,Li-2:1,Na-1,Lm-2,Tu-0,Hn-0,Mz-0,Bs-1,DraIII-1,Rennes-1,Ty-0,Bu-0,Qar-8a,Kelsterbach-4,Ba-1,Le-0,Cerv-1,Sp-0,Su-0,Rome-1,Nw-0,Sorbo,Lan-0,Rd-0,Co-1,Ren-11,Seattle-0,Gie-0,Wil-1,Gr-1,An-1,Ren-1,In-0,Utrecht,Aa-0,Wei-0,Bsch-0,Stw-0,Anz-0,Or-0,Ove-0,Si-0,Kas-1,Tamm-27,Kas-2,Chi-0,R…	Col-0,Per-1,Pog-0,Pro-0,Ra-0,Ob-0,Rhen-1,Np-0,NC-6,Mnz-0,Lp2-2,Sei-0,Sg-1,Sq-8,Sus-1,Uk-1,Van-0,Ven-1,Vind-1,Wa-1,Wc-1,Bik-1,Bg-2,Br-0,Com-1,CIBC-5,Chat-1,Cvi-0,Da_1_-12,Di-G,Dja-1,Er-0,Es-0,Gifu-2,Got-7,Hey-1,Hod,Hh-0,Jm-0,Kb-0,Kin-0,Knox-10,Knox-18,Kondara,Kro-0,Kz-9,Anholt-1,Ann-1	young
chr1	14183543	14183631	-	AT1TE46580	An-1,Westkar-4	Col-0,Ove-0,PHW-34,Per-1,Or-0,Old-1,Pi-0,Pt-0,Pu2-23,Pla-0,Pog-0,Pu2-7,Pu2-8,Pro-0,Rak-2,Ra-0,Ragl-1,Qar-8a,Rennes-1,Ren-1,Rld-1,RMX-A02,Ren-11,Rd-0,Rou-0,RMX-A180,RRS-7,Sap-0,Rome-1,Seattle-0,Ob-0,Rhen-1,Se-0,RRS-10,Np-0,Nw-0,Neo-6,NC-6,NFA-8,NFA-10,Nok-3,Na-1,Ms-0,Mnz-0,Mh-0,Mz-0,Lp2-6,Lp2-2,Lm-2,Nc-1,Mc-0,LL-0,Sei-0,Mv-0,Sg-1,Litva,Sorbo,Sp-0,Sq-1,Sq-8,Stw-0,Su-0,Sus-1,Ta-0,Tamm-2,Sf-1,Si-0,Ta…	NA
chr1	14183785	14183995	-	AT1TE46585	Westkar-4	Col-0,Ove-0,PHW-2,PHW-34,Per-1,Or-0,Old-1,Pi-0,Pt-0,Pu2-23,Pla-0,Pog-0,Pu2-7,Pu2-8,Pro-0,Rak-2,Ra-0,Ragl-1,Qar-8a,Rennes-1,Ren-1,Rld-1,RMX-A02,Ren-11,Rd-0,Rou-0,RMX-A180,RRS-7,Sap-0,Rome-1,Seattle-0,Ob-0,Rhen-1,Se-0,RRS-10,Np-0,Nw-0,Neo-6,NC-6,NFA-8,NFA-10,Nok-3,Na-1,Ms-0,Mnz-0,Mir-0,Mh-0,Mz-0,Lp2-6,Lp2-2,Lm-2,Nc-1,Mc-0,LL-0,Sei-0,Mv-0,Sg-1,Litva,Sorbo,Sp-0,Sq-1,Sq-8,Stw-0,Su-0,Sus-1,Ta-0,Tamm-2,…	NA
chr1	14186772	14186795	-	AT1TE46605	In-0	Col-0,Ove-0,PHW-2,PHW-34,Per-1,Or-0,Old-1,Pi-0,Pt-0,Pu2-23,Pla-0,Pog-0,Pu2-7,Pu2-8,Pro-0,Rak-2,Ra-0,Ragl-1,Qar-8a,Rennes-1,Ren-1,Rld-1,RMX-A02,Ren-11,Rd-0,Rou-0,RMX-A180,RRS-7,Sap-0,Rome-1,Seattle-0,Ob-0,Rhen-1,Se-0,RRS-10,Np-0,Nw-0,Neo-6,NC-6,NFA-8,NFA-10,Nok-3,Na-1,Ms-0,Mnz-0,Mir-0,Mh-0,Mz-0,Lp2-6,Lp2-2,Lm-2,Nc-1,Mc-0,LL-0,Sei-0,Mv-0,Sg-1,Litva,Sorbo,Sp-0,Sq-1,Sq-8,Stw-0,Su-0,Sus-1,Ta-0,Tamm-2,…	NA
chr1	14186800	14187334	-	AT1TE46610	HR-5,In-0,Ren-11,Sq-1	Col-0,Ove-0,PHW-2,PHW-34,Per-1,Or-0,Old-1,Pi-0,Pt-0,Pu2-23,Pla-0,Pog-0,Pu2-7,Pu2-8,Pro-0,Rak-2,Ra-0,Ragl-1,Qar-8a,Rennes-1,Ren-1,Rld-1,RMX-A02,Rd-0,Rou-0,RMX-A180,RRS-7,Sap-0,Rome-1,Seattle-0,Ob-0,Rhen-1,Se-0,RRS-10,Np-0,Nw-0,Neo-6,NC-6,NFA-8,NFA-10,Nok-3,Na-1,Ms-0,Mnz-0,Mir-0,Mh-0,Mz-0,Lp2-6,Lp2-2,Lm-2,Nc-1,Mc-0,LL-0,Sei-0,Mv-0,Sg-1,Litva,Sorbo,Sp-0,Sq-8,Stw-0,Su-0,Sus-1,Ta-0,Tamm-2,Bla-1,Sf-1,S…	NA
chr1	14187335	14187468	+	AT1TE46615	In-0	Col-0,Ove-0,PHW-2,PHW-34,Per-1,Or-0,Old-1,Pi-0,Pt-0,Pu2-23,Pla-0,Pog-0,Pu2-7,Pu2-8,Pro-0,Rak-2,Ra-0,Ragl-1,Qar-8a,Rennes-1,Ren-1,Rld-1,RMX-A02,Ren-11,Rd-0,Rou-0,RMX-A180,RRS-7,Sap-0,Rome-1,Seattle-0,Ob-0,Rhen-1,Se-0,RRS-10,Np-0,Nw-0,Neo-6,NC-6,NFA-8,NFA-10,Nok-3,Na-1,Ms-0,Mnz-0,Mir-0,Mh-0,Mz-0,Lp2-6,Lp2-2,Lm-2,Nc-1,Mc-0,LL-0,Sei-0,Mv-0,Sg-1,Litva,Sorbo,Sp-0,Sq-1,Sq-8,Stw-0,Su-0,Sus-1,Ta-0,Tamm-2,…	NA
chr1	14207139	14208348	+	AT1TE46640	Et-0,Jm-0,Rennes-1,Ren-1,Rome-1,Qar-8a,Anz-0	Col-0,Ove-0,PHW-2,PHW-34,Per-1,Or-0,Old-1,Pi-0,Pt-0,Pu2-23,Pla-0,Pog-0,Pu2-7,Pu2-8,Pro-0,Rak-2,Ra-0,Ragl-1,Rld-1,RMX-A02,Ren-11,Rd-0,Rou-0,RMX-A180,RRS-7,Sap-0,Seattle-0,Ob-0,Rhen-1,Se-0,RRS-10,Np-0,Nw-0,Neo-6,NC-6,NFA-8,NFA-10,Nok-3,Na-1,Ms-0,Mnz-0,Mir-0,Mh-0,Mz-0,Lp2-6,Lp2-2,Lm-2,Nc-1,Mc-0,LL-0,Sei-0,Mv-0,Sg-1,Litva,Sorbo,Sp-0,Sq-1,Sq-8,Stw-0,Su-0,Sus-1,Ta-0,Tamm-2,Bla-1,Sf-1,Si-0,Tamm-27,Tha-1…	young
chr1	14208774	14211194	+	AT1TE46645	Et-0,Jm-0,Rennes-1,Ren-1,Rome-1,Qar-8a,Anz-0	Col-0,Ove-0,PHW-2,PHW-34,Per-1,Or-0,Old-1,Pi-0,Pt-0,Pu2-23,Pla-0,Pog-0,Pu2-7,Pu2-8,Pro-0,Rak-2,Ra-0,Ragl-1,Rld-1,RMX-A02,Ren-11,Rd-0,Rou-0,RMX-A180,RRS-7,Sap-0,Seattle-0,Ob-0,Rhen-1,Se-0,RRS-10,Np-0,Nw-0,Neo-6,NC-6,NFA-8,NFA-10,Nok-3,Na-1,Ms-0,Mnz-0,Mir-0,Mh-0,Mz-0,Lp2-6,Lp2-2,Lm-2,Nc-1,Mc-0,LL-0,Sei-0,Mv-0,Sg-1,Litva,Sorbo,Sp-0,Sq-1,Sq-8,Stw-0,Su-0,Sus-1,Ta-0,Tamm-2,Bla-1,Sf-1,Si-0,Tamm-27,Tha-1…	young
chr1	14211195	14212645	+	AT1TE46650	Es-0	Col-0,Ove-0,PHW-2,PHW-34,Per-1,Or-0,Old-1,Pi-0,Pt-0,Pu2-23,Pla-0,Pog-0,Pu2-7,Pu2-8,Pro-0,Rak-2,Ra-0,Ragl-1,Qar-8a,Rennes-1,Ren-1,Rld-1,RMX-A02,Ren-11,Rd-0,Rou-0,RMX-A180,RRS-7,Sap-0,Rome-1,Seattle-0,Ob-0,Rhen-1,Se-0,RRS-10,Np-0,Nw-0,Neo-6,NC-6,NFA-8,NFA-10,Nok-3,Na-1,Ms-0,Mnz-0,Mir-0,Mh-0,Mz-0,Lp2-6,Lp2-2,Lm-2,Nc-1,Mc-0,LL-0,Sei-0,Mv-0,Sg-1,Litva,Sorbo,Sp-0,Sq-1,Sq-8,Stw-0,Su-0,Sus-1,Ta-0,Tamm-2,…	NA
chr1	14212646	14212686	+	AT1TE46655	Es-0	Col-0,Ove-0,PHW-2,PHW-34,Per-1,Or-0,Old-1,Pi-0,Pt-0,Pu2-23,Pla-0,Pog-0,Pu2-7,Pu2-8,Pro-0,Rak-2,Ra-0,Ragl-1,Qar-8a,Rennes-1,Ren-1,Rld-1,RMX-A02,Ren-11,Rd-0,Rou-0,RMX-A180,RRS-7,Sap-0,Rome-1,Seattle-0,Ob-0,Rhen-1,Se-0,RRS-10,Np-0,Nw-0,Neo-6,NC-6,NFA-8,NFA-10,Nok-3,Na-1,Ms-0,Mnz-0,Mir-0,Mh-0,Mz-0,Lp2-6,Lp2-2,Lm-2,Nc-1,Mc-0,LL-0,Sei-0,Mv-0,Sg-1,Litva,Sorbo,Sp-0,Sq-1,Sq-8,Stw-0,Su-0,Sus-1,Ta-0,Tamm-2,…	NA
chr1	14212699	14214745	+	AT1TE46660	Es-0	Col-0,Ove-0,PHW-2,PHW-34,Per-1,Or-0,Old-1,Pi-0,Pt-0,Pu2-23,Pla-0,Pog-0,Pu2-7,Pu2-8,Pro-0,Rak-2,Ra-0,Ragl-1,Qar-8a,Rennes-1,Ren-1,Rld-1,RMX-A02,Ren-11,Rd-0,Rou-0,RMX-A180,RRS-7,Sap-0,Rome-1,Seattle-0,Ob-0,Rhen-1,Se-0,RRS-10,Np-0,Nw-0,Neo-6,NC-6,NFA-8,NFA-10,Nok-3,Na-1,Ms-0,Mnz-0,Mir-0,Mh-0,Mz-0,Lp2-6,Lp2-2,Lm-2,Nc-1,Mc-0,LL-0,Sei-0,Mv-0,Sg-1,Litva,Sorbo,Sq-1,Sq-8,Stw-0,Su-0,Sus-1,Ta-0,Tamm-2,Bla-1…	NA
chr1	14214747	14225656	-	AT1TE46665	Gre-0,Ko-2,Mz-0,Mnz-0,Kelsterbach-4,Ak-1,Tul-0,Old-1,Na-1,Benk-1,Nw-0,Ann-1,Pt-0,Gifu-2,Er-0,Lan-0,En-2,Gr-1,RMX-A02,Es-0	Col-0,Ove-0,PHW-2,PHW-34,Per-1,Or-0,Pi-0,Pu2-23,Pla-0,Pog-0,Pu2-7,Pu2-8,Pro-0,Rak-2,Ra-0,Ragl-1,Qar-8a,Rennes-1,Ren-1,Rld-1,Ren-11,Rd-0,Rou-0,RMX-A180,RRS-7,Sap-0,Rome-1,Seattle-0,Ob-0,Rhen-1,Se-0,RRS-10,Np-0,Neo-6,NC-6,NFA-8,NFA-10,Nok-3,Ms-0,Mir-0,Mh-0,Lp2-6,Lp2-2,Lm-2,Nc-1,Mc-0,LL-0,Sei-0,Mv-0,Sg-1,Litva,Sorbo,Sp-0,Sq-1,Sq-8,Stw-0,Su-0,Sus-1,Ta-0,Tamm-2,Bla-1,Sf-1,Si-0,Tamm-27,Tha-1,Ting-1,Tol…	young
chr1	14222136	14222170	-	AT1TE46670	Chat-1,PHW-2,Kondara,Bd-0,Sp-0,Pt-0,Tamm-2,Nw-0,RMX-A02,Lan-0,Gre-0,Knox-18,Bla-1,Uk-1,Co-1,Da_1_-12,Ei-2,Ren-11,Su-0,Ob-0,Vind-1,Ann-1,Old-1,Gr-1,Etna-2,Ko-2,Wa-1,Kz-9,Ak-1,Li-2:1,Na-1,Ang-0,Gu-0,Gifu-2,Mz-0,En-2,Abd-0,Mnz-0,Et-0,Alst-1,Bs-1,Com-1,Br-0,Boot-1,Tamm-27,Chi-0,Tul-0,NC-6,Wc-1,Benk-1,Rubezhnoe-1,Qar-8a,Kyoto,El-0,Er-0,Kelsterbach-4,Es-0	Col-0,Ove-0,PHW-34,Per-1,Or-0,Pi-0,Pu2-23,Pla-0,Pog-0,Pu2-7,Pu2-8,Pro-0,Rak-2,Ra-0,Ragl-1,Rennes-1,Ren-1,Rld-1,Rd-0,Rou-0,RMX-A180,RRS-7,Sap-0,Rome-1,Seattle-0,Rhen-1,Se-0,RRS-10,Np-0,Neo-6,NFA-8,NFA-10,Nok-3,Ms-0,Mir-0,Mh-0,Lp2-6,Lp2-2,Lm-2,Nc-1,Mc-0,LL-0,Sei-0,Mv-0,Sg-1,Litva,Sorbo,Sq-1,Sq-8,Stw-0,Sus-1,Ta-0,Sf-1,Si-0,Tha-1,Ting-1,Tol-0,Ts-1,Ts-5,Tscha-1,Tu-0,Ty-0,Uod-1,Uod-7,Utrecht,Van-0,Ven-…	young
chr1	14225657	14226700	+	AT1TE46680	Uk-1,Ms-0,La-0,Kent,Pt-0,Zdr-1,Amel-1,Fi-0,Gre-0,Knox-18,Ei-2,Vind-1,Wa-1,Gel-1,Rak-2,Jl-3,Wt-5,Ra-0,Na-1,Gu-0,Lm-2,Mc-0,Gifu-2,Hn-0,Mz-0,Bs-1,Com-1,DraIII-1,Ha-0,Pog-0,NC-6,HR-5,Qar-8a,Rennes-1,Kro-0,Kelsterbach-4,Ba-1,Sp-0,Litva,Kondara,Rome-1,Knox-10,Nw-0,Rd-0,Co-1,Ren-11,Ragl-1,Su-0,Ann-1,Gr-1,An-1,Sus-1,Ren-1,In-0,Sg-1,Utrecht,Yo-0,Kb-0,Got-7,Sorbo,Stw-0,Or-0,Ove-0,Boot-1,Per-1,Chi-0,Rhen-1,…	Col-0,PHW-34,Pla-0,Pu2-8,RMX-A02,Rou-0,RMX-A180,RRS-7,Seattle-0,Np-0,NFA-8,Nok-3,Mh-0,Mv-0,Sq-1,Sq-8,Si-0,Tha-1,Ts-1,Ts-5,Tu-0,Ty-0,Uod-7,Wc-1,Wei-0,Bik-1,Bg-2,Bsch-0,Bu-0,Cerv-1,Ca-0,Cnt-1,CIBC-5,Cvi-0,Di-G,Ema-1,En-D,Do-0,En-1,Gie-0,Etna-2,HR-10,Gy-0,HSm,Je-0,Kas-1,Kas-2,Kil-0,Kin-0,Koln,Krot-0,Lan-0,Le-0,Li-2:1,Lisse,Aa-0,Ag-0,Alst-1,Anholt-1,Anz-0,Bch-1	young
chr1	14226701	14230059	+	AT1TE46685	Stw-0,Tamm-27,Sf-1,Kil-0,Ga-0,Co-1,Ren-11,Per-1,Wa-1,Chi-0,Ragl-1,Gie-0,Gu-0,Sp-0,Tamm-2,Ws-2,Np-0	Col-0,Ove-0,PHW-2,PHW-34,Or-0,Old-1,Pi-0,Pt-0,Pu2-23,Pla-0,Pog-0,Pu2-7,Pu2-8,Pro-0,Rak-2,Ra-0,Qar-8a,Rennes-1,Ren-1,Rld-1,RMX-A02,Rd-0,Rou-0,RMX-A180,RRS-7,Sap-0,Rome-1,Seattle-0,Ob-0,Rhen-1,Se-0,RRS-10,Nw-0,Neo-6,NC-6,NFA-8,NFA-10,Nok-3,Na-1,Ms-0,Mnz-0,Mir-0,Mh-0,Mz-0,Lp2-6,Lp2-2,Lm-2,Nc-1,Mc-0,LL-0,Sei-0,Mv-0,Sg-1,Litva,Sorbo,Sq-1,Sq-8,Su-0,Sus-1,Ta-0,Bla-1,Si-0,Tha-1,Ting-1,Tol-0,Ts-1,Ts-5,Tsc…	young
chr1	14231222	14231243	+	AT1TE46695	Db-1,Sp-0,Chat-1,PHW-2,Bl-1,HSm,Ove-0,Ty-0,Kent,Tamm-2,Nw-0,Zdr-1,Bch-1,Np-0,In-0,Ws-2,Ga-0,Co-1,Ren-11,Ragl-1,Gie-0,Pu2-8,Mh-0,Vind-1,Ann-1,Ob-0,Old-1,Gel-1,Pu2-23,Rak-2,Hh-0,Wa-1,Jl-3,Stw-0,Rhen-1,Li-2:1,Gy-0,Kro-0,Gu-0,Aa-0,Wt-5,Ber,Tha-1,Rome-1,Abd-0,Sf-1,DraIII-1,Lp2-2,Kil-0,Ha-0,Boot-1,Per-1,Chi-0,Van-0,HR-5,Seattle-0,NFA-10,Qar-8a,El-0,Er-0,PHW-34,Tamm-27,Es-0	Col-0,Or-0,Pi-0,Pt-0,Pla-0,Pog-0,Pu2-7,Pro-0,Ra-0,Rennes-1,Ren-1,Rld-1,RMX-A02,Rd-0,Rou-0,RMX-A180,RRS-7,Sap-0,Se-0,RRS-10,Neo-6,NC-6,NFA-8,Nok-3,Na-1,Ms-0,Mnz-0,Mir-0,Mz-0,Lp2-6,Lm-2,Nc-1,Mc-0,LL-0,Sei-0,Mv-0,Sg-1,Litva,Sorbo,Sq-1,Sq-8,Su-0,Sus-1,Ta-0,Bla-1,Si-0,Ting-1,Tol-0,Ts-1,Ts-5,Tscha-1,Tu-0,Tul-0,Uk-1,Uod-1,Uod-7,Utrecht,Ven-1,Wc-1,Wei-0,Westkar-4,Wil-1,Wl-0,Yo-0,Zal-1,Pna-17,Rubezhnoe-1,…	young
chr1	14232764	14235750	+	AT1TE46700	Pu2-23,Chat-1,Kil-0,Co-1,Tamm-27,Gie-0,Tamm-2,Gu-0,Sp-0,El-0,Np-0,Se-0	Col-0,Ove-0,PHW-2,PHW-34,Per-1,Or-0,Old-1,Pi-0,Pt-0,Pla-0,Pog-0,Pu2-7,Pu2-8,Pro-0,Rak-2,Ra-0,Ragl-1,Qar-8a,Rennes-1,Ren-1,Rld-1,RMX-A02,Ren-11,Rd-0,Rou-0,RMX-A180,RRS-7,Sap-0,Rome-1,Seattle-0,Ob-0,Rhen-1,RRS-10,Nw-0,Neo-6,NC-6,NFA-8,NFA-10,Nok-3,Na-1,Ms-0,Mnz-0,Mir-0,Mh-0,Mz-0,Lp2-6,Lp2-2,Lm-2,Nc-1,Mc-0,LL-0,Sei-0,Mv-0,Sg-1,Litva,Sorbo,Sq-1,Sq-8,Stw-0,Su-0,Sus-1,Ta-0,Bla-1,Sf-1,Si-0,Tha-1,Ting-1,…	young
chr1	14233182	14233216	+	AT1TE46705	Pu2-23,Zdr-1,Kil-0,Chat-1,Westkar-4,Co-1,Se-0,Tamm-27,Bl-1,Ty-0,Gie-0,Tamm-2,Seattle-0,Gu-0,Sp-0,El-0,Rome-1,Np-0,Sf-1	Col-0,Ove-0,PHW-2,PHW-34,Per-1,Or-0,Old-1,Pi-0,Pt-0,Pla-0,Pog-0,Pu2-7,Pu2-8,Pro-0,Rak-2,Ra-0,Ragl-1,Qar-8a,Rennes-1,Ren-1,Rld-1,RMX-A02,Ren-11,Rd-0,Rou-0,RMX-A180,RRS-7,Sap-0,Ob-0,Rhen-1,RRS-10,Nw-0,Neo-6,NC-6,NFA-8,NFA-10,Nok-3,Na-1,Ms-0,Mnz-0,Mir-0,Mh-0,Mz-0,Lp2-6,Lp2-2,Lm-2,Nc-1,Mc-0,LL-0,Sei-0,Mv-0,Sg-1,Litva,Sorbo,Sq-1,Sq-8,Stw-0,Su-0,Sus-1,Ta-0,Bla-1,Si-0,Tha-1,Ting-1,Tol-0,Ts-1,Ts-5,Tscha-…	young
chr1	14235751	14236844	+	AT1TE46710	Pu2-23,Chat-1,Kil-0,Co-1,Tamm-27,Gie-0,Tamm-2,Gu-0,Utrecht,Sp-0,El-0,Np-0,Se-0	Col-0,Ove-0,PHW-2,PHW-34,Per-1,Old-1,Pi-0,Pt-0,Pla-0,Pog-0,Pu2-7,Pu2-8,Pro-0,Rak-2,Ra-0,Ragl-1,Qar-8a,Rennes-1,Ren-1,Rld-1,RMX-A02,Ren-11,Rd-0,Rou-0,RMX-A180,RRS-7,Sap-0,Rome-1,Seattle-0,Ob-0,Rhen-1,RRS-10,Nw-0,Neo-6,NC-6,NFA-8,NFA-10,Nok-3,Na-1,Ms-0,Mnz-0,Mir-0,Mh-0,Mz-0,Lp2-6,Lp2-2,Lm-2,Nc-1,Mc-0,LL-0,Sei-0,Mv-0,Sg-1,Litva,Sorbo,Sq-1,Sq-8,Stw-0,Su-0,Sus-1,Ta-0,Bla-1,Sf-1,Si-0,Tha-1,Ting-1,Tol-0…	young
chr1	14236845	14237008	+	AT1TE46715	Pu2-23,Chat-1,Kil-0,Co-1,Tamm-27,Gie-0,Tamm-2,Gu-0,Utrecht,Sp-0,El-0,Se-0,Np-0,Sf-1	Col-0,Ove-0,PHW-2,PHW-34,Per-1,Or-0,Pi-0,Pt-0,Pla-0,Pog-0,Pu2-7,Pu2-8,Pro-0,Rak-2,Ra-0,Ragl-1,Qar-8a,Rennes-1,Ren-1,Rld-1,RMX-A02,Ren-11,Rd-0,Rou-0,RMX-A180,RRS-7,Sap-0,Rome-1,Seattle-0,Ob-0,Rhen-1,RRS-10,Nw-0,Neo-6,NC-6,NFA-8,NFA-10,Nok-3,Na-1,Ms-0,Mnz-0,Mir-0,Mh-0,Mz-0,Lp2-6,Lp2-2,Lm-2,Nc-1,Mc-0,LL-0,Sei-0,Mv-0,Sg-1,Litva,Sorbo,Sq-1,Sq-8,Stw-0,Su-0,Sus-1,Ta-0,Bla-1,Si-0,Tha-1,Ting-1,Tol-0,Ts-1,…	young
chr1	14237009	14237028	+	AT1TE46720	Pu2-23,Chat-1,Kil-0,Co-1,Tamm-27,Ren-11,Gie-0,Tamm-2,Gu-0,Utrecht,Sp-0,El-0,Se-0,Np-0,Sf-1	Col-0,Ove-0,PHW-2,PHW-34,Per-1,Or-0,Old-1,Pi-0,Pt-0,Pla-0,Pog-0,Pu2-7,Pu2-8,Pro-0,Rak-2,Ra-0,Ragl-1,Qar-8a,Rennes-1,Ren-1,Rld-1,RMX-A02,Rd-0,Rou-0,RMX-A180,RRS-7,Sap-0,Rome-1,Seattle-0,Ob-0,Rhen-1,RRS-10,Nw-0,Neo-6,NC-6,NFA-8,NFA-10,Nok-3,Na-1,Ms-0,Mnz-0,Mir-0,Mh-0,Mz-0,Lp2-6,Lp2-2,Lm-2,Nc-1,Mc-0,LL-0,Sei-0,Mv-0,Sg-1,Litva,Sorbo,Sq-1,Sq-8,Stw-0,Su-0,Sus-1,Ta-0,Bla-1,Si-0,Tha-1,Ting-1,Tol-0,Ts-1,T…	young
chr1	14237029	14237449	+	AT1TE46725	Pu2-23,Chat-1,Kil-0,Co-1,Tamm-27,Gie-0,Tamm-2,Gu-0,Utrecht,Sp-0,El-0,Np-0,Se-0	Col-0,Ove-0,PHW-2,PHW-34,Per-1,Or-0,Old-1,Pi-0,Pt-0,Pla-0,Pog-0,Pu2-7,Pu2-8,Pro-0,Rak-2,Ra-0,Ragl-1,Qar-8a,Rennes-1,Ren-1,Rld-1,RMX-A02,Ren-11,Rd-0,Rou-0,RMX-A180,RRS-7,Sap-0,Rome-1,Seattle-0,Ob-0,Rhen-1,RRS-10,Nw-0,Neo-6,NC-6,NFA-8,NFA-10,Nok-3,Na-1,Ms-0,Mnz-0,Mir-0,Mh-0,Mz-0,Lp2-6,Lp2-2,Lm-2,Nc-1,Mc-0,LL-0,Sei-0,Mv-0,Sg-1,Litva,Sorbo,Sq-1,Sq-8,Stw-0,Su-0,Sus-1,Ta-0,Bla-1,Sf-1,Si-0,Tha-1,Ting-1,…	young
chr1	14237450	14237483	+	AT1TE46730	Pu2-23,Chat-1,Kil-0,Co-1,Tamm-27,Gie-0,Tamm-2,Gu-0,Utrecht,Sp-0,El-0,Np-0,Se-0	Col-0,Ove-0,PHW-2,PHW-34,Per-1,Or-0,Old-1,Pi-0,Pt-0,Pla-0,Pog-0,Pu2-7,Pu2-8,Pro-0,Rak-2,Ra-0,Ragl-1,Qar-8a,Rennes-1,Ren-1,Rld-1,RMX-A02,Ren-11,Rd-0,Rou-0,RMX-A180,RRS-7,Sap-0,Rome-1,Seattle-0,Ob-0,Rhen-1,RRS-10,Nw-0,Neo-6,NC-6,NFA-8,NFA-10,Nok-3,Na-1,Ms-0,Mnz-0,Mir-0,Mh-0,Mz-0,Lp2-6,Lp2-2,Lm-2,Nc-1,Mc-0,LL-0,Sei-0,Mv-0,Sg-1,Litva,Sorbo,Sq-1,Sq-8,Stw-0,Su-0,Sus-1,Ta-0,Bla-1,Sf-1,Si-0,Tha-1,Ting-1,…	young
chr1	14237574	14241004	+	AT1TE46735	Chat-1	Col-0,Ove-0,PHW-2,PHW-34,Per-1,Or-0,Old-1,Pi-0,Pt-0,Pu2-23,Pla-0,Pog-0,Pu2-7,Pu2-8,Pro-0,Rak-2,Ra-0,Ragl-1,Qar-8a,Rennes-1,Ren-1,Rld-1,RMX-A02,Ren-11,Rd-0,Rou-0,RMX-A180,RRS-7,Sap-0,Rome-1,Seattle-0,Ob-0,Rhen-1,Se-0,RRS-10,Np-0,Nw-0,Neo-6,NC-6,NFA-8,NFA-10,Nok-3,Na-1,Ms-0,Mnz-0,Mir-0,Mh-0,Mz-0,Lp2-6,Lp2-2,Lm-2,Nc-1,Mc-0,LL-0,Sei-0,Mv-0,Sg-1,Litva,Sorbo,Sp-0,Sq-1,Sq-8,Stw-0,Su-0,Sus-1,Ta-0,Tamm-2,…	NA
chr1	14241007	14241178	+	AT1TE46740	Db-1,Ge-0,Chat-1,Baa-1,Litva,HR-10,Rome-1,Tamm-2,Ta-0,Krot-0,Amel-1,Np-0,Ga-0,Co-1,Rubezhnoe-1,Seattle-0,Gie-0,Dr-0,RRS-10,Pro-0,Do-0,Old-1,Gr-1,Gel-1,Pu2-23,Kar-1,Kz-9,Ak-1,Wil-1,Ra-0,Lp2-2,Gy-0,Lm-2,Nc-1,Pog-0,En-2,Abd-0,Se-0,Hey-1,Alst-1,Pla-0,Co,Boot-1,Bik-1,Kas-2,NC-6,Kas-1,Neo-6,Westkar-4,Ts-1,Anz-0,Le-0,Es-0	Col-0,Ove-0,PHW-2,PHW-34,Per-1,Or-0,Pi-0,Pt-0,Pu2-7,Pu2-8,Rak-2,Ragl-1,Qar-8a,Rennes-1,Ren-1,Rld-1,RMX-A02,Ren-11,Rd-0,Rou-0,RMX-A180,RRS-7,Sap-0,Ob-0,Rhen-1,Nw-0,NFA-8,NFA-10,Nok-3,Na-1,Ms-0,Mnz-0,Mir-0,Mh-0,Mz-0,Lp2-6,Mc-0,LL-0,Sei-0,Mv-0,Sg-1,Sorbo,Sp-0,Sq-1,Sq-8,Stw-0,Su-0,Sus-1,Bla-1,Sf-1,Si-0,Tamm-27,Tha-1,Ting-1,Tol-0,Ts-5,Tscha-1,Tu-0,Tul-0,Ty-0,Uk-1,Uod-1,Uod-7,Utrecht,Van-0,Ven-1,Vind-1…	young
chr1	14241179	14241202	+	AT1TE46745	Db-1,Ge-0,Chat-1,Baa-1,Litva,HR-10,Rome-1,Tamm-2,Ta-0,Krot-0,Amel-1,Np-0,Ga-0,Co-1,Rubezhnoe-1,Seattle-0,Gie-0,Dr-0,RRS-10,Pro-0,Do-0,Old-1,Gr-1,Gel-1,Pu2-23,Kar-1,Kz-9,Ak-1,Wil-1,Ra-0,Lp2-2,Gy-0,Lm-2,Nc-1,Pog-0,En-2,Abd-0,Se-0,Hey-1,Alst-1,Pla-0,Co,Boot-1,Bik-1,Kas-2,NC-6,Kas-1,Neo-6,Westkar-4,Ts-1,Anz-0,Le-0,Es-0	Col-0,Ove-0,PHW-2,PHW-34,Per-1,Or-0,Pi-0,Pt-0,Pu2-7,Pu2-8,Rak-2,Ragl-1,Qar-8a,Rennes-1,Ren-1,Rld-1,RMX-A02,Ren-11,Rd-0,Rou-0,RMX-A180,RRS-7,Sap-0,Ob-0,Rhen-1,Nw-0,NFA-8,NFA-10,Nok-3,Na-1,Ms-0,Mnz-0,Mir-0,Mh-0,Mz-0,Lp2-6,Mc-0,LL-0,Sei-0,Mv-0,Sg-1,Sorbo,Sp-0,Sq-1,Sq-8,Stw-0,Su-0,Sus-1,Bla-1,Sf-1,Si-0,Tamm-27,Tha-1,Ting-1,Tol-0,Ts-5,Tscha-1,Tu-0,Tul-0,Ty-0,Uk-1,Uod-1,Uod-7,Utrecht,Van-0,Ven-1,Vind-1…	young
chr1	14242311	14242403	+	AT1TE46750	Db-1,Ge-0,Chat-1,Baa-1,Rome-1,Ty-0,Tamm-2,Ta-0,Krot-0,Amel-1,Np-0,Ga-0,Seattle-0,Gie-0,Dr-0,RRS-10,Pro-0,Do-0,Old-1,Gr-1,Gel-1,Pu2-23,Kar-1,Kz-9,Wil-1,Ra-0,Lp2-2,Gy-0,Lm-2,Nc-1,Pog-0,En-2,Abd-0,Se-0,Hey-1,Alst-1,Pla-0,Co,Boot-1,Bik-1,Kas-2,NC-6,Kas-1,Neo-6,Westkar-4,Ts-1,Anz-0,Le-0,Es-0	Col-0,Ove-0,PHW-2,PHW-34,Per-1,Or-0,Pi-0,Pt-0,Pu2-7,Pu2-8,Rak-2,Ragl-1,Qar-8a,Rennes-1,Ren-1,Rld-1,RMX-A02,Ren-11,Rd-0,Rou-0,RMX-A180,RRS-7,Sap-0,Ob-0,Rhen-1,Nw-0,NFA-8,NFA-10,Nok-3,Na-1,Ms-0,Mnz-0,Mir-0,Mh-0,Mz-0,Lp2-6,Mc-0,LL-0,Sei-0,Mv-0,Sg-1,Litva,Sorbo,Sp-0,Sq-1,Sq-8,Stw-0,Su-0,Sus-1,Bla-1,Sf-1,Si-0,Tamm-27,Tha-1,Ting-1,Tol-0,Ts-5,Tscha-1,Tu-0,Tul-0,Uk-1,Uod-1,Uod-7,Utrecht,Van-0,Ven-1,Vind-…	young
chr1	14242404	14248337	+	AT1TE46755	Db-1,Chat-1,Baa-1,Rome-1,Ta-0,Ga-0,Np-0,RRS-10,Ann-1,Pro-0,Do-0,Pog-0,Gel-1,Gy-0,Abd-0,Se-0,Pla-0,Co,Boot-1,Bik-1,NC-6,Seattle-0,Ts-1,Qar-8a	Col-0,Ove-0,PHW-2,PHW-34,Per-1,Or-0,Old-1,Pi-0,Pt-0,Pu2-23,Pu2-7,Pu2-8,Rak-2,Ra-0,Ragl-1,Rennes-1,Ren-1,Rld-1,RMX-A02,Ren-11,Rd-0,Rou-0,RMX-A180,RRS-7,Sap-0,Ob-0,Rhen-1,Nw-0,Neo-6,NFA-8,NFA-10,Nok-3,Na-1,Ms-0,Mnz-0,Mir-0,Mh-0,Mz-0,Lp2-6,Lp2-2,Lm-2,Nc-1,Mc-0,LL-0,Sei-0,Mv-0,Sg-1,Litva,Sorbo,Sp-0,Sq-1,Sq-8,Stw-0,Su-0,Sus-1,Tamm-2,Bla-1,Sf-1,Si-0,Tamm-27,Tha-1,Ting-1,Tol-0,Ts-5,Tscha-1,Tu-0,Tul-0,Ty…	young
chr1	14248338	14248936	+	AT1TE46760	HR-10,La-0,Pt-0,Gie-0,Fi-0,Gre-0,Knox-10,Wa-1,Gel-1,RMX-A180,Pro-0,Ra-0,Cnt-1,Tu-0,Mc-0,Gifu-2,Hn-0,Np-0,Com-1,Ha-0,Pog-0,NC-6,Wl-0,Qar-8a,Ba-1,Le-0,Litva,Lan-0,Su-0,Ann-1,An-1,Di-G,Utrecht,Wei-0,Got-7,Stw-0,Si-0,Ove-0,Boot-1,Tamm-27,Rou-0,Ts-1,El-0,Dem-4,Chat-1,PHW-2,Fr-2,Ge-0,Bd-0,Tamm-2,Ta-0,Ema-1,RMX-A02,Je-0,Bla-1,Sq-1,Buckhorn-Pass,Sap-0,En-1,Uod-7,Tol-0,Gy-0,Pla-0,Tha-1,NFA-8,Abd-0,Alst-1,…	Col-0,Per-1,Or-0,Pi-0,Pu2-23,Pu2-7,Pu2-8,Rak-2,Ragl-1,Rennes-1,Ren-1,Rld-1,Ren-11,Rd-0,RRS-7,Rome-1,Seattle-0,Ob-0,Rhen-1,Nw-0,Neo-6,Nok-3,Na-1,Ms-0,Mh-0,Mz-0,Lp2-6,Lp2-2,Lm-2,Nc-1,LL-0,Sg-1,Sorbo,Sp-0,Sq-8,Sus-1,Sf-1,Ting-1,Ts-5,Ty-0,Uk-1,Uod-1,Ven-1,Vind-1,Westkar-4,Ws-2,Wt-5,Zal-1,Zdr-1,Pna-17,Rubezhnoe-1,Bik-1,Bl-1,Bg-2,Benk-1,Bor-4,Bsch-0,Ber,Bs-1,Bu-0,Cerv-1,Ca-0,CIBC-17,Co,Chi-0,Cvi-0,Da_1…	old
chr1	14248937	14255843	+	AT1TE46765	Pla-0,Chat-1,Bd-0,Ta-0,Se-0,Pog-0,Ts-1	Col-0,Ove-0,PHW-2,PHW-34,Per-1,Or-0,Old-1,Pi-0,Pt-0,Pu2-23,Pu2-7,Pu2-8,Pro-0,Rak-2,Ra-0,Ragl-1,Qar-8a,Rennes-1,Ren-1,Rld-1,RMX-A02,Ren-11,Rd-0,Rou-0,RMX-A180,RRS-7,Sap-0,Rome-1,Seattle-0,Ob-0,Rhen-1,RRS-10,Np-0,Nw-0,Neo-6,NC-6,NFA-8,NFA-10,Nok-3,Na-1,Ms-0,Mnz-0,Mir-0,Mh-0,Mz-0,Lp2-6,Lp2-2,Lm-2,Nc-1,Mc-0,LL-0,Sei-0,Mv-0,Sg-1,Litva,Sorbo,Sp-0,Sq-1,Sq-8,Stw-0,Su-0,Sus-1,Tamm-2,Bla-1,Sf-1,Si-0,Tamm-2…	young
chr1	14255844	14257875	-	AT1TE46770	Pla-0,Chat-1,Bu-0,Kro-0,Ren-1,Koln,Seattle-0,Sq-8,Lm-2,Bd-0,Se-0,Rennes-1,Kin-0,Mh-0,Pog-0,Bch-1,Ts-1	Col-0,Ove-0,PHW-2,PHW-34,Per-1,Or-0,Old-1,Pi-0,Pt-0,Pu2-23,Pu2-7,Pu2-8,Pro-0,Rak-2,Ra-0,Ragl-1,Qar-8a,Rld-1,RMX-A02,Ren-11,Rd-0,Rou-0,RMX-A180,RRS-7,Sap-0,Rome-1,Ob-0,Rhen-1,RRS-10,Np-0,Nw-0,Neo-6,NC-6,NFA-8,NFA-10,Nok-3,Na-1,Ms-0,Mnz-0,Mir-0,Mz-0,Lp2-6,Lp2-2,Nc-1,Mc-0,LL-0,Sei-0,Mv-0,Sg-1,Litva,Sorbo,Sp-0,Sq-1,Stw-0,Su-0,Sus-1,Ta-0,Tamm-2,Bla-1,Sf-1,Si-0,Tamm-27,Tha-1,Ting-1,Tol-0,Ts-5,Tscha-1,T…	young
chr1	14257876	14259091	-	AT1TE46775	Est,Chat-1,LL-0,Bch-1,Je-0,Gre-0,Sq-8,Gie-0,Mh-0,Ren-1,Sg-1,Koln,Lm-2,Kin-0,Np-0,Com-1,Sf-1,Kil-0,Bu-0,Rennes-1,Seattle-0,Kro-0	Col-0,Ove-0,PHW-2,PHW-34,Per-1,Or-0,Old-1,Pi-0,Pt-0,Pu2-23,Pla-0,Pog-0,Pu2-7,Pu2-8,Pro-0,Rak-2,Ra-0,Ragl-1,Qar-8a,Rld-1,RMX-A02,Ren-11,Rd-0,Rou-0,RMX-A180,RRS-7,Sap-0,Rome-1,Ob-0,Rhen-1,Se-0,RRS-10,Nw-0,Neo-6,NC-6,NFA-8,NFA-10,Nok-3,Na-1,Ms-0,Mnz-0,Mir-0,Mz-0,Lp2-6,Lp2-2,Nc-1,Mc-0,Sei-0,Mv-0,Litva,Sorbo,Sp-0,Sq-1,Stw-0,Su-0,Sus-1,Ta-0,Tamm-2,Bla-1,Si-0,Tamm-27,Tha-1,Ting-1,Tol-0,Ts-1,Ts-5,Tscha-1…	young
chr1	14259092	14261082	-	AT1TE46780	Je-0,Gre-0,Est,Com-1,Sf-1,Kil-0,Bu-0,LL-0,In-0,Gie-0,Sg-1,Kro-0,Mh-0,Koln,Bch-1,Np-0	Col-0,Ove-0,PHW-2,PHW-34,Per-1,Or-0,Old-1,Pi-0,Pt-0,Pu2-23,Pla-0,Pog-0,Pu2-7,Pu2-8,Pro-0,Rak-2,Ra-0,Ragl-1,Qar-8a,Rennes-1,Ren-1,Rld-1,RMX-A02,Ren-11,Rd-0,Rou-0,RMX-A180,RRS-7,Sap-0,Rome-1,Seattle-0,Ob-0,Rhen-1,Se-0,RRS-10,Nw-0,Neo-6,NC-6,NFA-8,NFA-10,Nok-3,Na-1,Ms-0,Mnz-0,Mir-0,Mz-0,Lp2-6,Lp2-2,Lm-2,Nc-1,Mc-0,Sei-0,Mv-0,Litva,Sorbo,Sp-0,Sq-1,Sq-8,Stw-0,Su-0,Sus-1,Ta-0,Tamm-2,Bla-1,Si-0,Tamm-27,T…	young
chr1	14261083	14261587	+	AT1TE46785	Anholt-1,Hod,Est,Cerv-1,Cal-0,Baa-1,LL-0,Hau-0,Zdr-1,Bch-1,Np-0,Je-0,Gre-0,Co-1,PHW-2,Gie-0,Mh-0,Gr-1,Etna-2,Dra-0,Ren-1,In-0,Sg-1,Kro-0,Ang-0,Utrecht,Aa-0,Tha-1,Got-7,Da_1_-12,Bsch-0,Mnz-0,Com-1,Sf-1,Bu-0,Kelsterbach-4,Rennes-1,Koln,DraII-1	Col-0,Ove-0,PHW-34,Per-1,Or-0,Old-1,Pi-0,Pt-0,Pu2-23,Pla-0,Pog-0,Pu2-7,Pu2-8,Pro-0,Rak-2,Ra-0,Ragl-1,Qar-8a,Rld-1,RMX-A02,Ren-11,Rd-0,Rou-0,RMX-A180,RRS-7,Sap-0,Rome-1,Seattle-0,Ob-0,Rhen-1,Se-0,RRS-10,Nw-0,Neo-6,NC-6,NFA-8,NFA-10,Nok-3,Na-1,Ms-0,Mir-0,Mz-0,Lp2-6,Lp2-2,Lm-2,Nc-1,Mc-0,Sei-0,Mv-0,Litva,Sorbo,Sp-0,Sq-1,Sq-8,Stw-0,Su-0,Sus-1,Ta-0,Tamm-2,Bla-1,Si-0,Tamm-27,Ting-1,Tol-0,Ts-1,Ts-5,Tscha…	young
chr1	14261588	14262179	-	AT1TE46790	In-0,Got-7,Kro-0,Bu-0,Bch-1,LL-0,Zdr-1,Bsch-0,Co-1,Mh-0,Kyoto,Koln,Hn-0,Tha-1,Gie-0,DraII-1,Amel-1,Np-0	Col-0,Ove-0,PHW-2,PHW-34,Per-1,Or-0,Old-1,Pi-0,Pt-0,Pu2-23,Pla-0,Pog-0,Pu2-7,Pu2-8,Pro-0,Rak-2,Ra-0,Ragl-1,Qar-8a,Rennes-1,Ren-1,Rld-1,RMX-A02,Ren-11,Rd-0,Rou-0,RMX-A180,RRS-7,Sap-0,Rome-1,Seattle-0,Ob-0,Rhen-1,Se-0,RRS-10,Nw-0,Neo-6,NC-6,NFA-8,NFA-10,Nok-3,Na-1,Ms-0,Mnz-0,Mir-0,Mz-0,Lp2-6,Lp2-2,Lm-2,Nc-1,Mc-0,Sei-0,Mv-0,Sg-1,Litva,Sorbo,Sp-0,Sq-1,Sq-8,Stw-0,Su-0,Sus-1,Ta-0,Tamm-2,Bla-1,Sf-1,Si-0…	young
chr1	14262180	14263528	+	AT1TE46795	In-0,Got-7,Kro-0,Bu-0,Bch-1,LL-0,Zdr-1,Bsch-0,Co-1,Mh-0,Kyoto,Koln,Hn-0,Tha-1,Gie-0,DraII-1,Amel-1,Np-0,Se-0	Col-0,Ove-0,PHW-2,PHW-34,Per-1,Or-0,Old-1,Pi-0,Pt-0,Pu2-23,Pla-0,Pog-0,Pu2-7,Pu2-8,Pro-0,Rak-2,Ra-0,Ragl-1,Qar-8a,Rennes-1,Ren-1,Rld-1,RMX-A02,Ren-11,Rd-0,Rou-0,RMX-A180,RRS-7,Sap-0,Rome-1,Seattle-0,Ob-0,Rhen-1,RRS-10,Nw-0,Neo-6,NC-6,NFA-8,NFA-10,Nok-3,Na-1,Ms-0,Mnz-0,Mir-0,Mz-0,Lp2-6,Lp2-2,Lm-2,Nc-1,Mc-0,Sei-0,Mv-0,Sg-1,Litva,Sorbo,Sp-0,Sq-1,Sq-8,Stw-0,Su-0,Sus-1,Ta-0,Tamm-2,Bla-1,Sf-1,Si-0,Tamm…	young
chr1	14263529	14263551	-	AT1TE46800	Hod,LL-0,HR-10,Kent,Krot-0,Bch-1,Amel-1,Np-0,Lan-0,Je-0,In-0,Ga-0,Co-1,Kyoto,Gie-0,Mh-0,Nok-3,Uod-1,Sg-1,Koln,Bsch-0,Kin-0,Hn-0,Tha-1,Got-7,Abd-0,Se-0,Zdr-1,Or-0,Bu-0,Jm-0,Seattle-0,Wl-0,Kro-0,DraII-1	Col-0,Ove-0,PHW-2,PHW-34,Per-1,Old-1,Pi-0,Pt-0,Pu2-23,Pla-0,Pog-0,Pu2-7,Pu2-8,Pro-0,Rak-2,Ra-0,Ragl-1,Qar-8a,Rennes-1,Ren-1,Rld-1,RMX-A02,Ren-11,Rd-0,Rou-0,RMX-A180,RRS-7,Sap-0,Rome-1,Ob-0,Rhen-1,RRS-10,Nw-0,Neo-6,NC-6,NFA-8,NFA-10,Na-1,Ms-0,Mnz-0,Mir-0,Mz-0,Lp2-6,Lp2-2,Lm-2,Nc-1,Mc-0,Sei-0,Mv-0,Litva,Sorbo,Sp-0,Sq-1,Sq-8,Stw-0,Su-0,Sus-1,Ta-0,Tamm-2,Bla-1,Sf-1,Si-0,Tamm-27,Ting-1,Tol-0,Ts-1,Ts-5…	young
chr1	14267046	14268443	-	AT1TE46810	Hod,LL-0,Zdr-1,Bd-0,Kent,Krot-0,Bch-1,Amel-1,Je-0,Ga-0,Gie-0,Mh-0,Rhen-1,Sus-1,Sg-1,Koln,Mc-0,Kin-0,Hn-0,Tha-1,Got-7,Np-0,Or-0,Bu-0,NC-6,Jm-0,Wl-0,Kro-0,Es-0	Col-0,Ove-0,PHW-2,PHW-34,Per-1,Old-1,Pi-0,Pt-0,Pu2-23,Pla-0,Pog-0,Pu2-7,Pu2-8,Pro-0,Rak-2,Ra-0,Ragl-1,Qar-8a,Rennes-1,Ren-1,Rld-1,RMX-A02,Ren-11,Rd-0,Rou-0,RMX-A180,RRS-7,Sap-0,Rome-1,Seattle-0,Ob-0,Se-0,RRS-10,Nw-0,Neo-6,NFA-8,NFA-10,Nok-3,Na-1,Ms-0,Mnz-0,Mir-0,Mz-0,Lp2-6,Lp2-2,Lm-2,Nc-1,Sei-0,Mv-0,Litva,Sorbo,Sp-0,Sq-1,Sq-8,Stw-0,Su-0,Ta-0,Tamm-2,Bla-1,Sf-1,Si-0,Tamm-27,Ting-1,Tol-0,Ts-1,Ts-5,T…	young
chr1	14268444	14268476	-	AT1TE46815	Anholt-1,Hod,Ms-0,LL-0,Zdr-1,Bd-0,Kent,Krot-0,Bch-1,Amel-1,Je-0,In-0,Ga-0,Seattle-0,Gie-0,Mh-0,Kar-1,Dja-1,Kz-9,Ak-1,Rhen-1,Sus-1,Kas-1,Lip-0,Sg-1,Kro-0,Mc-0,Kin-0,Hn-0,Tha-1,Got-7,Np-0,Zal-1,Hey-1,Or-0,Bu-0,Altai-5,Kas-2,NC-6,Jm-0,Neo-6,Wl-0,Koln,Sei-0,Sorbo,Per-1,Es-0	Col-0,Ove-0,PHW-2,PHW-34,Old-1,Pi-0,Pt-0,Pu2-23,Pla-0,Pog-0,Pu2-7,Pu2-8,Pro-0,Rak-2,Ra-0,Ragl-1,Qar-8a,Rennes-1,Ren-1,Rld-1,RMX-A02,Ren-11,Rd-0,Rou-0,RMX-A180,RRS-7,Sap-0,Rome-1,Ob-0,Se-0,RRS-10,Nw-0,NFA-8,NFA-10,Nok-3,Na-1,Mnz-0,Mir-0,Mz-0,Lp2-6,Lp2-2,Lm-2,Nc-1,Mv-0,Litva,Sp-0,Sq-1,Sq-8,Stw-0,Su-0,Ta-0,Tamm-2,Bla-1,Sf-1,Si-0,Tamm-27,Ting-1,Tol-0,Ts-1,Ts-5,Tscha-1,Tu-0,Tul-0,Ty-0,Uk-1,Uod-1,Uod-7…	young
chr1	14273956	14277544	+	AT1TE46825	Ang-0,Pu2-7	Col-0,Ove-0,PHW-2,PHW-34,Per-1,Or-0,Old-1,Pi-0,Pt-0,Pu2-23,Pla-0,Pog-0,Pu2-8,Pro-0,Rak-2,Ra-0,Ragl-1,Qar-8a,Rennes-1,Ren-1,Rld-1,RMX-A02,Ren-11,Rd-0,Rou-0,RMX-A180,RRS-7,Sap-0,Rome-1,Seattle-0,Ob-0,Rhen-1,Se-0,RRS-10,Np-0,Nw-0,Neo-6,NC-6,NFA-8,NFA-10,Nok-3,Na-1,Ms-0,Mnz-0,Mir-0,Mh-0,Mz-0,Lp2-6,Lp2-2,Lm-2,Nc-1,Mc-0,LL-0,Sei-0,Mv-0,Sg-1,Litva,Sorbo,Sp-0,Sq-1,Sq-8,Stw-0,Su-0,Sus-1,Ta-0,Tamm-2,Bla-1,…	NA
chr1	14280175	14281809	-	AT1TE46835	Pu2-7,Ang-0,Old-1	Col-0,Ove-0,PHW-2,PHW-34,Per-1,Or-0,Pi-0,Pt-0,Pu2-23,Pla-0,Pog-0,Pu2-8,Pro-0,Rak-2,Ra-0,Ragl-1,Qar-8a,Rennes-1,Ren-1,Rld-1,RMX-A02,Ren-11,Rd-0,Rou-0,RMX-A180,RRS-7,Sap-0,Rome-1,Seattle-0,Ob-0,Rhen-1,Se-0,RRS-10,Np-0,Nw-0,Neo-6,NC-6,NFA-8,NFA-10,Nok-3,Na-1,Ms-0,Mnz-0,Mir-0,Mh-0,Mz-0,Lp2-6,Lp2-2,Lm-2,Nc-1,Mc-0,LL-0,Sei-0,Mv-0,Sg-1,Litva,Sorbo,Sp-0,Sq-1,Sq-8,Stw-0,Su-0,Sus-1,Ta-0,Tamm-2,Bla-1,Sf-1,S…	NA
chr1	14282300	14282371	-	AT1TE46840	Old-1	Col-0,Ove-0,PHW-2,PHW-34,Per-1,Or-0,Pi-0,Pt-0,Pu2-23,Pla-0,Pog-0,Pu2-7,Pu2-8,Pro-0,Rak-2,Ra-0,Ragl-1,Qar-8a,Rennes-1,Ren-1,Rld-1,RMX-A02,Ren-11,Rd-0,Rou-0,RMX-A180,RRS-7,Sap-0,Rome-1,Seattle-0,Ob-0,Rhen-1,Se-0,RRS-10,Np-0,Nw-0,Neo-6,NC-6,NFA-8,NFA-10,Nok-3,Na-1,Ms-0,Mnz-0,Mir-0,Mh-0,Mz-0,Lp2-6,Lp2-2,Lm-2,Nc-1,Mc-0,LL-0,Sei-0,Mv-0,Sg-1,Litva,Sorbo,Sp-0,Sq-1,Sq-8,Stw-0,Su-0,Sus-1,Ta-0,Tamm-2,Bla-1,…	NA
chr1	14296519	14296549	-	AT1TE46920	In-0,Tamm-27,Is-0,Tamm-2,Ob-0,Ag-0,Do-0,Bsch-0	Col-0,Ove-0,PHW-2,PHW-34,Per-1,Or-0,Old-1,Pi-0,Pt-0,Pu2-23,Pla-0,Pog-0,Pu2-7,Pu2-8,Pro-0,Rak-2,Ra-0,Ragl-1,Qar-8a,Rennes-1,Ren-1,Rld-1,RMX-A02,Ren-11,Rd-0,Rou-0,RMX-A180,RRS-7,Sap-0,Rome-1,Seattle-0,Rhen-1,Se-0,RRS-10,Np-0,Nw-0,Neo-6,NC-6,NFA-8,NFA-10,Nok-3,Na-1,Ms-0,Mnz-0,Mir-0,Mh-0,Mz-0,Lp2-6,Lp2-2,Lm-2,Nc-1,Mc-0,LL-0,Sei-0,Mv-0,Sg-1,Litva,Sorbo,Sp-0,Sq-1,Sq-8,Stw-0,Su-0,Sus-1,Ta-0,Bla-1,Sf-1,S…	young
chr1	14296550	14297935	-	AT1TE46925	In-0,Tamm-27,Is-0,Ob-0,Tamm-2,Bsch-0	Col-0,Ove-0,PHW-2,PHW-34,Per-1,Or-0,Old-1,Pi-0,Pt-0,Pu2-23,Pla-0,Pog-0,Pu2-7,Pu2-8,Pro-0,Rak-2,Ragl-1,Qar-8a,Rennes-1,Ren-1,Rld-1,RMX-A02,Ren-11,Rd-0,Rou-0,RMX-A180,RRS-7,Sap-0,Rome-1,Seattle-0,Rhen-1,RRS-10,Np-0,Nw-0,Neo-6,NC-6,NFA-8,NFA-10,Nok-3,Na-1,Ms-0,Mnz-0,Mir-0,Mh-0,Mz-0,Lp2-6,Lp2-2,Lm-2,Nc-1,Mc-0,LL-0,Sei-0,Mv-0,Sg-1,Litva,Sorbo,Sp-0,Sq-1,Sq-8,Stw-0,Su-0,Sus-1,Ta-0,Bla-1,Sf-1,Si-0,Tha-1,…	NA
chr1	14297936	14297991	-	AT1TE46930	In-0,Tamm-27,Is-0,Ob-0,Tamm-2,Bsch-0	Col-0,Ove-0,PHW-2,PHW-34,Per-1,Or-0,Old-1,Pi-0,Pt-0,Pu2-23,Pla-0,Pog-0,Pu2-7,Pu2-8,Pro-0,Rak-2,Ra-0,Ragl-1,Qar-8a,Rennes-1,Ren-1,Rld-1,RMX-A02,Ren-11,Rd-0,Rou-0,RMX-A180,RRS-7,Sap-0,Rome-1,Seattle-0,Rhen-1,Se-0,RRS-10,Np-0,Nw-0,Neo-6,NC-6,NFA-8,NFA-10,Nok-3,Na-1,Ms-0,Mnz-0,Mir-0,Mh-0,Mz-0,Lp2-6,Lp2-2,Lm-2,Nc-1,Mc-0,LL-0,Sei-0,Mv-0,Sg-1,Litva,Sorbo,Sp-0,Sq-1,Sq-8,Stw-0,Su-0,Sus-1,Ta-0,Bla-1,Sf-1,S…	NA
chr1	14297992	14298031	-	AT1TE46935	In-0,Tamm-27,Is-0,Ob-0,Tamm-2,Bsch-0	Col-0,Ove-0,PHW-2,PHW-34,Per-1,Or-0,Old-1,Pi-0,Pt-0,Pu2-23,Pla-0,Pog-0,Pu2-7,Pu2-8,Pro-0,Rak-2,Ra-0,Ragl-1,Qar-8a,Rennes-1,Ren-1,Rld-1,RMX-A02,Ren-11,Rd-0,Rou-0,RMX-A180,RRS-7,Sap-0,Rome-1,Seattle-0,Rhen-1,Se-0,RRS-10,Np-0,Nw-0,Neo-6,NC-6,NFA-8,NFA-10,Nok-3,Na-1,Ms-0,Mnz-0,Mir-0,Mh-0,Mz-0,Lp2-6,Lp2-2,Lm-2,Nc-1,Mc-0,LL-0,Sei-0,Mv-0,Sg-1,Litva,Sorbo,Sp-0,Sq-1,Sq-8,Stw-0,Su-0,Sus-1,Ta-0,Bla-1,Sf-1,S…	NA
chr1	14298032	14298666	+	AT1TE46940	In-0,Is-0,Ob-0,Bsch-0	Col-0,Ove-0,PHW-2,PHW-34,Per-1,Or-0,Old-1,Pi-0,Pt-0,Pu2-23,Pla-0,Pog-0,Pu2-7,Pu2-8,Pro-0,Rak-2,Ra-0,Ragl-1,Qar-8a,Rennes-1,Ren-1,Rld-1,RMX-A02,Ren-11,Rd-0,Rou-0,RMX-A180,RRS-7,Sap-0,Rome-1,Seattle-0,Rhen-1,Se-0,RRS-10,Np-0,Nw-0,Neo-6,NC-6,NFA-8,NFA-10,Nok-3,Na-1,Ms-0,Mnz-0,Mir-0,Mh-0,Mz-0,Lp2-6,Lp2-2,Lm-2,Nc-1,Mc-0,LL-0,Sei-0,Mv-0,Sg-1,Litva,Sorbo,Sp-0,Sq-1,Sq-8,Stw-0,Su-0,Sus-1,Ta-0,Tamm-2,Bla-1…	NA
chr1	14298667	14298785	-	AT1TE46945	In-0,Is-0,Ob-0,Bsch-0	Col-0,Ove-0,PHW-2,PHW-34,Per-1,Or-0,Old-1,Pi-0,Pt-0,Pu2-23,Pla-0,Pog-0,Pu2-7,Pu2-8,Pro-0,Rak-2,Ra-0,Ragl-1,Qar-8a,Rennes-1,Ren-1,Rld-1,RMX-A02,Ren-11,Rd-0,Rou-0,RMX-A180,RRS-7,Sap-0,Rome-1,Seattle-0,Rhen-1,Se-0,RRS-10,Np-0,Nw-0,Neo-6,NC-6,NFA-8,NFA-10,Nok-3,Na-1,Ms-0,Mnz-0,Mir-0,Mh-0,Mz-0,Lp2-6,Lp2-2,Lm-2,Nc-1,Mc-0,LL-0,Sei-0,Mv-0,Sg-1,Litva,Sorbo,Sp-0,Sq-1,Sq-8,Stw-0,Su-0,Sus-1,Ta-0,Tamm-2,Bla-1…	NA
chr1	14309742	14310150	-	AT1TE47015	Bu-0,Koln,Bch-1,Kro-0,Mh-0	Col-0,Ove-0,PHW-2,PHW-34,Per-1,Or-0,Old-1,Pi-0,Pt-0,Pu2-23,Pla-0,Pog-0,Pu2-7,Pu2-8,Pro-0,Rak-2,Ra-0,Ragl-1,Qar-8a,Rennes-1,Ren-1,Rld-1,RMX-A02,Ren-11,Rd-0,Rou-0,RMX-A180,RRS-7,Sap-0,Rome-1,Seattle-0,Ob-0,Rhen-1,RRS-10,Np-0,Nw-0,Neo-6,NC-6,NFA-8,NFA-10,Nok-3,Na-1,Ms-0,Mnz-0,Mir-0,Mz-0,Lp2-6,Lp2-2,Lm-2,Nc-1,Mc-0,LL-0,Sei-0,Mv-0,Sg-1,Litva,Sorbo,Sp-0,Sq-1,Sq-8,Stw-0,Su-0,Sus-1,Ta-0,Tamm-2,Bla-1,Sf-1…	NA
chr1	14310437	14311679	+	AT1TE47020	Bu-0,An-1,Kro-0,Mh-0,Koln,Bch-1	Col-0,Ove-0,PHW-2,PHW-34,Per-1,Or-0,Old-1,Pi-0,Pt-0,Pu2-23,Pla-0,Pog-0,Pu2-7,Pu2-8,Pro-0,Rak-2,Ra-0,Ragl-1,Qar-8a,Rennes-1,Ren-1,Rld-1,RMX-A02,Ren-11,Rd-0,Rou-0,RMX-A180,RRS-7,Sap-0,Seattle-0,Ob-0,Rhen-1,RRS-10,Np-0,Nw-0,Neo-6,NC-6,NFA-8,NFA-10,Nok-3,Na-1,Ms-0,Mnz-0,Mir-0,Mz-0,Lp2-6,Lp2-2,Lm-2,Nc-1,Mc-0,LL-0,Sei-0,Mv-0,Sg-1,Litva,Sorbo,Sp-0,Sq-1,Sq-8,Stw-0,Su-0,Sus-1,Ta-0,Tamm-2,Bla-1,Sf-1,Si-0,T…	young
chr1	14311680	14311722	+	AT1TE47025	An-1	Col-0,Ove-0,PHW-2,PHW-34,Per-1,Or-0,Old-1,Pi-0,Pt-0,Pu2-23,Pla-0,Pog-0,Pu2-7,Pu2-8,Pro-0,Rak-2,Ra-0,Ragl-1,Qar-8a,Rennes-1,Ren-1,Rld-1,RMX-A02,Ren-11,Rd-0,Rou-0,RMX-A180,RRS-7,Sap-0,Rome-1,Seattle-0,Ob-0,Rhen-1,Se-0,RRS-10,Np-0,Nw-0,Neo-6,NC-6,NFA-8,NFA-10,Nok-3,Na-1,Ms-0,Mnz-0,Mir-0,Mh-0,Mz-0,Lp2-6,Lp2-2,Lm-2,Nc-1,Mc-0,LL-0,Sei-0,Mv-0,Sg-1,Litva,Sorbo,Sp-0,Sq-1,Sq-8,Stw-0,Su-0,Sus-1,Ta-0,Tamm-2,…	NA
chr1	14311723	14311841	+	AT1TE47030	An-1	Col-0,Ove-0,PHW-2,PHW-34,Per-1,Or-0,Old-1,Pi-0,Pt-0,Pu2-23,Pla-0,Pog-0,Pu2-7,Pu2-8,Pro-0,Rak-2,Ra-0,Ragl-1,Qar-8a,Rennes-1,Ren-1,Rld-1,RMX-A02,Ren-11,Rd-0,Rou-0,RMX-A180,RRS-7,Sap-0,Rome-1,Seattle-0,Ob-0,Rhen-1,Se-0,RRS-10,Np-0,Nw-0,Neo-6,NC-6,NFA-8,NFA-10,Nok-3,Na-1,Ms-0,Mnz-0,Mir-0,Mh-0,Mz-0,Lp2-6,Lp2-2,Lm-2,Nc-1,Mc-0,LL-0,Sei-0,Mv-0,Sg-1,Litva,Sorbo,Sp-0,Sq-1,Sq-8,Stw-0,Su-0,Sus-1,Ta-0,Tamm-2,…	NA
chr1	14312044	14312448	+	AT1TE47040	An-1	Col-0,Ove-0,PHW-2,PHW-34,Per-1,Or-0,Old-1,Pi-0,Pt-0,Pu2-23,Pla-0,Pog-0,Pu2-7,Pu2-8,Pro-0,Rak-2,Ra-0,Ragl-1,Qar-8a,Rennes-1,Ren-1,Rld-1,RMX-A02,Ren-11,Rd-0,Rou-0,RMX-A180,RRS-7,Sap-0,Rome-1,Seattle-0,Ob-0,Rhen-1,Se-0,RRS-10,Np-0,Nw-0,Neo-6,NC-6,NFA-8,NFA-10,Nok-3,Na-1,Ms-0,Mnz-0,Mir-0,Mh-0,Mz-0,Lp2-6,Lp2-2,Lm-2,Nc-1,Mc-0,LL-0,Sei-0,Mv-0,Sg-1,Litva,Sorbo,Sp-0,Sq-1,Sq-8,Stw-0,Su-0,Sus-1,Ta-0,Tamm-2,…	NA
chr1	14315153	14315189	+	AT1TE47045	Hey-1,An-1,Kar-1,Ms-0,Dja-1,Kz-9,Per-1,Kas-2,Kas-1,Sorbo	Col-0,Ove-0,PHW-2,PHW-34,Or-0,Old-1,Pi-0,Pt-0,Pu2-23,Pla-0,Pog-0,Pu2-7,Pu2-8,Pro-0,Rak-2,Ra-0,Ragl-1,Qar-8a,Rennes-1,Ren-1,Rld-1,RMX-A02,Ren-11,Rd-0,Rou-0,RMX-A180,RRS-7,Sap-0,Rome-1,Seattle-0,Ob-0,Rhen-1,Se-0,RRS-10,Np-0,Nw-0,Neo-6,NC-6,NFA-8,NFA-10,Nok-3,Na-1,Mnz-0,Mir-0,Mh-0,Mz-0,Lp2-6,Lp2-2,Lm-2,Nc-1,Mc-0,LL-0,Sei-0,Mv-0,Sg-1,Litva,Sp-0,Sq-1,Sq-8,Stw-0,Su-0,Sus-1,Ta-0,Tamm-2,Bla-1,Sf-1,Si-0,T…	young
chr1	14315190	14320850	+	AT1TE47050	Sq-8,An-1	Col-0,Ove-0,PHW-2,PHW-34,Per-1,Or-0,Old-1,Pi-0,Pt-0,Pu2-23,Pla-0,Pog-0,Pu2-7,Pu2-8,Pro-0,Rak-2,Ra-0,Ragl-1,Qar-8a,Rennes-1,Ren-1,Rld-1,RMX-A02,Ren-11,Rd-0,Rou-0,RMX-A180,RRS-7,Sap-0,Rome-1,Seattle-0,Ob-0,Rhen-1,Se-0,RRS-10,Np-0,Nw-0,Neo-6,NC-6,NFA-8,NFA-10,Nok-3,Na-1,Ms-0,Mnz-0,Mir-0,Mh-0,Mz-0,Lp2-6,Lp2-2,Lm-2,Nc-1,Mc-0,LL-0,Sei-0,Mv-0,Sg-1,Litva,Sorbo,Sp-0,Sq-1,Stw-0,Su-0,Sus-1,Ta-0,Tamm-2,Bla-1…	NA
chr1	14327653	14327704	+	AT1TE47070	Db-1,Ven-1,Baa-1,LL-0,Kondara,HSm,Bg-2,Tha-1,Is-0,Fi-0,Bu-0,Knox-18,Nc-1,Ga-0,Bch-1,Sq-1,Ren-11,Abd-0,Ob-0,RMX-A02,Ann-1,Pro-0,Old-1,Vind-1,Rak-2,Hh-0,Jl-3,An-1,Ren-1,Li-2:1,Jm-0,Sq-8,Lm-2,Aa-0,Mc-0,CIBC-5,Rome-1,Bsch-0,Se-0,Et-0,Lp2-2,PHW-34,Got-22,Ove-0,HR-5,Rennes-1,Van-0,Boot-1,Pu2-8,Rubezhnoe-1,Qar-8a,Ag-0,Kro-0,Anz-0,Es-0	Col-0,PHW-2,Per-1,Or-0,Pi-0,Pt-0,Pu2-23,Pla-0,Pog-0,Pu2-7,Ra-0,Ragl-1,Rld-1,Rd-0,Rou-0,RMX-A180,RRS-7,Sap-0,Seattle-0,Rhen-1,RRS-10,Np-0,Nw-0,Neo-6,NC-6,NFA-8,NFA-10,Nok-3,Na-1,Ms-0,Mnz-0,Mir-0,Mh-0,Mz-0,Lp2-6,Sei-0,Mv-0,Sg-1,Litva,Sorbo,Sp-0,Stw-0,Su-0,Sus-1,Ta-0,Tamm-2,Bla-1,Sf-1,Si-0,Tamm-27,Ting-1,Tol-0,Ts-1,Ts-5,Tscha-1,Tu-0,Tul-0,Ty-0,Uk-1,Uod-1,Uod-7,Utrecht,Wa-1,Wc-1,Wei-0,Westkar-4,Wil-1…	young
chr1	14327708	14328119	+	AT1TE47075	Db-1,Ven-1,Baa-1,Nc-1,HSm,Kent,Bch-1,Is-0,Fi-0,Bu-0,In-0,Knox-18,Ga-0,Abd-0,Ob-0,RMX-A02,Ann-1,Pro-0,Se-0,Old-1,Vind-1,Rak-2,Hh-0,Jl-3,An-1,Ren-1,Li-2:1,Sq-8,Lm-2,Aa-0,Mc-0,Tha-1,Bsch-0,Sf-1,Lp2-2,Got-22,Ove-0,HR-5,Rennes-1,Van-0,Boot-1,Pu2-8,Kro-0,PHW-34,Es-0	Col-0,PHW-2,Per-1,Or-0,Pi-0,Pt-0,Pu2-23,Pla-0,Pog-0,Pu2-7,Ra-0,Ragl-1,Qar-8a,Rld-1,Ren-11,Rd-0,Rou-0,RMX-A180,RRS-7,Sap-0,Rome-1,Seattle-0,Rhen-1,RRS-10,Np-0,Nw-0,Neo-6,NC-6,NFA-8,NFA-10,Nok-3,Na-1,Ms-0,Mnz-0,Mir-0,Mz-0,Lp2-6,LL-0,Sei-0,Mv-0,Sg-1,Litva,Sorbo,Sp-0,Sq-1,Stw-0,Su-0,Sus-1,Ta-0,Tamm-2,Bla-1,Si-0,Tamm-27,Ting-1,Tol-0,Ts-1,Ts-5,Tscha-1,Tu-0,Tul-0,Ty-0,Uk-1,Uod-1,Uod-7,Utrecht,Wa-1,Wc-1,…	young
chr1	14328156	14329803	+	AT1TE47080	Ge-0,Bl-1,Kent,Ema-1,Gre-0,Ob-0,RRS-10,Pro-0,Old-1,Vind-1,Etna-2,Hh-0,Pi-0,An-1,In-0,Nc-1,Ber,Tha-1,NFA-8,Bsch-0,Se-0,Alst-1,Sf-1,Kil-0,Br-0,Boot-1,Wc-1,Er-0,Dem-4,Cnt-1,Es-0	Col-0,Ove-0,PHW-2,PHW-34,Per-1,Or-0,Pt-0,Pu2-23,Pla-0,Pog-0,Pu2-7,Pu2-8,Rak-2,Ra-0,Ragl-1,Qar-8a,Rennes-1,Ren-1,Rld-1,RMX-A02,Ren-11,Rd-0,Rou-0,RMX-A180,RRS-7,Sap-0,Rome-1,Seattle-0,Rhen-1,Np-0,Nw-0,Neo-6,NC-6,NFA-10,Nok-3,Na-1,Ms-0,Mnz-0,Mir-0,Mh-0,Mz-0,Lp2-6,Lp2-2,Lm-2,Mc-0,LL-0,Sei-0,Mv-0,Sg-1,Litva,Sorbo,Sp-0,Sq-1,Sq-8,Stw-0,Su-0,Sus-1,Ta-0,Tamm-2,Bla-1,Si-0,Tamm-27,Ting-1,Tol-0,Ts-1,Ts-5,Tsc…	young
chr1	14330005	14330413	+	AT1TE47085	Ge-0,Bl-1,Kent,Ema-1,Gre-0,Ob-0,RRS-10,Pro-0,Old-1,Vind-1,Etna-2,Hh-0,Pi-0,An-1,In-0,Nc-1,Ber,Tha-1,NFA-8,Bsch-0,Se-0,Alst-1,Sf-1,Kil-0,Br-0,Boot-1,Wc-1,Seattle-0,Er-0,Dem-4,Cnt-1,Es-0	Col-0,Ove-0,PHW-2,PHW-34,Per-1,Or-0,Pt-0,Pu2-23,Pla-0,Pog-0,Pu2-7,Pu2-8,Rak-2,Ra-0,Ragl-1,Qar-8a,Rennes-1,Ren-1,Rld-1,RMX-A02,Ren-11,Rd-0,Rou-0,RMX-A180,RRS-7,Sap-0,Rome-1,Rhen-1,Np-0,Nw-0,Neo-6,NC-6,NFA-10,Nok-3,Na-1,Ms-0,Mnz-0,Mir-0,Mh-0,Mz-0,Lp2-6,Lp2-2,Lm-2,Mc-0,LL-0,Sei-0,Mv-0,Sg-1,Litva,Sorbo,Sp-0,Sq-1,Sq-8,Stw-0,Su-0,Sus-1,Ta-0,Tamm-2,Bla-1,Si-0,Tamm-27,Ting-1,Tol-0,Ts-1,Ts-5,Tscha-1,Tu-0,…	young
chr1	14330894	14330990	-	AT1TE47090	Ge-0,Bl-1,Kent,Ema-1,Gre-0,Ob-0,RRS-10,Pro-0,Old-1,Vind-1,Etna-2,Hh-0,Pi-0,In-0,Nc-1,Ber,Tha-1,NFA-8,Bsch-0,Se-0,Alst-1,Sf-1,Kil-0,Br-0,Boot-1,Wc-1,Seattle-0,Er-0,Dem-4,Cnt-1,Es-0	Col-0,Ove-0,PHW-2,PHW-34,Per-1,Or-0,Pt-0,Pu2-23,Pla-0,Pog-0,Pu2-7,Pu2-8,Rak-2,Ra-0,Ragl-1,Qar-8a,Rennes-1,Ren-1,Rld-1,RMX-A02,Ren-11,Rd-0,Rou-0,RMX-A180,RRS-7,Sap-0,Rome-1,Rhen-1,Np-0,Nw-0,Neo-6,NC-6,NFA-10,Nok-3,Na-1,Ms-0,Mnz-0,Mir-0,Mh-0,Mz-0,Lp2-6,Lp2-2,Lm-2,Mc-0,LL-0,Sei-0,Mv-0,Sg-1,Litva,Sorbo,Sp-0,Sq-1,Sq-8,Stw-0,Su-0,Sus-1,Ta-0,Tamm-2,Bla-1,Si-0,Tamm-27,Ting-1,Tol-0,Ts-1,Ts-5,Tscha-1,Tu-0,…	young
chr1	14331005	14332548	-	AT1TE47095	Ge-0,Bl-1,Kent,Ema-1,Gre-0,Ob-0,RRS-10,Pro-0,Old-1,Vind-1,Etna-2,Hh-0,Pi-0,In-0,Nc-1,Ber,Tha-1,NFA-8,Bsch-0,Se-0,Alst-1,Sf-1,Kil-0,Br-0,Boot-1,Wc-1,Seattle-0,Er-0,Dem-4,Cnt-1,Es-0	Col-0,Ove-0,PHW-2,PHW-34,Per-1,Or-0,Pt-0,Pu2-23,Pla-0,Pog-0,Pu2-7,Pu2-8,Rak-2,Ra-0,Ragl-1,Qar-8a,Rennes-1,Ren-1,Rld-1,RMX-A02,Ren-11,Rd-0,Rou-0,RMX-A180,RRS-7,Sap-0,Rome-1,Rhen-1,Np-0,Nw-0,Neo-6,NC-6,NFA-10,Nok-3,Na-1,Ms-0,Mnz-0,Mir-0,Mz-0,Lp2-6,Lp2-2,Lm-2,Mc-0,LL-0,Sei-0,Mv-0,Sg-1,Litva,Sorbo,Sp-0,Sq-1,Sq-8,Stw-0,Su-0,Sus-1,Ta-0,Tamm-2,Si-0,Tamm-27,Ting-1,Tol-0,Ts-1,Ts-5,Tscha-1,Tu-0,Tul-0,Ty-0,…	young
chr1	14334055	14334330	-	AT1TE47100	Ge-0,Bl-1,Kent,Gre-0,Ob-0,RRS-10,Pro-0,Old-1,Vind-1,Etna-2,Hh-0,Pi-0,In-0,Nc-1,Ber,Tha-1,NFA-8,Bsch-0,Se-0,Alst-1,Sf-1,Kil-0,Br-0,Boot-1,Wc-1,Seattle-0,Er-0,Dem-4,Cnt-1,Es-0	Col-0,Ove-0,PHW-2,PHW-34,Per-1,Or-0,Pt-0,Pu2-23,Pla-0,Pog-0,Pu2-7,Pu2-8,Rak-2,Ra-0,Ragl-1,Qar-8a,Rennes-1,Ren-1,Rld-1,RMX-A02,Ren-11,Rd-0,Rou-0,RMX-A180,RRS-7,Sap-0,Rome-1,Rhen-1,Np-0,Nw-0,Neo-6,NC-6,NFA-10,Nok-3,Na-1,Ms-0,Mnz-0,Mir-0,Mh-0,Mz-0,Lp2-6,Lp2-2,Lm-2,Mc-0,LL-0,Sei-0,Mv-0,Sg-1,Litva,Sorbo,Sp-0,Sq-1,Sq-8,Stw-0,Su-0,Sus-1,Ta-0,Tamm-2,Bla-1,Si-0,Tamm-27,Ting-1,Tol-0,Ts-1,Ts-5,Tscha-1,Tu-0,…	young
chr1	14334336	14340693	+	AT1TE47105	Ge-0,Bl-1,Gre-0,Ob-0,RRS-10,Old-1,Vind-1,Etna-2,Hh-0,Pi-0,In-0,Nc-1,Ber,Tha-1,NFA-8,Bsch-0,Se-0,Alst-1,Kil-0,Br-0,Boot-1,Wc-1,Seattle-0,Er-0,Dem-4,Cnt-1	Col-0,Ove-0,PHW-2,PHW-34,Per-1,Or-0,Pt-0,Pu2-23,Pla-0,Pog-0,Pu2-7,Pu2-8,Pro-0,Rak-2,Ra-0,Ragl-1,Qar-8a,Rennes-1,Ren-1,Rld-1,RMX-A02,Ren-11,Rd-0,Rou-0,RMX-A180,RRS-7,Sap-0,Rome-1,Rhen-1,Np-0,Nw-0,Neo-6,NC-6,NFA-10,Nok-3,Na-1,Ms-0,Mnz-0,Mir-0,Mh-0,Mz-0,Lp2-6,Lp2-2,Lm-2,Mc-0,LL-0,Sei-0,Mv-0,Sg-1,Litva,Sorbo,Sp-0,Sq-1,Sq-8,Stw-0,Su-0,Sus-1,Ta-0,Tamm-2,Bla-1,Sf-1,Si-0,Tamm-27,Ting-1,Tol-0,Ts-1,Ts-5,Ts…	young
chr1	14340694	14341290	+	AT1TE47110	Hod,Ge-0,Cvi-0,LL-0,Kondara,Rome-1,Ove-0,Sp-0,Nw-0,Bg-2,Amel-1,RMX-A02,Gre-0,Bla-1,Chat-1,Co-1,Bch-1,Sq-1,Ei-2,Ren-11,Zdr-1,Wc-1,Mh-0,Nok-3,Ann-1,Pro-0,Ob-0,Se-0,Old-1,Vind-1,Etna-2,Et-0,Hh-0,Wa-1,Pi-0,Ak-1,Ca-0,Ren-1,In-0,Rld-1,Jm-0,Lm-2,CIBC-5,RRS-10,Nc-1,Kin-0,HR-5,Mir-0,NFA-8,Tha-1,Bsch-0,Sf-1,DraIII-1,Alst-1,Durh-1,Kil-0,Ema-1,Br-0,Boot-1,Rennes-1,Chi-0,Van-0,Bu-0,Seattle-0,Rubezhnoe-1,Qar-8…	Col-0,PHW-2,PHW-34,Per-1,Or-0,Pt-0,Pu2-23,Pla-0,Pog-0,Pu2-7,Pu2-8,Rak-2,Ragl-1,Rd-0,Rou-0,RMX-A180,RRS-7,Sap-0,Rhen-1,Np-0,Neo-6,NC-6,NFA-10,Na-1,Ms-0,Mnz-0,Mz-0,Lp2-6,Lp2-2,Mc-0,Sei-0,Mv-0,Sg-1,Litva,Sorbo,Sq-8,Stw-0,Su-0,Sus-1,Ta-0,Si-0,Tamm-27,Ting-1,Tol-0,Ts-1,Ts-5,Tscha-1,Tu-0,Tul-0,Ty-0,Uk-1,Uod-1,Uod-7,Utrecht,Ven-1,Westkar-4,Wil-1,Wl-0,Ws-2,Wt-5,Yo-0,Zal-1,Pna-17,Bik-1,Bl-1,Benk-1,Bor-4,B…	mid
chr1	14341291	14341670	-	AT1TE47115	Uk-1,Ms-0,HR-10,Ber,La-0,Kent,Pt-0,Krot-0,Amel-1,Gre-0,Knox-18,Ei-2,Mh-0,Nok-3,Wa-1,Gel-1,Rak-2,Jl-3,RMX-A180,Wt-5,Na-1,Lm-2,Tu-0,Hn-0,Mz-0,Np-0,Com-1,Pog-0,Ty-0,Jm-0,Qar-8a,Rennes-1,Kro-0,Kelsterbach-4,Ba-1,Cnt-1,Cerv-1,Sp-0,Litva,Kondara,Rome-1,Nw-0,Bu-0,Co-1,Ema-1,Ren-11,Seattle-0,Ragl-1,Gie-0,Ann-1,Gr-1,Rhen-1,Di-G,Sus-1,Ren-1,In-0,Sg-1,Utrecht,Kb-0,Got-7,Bsch-0,Stw-0,Anz-0,Or-0,Kil-0,Si-0,Bo…	Col-0,Per-1,Pu2-7,Pu2-8,Ra-0,Rd-0,NC-6,Lp2-6,Mc-0,Ta-0,Tamm-27,Tol-0,Tul-0,Wei-0,Westkar-4,Wl-0,Yo-0,Pna-17,Bor-4,Bs-1,Buckhorn-Pass,Db-1,DraIII-1,Dra-0,En-2,En-D,Fi-0,Gifu-2,Gu-0,Ha-0,Hey-1,HSm,Kas-1,Ko-2,Kyoto,Lan-0,Le-0,Li-2:1,Aa-0,An-1,Anholt-1	young
chr1	14341671	14341711	+	AT1TE47120	Uk-1,Ms-0,HR-10,Ber,La-0,Kent,Pt-0,Krot-0,Amel-1,Gre-0,Knox-18,Ei-2,Mh-0,Nok-3,Wa-1,Gel-1,Rak-2,Jl-3,RMX-A180,Wt-5,Na-1,Lm-2,Tu-0,Hn-0,Mz-0,Np-0,Com-1,Pog-0,Ty-0,Jm-0,Qar-8a,Rennes-1,Kro-0,Kelsterbach-4,Ba-1,Cnt-1,Cerv-1,Sp-0,Litva,Kondara,Rome-1,Nw-0,Bu-0,Co-1,Ema-1,Ren-11,Seattle-0,Ragl-1,Gie-0,Ann-1,Gr-1,Rhen-1,Di-G,Sus-1,Ren-1,In-0,Sg-1,Utrecht,Kb-0,Got-7,Bsch-0,Stw-0,Anz-0,Or-0,Kil-0,Si-0,Bo…	Col-0,Per-1,Pu2-7,Pu2-8,Ra-0,Rd-0,NC-6,Lp2-6,Mc-0,Mv-0,Ta-0,Tamm-27,Tol-0,Tul-0,Wei-0,Westkar-4,Wl-0,Yo-0,Pna-17,Bor-4,Bs-1,Buckhorn-Pass,Db-1,DraIII-1,Dra-0,En-2,En-D,Fi-0,En-1,Gifu-2,Got-22,Gu-0,Ha-0,Hey-1,Ga-0,HSm,Kas-1,Knox-10,Ko-2,Kyoto,Lan-0,Le-0,Li-2:1,Aa-0,An-1,Anholt-1,Appt-1	young
chr1	14341712	14344568	+	AT1TE47125	Uk-1,HR-10,Ty-0,Sp-0,Amel-1,In-0,Knox-18,Ei-2,Mh-0,Vind-1,Wa-1,Etna-2,RMX-A180,Wt-5,Na-1,Lm-2,Tu-0,Hn-0,Mz-0,Rennes-1,Bu-0,Qar-8a,Kro-0,Kelsterbach-4,Ba-1,Cnt-1,Cerv-1,Kondara,Rome-1,Co-1,Ema-1,Ren-11,Su-0,Ann-1,Ren-1,Utrecht,Kb-0,Si-0,Or-0,Ove-0,Chi-0,Ts-5,Ts-1,El-0,Er-0,Duk,Chat-1,Fr-2,Bg-2,RMX-A02,Je-0,Sq-8,Bla-1,Sq-1,Se-0,Uod-7,Uod-1,Lisse,Ang-0,Kin-0,Tha-1,NFA-8,Abd-0,Alst-1,Co,Br-0,Jm-0,Sea…	Col-0,PHW-2,Per-1,Pi-0,Pt-0,Pu2-23,Pla-0,Pu2-7,Pu2-8,Rak-2,Ragl-1,Rld-1,Rd-0,Rou-0,Sap-0,Ob-0,Rhen-1,RRS-10,Np-0,Nw-0,Neo-6,NC-6,Nok-3,Ms-0,Lp2-6,Lp2-2,Mv-0,Sg-1,Litva,Stw-0,Sus-1,Ta-0,Tamm-2,Ting-1,Tul-0,Wc-1,Westkar-4,Wil-1,Ws-2,Zal-1,Zdr-1,Pna-17,Bik-1,Bl-1,Bor-4,Boot-1,Bor-1,Bsch-0,Ber,Bs-1,Ca-0,Cal-0,Buckhorn-Pass,Com-1,Dem-4,Da_1_-12,Di-G,Dr-0,Db-1,DraII-1,DraIII-1,Dra-0,Gre-0,Dja-1,En-2,Es…	mid
chr1	14344642	14344834	+	AT1TE47130	Uk-1,HR-10,Ty-0,Sp-0,Amel-1,In-0,Knox-18,Ei-2,Mh-0,Vind-1,Wa-1,Etna-2,RMX-A180,Wt-5,Na-1,Lm-2,Tu-0,Hn-0,Mz-0,Rennes-1,Bu-0,Qar-8a,Kro-0,Kelsterbach-4,Ba-1,Cnt-1,Cerv-1,Kondara,Rome-1,Co-1,Ema-1,Ren-11,Su-0,Ann-1,Ren-1,Utrecht,Kb-0,Si-0,Or-0,Ove-0,Chi-0,Ts-5,Ts-1,El-0,Er-0,Duk,Chat-1,Fr-2,Bg-2,RMX-A02,Je-0,Sq-8,Bla-1,Sq-1,Se-0,Uod-7,Uod-1,Lisse,Ang-0,Kin-0,Tha-1,NFA-8,Abd-0,Alst-1,Co,Br-0,Jm-0,Sea…	Col-0,PHW-2,Per-1,Pi-0,Pt-0,Pu2-23,Pla-0,Pog-0,Pu2-7,Pu2-8,Rak-2,Ra-0,Ragl-1,Rld-1,Rd-0,Rou-0,Sap-0,Ob-0,Rhen-1,Np-0,Nw-0,Neo-6,NC-6,Nok-3,Ms-0,Lp2-6,Lp2-2,Mc-0,Mv-0,Sg-1,Litva,Stw-0,Sus-1,Ta-0,Tamm-2,Tamm-27,Tol-0,Tul-0,Wc-1,Wei-0,Westkar-4,Wil-1,Wl-0,Ws-2,Yo-0,Zal-1,Zdr-1,Pna-17,Bik-1,Bl-1,Bor-4,Boot-1,Bor-1,Bsch-0,Ber,Bs-1,Ca-0,Cal-0,Com-1,Dem-4,Da_1_-12,Di-G,Dr-0,Db-1,DraII-1,DraIII-1,Dra-0,G…	young
chr1	14345242	14346432	+	AT1TE47135	Uk-1,HR-10,Ty-0,Sp-0,Amel-1,In-0,Knox-18,Mh-0,Vind-1,Wa-1,Etna-2,RMX-A180,Wt-5,Na-1,Lm-2,Tu-0,Hn-0,Mz-0,Rennes-1,Bu-0,Qar-8a,Kro-0,Kelsterbach-4,Ba-1,Cnt-1,Cerv-1,Kondara,Rome-1,Co-1,Ema-1,Ren-11,Su-0,Ann-1,Ren-1,Utrecht,Kb-0,Si-0,Or-0,Ove-0,Chi-0,Ts-5,Ts-1,El-0,Er-0,Duk,Chat-1,Fr-2,Bg-2,RMX-A02,Je-0,Sq-8,Bla-1,Sq-1,Se-0,Uod-7,Uod-1,Lisse,Ang-0,Kin-0,Tha-1,NFA-8,Abd-0,Alst-1,Co,Br-0,Jm-0,Seattle-…	Col-0,Per-1,Pi-0,Pu2-23,Pla-0,Pu2-7,Pu2-8,Rak-2,Ragl-1,Rld-1,Rd-0,Sap-0,Ob-0,Rhen-1,Np-0,Nw-0,Neo-6,Nok-3,Ms-0,Lp2-6,Lp2-2,Mc-0,Sg-1,Stw-0,Sus-1,Ta-0,Tamm-27,Tol-0,Wc-1,Westkar-4,Wil-1,Ws-2,Yo-0,Zal-1,Zdr-1,Pna-17,Bik-1,Bl-1,Bor-4,Bor-1,Bsch-0,Ber,Bs-1,Ca-0,Buckhorn-Pass,Dem-4,Da_1_-12,Dr-0,Db-1,DraII-1,DraIII-1,Dra-0,Ei-2,Dja-1,En-2,En-D,Est,Et-0,En-1,Gel-1,Gifu-2,Durh-1,Gu-0,Ha-0,Gr-1,Hey-1,Hod…	old
chr1	14346433	14346915	+	AT1TE47140	Uk-1,HR-10,Ty-0,Sp-0,Amel-1,In-0,Knox-18,Mh-0,Vind-1,Wa-1,Etna-2,RMX-A180,Wt-5,Na-1,Lm-2,Tu-0,Hn-0,Mz-0,Rennes-1,Bu-0,Qar-8a,Kro-0,Kelsterbach-4,Ba-1,Cnt-1,Cerv-1,Kondara,Rome-1,Co-1,Ema-1,Ren-11,Su-0,Ann-1,Ren-1,Utrecht,Kb-0,Si-0,Or-0,Ove-0,Chi-0,Ts-5,Ts-1,El-0,Er-0,Duk,Chat-1,Fr-2,Bg-2,RMX-A02,Je-0,Sq-8,Bla-1,Sq-1,Se-0,Uod-7,Uod-1,Lisse,Ang-0,Kin-0,Tha-1,NFA-8,Abd-0,Alst-1,Co,Br-0,Jm-0,Seattle-…	Col-0,Per-1,Pi-0,Pu2-23,Pla-0,Pog-0,Pu2-7,Pu2-8,Rak-2,Ra-0,Ragl-1,Rld-1,Rd-0,Sap-0,Ob-0,Rhen-1,Np-0,Nw-0,Neo-6,Nok-3,Ms-0,Lp2-6,Lp2-2,Mc-0,Sg-1,Litva,Stw-0,Sus-1,Ta-0,Tamm-2,Tamm-27,Ting-1,Tul-0,Wei-0,Westkar-4,Wl-0,Ws-2,Yo-0,Zal-1,Zdr-1,Pna-17,Bik-1,Bl-1,Bor-4,Boot-1,Bor-1,Bsch-0,Ber,Bs-1,Ca-0,Cal-0,Com-1,Dem-4,Da_1_-12,Di-G,Dr-0,Db-1,DraII-1,DraIII-1,Dra-0,Ei-2,Dja-1,En-2,En-D,Es-0,Et-0,En-1,Ge…	mid
chr1	14346918	14349130	+	AT1TE47145	Uk-1,HR-10,Ty-0,Sp-0,Amel-1,In-0,Knox-18,Mh-0,Vind-1,Wa-1,Etna-2,RMX-A180,Wt-5,Na-1,Lm-2,Tu-0,Hn-0,Mz-0,Rennes-1,Bu-0,Qar-8a,Kro-0,Kelsterbach-4,Ba-1,Cnt-1,Cerv-1,Kondara,Rome-1,Co-1,Ema-1,Ren-11,Su-0,Ann-1,Ren-1,Utrecht,Kb-0,Si-0,Or-0,Ove-0,Chi-0,Ts-5,Ts-1,El-0,Er-0,Duk,Chat-1,Fr-2,Bg-2,RMX-A02,Je-0,Sq-8,Bla-1,Sq-1,Se-0,Uod-7,Uod-1,Ang-0,Kin-0,Tha-1,NFA-8,Abd-0,Alst-1,Co,Br-0,Jm-0,Seattle-0,CIBC…	Col-0,PHW-2,Per-1,Pi-0,Pt-0,Pu2-23,Pla-0,Pog-0,Pu2-7,Pu2-8,Rak-2,Ra-0,Ragl-1,Rld-1,Rd-0,Rou-0,Sap-0,Ob-0,Rhen-1,RRS-10,Np-0,Nw-0,Neo-6,NC-6,Nok-3,Ms-0,Lp2-6,Lp2-2,Mc-0,Mv-0,Sg-1,Litva,Stw-0,Sus-1,Ta-0,Tamm-2,Tamm-27,Ting-1,Tol-0,Tul-0,Wc-1,Wei-0,Westkar-4,Wil-1,Wl-0,Ws-2,Yo-0,Zal-1,Zdr-1,Pna-17,Bik-1,Bl-1,Bor-4,Boot-1,Bor-1,Bsch-0,Ber,Bs-1,Ca-0,Cal-0,Buckhorn-Pass,Com-1,Dem-4,Da_1_-12,Di-G,Dr-0,D…	young
chr1	14349623	14349676	+	AT1TE47150	Uk-1,HR-10,Ty-0,Sp-0,Amel-1,In-0,Knox-18,Mh-0,Vind-1,Wa-1,Etna-2,RMX-A180,Wt-5,Na-1,Lm-2,Tu-0,Hn-0,Mz-0,Rennes-1,Bu-0,Qar-8a,Kro-0,Kelsterbach-4,Ba-1,Cnt-1,Cerv-1,Kondara,Rome-1,Co-1,Ema-1,Ren-11,Su-0,Ann-1,Ren-1,Utrecht,Kb-0,Si-0,Or-0,Ove-0,Chi-0,Ts-5,Ts-1,El-0,Er-0,Duk,Chat-1,Fr-2,Bg-2,RMX-A02,Je-0,Sq-8,Bla-1,Sq-1,Se-0,Uod-7,Uod-1,Ang-0,Kin-0,Tha-1,NFA-8,Abd-0,Alst-1,Co,Br-0,Jm-0,Seattle-0,CIBC…	Col-0,PHW-2,Per-1,Pi-0,Pt-0,Pu2-23,Pla-0,Pog-0,Pu2-7,Pu2-8,Rak-2,Ra-0,Ragl-1,Rld-1,Rd-0,Rou-0,Sap-0,Ob-0,Rhen-1,RRS-10,Np-0,Nw-0,Neo-6,NC-6,Nok-3,Ms-0,Lp2-6,Lp2-2,Mc-0,Mv-0,Sg-1,Litva,Stw-0,Sus-1,Ta-0,Tamm-2,Tamm-27,Tol-0,Tul-0,Wc-1,Wei-0,Westkar-4,Wil-1,Wl-0,Ws-2,Yo-0,Zal-1,Zdr-1,Pna-17,Bik-1,Bl-1,Bor-4,Boot-1,Bor-1,Bsch-0,Ber,Bs-1,Ca-0,Cal-0,Buckhorn-Pass,Com-1,Dem-4,Da_1_-12,Di-G,Dr-0,Db-1,Dra…	young
chr1	14349677	14350162	+	AT1TE47155	Uk-1,HR-10,Ty-0,Sp-0,Amel-1,In-0,Knox-18,Mh-0,Vind-1,Wa-1,Etna-2,RMX-A180,Wt-5,Na-1,Lm-2,Tu-0,Hn-0,Mz-0,Rennes-1,Bu-0,Qar-8a,Kro-0,Kelsterbach-4,Ba-1,Cnt-1,Cerv-1,Kondara,Rome-1,Co-1,Ema-1,Ren-11,Su-0,Ann-1,Ren-1,Utrecht,Kb-0,Si-0,Or-0,Ove-0,Chi-0,Ts-5,Ts-1,El-0,Er-0,Duk,Chat-1,Fr-2,Bg-2,RMX-A02,Je-0,Sq-8,Bla-1,Sq-1,Se-0,Uod-7,Uod-1,Ang-0,Kin-0,Tha-1,NFA-8,Abd-0,Alst-1,Co,Br-0,Jm-0,Seattle-0,CIBC…	Col-0,PHW-2,Per-1,Pi-0,Pu2-23,Pla-0,Pog-0,Pu2-7,Pu2-8,Rak-2,Ra-0,Ragl-1,Rld-1,Rd-0,Sap-0,Rhen-1,Np-0,Nw-0,Neo-6,Nok-3,Ms-0,Lp2-6,Lp2-2,Mc-0,Mv-0,Sg-1,Litva,Stw-0,Sus-1,Ta-0,Tamm-27,Ting-1,Tul-0,Wc-1,Wei-0,Westkar-4,Wil-1,Wl-0,Ws-2,Yo-0,Zal-1,Zdr-1,Pna-17,Bik-1,Bl-1,Bor-4,Boot-1,Bor-1,Bsch-0,Ber,Bs-1,Ca-0,Cal-0,Com-1,Da_1_-12,Dr-0,Db-1,DraII-1,DraIII-1,Dra-0,Ei-2,Gre-0,Dja-1,En-2,En-D,Es-0,Et-0,En…	mid
chr1	14350163	14350415	+	AT1TE47160	Uk-1,HR-10,Ty-0,Sp-0,Amel-1,In-0,Knox-18,Mh-0,Vind-1,Wa-1,Etna-2,RMX-A180,Wt-5,Na-1,Lm-2,Tu-0,Hn-0,Mz-0,Rennes-1,Bu-0,Qar-8a,Kro-0,Kelsterbach-4,Ba-1,Cnt-1,Cerv-1,Kondara,Rome-1,Co-1,Ema-1,Ren-11,Su-0,Ann-1,Ren-1,Utrecht,Kb-0,Si-0,Or-0,Ove-0,Chi-0,Ts-5,Ts-1,El-0,Er-0,Duk,Chat-1,Fr-2,Bg-2,RMX-A02,Je-0,Sq-8,Bla-1,Sq-1,Se-0,Uod-7,Uod-1,Ang-0,Kin-0,Tha-1,NFA-8,Abd-0,Alst-1,Co,Br-0,Jm-0,Seattle-0,CIBC…	Col-0,PHW-2,Per-1,Pi-0,Pt-0,Pu2-23,Pla-0,Pog-0,Pu2-7,Pu2-8,Rak-2,Ra-0,Ragl-1,Rld-1,Rd-0,Rou-0,Sap-0,Ob-0,Rhen-1,RRS-10,Np-0,Nw-0,Neo-6,NC-6,Nok-3,Ms-0,Lp2-6,Lp2-2,Mc-0,Mv-0,Sg-1,Litva,Stw-0,Sus-1,Ta-0,Tamm-2,Tamm-27,Ting-1,Tol-0,Tul-0,Wc-1,Wei-0,Westkar-4,Wil-1,Wl-0,Ws-2,Yo-0,Zal-1,Zdr-1,Pna-17,Bik-1,Bl-1,Bor-4,Boot-1,Bor-1,Bsch-0,Ber,Bs-1,Ca-0,Cal-0,Buckhorn-Pass,Com-1,Dem-4,Da_1_-12,Di-G,Dr-0,D…	young
chr1	14350416	14350625	+	AT1TE47165	Uk-1,HR-10,Ty-0,Sp-0,Amel-1,In-0,Knox-18,Mh-0,Vind-1,Wa-1,Etna-2,RMX-A180,Wt-5,Na-1,Lm-2,Tu-0,Hn-0,Mz-0,Rennes-1,Bu-0,Qar-8a,Kro-0,Kelsterbach-4,Ba-1,Cnt-1,Cerv-1,Kondara,Rome-1,Co-1,Ema-1,Ren-11,Su-0,Ann-1,Ren-1,Utrecht,Kb-0,Si-0,Or-0,Ove-0,Chi-0,Ts-5,Ts-1,El-0,Er-0,Duk,Chat-1,Fr-2,Bg-2,RMX-A02,Je-0,Sq-8,Bla-1,Sq-1,Se-0,Uod-7,Uod-1,Ang-0,Kin-0,Tha-1,NFA-8,Abd-0,Alst-1,Co,Br-0,Jm-0,Seattle-0,CIBC…	Col-0,PHW-2,Per-1,Pi-0,Pt-0,Pu2-23,Pla-0,Pog-0,Pu2-7,Pu2-8,Rak-2,Ra-0,Ragl-1,Rld-1,Rd-0,Rou-0,Sap-0,Ob-0,Rhen-1,RRS-10,Np-0,Nw-0,Neo-6,NC-6,Nok-3,Ms-0,Lp2-6,Lp2-2,Mc-0,Mv-0,Sg-1,Litva,Stw-0,Sus-1,Ta-0,Tamm-2,Tamm-27,Ting-1,Tol-0,Tul-0,Wc-1,Wei-0,Westkar-4,Wil-1,Wl-0,Ws-2,Yo-0,Zal-1,Zdr-1,Pna-17,Bik-1,Bl-1,Bor-4,Boot-1,Bor-1,Bsch-0,Ber,Bs-1,Ca-0,Cal-0,Buckhorn-Pass,Dem-4,Da_1_-12,Di-G,Dr-0,Db-1,Dr…	young
chr1	14350868	14350911	+	AT1TE47170	Uk-1,HR-10,Ty-0,Sp-0,Amel-1,In-0,Knox-18,Mh-0,Vind-1,Wa-1,Etna-2,RMX-A180,Wt-5,Na-1,Lm-2,Tu-0,Hn-0,Mz-0,Rennes-1,Bu-0,Qar-8a,Kro-0,Kelsterbach-4,Ba-1,Cnt-1,Cerv-1,Kondara,Rome-1,Co-1,Ema-1,Ren-11,Su-0,Ann-1,Ren-1,Utrecht,Kb-0,Si-0,Or-0,Ove-0,Chi-0,Ts-5,Ts-1,El-0,Er-0,Duk,Chat-1,Fr-2,Bg-2,RMX-A02,Je-0,Sq-8,Bla-1,Sq-1,Se-0,Uod-7,Uod-1,Ang-0,Kin-0,Tha-1,NFA-8,Abd-0,Alst-1,Co,Br-0,Jm-0,Seattle-0,CIBC…	Col-0,PHW-2,Per-1,Pi-0,Pt-0,Pu2-23,Pla-0,Pog-0,Pu2-7,Pu2-8,Rak-2,Ra-0,Ragl-1,Rld-1,Rd-0,Rou-0,Sap-0,Ob-0,Rhen-1,RRS-10,Np-0,Nw-0,Neo-6,NC-6,Nok-3,Ms-0,Lp2-6,Lp2-2,Mc-0,Mv-0,Sg-1,Litva,Stw-0,Sus-1,Ta-0,Tamm-2,Tamm-27,Ting-1,Tol-0,Tul-0,Wc-1,Wei-0,Westkar-4,Wil-1,Wl-0,Ws-2,Yo-0,Zal-1,Zdr-1,Pna-17,Bik-1,Bl-1,Bor-4,Boot-1,Bor-1,Bsch-0,Ber,Bs-1,Ca-0,Cal-0,Buckhorn-Pass,Com-1,Dem-4,Da_1_-12,Di-G,Dr-0,D…	young
chr1	14350912	14352041	+	AT1TE47175	Uk-1,HR-10,Ty-0,Sp-0,Amel-1,In-0,Knox-18,Mh-0,Vind-1,Wa-1,Etna-2,RMX-A180,Wt-5,Na-1,Lm-2,Tu-0,Hn-0,Mz-0,Rennes-1,Bu-0,Qar-8a,Kro-0,Kelsterbach-4,Ba-1,Cnt-1,Cerv-1,Kondara,Rome-1,Co-1,Ema-1,Ren-11,Su-0,Ann-1,Ren-1,Utrecht,Kb-0,Si-0,Or-0,Ove-0,Chi-0,Ts-5,Ts-1,El-0,Er-0,Duk,Chat-1,Fr-2,Bg-2,RMX-A02,Je-0,Sq-8,Bla-1,Sq-1,Se-0,Uod-7,Uod-1,Ang-0,Kin-0,Tha-1,NFA-8,Abd-0,Alst-1,Co,Br-0,Jm-0,Seattle-0,CIBC…	Col-0,PHW-2,Per-1,Pi-0,Pt-0,Pu2-23,Pla-0,Pog-0,Pu2-7,Pu2-8,Rak-2,Ragl-1,Rld-1,Rd-0,Rou-0,Sap-0,Ob-0,Rhen-1,RRS-10,Np-0,Nw-0,Neo-6,NC-6,Nok-3,Ms-0,Lp2-6,Lp2-2,Mc-0,Mv-0,Sg-1,Litva,Stw-0,Sus-1,Ta-0,Tamm-2,Tamm-27,Ting-1,Tol-0,Tul-0,Wc-1,Wei-0,Westkar-4,Wil-1,Wl-0,Ws-2,Yo-0,Zal-1,Zdr-1,Pna-17,Bik-1,Bl-1,Bor-4,Boot-1,Bor-1,Bsch-0,Ber,Bs-1,Ca-0,Cal-0,Com-1,Dem-4,Da_1_-12,Di-G,Dr-0,Db-1,DraII-1,DraIII-…	young
chr1	14352046	14352150	+	AT1TE47180	Uk-1,HR-10,Ty-0,Sp-0,Amel-1,In-0,Knox-18,Mh-0,Vind-1,Wa-1,Etna-2,RMX-A180,Wt-5,Na-1,Lm-2,Tu-0,Hn-0,Mz-0,Rennes-1,Bu-0,Qar-8a,Kro-0,Kelsterbach-4,Ba-1,Cnt-1,Cerv-1,Kondara,Rome-1,Co-1,Ema-1,Ren-11,Su-0,Ann-1,Ren-1,Utrecht,Kb-0,Si-0,Or-0,Ove-0,Chi-0,Ts-5,Ts-1,El-0,Er-0,Duk,Chat-1,Fr-2,Bg-2,RMX-A02,Je-0,Sq-8,Bla-1,Sq-1,Se-0,Uod-7,Uod-1,Ang-0,Kin-0,Tha-1,NFA-8,Abd-0,Alst-1,Co,Br-0,Jm-0,Seattle-0,CIBC…	Col-0,PHW-2,Per-1,Pi-0,Pt-0,Pu2-23,Pla-0,Pog-0,Pu2-7,Pu2-8,Rak-2,Ra-0,Ragl-1,Rld-1,Rd-0,Rou-0,Sap-0,Ob-0,Rhen-1,RRS-10,Np-0,Nw-0,Neo-6,NC-6,Nok-3,Ms-0,Lp2-6,Lp2-2,Mc-0,Mv-0,Sg-1,Litva,Stw-0,Sus-1,Ta-0,Tamm-2,Tamm-27,Ting-1,Tol-0,Tul-0,Wc-1,Wei-0,Westkar-4,Wil-1,Wl-0,Ws-2,Yo-0,Zal-1,Zdr-1,Pna-17,Bik-1,Bl-1,Bor-4,Boot-1,Bor-1,Bsch-0,Ber,Bs-1,Ca-0,Cal-0,Buckhorn-Pass,Com-1,Dem-4,Da_1_-12,Di-G,Dr-0,D…	young
chr1	14352575	14352605	+	AT1TE47185	Uk-1,HR-10,Ty-0,Sp-0,Amel-1,In-0,Knox-18,Mh-0,Vind-1,Wa-1,Etna-2,RMX-A180,Wt-5,Na-1,Lm-2,Tu-0,Hn-0,Mz-0,Rennes-1,Bu-0,Qar-8a,Kro-0,Kelsterbach-4,Ba-1,Cnt-1,Cerv-1,Kondara,Rome-1,Co-1,Ema-1,Ren-11,Su-0,Ann-1,Ren-1,Utrecht,Kb-0,Si-0,Or-0,Ove-0,Chi-0,Ts-5,Ts-1,El-0,Er-0,Duk,Chat-1,Fr-2,Bg-2,RMX-A02,Je-0,Sq-8,Bla-1,Sq-1,Se-0,Uod-7,Uod-1,Ang-0,Kin-0,Tha-1,NFA-8,Abd-0,Alst-1,Co,Br-0,Jm-0,Seattle-0,CIBC…	Col-0,PHW-2,Per-1,Pi-0,Pu2-23,Pla-0,Pog-0,Pu2-7,Pu2-8,Rak-2,Ra-0,Ragl-1,Rld-1,Rd-0,Rou-0,Sap-0,Ob-0,Rhen-1,RRS-10,Np-0,Nw-0,Neo-6,NC-6,Nok-3,Ms-0,Lp2-6,Lp2-2,Mc-0,Mv-0,Sg-1,Litva,Stw-0,Sus-1,Ta-0,Tamm-2,Tamm-27,Ting-1,Tol-0,Tul-0,Wc-1,Wei-0,Westkar-4,Wl-0,Ws-2,Yo-0,Zal-1,Zdr-1,Pna-17,Bik-1,Bl-1,Bor-4,Boot-1,Bor-1,Bsch-0,Ber,Bs-1,Ca-0,Cal-0,Buckhorn-Pass,Com-1,Dem-4,Da_1_-12,Di-G,Dr-0,Db-1,DraII-1…	young
chr1	14352606	14353475	+	AT1TE47190	Sq-8,Ven-1,Ts-1,Duk,Cerv-1,Sorbo,Cvi-0,Baa-1,LL-0,HR-10,Rome-1,Hau-0,Fr-2,Ty-0,Su-0,Bg-2,Amel-1,RMX-A02,Je-0,In-0,Knox-18,Bla-1,Chat-1,Ema-1,Sq-1,Ren-11,Seattle-0,Kl-5,Sei-0,Mh-0,Vind-1,Ann-1,Do-0,Old-1,Etna-2,Uod-7,RRS-7,Mz-0,Wa-1,Uod-1,RMX-A180,Uk-1,Wt-5,Ren-1,Lip-0,Kin-0,Kro-0,Ang-0,Or-0,Utrecht,CIBC-5,Tu-0,Nc-1,Kb-0,Hn-0,Mir-0,NFA-8,Tha-1,Abd-0,Mnz-0,Alst-1,Si-0,Co,Ove-0,Na-1,Br-0,Rennes-1,Va…	Col-0,PHW-2,Per-1,Pi-0,Pu2-23,Pla-0,Pog-0,Pu2-7,Pu2-8,Pro-0,Rak-2,Ra-0,Ragl-1,Qar-8a,Rld-1,Rd-0,Rou-0,Sap-0,Ob-0,Rhen-1,Se-0,RRS-10,Np-0,Nw-0,Neo-6,Nok-3,Ms-0,Lp2-6,Lp2-2,Lm-2,Mc-0,Sg-1,Litva,Sp-0,Stw-0,Sus-1,Ta-0,Sf-1,Ting-1,Tol-0,Tul-0,Wc-1,Wei-0,Wil-1,Wl-0,Ws-2,Yo-0,Zal-1,Zdr-1,Pna-17,Rubezhnoe-1,Bik-1,Bl-1,Bor-4,Boot-1,Bor-1,Bsch-0,Ber,Bs-1,Bu-0,Ca-0,Cal-0,Chi-0,Com-1,Da_1_-12,Co-1,Dr-0,Db-1,…	young
chr1	14353180	14353977	+	AT1TE47195	Sq-8,Ven-1,Ts-1,Duk,Cerv-1,Sorbo,Cvi-0,Baa-1,LL-0,HR-10,Rome-1,Hau-0,Fr-2,Ty-0,Su-0,Bg-2,Amel-1,RMX-A02,Je-0,In-0,Knox-18,Bla-1,Chat-1,Ema-1,Sq-1,Ren-11,Seattle-0,Kl-5,Sei-0,Mh-0,Vind-1,Ann-1,Do-0,Old-1,Etna-2,Uod-7,RRS-7,Mz-0,Wa-1,Uod-1,RMX-A180,Uk-1,Wt-5,Ren-1,Lip-0,Kin-0,Kro-0,Ang-0,Or-0,Utrecht,CIBC-5,Tu-0,Nc-1,Kb-0,Hn-0,Mir-0,NFA-8,Tha-1,Abd-0,Mnz-0,Alst-1,Si-0,Co,Ove-0,Na-1,Br-0,Rennes-1,Va…	Col-0,PHW-2,Per-1,Pi-0,Pu2-23,Pla-0,Pog-0,Pu2-7,Pu2-8,Pro-0,Rak-2,Ra-0,Ragl-1,Qar-8a,Rld-1,Rd-0,Rou-0,Ob-0,Rhen-1,Se-0,RRS-10,Np-0,Nw-0,Neo-6,Nok-3,Ms-0,Lp2-6,Lp2-2,Lm-2,Mc-0,Sg-1,Litva,Sp-0,Stw-0,Sus-1,Ta-0,Sf-1,Ting-1,Tul-0,Wc-1,Wei-0,Wil-1,Wl-0,Ws-2,Yo-0,Zal-1,Zdr-1,Pna-17,Rubezhnoe-1,Bik-1,Bl-1,Bor-4,Boot-1,Bor-1,Bsch-0,Ber,Bs-1,Bu-0,Ca-0,Cal-0,Chi-0,Com-1,Da_1_-12,Co-1,Dr-0,Db-1,DraII-1,DraI…	young
chr1	14353978	14354438	+	AT1TE47200	Sq-8,Ven-1,Ts-1,Duk,Cerv-1,Sorbo,Cvi-0,Baa-1,LL-0,HR-10,Rome-1,Hau-0,Fr-2,Ty-0,Su-0,Bg-2,Amel-1,RMX-A02,Je-0,In-0,Knox-18,Bla-1,Chat-1,Ema-1,Sq-1,Ren-11,Seattle-0,Kl-5,Sei-0,Mh-0,Vind-1,Ann-1,Do-0,Old-1,Etna-2,Uod-7,RRS-7,Mz-0,Wa-1,Uod-1,RMX-A180,Uk-1,Wt-5,Ren-1,Lip-0,Kin-0,Kro-0,Ang-0,Or-0,Utrecht,CIBC-5,Tu-0,Nc-1,Kb-0,Hn-0,Mir-0,NFA-8,Tha-1,Abd-0,Mnz-0,Alst-1,Si-0,Co,Ove-0,Na-1,Br-0,Rennes-1,Va…	Col-0,PHW-2,Per-1,Pi-0,Pt-0,Pu2-23,Pla-0,Pu2-7,Pu2-8,Pro-0,Rak-2,Ra-0,Ragl-1,Qar-8a,Rld-1,Rd-0,Rou-0,Sap-0,Rhen-1,RRS-10,Np-0,Nw-0,Neo-6,Nok-3,Ms-0,Lp2-6,Lp2-2,Lm-2,Mc-0,Mv-0,Sg-1,Litva,Sp-0,Stw-0,Sus-1,Ta-0,Sf-1,Ting-1,Tul-0,Wc-1,Wei-0,Westkar-4,Wil-1,Wl-0,Ws-2,Yo-0,Zal-1,Zdr-1,Pna-17,Rubezhnoe-1,Bik-1,Bl-1,Bor-4,Bor-1,Bsch-0,Ber,Bs-1,Bu-0,Ca-0,Cal-0,Chi-0,Dem-4,Da_1_-12,Co-1,Dr-0,Db-1,DraII-1,D…	young
chr1	14354865	14354918	+	AT1TE47205	Sq-8,Ven-1,Ts-1,Duk,Cerv-1,Sorbo,Cvi-0,Baa-1,LL-0,HR-10,Rome-1,Hau-0,Fr-2,Ty-0,Su-0,Bg-2,Amel-1,RMX-A02,Je-0,In-0,Knox-18,Bla-1,Chat-1,Ema-1,Sq-1,Ren-11,Seattle-0,Kl-5,Sei-0,Mh-0,Vind-1,Ann-1,Do-0,Old-1,Etna-2,Uod-7,RRS-7,Mz-0,Wa-1,Uod-1,RMX-A180,Uk-1,Wt-5,Ren-1,Lip-0,Kin-0,Kro-0,Ang-0,Or-0,Utrecht,CIBC-5,Tu-0,Nc-1,Kb-0,Hn-0,Mir-0,NFA-8,Tha-1,Abd-0,Mnz-0,Alst-1,Si-0,Co,Ove-0,Na-1,Br-0,Rennes-1,Va…	Col-0,PHW-2,Per-1,Pi-0,Pt-0,Pu2-23,Pla-0,Pog-0,Pu2-7,Pu2-8,Pro-0,Rak-2,Ra-0,Ragl-1,Qar-8a,Rld-1,Rd-0,Rou-0,Sap-0,Ob-0,Rhen-1,Se-0,RRS-10,Np-0,Nw-0,Neo-6,Nok-3,Ms-0,Lp2-6,Lp2-2,Lm-2,Mc-0,Mv-0,Sg-1,Litva,Sp-0,Stw-0,Sus-1,Ta-0,Tamm-2,Sf-1,Tamm-27,Ting-1,Tol-0,Tul-0,Wc-1,Wei-0,Westkar-4,Wil-1,Wl-0,Ws-2,Yo-0,Zal-1,Zdr-1,Pna-17,Rubezhnoe-1,Bik-1,Bl-1,Bor-4,Boot-1,Bor-1,Bsch-0,Ber,Bs-1,Bu-0,Ca-0,Cal-0,B…	young
chr1	14354919	14355403	+	AT1TE47210	Sq-8,Ven-1,Ts-1,Duk,Cerv-1,Sorbo,Cvi-0,Baa-1,LL-0,HR-10,Rome-1,Hau-0,Fr-2,Ty-0,Su-0,Bg-2,Amel-1,RMX-A02,Je-0,In-0,Knox-18,Bla-1,Chat-1,Ema-1,Sq-1,Ren-11,Seattle-0,Kl-5,Sei-0,Mh-0,Vind-1,Ann-1,Do-0,Old-1,Etna-2,Uod-7,RRS-7,Mz-0,Wa-1,Uod-1,RMX-A180,Uk-1,Wt-5,Ren-1,Lip-0,Kin-0,Kro-0,Ang-0,Or-0,Utrecht,CIBC-5,Tu-0,Nc-1,Kb-0,Hn-0,Mir-0,NFA-8,Tha-1,Abd-0,Mnz-0,Alst-1,Si-0,Co,Ove-0,Na-1,Br-0,Rennes-1,Va…	Col-0,PHW-2,Per-1,Pi-0,Pt-0,Pu2-23,Pla-0,Pog-0,Pu2-7,Pu2-8,Pro-0,Rak-2,Ragl-1,Qar-8a,Rld-1,Rd-0,Sap-0,Ob-0,Rhen-1,Se-0,RRS-10,Np-0,Nw-0,Neo-6,Nok-3,Ms-0,Lp2-6,Lp2-2,Lm-2,Mc-0,Mv-0,Sg-1,Litva,Sp-0,Stw-0,Sus-1,Ta-0,Sf-1,Ting-1,Tul-0,Wc-1,Wei-0,Westkar-4,Wil-1,Wl-0,Ws-2,Yo-0,Zal-1,Zdr-1,Pna-17,Rubezhnoe-1,Bik-1,Bl-1,Bor-4,Boot-1,Bor-1,Bsch-0,Ber,Bs-1,Bu-0,Ca-0,Cal-0,Chi-0,Com-1,Dem-4,Da_1_-12,Co-1,D…	young
chr1	14355404	14355644	+	AT1TE47215	Sq-8,Ven-1,Ts-1,Duk,Cerv-1,Sorbo,Cvi-0,Baa-1,LL-0,HR-10,Rome-1,Hau-0,Fr-2,Ty-0,Su-0,Bg-2,Amel-1,RMX-A02,Je-0,In-0,Knox-18,Bla-1,Chat-1,Ema-1,Sq-1,Ren-11,Seattle-0,Kl-5,Sei-0,Mh-0,Vind-1,Ann-1,Do-0,Old-1,Etna-2,Uod-7,RRS-7,Mz-0,Wa-1,Uod-1,RMX-A180,Uk-1,Wt-5,Ren-1,Lip-0,Kin-0,Kro-0,Ang-0,Or-0,Utrecht,CIBC-5,Tu-0,Nc-1,Kb-0,Hn-0,Mir-0,NFA-8,Tha-1,Abd-0,Mnz-0,Alst-1,Si-0,Co,Ove-0,Na-1,Br-0,Rennes-1,Va…	Col-0,PHW-2,Per-1,Pi-0,Pt-0,Pu2-23,Pla-0,Pog-0,Pu2-7,Pu2-8,Pro-0,Rak-2,Ra-0,Ragl-1,Qar-8a,Rld-1,Rd-0,Rou-0,Sap-0,Ob-0,Rhen-1,Se-0,RRS-10,Np-0,Nw-0,Neo-6,NC-6,Nok-3,Ms-0,Lp2-6,Lp2-2,Lm-2,Mc-0,Mv-0,Sg-1,Litva,Sp-0,Stw-0,Sus-1,Ta-0,Tamm-2,Sf-1,Tamm-27,Ting-1,Tol-0,Tul-0,Wc-1,Wei-0,Westkar-4,Wil-1,Wl-0,Ws-2,Yo-0,Zal-1,Zdr-1,Pna-17,Rubezhnoe-1,Bik-1,Bl-1,Bor-4,Boot-1,Bor-1,Bsch-0,Ber,Bs-1,Bu-0,Ca-0,Ca…	young
chr1	14355645	14356801	+	AT1TE47220	Sq-8,Ven-1,Ts-1,Duk,Cerv-1,Sorbo,Cvi-0,Baa-1,LL-0,HR-10,Rome-1,Hau-0,Fr-2,Ty-0,Hn-0,Su-0,Bg-2,Amel-1,RMX-A02,Je-0,In-0,Knox-18,Bla-1,Chat-1,Ema-1,Sq-1,Ren-11,Seattle-0,Kl-5,Sei-0,Mh-0,Vind-1,Ann-1,Do-0,Old-1,Etna-2,Uod-7,RRS-7,Mz-0,Wa-1,Uod-1,RMX-A180,Uk-1,Wt-5,Ren-1,Lip-0,Gy-0,Kin-0,Kro-0,Ang-0,Or-0,Utrecht,CIBC-5,Tu-0,Nc-1,Kb-0,Co,Mir-0,NFA-8,Tha-1,Abd-0,Mnz-0,Alst-1,Si-0,Com-1,Ove-0,Na-1,Br-0,…	Col-0,Per-1,Pi-0,Pu2-23,Pla-0,Pog-0,Pu2-7,Pu2-8,Pro-0,Rak-2,Ragl-1,Rld-1,Rd-0,Sap-0,Rhen-1,RRS-10,Np-0,Nw-0,Neo-6,Nok-3,Ms-0,Lp2-6,Lp2-2,Lm-2,Mv-0,Sg-1,Sp-0,Stw-0,Sus-1,Ta-0,Sf-1,Ting-1,Tul-0,Wei-0,Westkar-4,Wl-0,Ws-2,Yo-0,Zal-1,Zdr-1,Pna-17,Rubezhnoe-1,Bik-1,Bl-1,Bor-4,Boot-1,Bor-1,Bsch-0,Ber,Bs-1,Bu-0,Ca-0,Cal-0,Chi-0,Da_1_-12,Co-1,Dr-0,Db-1,DraII-1,DraIII-1,Dra-0,Ei-2,Dja-1,En-2,En-D,Es-0,Et-0…	young
chr1	14356802	14357624	-	AT1TE47225	Sq-8,Ven-1,Ts-1,Duk,Cerv-1,Sorbo,Cvi-0,Baa-1,LL-0,HR-10,Rome-1,Hau-0,Fr-2,Ty-0,Su-0,Bg-2,Amel-1,RMX-A02,Je-0,In-0,Knox-18,Bla-1,Chat-1,Ema-1,Sq-1,Ren-11,Seattle-0,Kl-5,Sei-0,Mh-0,Vind-1,Ann-1,Do-0,Old-1,Etna-2,Uod-7,RRS-7,Mz-0,Wa-1,Uod-1,RMX-A180,Uk-1,Wt-5,Ren-1,Lip-0,Kin-0,Kro-0,Ang-0,Or-0,Utrecht,CIBC-5,Tu-0,Nc-1,Kb-0,Hn-0,Mir-0,NFA-8,Tha-1,Abd-0,Mnz-0,Alst-1,Si-0,Co,Ove-0,Na-1,Br-0,Rennes-1,Va…	Col-0,Per-1,Pi-0,Pu2-23,Pog-0,Pu2-7,Pu2-8,Pro-0,Rak-2,Ra-0,Ragl-1,Qar-8a,Rld-1,Rd-0,Rou-0,Sap-0,Rhen-1,Se-0,RRS-10,Np-0,Nw-0,Neo-6,Nok-3,Ms-0,Lp2-6,Lp2-2,Lm-2,Mc-0,Sg-1,Sp-0,Stw-0,Sus-1,Ta-0,Tamm-2,Tamm-27,Ting-1,Tol-0,Wc-1,Wei-0,Westkar-4,Wl-0,Ws-2,Zal-1,Pna-17,Rubezhnoe-1,Bik-1,Bl-1,Bor-4,Bor-1,Bsch-0,Ber,Bs-1,Bu-0,Ca-0,Cal-0,Buckhorn-Pass,Com-1,Dem-4,Da_1_-12,Co-1,Dr-0,Db-1,DraII-1,DraIII-1,Dr…	young
chr1	14357678	14358254	-	AT1TE47230	Uk-1,HR-10,Ty-0,Pt-0,Amel-1,In-0,Knox-18,Mh-0,Vind-1,Wa-1,Etna-2,RMX-A180,Wt-5,Li-2:1,Na-1,Tu-0,Hn-0,Mz-0,Np-0,Bs-1,Rennes-1,Kro-0,Kelsterbach-4,Ba-1,Cnt-1,Cerv-1,Kondara,Rome-1,Co-1,Ema-1,Ren-11,Su-0,Ann-1,Sus-1,Ren-1,Utrecht,Wei-0,Kb-0,Bsch-0,Si-0,Or-0,Ove-0,Per-1,Chi-0,Rou-0,Ts-5,Pu2-8,Ts-1,El-0,Er-0,Duk,Chat-1,Fr-2,Bd-0,Tamm-2,Ta-0,Bg-2,RMX-A02,Je-0,Sq-8,Bla-1,Sq-1,Uod-7,Uod-1,Lisse,Gy-0,Ang-…	Col-0,Pi-0,Pog-0,Pu2-7,Pro-0,Rak-2,Ra-0,Ragl-1,Qar-8a,Rld-1,Rd-0,Ob-0,Rhen-1,RRS-10,Nw-0,Neo-6,Nok-3,Ms-0,Lp2-2,Mc-0,Sg-1,Sp-0,Stw-0,Sf-1,Ting-1,Tul-0,Wc-1,Wl-0,Ws-2,Zal-1,Zdr-1,Pna-17,Bik-1,Bl-1,Bor-4,Bor-1,Ber,Bu-0,Ca-0,Buckhorn-Pass,Com-1,Da_1_-12,Dr-0,Db-1,DraII-1,DraIII-1,Dra-0,Ei-2,Dja-1,En-2,En-D,Est,Fi-0,En-1,Gel-1,Gie-0,Gifu-2,Durh-1,Gu-0,Ha-0,Gr-1,Hey-1,Ga-0,Hod,Hh-0,HSm,Jl-3,Jm-0,Kar-1…	young
[truncated: 7,230 more rows]
