# Supplementary material for: Population scale mapping of transposable element diversity reveals links to gene regulation and epigenomic variation
Source: eLife. 2016 Dec 2;5:e20777. doi: 10.7554/eLife.20777 (PMC5167521; doi:10.7554/eLife.20777)
Supplement: Figure 2—source data 3. — List of all TE variants following insertion/deletion classifications based on minor allele frequencies. DOI: http://dx.doi.org/10.7554/eLife.20777.011 [file elife-20777-fig2-data3.gz › TEPID_TEPAV.tsv]

chromosome	start	end	TE	Accessions_TE_present	Accessions_TE_absent	Count_TE_present	Count_TE_absent	Minor_allele	Absence_classification	MAF	Frequency_classification	LD
chr1	1830	1942	AT3TE63395,AT3TE63400	Etna-2	Col-0,Ove-0,PHW-2,PHW-34,Per-1,Or-0,Old-1,Pi-0,Pt-0,Pu2-23,Pla-0,Pog-0,Pu2-7,Pu2-8,Pro-0,Rak-2,Ra-0,Ragl-1,Qar-8a,Rennes-1,Ren-1,Rld-1,RMX-A02,Ren-11,Rd-0,Rou-0,RMX-A180,RRS-7,Sap-0,Rome-1,Seattle-0,Ob-0,Rhen-1,Se-0,RRS-10,Np-0,Nw-0,Neo-6,NC-6,NFA-8,NFA-10,Nok-3,Na-1,Ms-0,Mnz-0,Mir-0,Mh-0,Mz-0,Lp2-6,Lp2-2,Lm-2,Nc-1,Mc-0,LL-0,Sei-0,Mv-0,Sg-1,Litva,Sorbo,Sp-0,Sq-1,Sq-8,Stw-0,Su-0,Sus-1,Ta-0,Tamm-2,…	1	216	presence	No insertion	0.00462962962962963	Rare	NA
chr1	8668	8746	AT5TE85110	Hey-1	Col-0,Ove-0,PHW-2,PHW-34,Per-1,Or-0,Old-1,Pi-0,Pt-0,Pu2-23,Pla-0,Pog-0,Pu2-7,Pu2-8,Pro-0,Rak-2,Ra-0,Ragl-1,Qar-8a,Rennes-1,Ren-1,Rld-1,RMX-A02,Ren-11,Rd-0,Rou-0,RMX-A180,RRS-7,Sap-0,Rome-1,Seattle-0,Ob-0,Rhen-1,Se-0,RRS-10,Np-0,Nw-0,Neo-6,NC-6,NFA-8,NFA-10,Nok-3,Na-1,Ms-0,Mnz-0,Mir-0,Mh-0,Mz-0,Lp2-6,Lp2-2,Lm-2,Nc-1,Mc-0,LL-0,Sei-0,Mv-0,Sg-1,Litva,Sorbo,Sp-0,Sq-1,Sq-8,Stw-0,Su-0,Sus-1,Ta-0,Tamm-2,…	1	216	presence	No insertion	0.00462962962962963	Rare	NA
chr1	17024	18924	AT1TE00025	Col-0,Ove-0,PHW-2,PHW-34,Or-0,Old-1,Pi-0,Pt-0,Pu2-23,Pla-0,Pog-0,Pu2-7,Pu2-8,Pro-0,Rak-2,Ragl-1,Qar-8a,Rennes-1,Ren-1,Rld-1,RMX-A02,Ren-11,Rd-0,Rou-0,RMX-A180,RRS-7,Sap-0,Rome-1,Seattle-0,Ob-0,Rhen-1,Se-0,RRS-10,Np-0,Nw-0,NC-6,NFA-8,NFA-10,Nok-3,Na-1,Ms-0,Mnz-0,Mir-0,Mh-0,Mz-0,Lp2-6,Lp2-2,Lm-2,Nc-1,Mc-0,LL-0,Sei-0,Mv-0,Sg-1,Litva,Sorbo,Sp-0,Sq-1,Sq-8,Stw-0,Sus-1,Ta-0,Bla-1,Sf-1,Si-0,Tha-1,Ting-1,…	Hey-1,Kz-9,Per-1,Kas-2,Su-0,Dr-0,Neo-6,Utrecht,Rubezhnoe-1,Ann-1,Tamm-2,Tamm-27,Etna-2	202	13	absence	True deletion	0.0601851851851852	Common	NA
chr1	18331	18642	AT1TE00030	Col-0,Ove-0,PHW-2,PHW-34,Or-0,Old-1,Pi-0,Pt-0,Pu2-23,Pla-0,Pog-0,Pu2-7,Pu2-8,Pro-0,Rak-2,Ra-0,Ragl-1,Rennes-1,Ren-1,Rld-1,RMX-A02,Ren-11,Rd-0,Rou-0,RMX-A180,Sap-0,Rome-1,Seattle-0,Ob-0,Rhen-1,Se-0,RRS-10,Np-0,Nw-0,NC-6,NFA-8,NFA-10,Nok-3,Na-1,Ms-0,Mnz-0,Mir-0,Mh-0,Mz-0,Lp2-6,Lp2-2,Lm-2,Nc-1,Mc-0,LL-0,Sei-0,Mv-0,Sg-1,Litva,Sorbo,Sp-0,Sq-1,Sq-8,Stw-0,Sus-1,Ta-0,Sf-1,Si-0,Tha-1,Ting-1,Tol-0,Ts-1,Ts-…	Bor-4,Bor-1,Tamm-2,Bla-1,Su-0,Dr-0,Ann-1,Etna-2,RRS-7,Kz-9,Utrecht,Aa-0,DraIII-1,Hey-1,Co,Kas-1,Per-1,Kas-2,Neo-6,Rubezhnoe-1,Qar-8a,DraII-1,Tamm-27	194	23	absence	True deletion	0.106481481481481	Common	NA
chr1	23022	23145	AT2TE09600	Bs-1	Col-0,Ove-0,PHW-2,PHW-34,Per-1,Or-0,Old-1,Pi-0,Pt-0,Pu2-23,Pla-0,Pog-0,Pu2-7,Pu2-8,Pro-0,Rak-2,Ra-0,Ragl-1,Qar-8a,Rennes-1,Ren-1,Rld-1,RMX-A02,Ren-11,Rd-0,Rou-0,RMX-A180,RRS-7,Sap-0,Rome-1,Seattle-0,Ob-0,Rhen-1,Se-0,RRS-10,Np-0,Nw-0,Neo-6,NC-6,NFA-8,NFA-10,Nok-3,Na-1,Ms-0,Mnz-0,Mir-0,Mh-0,Mz-0,Lp2-6,Lp2-2,Lm-2,Nc-1,Mc-0,LL-0,Sei-0,Mv-0,Sg-1,Litva,Sorbo,Sp-0,Sq-1,Sq-8,Stw-0,Su-0,Sus-1,Ta-0,Tamm-2,…	1	216	presence	No insertion	0.00462962962962963	Rare	NA
chr1	23084	23198	AT1TE69285	Sorbo	Col-0,Ove-0,PHW-2,PHW-34,Per-1,Or-0,Old-1,Pi-0,Pt-0,Pu2-23,Pla-0,Pog-0,Pu2-7,Pu2-8,Pro-0,Rak-2,Ra-0,Ragl-1,Qar-8a,Rennes-1,Ren-1,Rld-1,RMX-A02,Ren-11,Rd-0,Rou-0,RMX-A180,RRS-7,Sap-0,Rome-1,Seattle-0,Ob-0,Rhen-1,Se-0,RRS-10,Np-0,Nw-0,Neo-6,NC-6,NFA-8,NFA-10,Nok-3,Na-1,Ms-0,Mnz-0,Mir-0,Mh-0,Mz-0,Lp2-6,Lp2-2,Lm-2,Nc-1,Mc-0,LL-0,Sei-0,Mv-0,Sg-1,Litva,Sp-0,Sq-1,Sq-8,Stw-0,Su-0,Sus-1,Ta-0,Tamm-2,Bla-1,…	1	216	presence	No insertion	0.00462962962962963	Rare	NA
chr1	38635	38694	AT2TE57775	Co	Col-0,Ove-0,PHW-2,PHW-34,Per-1,Or-0,Old-1,Pi-0,Pt-0,Pu2-23,Pla-0,Pog-0,Pu2-7,Pu2-8,Pro-0,Rak-2,Ra-0,Ragl-1,Qar-8a,Rennes-1,Ren-1,Rld-1,RMX-A02,Ren-11,Rd-0,Rou-0,RMX-A180,RRS-7,Sap-0,Rome-1,Seattle-0,Ob-0,Rhen-1,Se-0,RRS-10,Np-0,Nw-0,Neo-6,NC-6,NFA-8,NFA-10,Nok-3,Na-1,Ms-0,Mnz-0,Mir-0,Mh-0,Mz-0,Lp2-6,Lp2-2,Lm-2,Nc-1,Mc-0,LL-0,Sei-0,Mv-0,Sg-1,Litva,Sorbo,Sp-0,Sq-1,Sq-8,Stw-0,Su-0,Sus-1,Ta-0,Tamm-2,…	1	216	presence	No insertion	0.00462962962962963	Rare	NA
chr1	38695	38751	AT2TE57770	Co	Col-0,Ove-0,PHW-2,PHW-34,Per-1,Or-0,Old-1,Pi-0,Pt-0,Pu2-23,Pla-0,Pog-0,Pu2-7,Pu2-8,Pro-0,Rak-2,Ra-0,Ragl-1,Qar-8a,Rennes-1,Ren-1,Rld-1,RMX-A02,Ren-11,Rd-0,Rou-0,RMX-A180,RRS-7,Sap-0,Rome-1,Seattle-0,Ob-0,Rhen-1,Se-0,RRS-10,Np-0,Nw-0,Neo-6,NC-6,NFA-8,NFA-10,Nok-3,Na-1,Ms-0,Mnz-0,Mir-0,Mh-0,Mz-0,Lp2-6,Lp2-2,Lm-2,Nc-1,Mc-0,LL-0,Sei-0,Mv-0,Sg-1,Litva,Sorbo,Sp-0,Sq-1,Sq-8,Stw-0,Su-0,Sus-1,Ta-0,Tamm-2,…	1	216	presence	No insertion	0.00462962962962963	Rare	NA
chr1	55676	56576	AT1TE00150	Col-0,Ove-0,PHW-2,PHW-34,Or-0,Old-1,Pi-0,Pt-0,Pu2-23,Pla-0,Pog-0,Pu2-8,Pro-0,Rak-2,Ra-0,Ragl-1,Rennes-1,Ren-1,Rld-1,RMX-A02,Ren-11,Rd-0,Rou-0,RMX-A180,RRS-7,Rome-1,Seattle-0,Rhen-1,Se-0,RRS-10,Np-0,Nw-0,NC-6,NFA-8,NFA-10,Nok-3,Na-1,Ms-0,Mnz-0,Mir-0,Mh-0,Mz-0,Lp2-2,Lm-2,Mc-0,LL-0,Sei-0,Mv-0,Sg-1,Litva,Sorbo,Sp-0,Sq-1,Sq-8,Stw-0,Su-0,Sus-1,Sf-1,Tha-1,Ting-1,Tol-0,Ts-1,Ts-5,Tscha-1,Tul-0,Ty-0,Utrech…	Hod,Uk-1,Baa-1,Fr-2,Tamm-2,Ta-0,Bla-1,Ga-0,Ob-0,Ann-1,Do-0,Sap-0,Uod-7,Tamm-27,Uod-1,Kz-9,Ak-1,Lisse,CIBC-5,Tu-0,Nc-1,En-2,Hey-1,Si-0,Kil-0,Lp2-6,Jm-0,Per-1,Kas-2,Kas-1,Neo-6,Rubezhnoe-1,Qar-8a,Er-0,Pu2-7,Ba-1	181	36	absence	True deletion	0.166666666666667	Common	high
chr1	69022	69135	AT5TE32425	DraIII-1,Lm-2	Col-0,Ove-0,PHW-2,PHW-34,Per-1,Or-0,Old-1,Pi-0,Pt-0,Pu2-23,Pla-0,Pog-0,Pu2-7,Pu2-8,Pro-0,Rak-2,Ra-0,Ragl-1,Qar-8a,Rennes-1,Ren-1,Rld-1,RMX-A02,Ren-11,Rd-0,Rou-0,RMX-A180,RRS-7,Sap-0,Rome-1,Seattle-0,Ob-0,Rhen-1,RRS-10,Np-0,Nw-0,Neo-6,NC-6,NFA-8,NFA-10,Nok-3,Na-1,Ms-0,Mnz-0,Mir-0,Mh-0,Mz-0,Lp2-6,Lp2-2,Nc-1,Mc-0,LL-0,Sei-0,Mv-0,Sg-1,Litva,Sorbo,Sp-0,Sq-1,Sq-8,Stw-0,Su-0,Sus-1,Ta-0,Tamm-2,Bla-1,Sf-1…	2	214	presence	No insertion	0.00925925925925926	Rare	NA
chr1	69025	69143	AT2TE04090	Ven-1,Cvi-0,Pt-0,Bg-2,Sq-8,Cal-0,En-1,Pog-0,Gel-1,Hh-0,An-1,Gy-0,CIBC-5,Mnz-0,Pla-0,Got-22,Boot-1,Rhen-1,Benk-1,CIBC-17,Kro-0,Es-0	Col-0,Ove-0,PHW-2,PHW-34,Per-1,Or-0,Old-1,Pi-0,Pu2-23,Pu2-7,Pu2-8,Pro-0,Rak-2,Ra-0,Ragl-1,Qar-8a,Rennes-1,Ren-1,Rld-1,RMX-A02,Ren-11,Rd-0,Rou-0,RMX-A180,RRS-7,Sap-0,Rome-1,Seattle-0,Ob-0,RRS-10,Np-0,Nw-0,Neo-6,NC-6,NFA-8,NFA-10,Nok-3,Na-1,Ms-0,Mir-0,Mh-0,Mz-0,Lp2-6,Lp2-2,Lm-2,Nc-1,Mc-0,LL-0,Sei-0,Mv-0,Sg-1,Litva,Sorbo,Sp-0,Sq-1,Stw-0,Su-0,Sus-1,Ta-0,Tamm-2,Bla-1,Sf-1,Si-0,Tamm-27,Tha-1,Ting-1,Tol…	22	194	presence	No insertion	0.101851851851852	Common	high
chr1	69025	69148	AT3TE35320	Krot-0,Nok-3	Col-0,Ove-0,PHW-2,PHW-34,Per-1,Or-0,Old-1,Pi-0,Pt-0,Pu2-23,Pla-0,Pog-0,Pu2-7,Pu2-8,Pro-0,Rak-2,Ra-0,Ragl-1,Qar-8a,Rennes-1,Ren-1,Rld-1,RMX-A02,Ren-11,Rd-0,Rou-0,RMX-A180,RRS-7,Sap-0,Rome-1,Seattle-0,Ob-0,Rhen-1,RRS-10,Np-0,Nw-0,Neo-6,NC-6,NFA-8,NFA-10,Na-1,Ms-0,Mnz-0,Mir-0,Mh-0,Mz-0,Lp2-6,Lp2-2,Lm-2,Nc-1,Mc-0,LL-0,Sei-0,Mv-0,Sg-1,Litva,Sorbo,Sp-0,Sq-1,Sq-8,Stw-0,Su-0,Sus-1,Ta-0,Tamm-2,Bla-1,Sf-1,…	2	214	presence	No insertion	0.00925925925925926	Rare	NA
chr1	69028	69133	AT5TE29380	Per-1	Col-0,Ove-0,PHW-2,PHW-34,Or-0,Old-1,Pi-0,Pt-0,Pu2-23,Pla-0,Pog-0,Pu2-7,Pu2-8,Pro-0,Rak-2,Ra-0,Ragl-1,Qar-8a,Rennes-1,Ren-1,Rld-1,RMX-A02,Ren-11,Rd-0,Rou-0,RMX-A180,RRS-7,Sap-0,Rome-1,Seattle-0,Ob-0,Rhen-1,RRS-10,Np-0,Nw-0,Neo-6,NC-6,NFA-8,NFA-10,Nok-3,Na-1,Ms-0,Mnz-0,Mir-0,Mh-0,Mz-0,Lp2-6,Lp2-2,Lm-2,Nc-1,Mc-0,LL-0,Sei-0,Mv-0,Sg-1,Litva,Sorbo,Sp-0,Sq-1,Sq-8,Stw-0,Su-0,Sus-1,Ta-0,Tamm-2,Bla-1,Sf-1,…	1	215	presence	No insertion	0.00462962962962963	Rare	NA
chr1	76844	77500	AT1TE00220	Col-0,Ove-0,PHW-2,PHW-34,Pi-0,Pu2-23,Pla-0,Pu2-7,Pu2-8,Pro-0,Rak-2,Ra-0,Qar-8a,Rennes-1,Ren-1,Rld-1,RMX-A02,Ren-11,Rd-0,Rou-0,RMX-A180,RRS-7,Sap-0,Rome-1,Seattle-0,Ob-0,Se-0,RRS-10,Np-0,Nw-0,Neo-6,NC-6,NFA-8,NFA-10,Na-1,Ms-0,Mir-0,Mh-0,Mz-0,Lp2-6,Lp2-2,Nc-1,LL-0,Sei-0,Mv-0,Sg-1,Litva,Sorbo,Sp-0,Sq-1,Stw-0,Sus-1,Ta-0,Tamm-2,Bla-1,Sf-1,Si-0,Tamm-27,Ting-1,Tol-0,Ts-1,Ts-5,Tscha-1,Tu-0,Tul-0,Uk-1,Uod…	Ven-1,Cal-0,Ws-2,Hau-0,Ty-0,Pt-0,Krot-0,Bg-2,Fi-0,Knox-18,Sq-8,Ga-0,En-D,Ragl-1,Su-0,Nok-3,Mnz-0,Old-1,Gel-1,Hh-0,An-1,Gy-0,Kro-0,Ko-2,Lm-2,CIBC-5,Mc-0,Hn-0,Tha-1,Pog-0,En-1,DraIII-1,Or-0,Got-22,Wt-5,Boot-1,Bik-1,Per-1,Rhen-1,Hs-0,Wc-1,Benk-1,CIBC-17,Koln,DraII-1	172	45	absence	NA	0.208333333333333	Common	high
chr1	77563	77656	AT1TE82410	Ko-2	Col-0,Ove-0,PHW-2,PHW-34,Per-1,Or-0,Old-1,Pi-0,Pt-0,Pu2-23,Pla-0,Pog-0,Pu2-7,Pu2-8,Pro-0,Rak-2,Ra-0,Ragl-1,Qar-8a,Rennes-1,Ren-1,Rld-1,RMX-A02,Ren-11,Rd-0,Rou-0,RMX-A180,RRS-7,Sap-0,Rome-1,Seattle-0,Ob-0,Rhen-1,Se-0,RRS-10,Np-0,Nw-0,Neo-6,NC-6,NFA-8,NFA-10,Nok-3,Na-1,Ms-0,Mnz-0,Mir-0,Mh-0,Mz-0,Lp2-6,Lp2-2,Lm-2,Nc-1,Mc-0,LL-0,Sei-0,Mv-0,Sg-1,Litva,Sorbo,Sp-0,Sq-1,Sq-8,Stw-0,Su-0,Sus-1,Ta-0,Tamm-2,…	1	216	presence	No insertion	0.00462962962962963	Rare	NA
chr1	79646	79762	AT5TE49330	Bsch-0	Col-0,Ove-0,PHW-2,PHW-34,Per-1,Or-0,Old-1,Pi-0,Pt-0,Pu2-23,Pla-0,Pog-0,Pu2-7,Pu2-8,Pro-0,Rak-2,Ra-0,Ragl-1,Qar-8a,Rennes-1,Ren-1,Rld-1,RMX-A02,Ren-11,Rd-0,Rou-0,RMX-A180,RRS-7,Sap-0,Rome-1,Seattle-0,Ob-0,Rhen-1,Se-0,RRS-10,Np-0,Nw-0,Neo-6,NC-6,NFA-8,NFA-10,Nok-3,Na-1,Ms-0,Mnz-0,Mir-0,Mh-0,Mz-0,Lp2-6,Lp2-2,Lm-2,Nc-1,Mc-0,LL-0,Sei-0,Mv-0,Sg-1,Litva,Sorbo,Sp-0,Sq-1,Sq-8,Stw-0,Su-0,Sus-1,Ta-0,Tamm-2,…	1	216	presence	No insertion	0.00462962962962963	Rare	NA
chr1	105906	105974	AT2TE40355	Cvi-0,Pro-0	Col-0,Ove-0,PHW-2,PHW-34,Per-1,Or-0,Old-1,Pi-0,Pt-0,Pu2-23,Pla-0,Pog-0,Pu2-7,Pu2-8,Rak-2,Ra-0,Ragl-1,Qar-8a,Rennes-1,Ren-1,Rld-1,RMX-A02,Ren-11,Rd-0,Rou-0,RMX-A180,RRS-7,Sap-0,Rome-1,Seattle-0,Ob-0,Rhen-1,Se-0,RRS-10,Np-0,Nw-0,Neo-6,NC-6,NFA-8,NFA-10,Nok-3,Na-1,Ms-0,Mnz-0,Mir-0,Mh-0,Mz-0,Lp2-6,Lp2-2,Lm-2,Nc-1,Mc-0,LL-0,Sei-0,Mv-0,Sg-1,Litva,Sorbo,Sp-0,Sq-1,Sq-8,Stw-0,Su-0,Sus-1,Ta-0,Tamm-2,Bla-1,…	2	215	presence	No insertion	0.00925925925925926	Rare	NA
chr1	105906	105974	AT5TE60225	Qar-8a	Col-0,Ove-0,PHW-2,PHW-34,Per-1,Or-0,Old-1,Pi-0,Pt-0,Pu2-23,Pla-0,Pog-0,Pu2-7,Pu2-8,Pro-0,Rak-2,Ra-0,Ragl-1,Rennes-1,Ren-1,Rld-1,RMX-A02,Ren-11,Rd-0,Rou-0,RMX-A180,RRS-7,Sap-0,Rome-1,Seattle-0,Ob-0,Rhen-1,Se-0,RRS-10,Np-0,Nw-0,Neo-6,NC-6,NFA-8,NFA-10,Nok-3,Na-1,Ms-0,Mnz-0,Mir-0,Mh-0,Mz-0,Lp2-6,Lp2-2,Lm-2,Nc-1,Mc-0,LL-0,Sei-0,Mv-0,Sg-1,Litva,Sorbo,Sp-0,Sq-1,Sq-8,Stw-0,Su-0,Sus-1,Ta-0,Tamm-2,Bla-1,S…	1	216	presence	No insertion	0.00462962962962963	Rare	NA
chr1	130245	130320	AT4TE50055	Sf-1,Ts-5,Wc-1,Sorbo,En-D,Ei-2,Na-1,Se-0,Yo-0,En-1,Bch-1,Per-1,Tscha-1,Etna-2	Col-0,Ove-0,PHW-2,PHW-34,Or-0,Old-1,Pi-0,Pt-0,Pu2-23,Pla-0,Pog-0,Pu2-7,Pu2-8,Pro-0,Rak-2,Ra-0,Ragl-1,Qar-8a,Rennes-1,Ren-1,Rld-1,RMX-A02,Ren-11,Rd-0,Rou-0,RMX-A180,RRS-7,Sap-0,Rome-1,Seattle-0,Ob-0,Rhen-1,RRS-10,Np-0,Nw-0,Neo-6,NC-6,NFA-8,NFA-10,Nok-3,Ms-0,Mnz-0,Mir-0,Mh-0,Mz-0,Lp2-6,Lp2-2,Lm-2,Nc-1,Mc-0,LL-0,Sei-0,Mv-0,Sg-1,Litva,Sp-0,Sq-1,Sq-8,Stw-0,Su-0,Sus-1,Ta-0,Tamm-2,Bla-1,Si-0,Tamm-27,Tha…	14	203	presence	No insertion	0.0648148148148148	Common	low
chr1	152794	152916	AT4TE38275	Koln	Col-0,Ove-0,PHW-2,PHW-34,Per-1,Or-0,Old-1,Pi-0,Pt-0,Pu2-23,Pla-0,Pog-0,Pu2-7,Pu2-8,Pro-0,Rak-2,Ra-0,Ragl-1,Qar-8a,Rennes-1,Ren-1,Rld-1,RMX-A02,Ren-11,Rd-0,Rou-0,RMX-A180,RRS-7,Sap-0,Rome-1,Seattle-0,Ob-0,Rhen-1,Se-0,RRS-10,Np-0,Nw-0,Neo-6,NC-6,NFA-8,NFA-10,Nok-3,Na-1,Ms-0,Mnz-0,Mir-0,Mh-0,Mz-0,Lp2-6,Lp2-2,Lm-2,Nc-1,Mc-0,LL-0,Sei-0,Mv-0,Sg-1,Litva,Sorbo,Sp-0,Sq-1,Sq-8,Stw-0,Su-0,Sus-1,Ta-0,Tamm-2,…	1	216	presence	No insertion	0.00462962962962963	Rare	NA
chr1	158566	158707	AT3TE45035,AT3TE45045	Co	Col-0,Ove-0,PHW-2,PHW-34,Per-1,Or-0,Old-1,Pi-0,Pt-0,Pu2-23,Pla-0,Pog-0,Pu2-7,Pu2-8,Pro-0,Rak-2,Ra-0,Ragl-1,Qar-8a,Rennes-1,Ren-1,Rld-1,RMX-A02,Ren-11,Rd-0,Rou-0,RMX-A180,RRS-7,Sap-0,Rome-1,Seattle-0,Ob-0,Rhen-1,Se-0,RRS-10,Np-0,Nw-0,Neo-6,NC-6,NFA-8,NFA-10,Nok-3,Na-1,Ms-0,Mnz-0,Mir-0,Mh-0,Mz-0,Lp2-6,Lp2-2,Lm-2,Nc-1,Mc-0,LL-0,Sei-0,Mv-0,Sg-1,Litva,Sorbo,Sp-0,Sq-1,Sq-8,Stw-0,Su-0,Sus-1,Ta-0,Tamm-2,…	1	216	presence	No insertion	0.00462962962962963	Rare	NA
chr1	159680	159804	AT1TE83355	Boot-1	Col-0,Ove-0,PHW-2,PHW-34,Per-1,Or-0,Old-1,Pi-0,Pt-0,Pu2-23,Pla-0,Pog-0,Pu2-7,Pu2-8,Pro-0,Rak-2,Ra-0,Ragl-1,Qar-8a,Rennes-1,Ren-1,Rld-1,RMX-A02,Ren-11,Rd-0,Rou-0,RMX-A180,RRS-7,Sap-0,Rome-1,Seattle-0,Ob-0,Rhen-1,Se-0,RRS-10,Np-0,Nw-0,Neo-6,NC-6,NFA-8,NFA-10,Nok-3,Na-1,Ms-0,Mnz-0,Mir-0,Mh-0,Mz-0,Lp2-6,Lp2-2,Lm-2,Nc-1,Mc-0,LL-0,Sei-0,Mv-0,Sg-1,Litva,Sorbo,Sp-0,Sq-1,Sq-8,Stw-0,Su-0,Sus-1,Ta-0,Tamm-2,…	1	216	presence	No insertion	0.00462962962962963	Rare	NA
chr1	163684	163786	AT1TE30550	Chat-1	Col-0,Ove-0,PHW-2,PHW-34,Per-1,Or-0,Old-1,Pi-0,Pt-0,Pu2-23,Pla-0,Pog-0,Pu2-7,Pu2-8,Pro-0,Rak-2,Ra-0,Ragl-1,Qar-8a,Rennes-1,Ren-1,Rld-1,RMX-A02,Ren-11,Rd-0,Rou-0,RMX-A180,RRS-7,Sap-0,Rome-1,Seattle-0,Ob-0,Rhen-1,Se-0,RRS-10,Np-0,Nw-0,Neo-6,NC-6,NFA-8,NFA-10,Nok-3,Na-1,Ms-0,Mnz-0,Mir-0,Mh-0,Mz-0,Lp2-6,Lp2-2,Lm-2,Nc-1,Mc-0,LL-0,Sei-0,Mv-0,Sg-1,Litva,Sorbo,Sp-0,Sq-1,Sq-8,Stw-0,Su-0,Sus-1,Ta-0,Tamm-2,…	1	216	presence	No insertion	0.00462962962962963	Rare	NA
chr1	199201	199325	AT1TE74085	Db-1,Br-0,RMX-A180,Kl-5,Yo-0,Kb-0,RMX-A02	Col-0,Ove-0,PHW-2,PHW-34,Per-1,Or-0,Old-1,Pi-0,Pt-0,Pu2-23,Pla-0,Pog-0,Pu2-7,Pu2-8,Pro-0,Rak-2,Ra-0,Ragl-1,Qar-8a,Rennes-1,Ren-1,Rld-1,Ren-11,Rd-0,Rou-0,RRS-7,Sap-0,Rome-1,Seattle-0,Ob-0,Rhen-1,Se-0,RRS-10,Np-0,Nw-0,Neo-6,NC-6,NFA-8,NFA-10,Nok-3,Na-1,Ms-0,Mnz-0,Mir-0,Mh-0,Mz-0,Lp2-6,Lp2-2,Lm-2,Nc-1,Mc-0,LL-0,Sei-0,Mv-0,Sg-1,Litva,Sorbo,Sp-0,Sq-1,Sq-8,Stw-0,Su-0,Sus-1,Ta-0,Tamm-2,Bla-1,Sf-1,Si-0,T…	7	210	presence	No insertion	0.0324074074074074	Common	NA
chr1	206231	206365	AT1TE75065	Tamm-2,Kar-1	Col-0,Ove-0,PHW-2,PHW-34,Per-1,Or-0,Old-1,Pi-0,Pt-0,Pu2-23,Pla-0,Pog-0,Pu2-7,Pu2-8,Pro-0,Rak-2,Ra-0,Ragl-1,Qar-8a,Rennes-1,Ren-1,Rld-1,RMX-A02,Ren-11,Rd-0,Rou-0,RMX-A180,RRS-7,Sap-0,Rome-1,Seattle-0,Ob-0,Rhen-1,Se-0,RRS-10,Np-0,Nw-0,Neo-6,NC-6,NFA-8,NFA-10,Nok-3,Na-1,Ms-0,Mnz-0,Mir-0,Mh-0,Mz-0,Lp2-6,Lp2-2,Lm-2,Nc-1,Mc-0,LL-0,Sei-0,Mv-0,Sg-1,Litva,Sorbo,Sp-0,Sq-1,Sq-8,Stw-0,Su-0,Sus-1,Ta-0,Bla-1,S…	2	215	presence	No insertion	0.00925925925925926	Rare	NA
chr1	208299	208418	AT1TE14085	Mir-0	Col-0,Ove-0,PHW-2,PHW-34,Per-1,Or-0,Old-1,Pi-0,Pt-0,Pu2-23,Pla-0,Pog-0,Pu2-7,Pu2-8,Pro-0,Rak-2,Ra-0,Ragl-1,Qar-8a,Rennes-1,Ren-1,Rld-1,RMX-A02,Ren-11,Rd-0,Rou-0,RMX-A180,RRS-7,Sap-0,Rome-1,Seattle-0,Ob-0,Rhen-1,RRS-10,Np-0,Nw-0,Neo-6,NC-6,NFA-8,NFA-10,Nok-3,Na-1,Ms-0,Mnz-0,Mh-0,Mz-0,Lp2-6,Lp2-2,Lm-2,Nc-1,Mc-0,LL-0,Sei-0,Mv-0,Sg-1,Litva,Sorbo,Sp-0,Sq-1,Sq-8,Stw-0,Su-0,Sus-1,Ta-0,Tamm-2,Bla-1,Sf-1,…	1	215	presence	No insertion	0.00462962962962963	Rare	NA
chr1	214011	214077	AT1TE53510	Cal-0,Fr-2,Bch-1,Amel-1,Fi-0,Ei-2,Old-1,Gel-1,Is-0,Ren-1,Wc-1,Lm-2,Mc-0,Hn-0,Ws-2,Et-0,Alst-1,Si-0,Got-22,HR-5,Pog-0,Boot-1,Benk-1,NFA-10,Tscha-1,Kro-0,Er-0,Ba-1,Cnt-1	Col-0,Ove-0,PHW-2,PHW-34,Per-1,Or-0,Pi-0,Pt-0,Pu2-23,Pla-0,Pu2-7,Pu2-8,Pro-0,Rak-2,Ra-0,Ragl-1,Qar-8a,Rennes-1,Rld-1,RMX-A02,Ren-11,Rd-0,Rou-0,RMX-A180,RRS-7,Sap-0,Rome-1,Seattle-0,Ob-0,Rhen-1,Se-0,RRS-10,Np-0,Nw-0,Neo-6,NC-6,NFA-8,Nok-3,Na-1,Ms-0,Mnz-0,Mir-0,Mh-0,Mz-0,Lp2-6,Lp2-2,Nc-1,LL-0,Sei-0,Mv-0,Sg-1,Litva,Sorbo,Sp-0,Sq-1,Sq-8,Stw-0,Su-0,Sus-1,Ta-0,Tamm-2,Bla-1,Sf-1,Tamm-27,Tha-1,Ting-1,Tol…	29	188	presence	No insertion	0.134259259259259	Common	mid
chr1	228275	228373	AT3TE14620	Wc-1,Hn-0,Si-0,Ws-2,Es-0	Col-0,Ove-0,PHW-2,PHW-34,Per-1,Or-0,Old-1,Pi-0,Pt-0,Pu2-23,Pla-0,Pog-0,Pu2-7,Pu2-8,Pro-0,Rak-2,Ra-0,Ragl-1,Qar-8a,Rennes-1,Ren-1,Rld-1,RMX-A02,Ren-11,Rd-0,Rou-0,RMX-A180,RRS-7,Sap-0,Rome-1,Seattle-0,Ob-0,Rhen-1,Se-0,RRS-10,Np-0,Nw-0,Neo-6,NC-6,NFA-8,NFA-10,Nok-3,Na-1,Ms-0,Mnz-0,Mir-0,Mh-0,Mz-0,Lp2-6,Lp2-2,Lm-2,Nc-1,Mc-0,LL-0,Sei-0,Mv-0,Sg-1,Litva,Sorbo,Sp-0,Sq-1,Sq-8,Stw-0,Su-0,Sus-1,Ta-0,Tamm-2,…	5	212	presence	No insertion	0.0231481481481481	Rare	NA
chr1	228279	228371	AT3TE51985,AT3TE51990	Ove-0	Col-0,PHW-2,PHW-34,Per-1,Or-0,Old-1,Pi-0,Pt-0,Pu2-23,Pla-0,Pog-0,Pu2-7,Pu2-8,Pro-0,Rak-2,Ra-0,Ragl-1,Qar-8a,Rennes-1,Ren-1,Rld-1,RMX-A02,Ren-11,Rd-0,Rou-0,RMX-A180,RRS-7,Sap-0,Rome-1,Seattle-0,Ob-0,Rhen-1,Se-0,RRS-10,Np-0,Nw-0,Neo-6,NC-6,NFA-8,NFA-10,Nok-3,Na-1,Ms-0,Mnz-0,Mir-0,Mh-0,Mz-0,Lp2-6,Lp2-2,Lm-2,Nc-1,Mc-0,LL-0,Sei-0,Mv-0,Sg-1,Litva,Sorbo,Sp-0,Sq-1,Sq-8,Stw-0,Su-0,Sus-1,Ta-0,Tamm-2,Bla-1,…	1	216	presence	No insertion	0.00462962962962963	Rare	NA
chr1	254616	254763	AT1TE42635	Rome-1	Col-0,Ove-0,PHW-2,PHW-34,Per-1,Or-0,Old-1,Pi-0,Pt-0,Pu2-23,Pla-0,Pog-0,Pu2-7,Pu2-8,Pro-0,Rak-2,Ra-0,Ragl-1,Qar-8a,Rennes-1,Ren-1,Rld-1,RMX-A02,Ren-11,Rd-0,Rou-0,RMX-A180,RRS-7,Sap-0,Seattle-0,Ob-0,Rhen-1,Se-0,RRS-10,Np-0,Nw-0,Neo-6,NC-6,NFA-8,NFA-10,Nok-3,Na-1,Ms-0,Mnz-0,Mir-0,Mh-0,Mz-0,Lp2-6,Lp2-2,Lm-2,Nc-1,Mc-0,LL-0,Sei-0,Mv-0,Sg-1,Litva,Sorbo,Sp-0,Sq-1,Sq-8,Stw-0,Su-0,Sus-1,Ta-0,Tamm-2,Bla-1,S…	1	216	presence	No insertion	0.00462962962962963	Rare	NA
chr1	257710	258629	AT1TE00840	Col-0,Ove-0,PHW-2,PHW-34,Per-1,Or-0,Old-1,Pi-0,Pt-0,Pla-0,Pog-0,Pu2-7,Pu2-8,Pro-0,Rak-2,Ra-0,Ragl-1,Qar-8a,Rld-1,RMX-A02,Rou-0,RMX-A180,RRS-7,Sap-0,Seattle-0,Ob-0,Rhen-1,Se-0,RRS-10,Np-0,Nw-0,Neo-6,NC-6,NFA-10,Nok-3,Na-1,Ms-0,Mnz-0,Mir-0,Mh-0,Mz-0,Lp2-6,Lp2-2,Lm-2,Nc-1,Mc-0,LL-0,Sei-0,Mv-0,Sg-1,Litva,Sorbo,Sp-0,Sq-8,Stw-0,Su-0,Sus-1,Ta-0,Tamm-2,Bla-1,Sf-1,Si-0,Tamm-27,Ting-1,Tol-0,Ts-1,Ts-5,Tscha…	Cvi-0,Uod-7,HR-10,Rome-1,Bor-4,Ema-1,Pna-17,Fi-0,Rd-0,Co-1,Sq-1,Ren-11,Gel-1,Pu2-23,Ren-1,Tha-1,NFA-8,Abd-0,En-1,Anz-0,Got-22,HR-5,Rennes-1,Boot-1,CIBC-17,Koln,Etna-2,Cnt-1	189	28	absence	True deletion	0.12962962962963	Common	mid
chr1	258630	258712	AT1TE00845	Col-0,Ove-0,PHW-2,PHW-34,Per-1,Or-0,Old-1,Pi-0,Pt-0,Pla-0,Pog-0,Pu2-7,Pu2-8,Pro-0,Rak-2,Ra-0,Ragl-1,Qar-8a,Rld-1,RMX-A02,Rou-0,RMX-A180,RRS-7,Sap-0,Rome-1,Seattle-0,Ob-0,Rhen-1,Se-0,RRS-10,Np-0,Nw-0,Neo-6,NC-6,NFA-10,Nok-3,Na-1,Ms-0,Mnz-0,Mir-0,Mh-0,Mz-0,Lp2-6,Lp2-2,Lm-2,Nc-1,Mc-0,LL-0,Sei-0,Mv-0,Sg-1,Litva,Sorbo,Sp-0,Sq-8,Stw-0,Su-0,Sus-1,Ta-0,Tamm-2,Bla-1,Sf-1,Si-0,Tamm-27,Tha-1,Ting-1,Tol-0,Ts…	Fi-0,Pu2-23,NFA-8,Got-22,Sq-1,Boot-1,Ren-11,Rd-0,Ren-1,HR-10,HR-5,Pna-17,Rennes-1,Anz-0,Ema-1,Abd-0,Cnt-1,Gel-1	199	18	absence	True deletion	0.0833333333333333	Common	low
chr1	258709	258776	AT1TE37940	Nok-3,Pro-0	Col-0,Ove-0,PHW-2,PHW-34,Per-1,Or-0,Old-1,Pi-0,Pt-0,Pu2-23,Pla-0,Pog-0,Pu2-7,Pu2-8,Rak-2,Ra-0,Ragl-1,Qar-8a,Rennes-1,Ren-1,Rld-1,RMX-A02,Ren-11,Rd-0,Rou-0,RMX-A180,RRS-7,Sap-0,Rome-1,Seattle-0,Ob-0,Rhen-1,Se-0,RRS-10,Np-0,Nw-0,Neo-6,NC-6,NFA-8,NFA-10,Na-1,Ms-0,Mnz-0,Mir-0,Mh-0,Mz-0,Lp2-6,Lp2-2,Lm-2,Nc-1,Mc-0,LL-0,Sei-0,Mv-0,Sg-1,Litva,Sorbo,Sp-0,Sq-1,Sq-8,Stw-0,Su-0,Sus-1,Ta-0,Tamm-2,Bla-1,Sf-1,S…	2	215	presence	No insertion	0.00925925925925926	Rare	NA
chr1	266358	266426	AT2TE19160	Nok-3	Col-0,Ove-0,PHW-2,PHW-34,Per-1,Or-0,Old-1,Pi-0,Pt-0,Pu2-23,Pla-0,Pog-0,Pu2-7,Pu2-8,Pro-0,Rak-2,Ra-0,Ragl-1,Qar-8a,Rennes-1,Ren-1,Rld-1,RMX-A02,Ren-11,Rd-0,Rou-0,RMX-A180,RRS-7,Sap-0,Rome-1,Seattle-0,Ob-0,Rhen-1,Se-0,RRS-10,Np-0,Nw-0,Neo-6,NC-6,NFA-8,NFA-10,Na-1,Ms-0,Mnz-0,Mir-0,Mh-0,Mz-0,Lp2-6,Lp2-2,Lm-2,Nc-1,Mc-0,LL-0,Sei-0,Mv-0,Sg-1,Litva,Sorbo,Sp-0,Sq-1,Sq-8,Stw-0,Su-0,Sus-1,Ta-0,Tamm-2,Bla-1,…	1	216	presence	No insertion	0.00462962962962963	Rare	NA
chr1	291621	291758	AT1TE58650	Tha-1,Nok-3	Col-0,Ove-0,PHW-2,PHW-34,Per-1,Or-0,Old-1,Pi-0,Pt-0,Pu2-23,Pla-0,Pog-0,Pu2-7,Pu2-8,Pro-0,Rak-2,Ra-0,Ragl-1,Qar-8a,Rennes-1,Ren-1,Rld-1,RMX-A02,Ren-11,Rd-0,Rou-0,RMX-A180,RRS-7,Sap-0,Rome-1,Seattle-0,Ob-0,Rhen-1,Se-0,RRS-10,Np-0,Nw-0,Neo-6,NC-6,NFA-8,NFA-10,Na-1,Ms-0,Mnz-0,Mir-0,Mh-0,Mz-0,Lp2-6,Lp2-2,Lm-2,Nc-1,Mc-0,LL-0,Sei-0,Mv-0,Sg-1,Litva,Sorbo,Sp-0,Sq-1,Sq-8,Stw-0,Su-0,Sus-1,Ta-0,Tamm-2,Bla-1,…	2	215	presence	No insertion	0.00925925925925926	Rare	NA
chr1	303134	303218	AT3TE58655	Chi-0	Col-0,Ove-0,PHW-2,PHW-34,Per-1,Or-0,Old-1,Pi-0,Pt-0,Pu2-23,Pla-0,Pog-0,Pu2-7,Pu2-8,Pro-0,Rak-2,Ra-0,Ragl-1,Qar-8a,Rennes-1,Ren-1,Rld-1,RMX-A02,Ren-11,Rd-0,Rou-0,RMX-A180,RRS-7,Sap-0,Rome-1,Seattle-0,Ob-0,Rhen-1,Se-0,RRS-10,Np-0,Nw-0,Neo-6,NC-6,NFA-8,NFA-10,Nok-3,Na-1,Ms-0,Mnz-0,Mir-0,Mh-0,Mz-0,Lp2-6,Lp2-2,Lm-2,Nc-1,Mc-0,LL-0,Sei-0,Mv-0,Sg-1,Litva,Sorbo,Sp-0,Sq-1,Sq-8,Stw-0,Su-0,Sus-1,Ta-0,Tamm-2,…	1	216	presence	No insertion	0.00462962962962963	Rare	NA
chr1	311900	311968	AT3TE66615	Dja-1	Col-0,Ove-0,PHW-2,PHW-34,Per-1,Or-0,Old-1,Pi-0,Pt-0,Pu2-23,Pla-0,Pog-0,Pu2-7,Pu2-8,Pro-0,Rak-2,Ra-0,Ragl-1,Qar-8a,Rennes-1,Ren-1,Rld-1,RMX-A02,Ren-11,Rd-0,Rou-0,RMX-A180,RRS-7,Sap-0,Rome-1,Seattle-0,Ob-0,Rhen-1,Se-0,RRS-10,Np-0,Nw-0,Neo-6,NC-6,NFA-8,NFA-10,Nok-3,Na-1,Ms-0,Mnz-0,Mir-0,Mh-0,Mz-0,Lp2-6,Lp2-2,Lm-2,Nc-1,Mc-0,LL-0,Sei-0,Mv-0,Sg-1,Litva,Sorbo,Sp-0,Sq-1,Sq-8,Stw-0,Su-0,Sus-1,Ta-0,Tamm-2,…	1	216	presence	No insertion	0.00462962962962963	Rare	NA
chr1	325291	325428	AT2TE07605	DraIII-1,Uod-7,Bor-4,DraII-1	Col-0,Ove-0,PHW-2,PHW-34,Per-1,Or-0,Old-1,Pi-0,Pt-0,Pu2-23,Pla-0,Pog-0,Pu2-7,Pu2-8,Pro-0,Rak-2,Ra-0,Ragl-1,Qar-8a,Rennes-1,Ren-1,Rld-1,RMX-A02,Ren-11,Rd-0,Rou-0,RMX-A180,RRS-7,Sap-0,Rome-1,Seattle-0,Ob-0,Rhen-1,Se-0,RRS-10,Np-0,Nw-0,Neo-6,NC-6,NFA-8,NFA-10,Nok-3,Na-1,Ms-0,Mnz-0,Mir-0,Mh-0,Mz-0,Lp2-6,Lp2-2,Lm-2,Nc-1,Mc-0,LL-0,Sei-0,Mv-0,Sg-1,Litva,Sorbo,Sp-0,Sq-1,Sq-8,Stw-0,Su-0,Sus-1,Ta-0,Tamm-2,…	4	213	presence	No insertion	0.0185185185185185	Rare	NA
chr1	349928	349969	AT1TE01140	Col-0,Or-0,Pt-0,Pu2-7,Pu2-8,Rak-2,Rld-1,RRS-7,Sap-0,RRS-10,Np-0,Nw-0,Na-1,Mh-0,Mz-0,Lp2-6,Lp2-2,Nc-1,Mv-0,Sg-1,Litva,Sp-0,Ta-0,Ting-1,Tol-0,Tul-0,Uk-1,Uod-1,Ven-1,Wa-1,Wei-0,Zdr-1,Bik-1,Bor-1,Bs-1,Bu-0,Ca-0,Buckhorn-Pass,Co,Dem-4,Da_1_-12,Di-G,Dr-0,DraII-1,Duk,Dra-0,Gre-0,El-0,En-2,Er-0,Do-0,Gie-0,Gifu-2,Gu-0,Ha-0,Hod,Hau-0,Hh-0,HSm,Is-0,Jm-0,Kelsterbach-4,Kent,Kil-0,Knox-10,Ko-2,Koln,Krot-0,Kyot…	Rubezhnoe-1,Ms-0,HR-10,Ber,Ty-0,Fi-0,In-0,Knox-18,Yo-0,Ei-2,Nok-3,Gel-1,Jl-3,RMX-A180,Wt-5,Ra-0,Lm-2,Tu-0,Mc-0,Hn-0,Com-1,Pog-0,NC-6,Wc-1,Qar-8a,Rennes-1,Kro-0,Ba-1,Le-0,Anholt-1,Cerv-1,Kondara,Rome-1,Rd-0,Co-1,Ema-1,Ren-11,Seattle-0,Ragl-1,Su-0,Ann-1,Gr-1,Rhen-1,Wl-0,Sus-1,Ren-1,Utrecht,Aa-0,Kb-0,Got-7,Bsch-0,Stw-0,Anz-0,Ove-0,Si-0,Kas-1,Per-1,Kas-2,Chi-0,Rou-0,Ts-5,Cnt-1,Chat-1,PHW-2,Bl-1,Fr-2,…	77	140	presence	NA	0.356481481481481	Common	high
chr1	355144	355266	AT5TE44710,AT5TE44715	Ts-5	Col-0,Ove-0,PHW-2,PHW-34,Per-1,Or-0,Old-1,Pi-0,Pt-0,Pu2-23,Pla-0,Pog-0,Pu2-7,Pu2-8,Pro-0,Rak-2,Ra-0,Ragl-1,Qar-8a,Rennes-1,Ren-1,Rld-1,RMX-A02,Ren-11,Rd-0,Rou-0,RMX-A180,RRS-7,Sap-0,Rome-1,Seattle-0,Ob-0,Rhen-1,Se-0,RRS-10,Np-0,Nw-0,Neo-6,NC-6,NFA-8,NFA-10,Nok-3,Na-1,Ms-0,Mnz-0,Mir-0,Mh-0,Mz-0,Lp2-6,Lp2-2,Lm-2,Nc-1,Mc-0,LL-0,Sei-0,Mv-0,Sg-1,Litva,Sorbo,Sp-0,Sq-1,Sq-8,Stw-0,Su-0,Sus-1,Ta-0,Tamm-2,…	1	216	presence	No insertion	0.00462962962962963	Rare	NA
chr1	356059	356198	AT5TE44715,AT5TE44710	En-D,Pi-0,En-1	Col-0,Ove-0,PHW-2,PHW-34,Per-1,Or-0,Old-1,Pt-0,Pu2-23,Pla-0,Pog-0,Pu2-7,Pu2-8,Pro-0,Rak-2,Ra-0,Ragl-1,Qar-8a,Rennes-1,Ren-1,Rld-1,RMX-A02,Ren-11,Rd-0,Rou-0,RMX-A180,RRS-7,Sap-0,Rome-1,Seattle-0,Ob-0,Rhen-1,Se-0,RRS-10,Np-0,Nw-0,Neo-6,NC-6,NFA-8,NFA-10,Nok-3,Na-1,Ms-0,Mnz-0,Mir-0,Mh-0,Mz-0,Lp2-6,Lp2-2,Lm-2,Nc-1,Mc-0,LL-0,Sei-0,Mv-0,Sg-1,Litva,Sorbo,Sp-0,Sq-1,Sq-8,Stw-0,Su-0,Sus-1,Ta-0,Tamm-2,Bla-1…	3	214	presence	No insertion	0.0138888888888889	Rare	NA
chr1	357236	357378	AT2TE45020,AT2TE45025	Lip-0	Col-0,Ove-0,PHW-2,PHW-34,Per-1,Or-0,Old-1,Pi-0,Pt-0,Pu2-23,Pla-0,Pog-0,Pu2-7,Pu2-8,Pro-0,Rak-2,Ra-0,Ragl-1,Qar-8a,Rennes-1,Ren-1,Rld-1,RMX-A02,Ren-11,Rd-0,Rou-0,RMX-A180,RRS-7,Sap-0,Rome-1,Seattle-0,Ob-0,Rhen-1,Se-0,RRS-10,Np-0,Nw-0,Neo-6,NC-6,NFA-8,NFA-10,Nok-3,Na-1,Ms-0,Mnz-0,Mir-0,Mh-0,Mz-0,Lp2-6,Lp2-2,Lm-2,Nc-1,Mc-0,LL-0,Sei-0,Mv-0,Sg-1,Litva,Sorbo,Sp-0,Sq-1,Sq-8,Stw-0,Su-0,Sus-1,Ta-0,Tamm-2,…	1	216	presence	No insertion	0.00462962962962963	Rare	NA
chr1	372450	372487	AT1TE44390	En-1	Col-0,Ove-0,PHW-2,PHW-34,Per-1,Or-0,Old-1,Pi-0,Pt-0,Pu2-23,Pla-0,Pog-0,Pu2-7,Pu2-8,Pro-0,Rak-2,Ra-0,Ragl-1,Qar-8a,Rennes-1,Ren-1,Rld-1,RMX-A02,Ren-11,Rd-0,Rou-0,RMX-A180,RRS-7,Sap-0,Rome-1,Seattle-0,Ob-0,Rhen-1,Se-0,RRS-10,Np-0,Nw-0,Neo-6,NC-6,NFA-8,NFA-10,Nok-3,Na-1,Ms-0,Mnz-0,Mir-0,Mh-0,Mz-0,Lp2-6,Lp2-2,Lm-2,Nc-1,Mc-0,LL-0,Sei-0,Mv-0,Sg-1,Litva,Sorbo,Sp-0,Sq-1,Sq-8,Stw-0,Su-0,Sus-1,Ta-0,Tamm-2,…	1	216	presence	No insertion	0.00462962962962963	Rare	NA
chr1	425668	425736	AT5TE34565	Dja-1,Westkar-4,Sus-1,Kar-1,Kondara	Col-0,Ove-0,PHW-2,PHW-34,Per-1,Or-0,Old-1,Pi-0,Pt-0,Pu2-23,Pla-0,Pog-0,Pu2-7,Pu2-8,Pro-0,Rak-2,Ra-0,Ragl-1,Qar-8a,Rennes-1,Ren-1,Rld-1,RMX-A02,Ren-11,Rd-0,Rou-0,RMX-A180,RRS-7,Sap-0,Rome-1,Seattle-0,Ob-0,Rhen-1,Se-0,RRS-10,Np-0,Nw-0,Neo-6,NC-6,NFA-8,NFA-10,Nok-3,Na-1,Ms-0,Mnz-0,Mir-0,Mh-0,Mz-0,Lp2-6,Lp2-2,Lm-2,Nc-1,Mc-0,LL-0,Sei-0,Mv-0,Sg-1,Litva,Sorbo,Sp-0,Sq-1,Sq-8,Stw-0,Su-0,Ta-0,Tamm-2,Bla-1,…	5	212	presence	No insertion	0.0231481481481481	Rare	NA
chr1	428097	428201	AT1TE34215	Bch-1	Col-0,Ove-0,PHW-2,PHW-34,Per-1,Or-0,Old-1,Pi-0,Pt-0,Pu2-23,Pla-0,Pog-0,Pu2-7,Pu2-8,Pro-0,Rak-2,Ra-0,Ragl-1,Qar-8a,Rennes-1,Ren-1,Rld-1,RMX-A02,Ren-11,Rd-0,Rou-0,RMX-A180,RRS-7,Sap-0,Rome-1,Seattle-0,Ob-0,Rhen-1,Se-0,RRS-10,Np-0,Nw-0,Neo-6,NC-6,NFA-8,NFA-10,Nok-3,Na-1,Ms-0,Mnz-0,Mir-0,Mh-0,Mz-0,Lp2-6,Lp2-2,Lm-2,Nc-1,Mc-0,LL-0,Sei-0,Mv-0,Sg-1,Litva,Sorbo,Sp-0,Sq-1,Sq-8,Stw-0,Su-0,Sus-1,Ta-0,Tamm-2,…	1	216	presence	No insertion	0.00462962962962963	Rare	NA
chr1	431310	431469	AT1TE01390	Col-0,Ove-0,PHW-2,PHW-34,Per-1,Or-0,Old-1,Pt-0,Pu2-23,Pla-0,Pog-0,Pu2-7,Pu2-8,Pro-0,Rak-2,Ra-0,Ragl-1,Qar-8a,Rld-1,RMX-A02,RMX-A180,RRS-7,Sap-0,Rome-1,RRS-10,Np-0,Nw-0,Neo-6,NC-6,NFA-10,Nok-3,Na-1,Ms-0,Mnz-0,Mh-0,Mz-0,Lp2-6,Lp2-2,Nc-1,Mc-0,Sei-0,Mv-0,Sg-1,Litva,Sorbo,Sp-0,Sq-8,Stw-0,Su-0,Sus-1,Ta-0,Tamm-2,Sf-1,Si-0,Tamm-27,Tha-1,Ting-1,Tol-0,Tscha-1,Tu-0,Tul-0,Ty-0,Uk-1,Uod-1,Uod-7,Van-0,Ven-1,Wa…	Est,Cerv-1,LL-0,Bl-1,Fr-2,Pna-17,Ber,Got-7,Bla-1,Rd-0,Rubezhnoe-1,Ren-11,Seattle-0,Ob-0,Vind-1,Gr-1,Gel-1,Wt-5,Rhen-1,Ren-1,Lip-0,Ang-0,Lm-2,Kin-0,Mir-0,NFA-8,Se-0,Com-1,Rennes-1,Altai-5,Rou-0,Ts-5,Benk-1,Ts-1,Appt-1,Utrecht,Sq-1,Es-0	175	38	absence	True deletion	0.175925925925926	Common	high
chr1	431474	431916	AT1TE01395	Col-0,Ove-0,PHW-34,Per-1,Or-0,Pi-0,Pt-0,Pla-0,Pog-0,Pu2-7,Pu2-8,Pro-0,Ra-0,Ragl-1,Qar-8a,RMX-A02,RMX-A180,RRS-7,Sap-0,RRS-10,Np-0,Nw-0,NC-6,NFA-10,Nok-3,Na-1,Ms-0,Mnz-0,Mh-0,Mz-0,Lp2-6,Lp2-2,Nc-1,Mc-0,Sei-0,Mv-0,Sg-1,Litva,Sorbo,Sp-0,Sq-8,Stw-0,Su-0,Sus-1,Ta-0,Tamm-2,Sf-1,Si-0,Tha-1,Ting-1,Tol-0,Tscha-1,Tul-0,Ty-0,Uk-1,Uod-1,Uod-7,Ven-1,Wa-1,Wei-0,Westkar-4,Wl-0,Ws-2,Yo-0,Zdr-1,Bik-1,Bg-2,Bor-4,B…	Est,Cerv-1,LL-0,Bl-1,Fr-2,Pna-17,Ber,Got-7,Bla-1,Rd-0,Rubezhnoe-1,Ren-11,Seattle-0,Ob-0,Vind-1,Gr-1,Gel-1,Wt-5,Rhen-1,Ren-1,Lip-0,Ang-0,Lm-2,Kin-0,Mir-0,NFA-8,Se-0,Com-1,Rennes-1,Altai-5,Rou-0,Ts-5,Benk-1,Ts-1,Appt-1,Utrecht,Sq-1,Es-0	151	38	absence	True deletion	0.175925925925926	Common	high
chr1	431917	432073	AT1TE01400	Col-0,Ove-0,PHW-2,PHW-34,Per-1,Or-0,Old-1,Pi-0,Pt-0,Pu2-23,Pla-0,Pog-0,Pu2-7,Pu2-8,Pro-0,Rak-2,Ra-0,Ragl-1,Qar-8a,Rld-1,RMX-A02,RMX-A180,RRS-7,Sap-0,Rome-1,RRS-10,Np-0,Nw-0,Neo-6,NC-6,NFA-10,Nok-3,Na-1,Mnz-0,Mh-0,Mz-0,Lp2-6,Lp2-2,Nc-1,Mc-0,Sei-0,Mv-0,Sg-1,Litva,Sorbo,Sp-0,Sq-8,Stw-0,Su-0,Sus-1,Ta-0,Tamm-2,Sf-1,Si-0,Tamm-27,Tha-1,Ting-1,Tol-0,Tscha-1,Tu-0,Tul-0,Ty-0,Uk-1,Uod-1,Uod-7,Van-0,Ven-1,Wa…	Est,Cerv-1,LL-0,Bl-1,Fr-2,Pna-17,Ber,Got-7,Bla-1,Rd-0,Rubezhnoe-1,Ren-11,Seattle-0,Ob-0,Vind-1,Gr-1,Gel-1,Wt-5,Rhen-1,Ren-1,Lip-0,Ang-0,Lm-2,Kin-0,Mir-0,NFA-8,Se-0,Com-1,Rennes-1,Altai-5,Rou-0,Ts-5,Benk-1,Ts-1,Appt-1,Utrecht,Sq-1,Es-0	175	38	absence	True deletion	0.175925925925926	Common	high
chr1	432722	432850	AT1TE32995	Ts-1,Cerv-1,LL-0,Bl-1,Fr-2,Bla-1,Rd-0,Ren-11,Benk-1,Ob-0,Vind-1,Gr-1,Gel-1,Wt-5,Rhen-1,Ren-1,Lip-0,Kin-0,Ang-0,Lm-2,Ber,Rennes-1,Altai-5,Ts-5,Seattle-0,Rubezhnoe-1,Appt-1	Col-0,Ove-0,PHW-2,PHW-34,Per-1,Or-0,Old-1,Pi-0,Pt-0,Pu2-23,Pla-0,Pog-0,Pu2-7,Pu2-8,Pro-0,Rak-2,Ra-0,Ragl-1,Qar-8a,Rld-1,RMX-A02,Rou-0,RMX-A180,RRS-7,Sap-0,Rome-1,Se-0,RRS-10,Np-0,Nw-0,Neo-6,NC-6,NFA-8,NFA-10,Nok-3,Na-1,Ms-0,Mnz-0,Mir-0,Mh-0,Mz-0,Lp2-6,Lp2-2,Nc-1,Mc-0,Sei-0,Mv-0,Sg-1,Litva,Sorbo,Sp-0,Sq-1,Sq-8,Stw-0,Su-0,Sus-1,Ta-0,Tamm-2,Si-0,Tamm-27,Tha-1,Ting-1,Tol-0,Tscha-1,Tu-0,Tul-0,Ty-0,Uk-…	27	188	presence	No insertion	0.125	Common	mid
chr1	432723	432862	AT3TE59055	NFA-8	Col-0,Ove-0,PHW-2,PHW-34,Per-1,Or-0,Old-1,Pi-0,Pt-0,Pu2-23,Pla-0,Pog-0,Pu2-7,Pu2-8,Pro-0,Rak-2,Ra-0,Ragl-1,Qar-8a,Rennes-1,Ren-1,Rld-1,RMX-A02,Ren-11,Rd-0,Rou-0,RMX-A180,RRS-7,Sap-0,Rome-1,Seattle-0,Ob-0,Rhen-1,Se-0,RRS-10,Np-0,Nw-0,Neo-6,NC-6,NFA-10,Nok-3,Na-1,Ms-0,Mnz-0,Mir-0,Mh-0,Mz-0,Lp2-6,Lp2-2,Lm-2,Nc-1,Mc-0,LL-0,Sei-0,Mv-0,Sg-1,Litva,Sorbo,Sp-0,Sq-1,Sq-8,Stw-0,Su-0,Sus-1,Ta-0,Tamm-2,Bla-1,…	1	214	presence	No insertion	0.00462962962962963	Rare	NA
chr1	432723	432864	AT3TE88345	Es-0	Col-0,Ove-0,PHW-2,PHW-34,Per-1,Or-0,Old-1,Pi-0,Pt-0,Pu2-23,Pla-0,Pog-0,Pu2-7,Pu2-8,Pro-0,Rak-2,Ra-0,Ragl-1,Qar-8a,Rennes-1,Ren-1,Rld-1,RMX-A02,Ren-11,Rd-0,Rou-0,RMX-A180,RRS-7,Sap-0,Rome-1,Seattle-0,Ob-0,Rhen-1,Se-0,RRS-10,Np-0,Nw-0,Neo-6,NC-6,NFA-8,NFA-10,Nok-3,Na-1,Ms-0,Mnz-0,Mir-0,Mh-0,Mz-0,Lp2-6,Lp2-2,Lm-2,Nc-1,Mc-0,LL-0,Sei-0,Mv-0,Sg-1,Litva,Sorbo,Sp-0,Sq-1,Sq-8,Stw-0,Su-0,Sus-1,Ta-0,Tamm-2,…	1	214	presence	No insertion	0.00462962962962963	Rare	NA
chr1	432986	433064	AT4TE40615	Fr-2	Col-0,Ove-0,PHW-2,PHW-34,Per-1,Or-0,Old-1,Pi-0,Pt-0,Pu2-23,Pla-0,Pog-0,Pu2-7,Pu2-8,Pro-0,Rak-2,Ra-0,Ragl-1,Qar-8a,Rennes-1,Ren-1,Rld-1,RMX-A02,Ren-11,Rd-0,Rou-0,RMX-A180,RRS-7,Sap-0,Rome-1,Seattle-0,Ob-0,Rhen-1,Se-0,RRS-10,Np-0,Nw-0,Neo-6,NC-6,NFA-8,NFA-10,Nok-3,Na-1,Ms-0,Mnz-0,Mir-0,Mh-0,Mz-0,Lp2-6,Lp2-2,Lm-2,Nc-1,Mc-0,LL-0,Mv-0,Sg-1,Litva,Sorbo,Sp-0,Sq-1,Sq-8,Stw-0,Su-0,Sus-1,Ta-0,Tamm-2,Bla-1,…	1	214	presence	No insertion	0.00462962962962963	Rare	NA
chr1	432989	433049	AT1TE57880	Rld-1	Col-0,Ove-0,PHW-2,PHW-34,Per-1,Or-0,Old-1,Pi-0,Pt-0,Pu2-23,Pla-0,Pog-0,Pu2-7,Pu2-8,Pro-0,Rak-2,Ra-0,Ragl-1,Qar-8a,Rennes-1,Ren-1,RMX-A02,Ren-11,Rd-0,Rou-0,RMX-A180,RRS-7,Sap-0,Rome-1,Seattle-0,Ob-0,Rhen-1,Se-0,RRS-10,Np-0,Nw-0,Neo-6,NC-6,NFA-8,NFA-10,Nok-3,Na-1,Ms-0,Mnz-0,Mir-0,Mh-0,Mz-0,Lp2-6,Lp2-2,Lm-2,Nc-1,Mc-0,LL-0,Mv-0,Sg-1,Litva,Sorbo,Sp-0,Sq-1,Sq-8,Stw-0,Su-0,Sus-1,Ta-0,Tamm-2,Bla-1,Sf-1,S…	1	215	presence	No insertion	0.00462962962962963	Rare	NA
chr1	432990	433066	AT3TE45630	Gu-0	Col-0,Ove-0,PHW-2,PHW-34,Per-1,Or-0,Old-1,Pi-0,Pt-0,Pu2-23,Pla-0,Pog-0,Pu2-7,Pu2-8,Pro-0,Rak-2,Ra-0,Ragl-1,Qar-8a,Rennes-1,Ren-1,Rld-1,RMX-A02,Ren-11,Rd-0,Rou-0,RMX-A180,RRS-7,Sap-0,Rome-1,Seattle-0,Ob-0,Rhen-1,Se-0,RRS-10,Np-0,Nw-0,Neo-6,NC-6,NFA-8,NFA-10,Nok-3,Na-1,Ms-0,Mnz-0,Mir-0,Mh-0,Mz-0,Lp2-6,Lp2-2,Lm-2,Nc-1,Mc-0,LL-0,Mv-0,Sg-1,Litva,Sorbo,Sp-0,Sq-1,Sq-8,Stw-0,Su-0,Sus-1,Ta-0,Tamm-2,Bla-1,…	1	215	presence	No insertion	0.00462962962962963	Rare	NA
chr1	432995	433837	AT1TE01405	Col-0,Per-1,Or-0,Pu2-7,Pu2-8,Rld-1,RRS-7,Sap-0,Rome-1,Seattle-0,Np-0,Nw-0,Na-1,Mz-0,Lp2-6,Lp2-2,Lm-2,Nc-1,Sg-1,Litva,Sp-0,Sus-1,Ta-0,Tamm-27,Ting-1,Ts-5,Uk-1,Uod-1,Ven-1,Wa-1,Wei-0,Wl-0,Ws-2,Zdr-1,Bik-1,Bor-4,Bor-1,Bs-1,Bu-0,Ca-0,Co,Com-1,Da_1_-12,Di-G,Dr-0,DraII-1,DraIII-1,Duk,Dra-0,Ei-2,En-2,Er-0,Est,Do-0,Gie-0,Gifu-2,Gu-0,Got-7,Ha-0,Ga-0,Hh-0,HSm,Jm-0,Kent,Kil-0,Knox-18,Ko-2,Koln,Kro-0,Krot-0,…	Ms-0,HR-10,Ber,Ty-0,Pt-0,Fi-0,Gre-0,Knox-10,Mh-0,Nok-3,Gel-1,Rak-2,Jl-3,RMX-A180,Wt-5,Ra-0,Tu-0,Mc-0,Hn-0,Pog-0,NC-6,Wc-1,Qar-8a,Rennes-1,Kelsterbach-4,Ba-1,Cnt-1,Anholt-1,Cerv-1,Kondara,Rd-0,Co-1,Ema-1,Ren-11,Ragl-1,Su-0,Wil-1,Ann-1,Gr-1,An-1,Ren-1,In-0,Utrecht,Yo-0,Kb-0,Bsch-0,Stw-0,Anz-0,Ove-0,Si-0,Boot-1,Kas-2,Chi-0,Rhen-1,Rou-0,Ts-1,El-0,Dem-4,Chat-1,PHW-2,Bl-1,Fr-2,Bg-2,RMX-A02,Je-0,Sq-8,Bl…	80	134	presence	NA	0.37037037037037	Common	high
chr1	453480	453548	AT5TE56415	Cvi-0	Col-0,Ove-0,PHW-2,PHW-34,Per-1,Or-0,Old-1,Pi-0,Pt-0,Pu2-23,Pla-0,Pog-0,Pu2-7,Pu2-8,Pro-0,Rak-2,Ra-0,Ragl-1,Qar-8a,Rennes-1,Ren-1,Rld-1,RMX-A02,Ren-11,Rd-0,Rou-0,RMX-A180,RRS-7,Sap-0,Rome-1,Seattle-0,Ob-0,Rhen-1,Se-0,RRS-10,Np-0,Nw-0,Neo-6,NC-6,NFA-8,NFA-10,Nok-3,Na-1,Ms-0,Mnz-0,Mir-0,Mh-0,Mz-0,Lp2-6,Lp2-2,Lm-2,Nc-1,Mc-0,LL-0,Sei-0,Mv-0,Sg-1,Litva,Sorbo,Sp-0,Sq-1,Sq-8,Stw-0,Su-0,Sus-1,Ta-0,Tamm-2,…	1	216	presence	No insertion	0.00462962962962963	Rare	NA
chr1	473800	473909	AT2TE06405	Hey-1,Bor-4	Col-0,Ove-0,PHW-2,PHW-34,Per-1,Or-0,Old-1,Pi-0,Pt-0,Pu2-23,Pla-0,Pog-0,Pu2-7,Pu2-8,Pro-0,Rak-2,Ra-0,Ragl-1,Qar-8a,Rennes-1,Ren-1,Rld-1,RMX-A02,Ren-11,Rd-0,Rou-0,RMX-A180,RRS-7,Sap-0,Rome-1,Seattle-0,Ob-0,Rhen-1,Se-0,RRS-10,Np-0,Nw-0,Neo-6,NC-6,NFA-8,NFA-10,Nok-3,Na-1,Ms-0,Mnz-0,Mir-0,Mh-0,Mz-0,Lp2-6,Lp2-2,Lm-2,Nc-1,Mc-0,LL-0,Sei-0,Mv-0,Sg-1,Litva,Sorbo,Sp-0,Sq-1,Sq-8,Stw-0,Su-0,Sus-1,Ta-0,Tamm-2,…	2	215	presence	No insertion	0.00925925925925926	Rare	NA
chr1	520550	520621	AT1TE62825	Chat-1,Baa-1,Bl-1,Rome-1,Fr-2,Nw-0,Bch-1,Pna-17,Gre-0,Sq-8,Ei-2,Le-0,Pro-0,Do-0,Yo-0,Lip-0,Aa-0,Nc-1,Gifu-2,Hn-0,CIBC-5,Got-7,Pla-0,Com-1,Sf-1,Ha-0,Rennes-1,Ts-5,Ts-1,Appt-1,Tscha-1,Anz-0,Ba-1,Cnt-1,Es-0	Col-0,Ove-0,PHW-2,PHW-34,Per-1,Or-0,Old-1,Pi-0,Pt-0,Pu2-23,Pog-0,Pu2-7,Pu2-8,Rak-2,Ra-0,Ragl-1,Qar-8a,Ren-1,Rld-1,RMX-A02,Ren-11,Rd-0,Rou-0,RMX-A180,RRS-7,Sap-0,Seattle-0,Ob-0,Rhen-1,Se-0,RRS-10,Np-0,Neo-6,NC-6,NFA-8,NFA-10,Nok-3,Na-1,Ms-0,Mnz-0,Mir-0,Mh-0,Mz-0,Lp2-6,Lp2-2,Lm-2,Mc-0,LL-0,Sei-0,Mv-0,Sg-1,Litva,Sorbo,Sp-0,Sq-1,Stw-0,Su-0,Sus-1,Ta-0,Tamm-2,Bla-1,Si-0,Tamm-27,Tha-1,Ting-1,Tol-0,Tu-0,…	35	182	presence	No insertion	0.162037037037037	Common	mid
chr1	520550	520621	AT4TE35460	RRS-7,Tol-0,Bla-1,Boot-1,Utrecht,Dem-4	Col-0,Ove-0,PHW-2,PHW-34,Per-1,Or-0,Old-1,Pi-0,Pt-0,Pu2-23,Pla-0,Pog-0,Pu2-7,Pu2-8,Pro-0,Rak-2,Ra-0,Ragl-1,Qar-8a,Rennes-1,Ren-1,Rld-1,RMX-A02,Ren-11,Rd-0,Rou-0,RMX-A180,Sap-0,Rome-1,Seattle-0,Ob-0,Rhen-1,Se-0,RRS-10,Np-0,Nw-0,Neo-6,NC-6,NFA-8,NFA-10,Nok-3,Na-1,Ms-0,Mnz-0,Mir-0,Mh-0,Mz-0,Lp2-6,Lp2-2,Lm-2,Nc-1,Mc-0,LL-0,Sei-0,Mv-0,Sg-1,Litva,Sorbo,Sp-0,Sq-1,Sq-8,Stw-0,Su-0,Sus-1,Ta-0,Tamm-2,Sf-1,S…	6	211	presence	No insertion	0.0277777777777778	Rare	NA
chr1	522496	522558	AT4TE22900	Sf-1	Col-0,Ove-0,PHW-2,PHW-34,Per-1,Or-0,Old-1,Pi-0,Pt-0,Pu2-23,Pla-0,Pog-0,Pu2-7,Pu2-8,Pro-0,Rak-2,Ra-0,Ragl-1,Qar-8a,Rennes-1,Ren-1,Rld-1,RMX-A02,Ren-11,Rd-0,Rou-0,RMX-A180,RRS-7,Sap-0,Rome-1,Seattle-0,Ob-0,Rhen-1,Se-0,RRS-10,Np-0,Nw-0,Neo-6,NC-6,NFA-8,NFA-10,Nok-3,Na-1,Ms-0,Mnz-0,Mir-0,Mh-0,Mz-0,Lp2-6,Lp2-2,Lm-2,Nc-1,Mc-0,LL-0,Sei-0,Mv-0,Sg-1,Litva,Sorbo,Sp-0,Sq-1,Sq-8,Stw-0,Su-0,Sus-1,Ta-0,Tamm-2,…	1	216	presence	No insertion	0.00462962962962963	Rare	NA
chr1	536030	536136	AT1TE36105,AT1TE36110	Db-1,Ven-1,Hod,Cal-0,Ty-0,Pt-0,Mir-0,Fi-0,Su-0,Nok-3,Sap-0,Old-1,Vind-1,Gel-1,Uod-7,Wt-5,Uod-1,Is-0,Tha-1,Alst-1,Com-1,Got-22,Br-0,Pog-0,Tamm-27,NFA-10,Rubezhnoe-1,Kelsterbach-4	Col-0,Ove-0,PHW-2,PHW-34,Per-1,Or-0,Pi-0,Pu2-23,Pla-0,Pu2-7,Pu2-8,Pro-0,Rak-2,Ra-0,Ragl-1,Qar-8a,Rennes-1,Ren-1,Rld-1,RMX-A02,Ren-11,Rd-0,Rou-0,RMX-A180,RRS-7,Rome-1,Seattle-0,Ob-0,Rhen-1,Se-0,RRS-10,Np-0,Nw-0,Neo-6,NC-6,NFA-8,Na-1,Ms-0,Mnz-0,Mh-0,Mz-0,Lp2-6,Lp2-2,Lm-2,Nc-1,Mc-0,LL-0,Sei-0,Mv-0,Sg-1,Litva,Sorbo,Sp-0,Sq-1,Sq-8,Stw-0,Sus-1,Ta-0,Tamm-2,Bla-1,Sf-1,Si-0,Ting-1,Tol-0,Ts-1,Ts-5,Tscha-1,…	28	189	presence	No insertion	0.12962962962963	Common	low
chr1	536071	536136	AT4TE03905	RMX-A180,RMX-A02	Col-0,Ove-0,PHW-2,PHW-34,Per-1,Or-0,Old-1,Pi-0,Pt-0,Pu2-23,Pla-0,Pog-0,Pu2-7,Pu2-8,Pro-0,Rak-2,Ra-0,Ragl-1,Qar-8a,Rennes-1,Ren-1,Rld-1,Ren-11,Rd-0,Rou-0,RRS-7,Sap-0,Rome-1,Seattle-0,Ob-0,Rhen-1,Se-0,RRS-10,Np-0,Nw-0,Neo-6,NC-6,NFA-8,NFA-10,Nok-3,Na-1,Ms-0,Mnz-0,Mir-0,Mh-0,Mz-0,Lp2-6,Lp2-2,Lm-2,Nc-1,Mc-0,LL-0,Sei-0,Mv-0,Sg-1,Litva,Sorbo,Sp-0,Sq-1,Sq-8,Stw-0,Su-0,Sus-1,Ta-0,Tamm-2,Bla-1,Sf-1,Si-0,T…	2	215	presence	No insertion	0.00925925925925926	Rare	NA
chr1	536686	536755	AT5TE85420	Tu-0	Col-0,Ove-0,PHW-2,PHW-34,Per-1,Or-0,Old-1,Pi-0,Pt-0,Pu2-23,Pla-0,Pog-0,Pu2-7,Pu2-8,Pro-0,Rak-2,Ra-0,Ragl-1,Qar-8a,Rennes-1,Ren-1,Rld-1,RMX-A02,Ren-11,Rd-0,Rou-0,RMX-A180,RRS-7,Sap-0,Rome-1,Seattle-0,Ob-0,Rhen-1,Se-0,RRS-10,Np-0,Nw-0,Neo-6,NC-6,NFA-8,NFA-10,Nok-3,Na-1,Ms-0,Mnz-0,Mir-0,Mh-0,Mz-0,Lp2-6,Lp2-2,Lm-2,Nc-1,Mc-0,LL-0,Sei-0,Mv-0,Sg-1,Litva,Sorbo,Sp-0,Sq-1,Sq-8,Stw-0,Su-0,Sus-1,Ta-0,Tamm-2,…	1	216	presence	No insertion	0.00462962962962963	Rare	NA
chr1	540417	540985	AT1TE01750	Col-0,PHW-34,Per-1,Or-0,Pi-0,Pt-0,Pu2-23,Pog-0,Pu2-7,Pu2-8,Rak-2,Ragl-1,Qar-8a,Rld-1,RMX-A02,Rd-0,RMX-A180,Sap-0,Np-0,Neo-6,NFA-10,Nok-3,Na-1,Ms-0,Mir-0,Mh-0,Mz-0,Lp2-6,Lp2-2,Nc-1,Mc-0,Sei-0,Sg-1,Litva,Sorbo,Sp-0,Stw-0,Sus-1,Ta-0,Si-0,Tamm-27,Tha-1,Ting-1,Tu-0,Ty-0,Uk-1,Uod-1,Uod-7,Van-0,Ven-1,Vind-1,Wa-1,Westkar-4,Wil-1,Wl-0,Ws-2,Wt-5,Zal-1,Rubezhnoe-1,Bik-1,Bor-4,Bor-1,Bsch-0,Bs-1,Bu-0,Br-0,Ca-…	Anholt-1,Est,Cerv-1,Chat-1,Baa-1,Ren-11,Sq-1,LL-0,Bl-1,HR-10,Rome-1,Fr-2,Tol-0,Nw-0,Bg-2,Pna-17,Rou-0,Gre-0,Knox-18,Bla-1,Yo-0,Bch-1,Lip-0,Ei-2,Kb-0,Le-0,Kl-5,Wc-1,RRS-10,Ema-1,Knox-10,Gifu-2,Buckhorn-Pass,Se-0,Sf-1,Ts-1,Seattle-0,RRS-7,Rhen-1,Ts-5,Lisse,Ren-1,Pro-0,Ra-0,In-0,Gy-0,Kin-0,PHW-2,Ang-0,Sq-8,Lm-2,CIBC-5,Wei-0,Ber,Hn-0,NFA-8,Got-7,Abd-0,Mnz-0,Et-0,Pla-0,Ove-0,Ha-0,Boot-1,Rennes-1,Tul-0…	131	80	absence	NA	0.37037037037037	Common	high
chr1	540930	540990	AT1TE92160	Dem-4,Mv-0,Ag-0	Col-0,Ove-0,PHW-2,PHW-34,Per-1,Or-0,Old-1,Pi-0,Pt-0,Pu2-23,Pla-0,Pog-0,Pu2-7,Pu2-8,Pro-0,Rak-2,Ra-0,Ragl-1,Qar-8a,Rennes-1,Ren-1,Rld-1,RMX-A02,Ren-11,Rd-0,Rou-0,RMX-A180,RRS-7,Sap-0,Rome-1,Seattle-0,Ob-0,Rhen-1,Se-0,RRS-10,Np-0,Nw-0,Neo-6,NC-6,NFA-8,NFA-10,Nok-3,Na-1,Ms-0,Mnz-0,Mir-0,Mh-0,Mz-0,Lp2-6,Lp2-2,Lm-2,Nc-1,Mc-0,LL-0,Sei-0,Sg-1,Litva,Sorbo,Sp-0,Sq-1,Sq-8,Stw-0,Su-0,Sus-1,Ta-0,Tamm-2,Bla-1…	3	213	presence	No insertion	0.0138888888888889	Rare	NA
chr1	544100	544208	AT2TE73500,AT2TE73505	NC-6	Col-0,Ove-0,PHW-2,PHW-34,Per-1,Or-0,Old-1,Pi-0,Pt-0,Pu2-23,Pla-0,Pog-0,Pu2-7,Pu2-8,Pro-0,Rak-2,Ra-0,Ragl-1,Qar-8a,Rennes-1,Ren-1,Rld-1,RMX-A02,Ren-11,Rd-0,Rou-0,RMX-A180,RRS-7,Sap-0,Rome-1,Seattle-0,Ob-0,Rhen-1,Se-0,RRS-10,Np-0,Nw-0,Neo-6,NFA-8,NFA-10,Nok-3,Na-1,Ms-0,Mnz-0,Mir-0,Mh-0,Mz-0,Lp2-6,Lp2-2,Lm-2,Nc-1,Mc-0,LL-0,Sei-0,Mv-0,Sg-1,Litva,Sorbo,Sp-0,Sq-1,Sq-8,Stw-0,Su-0,Sus-1,Ta-0,Tamm-2,Bla-1…	1	216	presence	No insertion	0.00462962962962963	Rare	NA
chr1	564011	564088	AT3TE11710,AT3TE11700	Kro-0	Col-0,Ove-0,PHW-2,PHW-34,Per-1,Or-0,Old-1,Pi-0,Pt-0,Pu2-23,Pla-0,Pog-0,Pu2-7,Pu2-8,Pro-0,Rak-2,Ra-0,Ragl-1,Qar-8a,Rennes-1,Ren-1,Rld-1,RMX-A02,Ren-11,Rd-0,Rou-0,RMX-A180,RRS-7,Sap-0,Rome-1,Seattle-0,Ob-0,Rhen-1,Se-0,RRS-10,Np-0,Nw-0,Neo-6,NC-6,NFA-8,NFA-10,Nok-3,Na-1,Ms-0,Mnz-0,Mir-0,Mh-0,Mz-0,Lp2-6,Lp2-2,Lm-2,Nc-1,Mc-0,LL-0,Sei-0,Mv-0,Sg-1,Litva,Sorbo,Sp-0,Sq-1,Sq-8,Stw-0,Su-0,Sus-1,Ta-0,Tamm-2,…	1	216	presence	No insertion	0.00462962962962963	Rare	NA
chr1	587405	587480	AT5TE50345	Ei-2	Col-0,Ove-0,PHW-2,PHW-34,Per-1,Or-0,Old-1,Pi-0,Pt-0,Pu2-23,Pla-0,Pog-0,Pu2-7,Pu2-8,Pro-0,Rak-2,Ra-0,Ragl-1,Qar-8a,Rennes-1,Ren-1,Rld-1,RMX-A02,Ren-11,Rd-0,Rou-0,RMX-A180,RRS-7,Sap-0,Rome-1,Seattle-0,Ob-0,Rhen-1,Se-0,RRS-10,Np-0,Nw-0,Neo-6,NC-6,NFA-8,NFA-10,Nok-3,Na-1,Ms-0,Mnz-0,Mir-0,Mh-0,Mz-0,Lp2-6,Lp2-2,Lm-2,Nc-1,Mc-0,LL-0,Sei-0,Mv-0,Sg-1,Litva,Sorbo,Sp-0,Sq-1,Sq-8,Stw-0,Su-0,Sus-1,Ta-0,Tamm-2,…	1	216	presence	No insertion	0.00462962962962963	Rare	NA
chr1	587407	587475	AT1TE72325,AT1TE72330	Zal-1	Col-0,Ove-0,PHW-2,PHW-34,Per-1,Or-0,Old-1,Pi-0,Pt-0,Pu2-23,Pla-0,Pog-0,Pu2-7,Pu2-8,Pro-0,Rak-2,Ra-0,Ragl-1,Qar-8a,Rennes-1,Ren-1,Rld-1,RMX-A02,Ren-11,Rd-0,Rou-0,RMX-A180,RRS-7,Sap-0,Rome-1,Seattle-0,Ob-0,Rhen-1,Se-0,RRS-10,Np-0,Nw-0,Neo-6,NC-6,NFA-8,NFA-10,Nok-3,Na-1,Ms-0,Mnz-0,Mir-0,Mh-0,Mz-0,Lp2-6,Lp2-2,Lm-2,Nc-1,Mc-0,LL-0,Sei-0,Mv-0,Sg-1,Litva,Sorbo,Sp-0,Sq-1,Sq-8,Stw-0,Su-0,Sus-1,Ta-0,Tamm-2,…	1	216	presence	No insertion	0.00462962962962963	Rare	NA
chr1	587410	588054	AT1TE01910	Col-0,Ove-0,PHW-2,PHW-34,Per-1,Or-0,Pi-0,Pla-0,Pu2-8,Rak-2,Ragl-1,Qar-8a,Rld-1,RRS-7,Sap-0,Nw-0,Neo-6,NFA-8,NFA-10,Na-1,Ms-0,Mir-0,Mh-0,Mz-0,Lp2-2,Nc-1,LL-0,Sei-0,Sg-1,Litva,Sorbo,Sq-1,Sq-8,Stw-0,Sus-1,Ta-0,Bla-1,Si-0,Ting-1,Ts-1,Ts-5,Tu-0,Uod-1,Uod-7,Wa-1,Wc-1,Wei-0,Westkar-4,Wil-1,Ws-2,Zal-1,Rubezhnoe-1,Bik-1,Bl-1,Bor-4,Bor-1,Bsch-0,Ber,Bs-1,Br-0,Ca-0,Co,Chi-0,Da_1_-12,Dr-0,DraII-1,DraIII-1,Duk…	Uk-1,HR-10,HSm,La-0,Pro-0,Sp-0,Pt-0,Fi-0,Gre-0,Knox-10,Nok-3,Gel-1,RMX-A180,Wt-5,Lm-2,Mc-0,Gifu-2,Hn-0,Np-0,Com-1,Rennes-1,Ty-0,NC-6,Bu-0,Le-0,Anholt-1,Cerv-1,Rome-1,Rd-0,Co-1,Ema-1,Ren-11,Su-0,Ann-1,Di-G,Ren-1,In-0,Utrecht,Kb-0,Got-7,Boot-1,Tamm-27,Rou-0,Cnt-1,Koln,Pu2-7,Ven-1,Chat-1,Fr-2,Bd-0,Tamm-2,Bg-2,RMX-A02,Cal-0,Buckhorn-Pass,Se-0,Vind-1,Tol-0,Gy-0,Ang-0,Kin-0,Tha-1,Abd-0,Got-22,HR-5,Tul-…	117	97	absence	NA	0.449074074074074	Common	high
chr1	588055	588182	AT1TE01915	Col-0,Ove-0,PHW-2,PHW-34,Per-1,Or-0,Old-1,Pi-0,Pt-0,Pu2-23,Pla-0,Pog-0,Pu2-7,Pu2-8,Pro-0,Rak-2,Ra-0,Ragl-1,Rennes-1,Ren-1,Rld-1,RMX-A02,Ren-11,Rd-0,Rou-0,RMX-A180,RRS-7,Sap-0,Rome-1,Seattle-0,Ob-0,Rhen-1,Se-0,RRS-10,Np-0,Nw-0,Neo-6,NC-6,NFA-8,NFA-10,Nok-3,Na-1,Ms-0,Mnz-0,Mir-0,Mh-0,Mz-0,Lp2-6,Lp2-2,Lm-2,Nc-1,Mc-0,LL-0,Sei-0,Mv-0,Sg-1,Litva,Sorbo,Sp-0,Sq-1,Sq-8,Stw-0,Su-0,Sus-1,Ta-0,Tamm-2,Bla-1,S…	Qar-8a	216	1	absence	True deletion	0.00462962962962963	Rare	NA
chr1	591832	591906	AT5TE66580	Chi-0	Col-0,Ove-0,PHW-2,PHW-34,Per-1,Or-0,Old-1,Pi-0,Pt-0,Pu2-23,Pla-0,Pog-0,Pu2-7,Pu2-8,Pro-0,Rak-2,Ra-0,Ragl-1,Qar-8a,Rennes-1,Ren-1,Rld-1,RMX-A02,Ren-11,Rd-0,Rou-0,RMX-A180,RRS-7,Sap-0,Rome-1,Seattle-0,Ob-0,Rhen-1,Se-0,RRS-10,Np-0,Nw-0,Neo-6,NC-6,NFA-8,NFA-10,Nok-3,Na-1,Ms-0,Mnz-0,Mir-0,Mh-0,Mz-0,Lp2-6,Lp2-2,Lm-2,Nc-1,Mc-0,LL-0,Sei-0,Mv-0,Sg-1,Litva,Sorbo,Sp-0,Sq-1,Sq-8,Stw-0,Su-0,Sus-1,Ta-0,Tamm-2,…	1	216	presence	No insertion	0.00462962962962963	Rare	NA
chr1	607143	607264	AT5TE08630	Fi-0,Ven-1,Hh-0,Com-1,Got-22,Cal-0,En-D,Su-0,Pi-0,Ty-0,Nok-3,Kb-0,Kl-5,Tha-1,Sei-0,Old-1,Vind-1,En-1	Col-0,Ove-0,PHW-2,PHW-34,Per-1,Or-0,Pt-0,Pu2-23,Pla-0,Pog-0,Pu2-7,Pu2-8,Pro-0,Rak-2,Ra-0,Ragl-1,Qar-8a,Rennes-1,Ren-1,Rld-1,RMX-A02,Ren-11,Rd-0,Rou-0,RMX-A180,RRS-7,Sap-0,Rome-1,Seattle-0,Ob-0,Rhen-1,Se-0,RRS-10,Np-0,Nw-0,Neo-6,NC-6,NFA-8,NFA-10,Na-1,Ms-0,Mnz-0,Mir-0,Mh-0,Mz-0,Lp2-6,Lp2-2,Lm-2,Nc-1,Mc-0,LL-0,Mv-0,Sg-1,Litva,Sorbo,Sp-0,Sq-1,Sq-8,Stw-0,Sus-1,Ta-0,Tamm-2,Bla-1,Sf-1,Si-0,Tamm-27,Ting…	18	199	presence	No insertion	0.0833333333333333	Common	high
chr1	610295	610426	AT1TE86375	La-0	Col-0,Ove-0,PHW-2,PHW-34,Per-1,Or-0,Old-1,Pi-0,Pt-0,Pu2-23,Pla-0,Pog-0,Pu2-7,Pu2-8,Pro-0,Rak-2,Ra-0,Ragl-1,Qar-8a,Rennes-1,Ren-1,Rld-1,RMX-A02,Ren-11,Rd-0,Rou-0,RMX-A180,RRS-7,Sap-0,Rome-1,Seattle-0,Ob-0,Rhen-1,Se-0,RRS-10,Np-0,Nw-0,Neo-6,NC-6,NFA-8,NFA-10,Nok-3,Na-1,Ms-0,Mnz-0,Mir-0,Mh-0,Mz-0,Lp2-6,Lp2-2,Lm-2,Nc-1,Mc-0,LL-0,Sei-0,Mv-0,Sg-1,Litva,Sorbo,Sp-0,Sq-1,Sq-8,Stw-0,Su-0,Sus-1,Ta-0,Tamm-2,…	1	216	presence	No insertion	0.00462962962962963	Rare	NA
chr1	617955	618086	AT5TE82580,AT5TE82585	Ann-1	Col-0,Ove-0,PHW-2,PHW-34,Per-1,Or-0,Old-1,Pi-0,Pt-0,Pu2-23,Pla-0,Pog-0,Pu2-7,Pu2-8,Pro-0,Rak-2,Ra-0,Ragl-1,Qar-8a,Rennes-1,Ren-1,Rld-1,RMX-A02,Ren-11,Rd-0,Rou-0,RMX-A180,RRS-7,Sap-0,Rome-1,Seattle-0,Ob-0,Rhen-1,Se-0,RRS-10,Np-0,Nw-0,Neo-6,NC-6,NFA-8,NFA-10,Nok-3,Na-1,Ms-0,Mnz-0,Mir-0,Mh-0,Mz-0,Lp2-6,Lp2-2,Lm-2,Nc-1,Mc-0,LL-0,Sei-0,Mv-0,Sg-1,Litva,Sorbo,Sp-0,Sq-1,Sq-8,Stw-0,Su-0,Sus-1,Ta-0,Tamm-2,…	1	216	presence	No insertion	0.00462962962962963	Rare	NA
chr1	662743	662852	AT1TE41170	El-0,Rennes-1,Cvi-0	Col-0,Ove-0,PHW-2,PHW-34,Per-1,Or-0,Old-1,Pi-0,Pt-0,Pu2-23,Pla-0,Pog-0,Pu2-7,Pu2-8,Pro-0,Rak-2,Ra-0,Ragl-1,Qar-8a,Ren-1,Rld-1,RMX-A02,Ren-11,Rd-0,Rou-0,RMX-A180,RRS-7,Sap-0,Rome-1,Seattle-0,Ob-0,Rhen-1,Se-0,RRS-10,Np-0,Nw-0,Neo-6,NC-6,NFA-8,NFA-10,Nok-3,Na-1,Ms-0,Mnz-0,Mir-0,Mh-0,Mz-0,Lp2-6,Lp2-2,Lm-2,Nc-1,Mc-0,LL-0,Sei-0,Mv-0,Sg-1,Litva,Sorbo,Sp-0,Sq-1,Sq-8,Stw-0,Su-0,Sus-1,Ta-0,Tamm-2,Bla-1,Sf-…	3	214	presence	No insertion	0.0138888888888889	Rare	NA
chr1	676615	676697	AT5TE49330	NC-6	Col-0,Ove-0,PHW-2,PHW-34,Per-1,Or-0,Old-1,Pi-0,Pt-0,Pu2-23,Pla-0,Pog-0,Pu2-7,Pu2-8,Pro-0,Rak-2,Ra-0,Ragl-1,Qar-8a,Rennes-1,Ren-1,Rld-1,RMX-A02,Ren-11,Rd-0,Rou-0,RMX-A180,RRS-7,Sap-0,Rome-1,Seattle-0,Ob-0,Rhen-1,Se-0,RRS-10,Np-0,Nw-0,Neo-6,NFA-8,NFA-10,Nok-3,Na-1,Ms-0,Mnz-0,Mir-0,Mh-0,Mz-0,Lp2-6,Lp2-2,Lm-2,Nc-1,Mc-0,LL-0,Sei-0,Mv-0,Sg-1,Litva,Sorbo,Sp-0,Sq-1,Sq-8,Stw-0,Su-0,Sus-1,Ta-0,Tamm-2,Bla-1…	1	216	presence	No insertion	0.00462962962962963	Rare	NA
chr1	746620	746749	AT3TE22200	Ak-1,Ei-2,En-2	Col-0,Ove-0,PHW-2,PHW-34,Per-1,Or-0,Old-1,Pi-0,Pt-0,Pu2-23,Pla-0,Pog-0,Pu2-7,Pu2-8,Pro-0,Rak-2,Ra-0,Ragl-1,Qar-8a,Rennes-1,Ren-1,Rld-1,RMX-A02,Ren-11,Rd-0,Rou-0,RMX-A180,RRS-7,Sap-0,Rome-1,Seattle-0,Ob-0,Rhen-1,Se-0,RRS-10,Np-0,Nw-0,Neo-6,NC-6,NFA-8,NFA-10,Nok-3,Na-1,Ms-0,Mnz-0,Mir-0,Mh-0,Mz-0,Lp2-6,Lp2-2,Lm-2,Nc-1,Mc-0,LL-0,Sei-0,Mv-0,Sg-1,Litva,Sorbo,Sp-0,Sq-1,Sq-8,Stw-0,Su-0,Sus-1,Ta-0,Tamm-2,…	3	214	presence	No insertion	0.0138888888888889	Rare	NA
chr1	748366	748441	AT5TE54805	Bu-0	Col-0,Ove-0,PHW-2,PHW-34,Per-1,Or-0,Old-1,Pi-0,Pt-0,Pu2-23,Pla-0,Pog-0,Pu2-7,Pu2-8,Pro-0,Rak-2,Ra-0,Ragl-1,Qar-8a,Rennes-1,Ren-1,Rld-1,RMX-A02,Ren-11,Rd-0,Rou-0,RMX-A180,RRS-7,Sap-0,Rome-1,Seattle-0,Ob-0,Rhen-1,Se-0,RRS-10,Np-0,Nw-0,Neo-6,NC-6,NFA-8,NFA-10,Nok-3,Na-1,Ms-0,Mnz-0,Mir-0,Mh-0,Mz-0,Lp2-6,Lp2-2,Lm-2,Nc-1,Mc-0,LL-0,Sei-0,Mv-0,Sg-1,Litva,Sorbo,Sp-0,Sq-1,Sq-8,Stw-0,Su-0,Sus-1,Ta-0,Tamm-2,…	1	216	presence	No insertion	0.00462962962962963	Rare	NA
chr1	748716	748837	AT5TE15240	Bs-1	Col-0,Ove-0,PHW-2,PHW-34,Per-1,Or-0,Old-1,Pi-0,Pt-0,Pu2-23,Pla-0,Pog-0,Pu2-7,Pu2-8,Pro-0,Rak-2,Ra-0,Ragl-1,Qar-8a,Rennes-1,Ren-1,Rld-1,RMX-A02,Ren-11,Rd-0,Rou-0,RMX-A180,RRS-7,Sap-0,Rome-1,Seattle-0,Ob-0,Rhen-1,Se-0,RRS-10,Np-0,Nw-0,Neo-6,NC-6,NFA-8,NFA-10,Nok-3,Na-1,Ms-0,Mnz-0,Mir-0,Mh-0,Mz-0,Lp2-6,Lp2-2,Lm-2,Nc-1,Mc-0,LL-0,Sei-0,Mv-0,Sg-1,Litva,Sorbo,Sp-0,Sq-1,Sq-8,Stw-0,Su-0,Sus-1,Ta-0,Tamm-2,…	1	216	presence	No insertion	0.00462962962962963	Rare	NA
chr1	760510	760574	AT1TE36890	Yo-0	Col-0,Ove-0,PHW-2,PHW-34,Per-1,Or-0,Old-1,Pi-0,Pt-0,Pu2-23,Pla-0,Pog-0,Pu2-7,Pu2-8,Pro-0,Rak-2,Ra-0,Ragl-1,Qar-8a,Rennes-1,Ren-1,Rld-1,RMX-A02,Ren-11,Rd-0,Rou-0,RMX-A180,RRS-7,Sap-0,Rome-1,Seattle-0,Ob-0,Rhen-1,Se-0,RRS-10,Np-0,Nw-0,Neo-6,NC-6,NFA-8,NFA-10,Nok-3,Na-1,Ms-0,Mnz-0,Mir-0,Mh-0,Mz-0,Lp2-6,Lp2-2,Lm-2,Nc-1,Mc-0,LL-0,Sei-0,Mv-0,Sg-1,Litva,Sorbo,Sp-0,Sq-1,Sq-8,Stw-0,Su-0,Sus-1,Ta-0,Tamm-2,…	1	216	presence	No insertion	0.00462962962962963	Rare	NA
chr1	760510	760582	AT1TE56170	PHW-34	Col-0,Ove-0,PHW-2,Per-1,Or-0,Old-1,Pi-0,Pt-0,Pu2-23,Pla-0,Pog-0,Pu2-7,Pu2-8,Pro-0,Rak-2,Ra-0,Ragl-1,Qar-8a,Rennes-1,Ren-1,Rld-1,RMX-A02,Ren-11,Rd-0,Rou-0,RMX-A180,RRS-7,Sap-0,Rome-1,Seattle-0,Ob-0,Rhen-1,Se-0,RRS-10,Np-0,Nw-0,Neo-6,NC-6,NFA-8,NFA-10,Nok-3,Na-1,Ms-0,Mnz-0,Mir-0,Mh-0,Mz-0,Lp2-6,Lp2-2,Lm-2,Nc-1,Mc-0,LL-0,Sei-0,Mv-0,Sg-1,Litva,Sorbo,Sp-0,Sq-1,Sq-8,Stw-0,Su-0,Sus-1,Ta-0,Tamm-2,Bla-1,S…	1	216	presence	No insertion	0.00462962962962963	Rare	NA
chr1	768165	768222	AT3TE44315	Tol-0,Sq-1,Knox-10,Tul-0,Mv-0,Rou-0,Ty-0,Kb-0,Dem-4,Gr-1,Pna-17	Col-0,Ove-0,PHW-2,PHW-34,Per-1,Or-0,Old-1,Pi-0,Pt-0,Pu2-23,Pla-0,Pog-0,Pu2-7,Pu2-8,Pro-0,Rak-2,Ra-0,Ragl-1,Qar-8a,Rennes-1,Ren-1,Rld-1,RMX-A02,Ren-11,Rd-0,RMX-A180,RRS-7,Sap-0,Rome-1,Seattle-0,Ob-0,Rhen-1,Se-0,RRS-10,Np-0,Nw-0,Neo-6,NC-6,NFA-8,NFA-10,Nok-3,Na-1,Ms-0,Mnz-0,Mir-0,Mh-0,Mz-0,Lp2-6,Lp2-2,Lm-2,Nc-1,Mc-0,LL-0,Sei-0,Sg-1,Litva,Sorbo,Sp-0,Sq-8,Stw-0,Su-0,Sus-1,Ta-0,Tamm-2,Bla-1,Sf-1,Si-0,…	11	206	presence	No insertion	0.0509259259259259	Common	low
chr1	782764	782886	AT5TE60915	Bor-4	Col-0,Ove-0,PHW-2,PHW-34,Per-1,Or-0,Old-1,Pi-0,Pt-0,Pu2-23,Pla-0,Pog-0,Pu2-7,Pu2-8,Pro-0,Rak-2,Ra-0,Ragl-1,Qar-8a,Rennes-1,Ren-1,Rld-1,RMX-A02,Ren-11,Rd-0,Rou-0,RMX-A180,RRS-7,Sap-0,Rome-1,Seattle-0,Ob-0,Rhen-1,Se-0,RRS-10,Np-0,Nw-0,Neo-6,NC-6,NFA-8,NFA-10,Nok-3,Na-1,Ms-0,Mnz-0,Mir-0,Mh-0,Mz-0,Lp2-6,Lp2-2,Lm-2,Nc-1,Mc-0,LL-0,Sei-0,Mv-0,Sg-1,Litva,Sorbo,Sp-0,Sq-1,Sq-8,Stw-0,Su-0,Sus-1,Ta-0,Tamm-2,…	1	216	presence	No insertion	0.00462962962962963	Rare	NA
chr1	789600	789674	AT1TE38630	Zal-1	Col-0,Ove-0,PHW-2,PHW-34,Per-1,Or-0,Old-1,Pi-0,Pt-0,Pu2-23,Pla-0,Pog-0,Pu2-7,Pu2-8,Pro-0,Rak-2,Ra-0,Ragl-1,Qar-8a,Rennes-1,Ren-1,Rld-1,RMX-A02,Ren-11,Rd-0,Rou-0,RMX-A180,RRS-7,Sap-0,Rome-1,Seattle-0,Ob-0,Rhen-1,Se-0,RRS-10,Np-0,Nw-0,Neo-6,NC-6,NFA-8,NFA-10,Nok-3,Na-1,Ms-0,Mnz-0,Mir-0,Mh-0,Mz-0,Lp2-6,Lp2-2,Lm-2,Nc-1,Mc-0,LL-0,Sei-0,Mv-0,Sg-1,Litva,Sorbo,Sp-0,Sq-1,Sq-8,Stw-0,Su-0,Sus-1,Ta-0,Tamm-2,…	1	216	presence	No insertion	0.00462962962962963	Rare	NA
chr1	789605	789674	AT4TE30625	Westkar-4	Col-0,Ove-0,PHW-2,PHW-34,Per-1,Or-0,Old-1,Pi-0,Pt-0,Pu2-23,Pla-0,Pog-0,Pu2-7,Pu2-8,Pro-0,Rak-2,Ra-0,Ragl-1,Qar-8a,Rennes-1,Ren-1,Rld-1,RMX-A02,Ren-11,Rd-0,Rou-0,RMX-A180,RRS-7,Sap-0,Rome-1,Seattle-0,Ob-0,Rhen-1,Se-0,RRS-10,Np-0,Nw-0,Neo-6,NC-6,NFA-8,NFA-10,Nok-3,Na-1,Ms-0,Mnz-0,Mir-0,Mh-0,Mz-0,Lp2-6,Lp2-2,Lm-2,Nc-1,Mc-0,LL-0,Sei-0,Mv-0,Sg-1,Litva,Sorbo,Sp-0,Sq-1,Sq-8,Stw-0,Su-0,Sus-1,Ta-0,Tamm-2,…	1	216	presence	No insertion	0.00462962962962963	Rare	NA
chr1	821964	822059	AT2TE26170	Cvi-0	Col-0,Ove-0,PHW-2,PHW-34,Per-1,Or-0,Old-1,Pi-0,Pt-0,Pu2-23,Pla-0,Pog-0,Pu2-7,Pu2-8,Pro-0,Rak-2,Ra-0,Ragl-1,Qar-8a,Rennes-1,Ren-1,Rld-1,RMX-A02,Ren-11,Rd-0,Rou-0,RMX-A180,RRS-7,Sap-0,Rome-1,Seattle-0,Ob-0,Rhen-1,Se-0,RRS-10,Np-0,Nw-0,Neo-6,NC-6,NFA-8,NFA-10,Nok-3,Na-1,Ms-0,Mnz-0,Mir-0,Mh-0,Mz-0,Lp2-6,Lp2-2,Lm-2,Nc-1,Mc-0,LL-0,Sei-0,Mv-0,Sg-1,Litva,Sorbo,Sp-0,Sq-1,Sq-8,Stw-0,Su-0,Sus-1,Ta-0,Tamm-2,…	1	216	presence	No insertion	0.00462962962962963	Rare	NA
chr1	846664	847739	AT1TE02770	Col-0,Ove-0,PHW-2,PHW-34,Per-1,Or-0,Old-1,Pi-0,Pt-0,Pu2-23,Pla-0,Pog-0,Pu2-7,Pu2-8,Pro-0,Rak-2,Ra-0,Ragl-1,Qar-8a,Rennes-1,Ren-1,Rld-1,RMX-A02,Ren-11,Rd-0,Rou-0,RMX-A180,RRS-7,Sap-0,Rome-1,Seattle-0,Ob-0,Rhen-1,Se-0,RRS-10,Np-0,Nw-0,Neo-6,NC-6,NFA-8,NFA-10,Nok-3,Na-1,Ms-0,Mnz-0,Mir-0,Mh-0,Mz-0,Lp2-6,Lp2-2,Lm-2,Nc-1,Mc-0,LL-0,Sei-0,Mv-0,Sg-1,Litva,Sorbo,Sp-0,Sq-1,Sq-8,Stw-0,Su-0,Sus-1,Ta-0,Tamm-2,…	Je-0,Uod-7,Dja-1,Altai-5,Kondara,Westkar-4,Buckhorn-Pass,Zal-1	209	8	absence	True deletion	0.037037037037037	Common	NA
chr1	888484	888546	AT1TE61935	Sei-0	Col-0,Ove-0,PHW-2,PHW-34,Per-1,Or-0,Old-1,Pi-0,Pt-0,Pu2-23,Pla-0,Pog-0,Pu2-7,Pu2-8,Pro-0,Rak-2,Ra-0,Ragl-1,Qar-8a,Rennes-1,Ren-1,Rld-1,RMX-A02,Ren-11,Rd-0,Rou-0,RMX-A180,RRS-7,Sap-0,Rome-1,Seattle-0,Ob-0,Rhen-1,Se-0,RRS-10,Np-0,Nw-0,Neo-6,NC-6,NFA-8,NFA-10,Nok-3,Na-1,Ms-0,Mnz-0,Mir-0,Mh-0,Mz-0,Lp2-6,Lp2-2,Lm-2,Nc-1,Mc-0,LL-0,Mv-0,Sg-1,Litva,Sorbo,Sp-0,Sq-1,Sq-8,Stw-0,Su-0,Sus-1,Ta-0,Tamm-2,Bla-1,…	1	216	presence	No insertion	0.00462962962962963	Rare	NA
chr1	900724	900763	AT1TE70620	Pu2-8	Col-0,Ove-0,PHW-2,PHW-34,Per-1,Or-0,Old-1,Pi-0,Pt-0,Pu2-23,Pla-0,Pog-0,Pu2-7,Pro-0,Rak-2,Ra-0,Ragl-1,Qar-8a,Rennes-1,Ren-1,Rld-1,RMX-A02,Ren-11,Rd-0,Rou-0,RMX-A180,RRS-7,Sap-0,Rome-1,Seattle-0,Ob-0,Rhen-1,Se-0,RRS-10,Np-0,Nw-0,Neo-6,NC-6,NFA-8,NFA-10,Nok-3,Na-1,Ms-0,Mnz-0,Mir-0,Mh-0,Mz-0,Lp2-6,Lp2-2,Lm-2,Nc-1,Mc-0,LL-0,Sei-0,Mv-0,Sg-1,Litva,Sorbo,Sp-0,Sq-1,Sq-8,Stw-0,Su-0,Sus-1,Ta-0,Tamm-2,Bla-1,…	1	216	presence	No insertion	0.00462962962962963	Rare	NA
chr1	903282	903357	AT3TE24550	Hn-0,PHW-34,Gel-1	Col-0,Ove-0,PHW-2,Per-1,Or-0,Old-1,Pi-0,Pt-0,Pu2-23,Pla-0,Pog-0,Pu2-7,Pu2-8,Pro-0,Rak-2,Ra-0,Ragl-1,Qar-8a,Rennes-1,Ren-1,Rld-1,RMX-A02,Ren-11,Rd-0,Rou-0,RMX-A180,RRS-7,Sap-0,Rome-1,Seattle-0,Ob-0,Rhen-1,Se-0,RRS-10,Np-0,Nw-0,Neo-6,NC-6,NFA-8,NFA-10,Nok-3,Na-1,Ms-0,Mnz-0,Mir-0,Mh-0,Mz-0,Lp2-6,Lp2-2,Lm-2,Nc-1,Mc-0,LL-0,Sei-0,Mv-0,Sg-1,Litva,Sorbo,Sp-0,Sq-1,Sq-8,Stw-0,Su-0,Sus-1,Ta-0,Tamm-2,Bla-1,S…	3	214	presence	No insertion	0.0138888888888889	Rare	NA
chr1	931009	931104	AT1TE75090	Wa-1	Col-0,Ove-0,PHW-2,PHW-34,Per-1,Or-0,Old-1,Pi-0,Pt-0,Pu2-23,Pla-0,Pog-0,Pu2-7,Pu2-8,Pro-0,Rak-2,Ra-0,Ragl-1,Qar-8a,Rennes-1,Ren-1,Rld-1,RMX-A02,Ren-11,Rd-0,Rou-0,RMX-A180,RRS-7,Sap-0,Rome-1,Seattle-0,Ob-0,Rhen-1,Se-0,RRS-10,Np-0,Nw-0,Neo-6,NC-6,NFA-8,NFA-10,Nok-3,Na-1,Ms-0,Mnz-0,Mir-0,Mh-0,Mz-0,Lp2-6,Lp2-2,Lm-2,Nc-1,Mc-0,LL-0,Sei-0,Mv-0,Sg-1,Litva,Sorbo,Sp-0,Sq-1,Sq-8,Stw-0,Su-0,Sus-1,Ta-0,Tamm-2,…	1	216	presence	No insertion	0.00462962962962963	Rare	NA
chr1	954101	954187	AT1TE98915	Bor-4	Col-0,Ove-0,PHW-2,PHW-34,Per-1,Or-0,Old-1,Pi-0,Pt-0,Pu2-23,Pla-0,Pog-0,Pu2-7,Pu2-8,Pro-0,Rak-2,Ra-0,Ragl-1,Qar-8a,Rennes-1,Ren-1,Rld-1,RMX-A02,Ren-11,Rd-0,Rou-0,RMX-A180,RRS-7,Sap-0,Rome-1,Seattle-0,Ob-0,Rhen-1,Se-0,RRS-10,Np-0,Nw-0,Neo-6,NC-6,NFA-8,NFA-10,Nok-3,Na-1,Ms-0,Mnz-0,Mir-0,Mh-0,Mz-0,Lp2-6,Lp2-2,Lm-2,Nc-1,Mc-0,LL-0,Sei-0,Mv-0,Sg-1,Litva,Sorbo,Sp-0,Sq-1,Sq-8,Stw-0,Su-0,Sus-1,Ta-0,Tamm-2,…	1	216	presence	No insertion	0.00462962962962963	Rare	NA
chr1	958116	958237	AT1TE75090	Gre-0,Tol-0,Ca-0,Tul-0,Knox-10,Mh-0,RRS-10,Gifu-2,Buckhorn-Pass,Dem-4	Col-0,Ove-0,PHW-2,PHW-34,Per-1,Or-0,Old-1,Pi-0,Pt-0,Pu2-23,Pla-0,Pog-0,Pu2-7,Pu2-8,Pro-0,Rak-2,Ra-0,Ragl-1,Qar-8a,Rennes-1,Ren-1,Rld-1,RMX-A02,Ren-11,Rd-0,Rou-0,RMX-A180,RRS-7,Sap-0,Rome-1,Seattle-0,Ob-0,Rhen-1,Se-0,Np-0,Nw-0,Neo-6,NC-6,NFA-8,NFA-10,Nok-3,Na-1,Ms-0,Mnz-0,Mir-0,Mz-0,Lp2-6,Lp2-2,Lm-2,Nc-1,Mc-0,LL-0,Sei-0,Mv-0,Sg-1,Litva,Sorbo,Sp-0,Sq-1,Sq-8,Stw-0,Su-0,Sus-1,Ta-0,Tamm-2,Bla-1,Sf-1,S…	10	207	presence	No insertion	0.0462962962962963	Common	NA
chr1	958312	958426	AT1TE75090	Gre-0,Tol-0,Ca-0,Tul-0,Mv-0,Hs-0,Knox-10,Mh-0,RRS-10,Gifu-2,Buckhorn-Pass,Dem-4	Col-0,Ove-0,PHW-2,PHW-34,Per-1,Or-0,Old-1,Pi-0,Pt-0,Pu2-23,Pla-0,Pog-0,Pu2-7,Pu2-8,Pro-0,Rak-2,Ra-0,Ragl-1,Qar-8a,Rennes-1,Ren-1,Rld-1,RMX-A02,Ren-11,Rd-0,Rou-0,RMX-A180,RRS-7,Sap-0,Rome-1,Seattle-0,Ob-0,Rhen-1,Se-0,Np-0,Nw-0,Neo-6,NC-6,NFA-8,NFA-10,Nok-3,Na-1,Ms-0,Mnz-0,Mir-0,Mz-0,Lp2-6,Lp2-2,Lm-2,Nc-1,Mc-0,LL-0,Sei-0,Sg-1,Litva,Sorbo,Sp-0,Sq-1,Sq-8,Stw-0,Su-0,Sus-1,Ta-0,Tamm-2,Bla-1,Sf-1,Si-0,T…	12	205	presence	No insertion	0.0555555555555556	Common	low
chr1	967240	967347	AT2TE37435	Sq-8,HR-5,Sq-1,HR-10,Lm-2,Vind-1,Bg-2,Abd-0,Cnt-1	Col-0,Ove-0,PHW-2,PHW-34,Per-1,Or-0,Old-1,Pi-0,Pt-0,Pu2-23,Pla-0,Pog-0,Pu2-7,Pu2-8,Pro-0,Rak-2,Ra-0,Ragl-1,Qar-8a,Rennes-1,Ren-1,Rld-1,RMX-A02,Ren-11,Rd-0,Rou-0,RMX-A180,RRS-7,Sap-0,Rome-1,Seattle-0,Ob-0,Rhen-1,Se-0,RRS-10,Np-0,Nw-0,Neo-6,NC-6,NFA-8,NFA-10,Nok-3,Na-1,Ms-0,Mnz-0,Mir-0,Mh-0,Mz-0,Lp2-6,Lp2-2,Nc-1,Mc-0,LL-0,Sei-0,Mv-0,Sg-1,Litva,Sorbo,Sp-0,Stw-0,Su-0,Sus-1,Ta-0,Tamm-2,Bla-1,Sf-1,Si-0…	9	208	presence	No insertion	0.0416666666666667	Common	low
chr1	968628	968769	AT4TE32330	Bor-1	Col-0,Ove-0,PHW-2,PHW-34,Per-1,Or-0,Old-1,Pi-0,Pt-0,Pu2-23,Pla-0,Pog-0,Pu2-7,Pu2-8,Pro-0,Rak-2,Ra-0,Ragl-1,Qar-8a,Rennes-1,Ren-1,Rld-1,RMX-A02,Ren-11,Rd-0,Rou-0,RMX-A180,RRS-7,Sap-0,Rome-1,Seattle-0,Ob-0,Rhen-1,Se-0,RRS-10,Np-0,Nw-0,Neo-6,NC-6,NFA-8,NFA-10,Nok-3,Na-1,Ms-0,Mnz-0,Mir-0,Mh-0,Mz-0,Lp2-6,Lp2-2,Lm-2,Nc-1,Mc-0,LL-0,Sei-0,Mv-0,Sg-1,Litva,Sorbo,Sp-0,Sq-1,Sq-8,Stw-0,Su-0,Sus-1,Ta-0,Tamm-2,…	1	216	presence	No insertion	0.00462962962962963	Rare	NA
chr1	973854	973925	AT4TE06710	Ko-2	Col-0,Ove-0,PHW-2,PHW-34,Per-1,Or-0,Old-1,Pi-0,Pt-0,Pu2-23,Pla-0,Pog-0,Pu2-7,Pu2-8,Pro-0,Rak-2,Ra-0,Ragl-1,Qar-8a,Rennes-1,Ren-1,Rld-1,RMX-A02,Ren-11,Rd-0,Rou-0,RMX-A180,RRS-7,Sap-0,Rome-1,Seattle-0,Ob-0,Rhen-1,Se-0,RRS-10,Np-0,Nw-0,Neo-6,NC-6,NFA-8,NFA-10,Nok-3,Na-1,Ms-0,Mnz-0,Mir-0,Mh-0,Mz-0,Lp2-6,Lp2-2,Lm-2,Nc-1,Mc-0,LL-0,Sei-0,Mv-0,Sg-1,Litva,Sorbo,Sp-0,Sq-1,Sq-8,Stw-0,Su-0,Sus-1,Ta-0,Tamm-2,…	1	216	presence	No insertion	0.00462962962962963	Rare	NA
chr1	976776	976867	AT5TE49330	Je-0	Col-0,Ove-0,PHW-2,PHW-34,Per-1,Or-0,Pi-0,Pt-0,Pu2-23,Pla-0,Pog-0,Pu2-7,Pu2-8,Pro-0,Rak-2,Ragl-1,Qar-8a,Rennes-1,Ren-1,Rld-1,RMX-A02,Ren-11,Rd-0,Rou-0,RMX-A180,RRS-7,Sap-0,Rome-1,Seattle-0,Ob-0,Rhen-1,Se-0,RRS-10,Np-0,Nw-0,Neo-6,NC-6,NFA-8,NFA-10,Nok-3,Na-1,Ms-0,Mnz-0,Mir-0,Mh-0,Mz-0,Lp2-6,Lp2-2,Lm-2,Nc-1,Mc-0,LL-0,Sei-0,Mv-0,Litva,Sorbo,Sp-0,Sq-1,Sq-8,Stw-0,Su-0,Sus-1,Ta-0,Tamm-2,Bla-1,Sf-1,Si-0,…	1	213	presence	No insertion	0.00462962962962963	Rare	NA
chr1	1084461	1084556	AT1TE52925	Etna-2	Col-0,Ove-0,PHW-2,PHW-34,Per-1,Or-0,Old-1,Pi-0,Pt-0,Pu2-23,Pla-0,Pog-0,Pu2-7,Pu2-8,Pro-0,Rak-2,Ra-0,Ragl-1,Qar-8a,Rennes-1,Ren-1,Rld-1,RMX-A02,Ren-11,Rd-0,Rou-0,RMX-A180,RRS-7,Sap-0,Rome-1,Seattle-0,Ob-0,Rhen-1,Se-0,RRS-10,Np-0,Nw-0,Neo-6,NC-6,NFA-8,NFA-10,Nok-3,Na-1,Ms-0,Mnz-0,Mir-0,Mh-0,Mz-0,Lp2-6,Lp2-2,Lm-2,Nc-1,Mc-0,LL-0,Sei-0,Mv-0,Sg-1,Litva,Sorbo,Sp-0,Sq-1,Sq-8,Stw-0,Su-0,Sus-1,Ta-0,Tamm-2,…	1	216	presence	No insertion	0.00462962962962963	Rare	NA
chr1	1114052	1114191	AT5TE57595,AT5TE57605	Rld-1	Col-0,Ove-0,PHW-2,PHW-34,Per-1,Or-0,Old-1,Pi-0,Pt-0,Pu2-23,Pla-0,Pog-0,Pu2-7,Pu2-8,Pro-0,Rak-2,Ra-0,Ragl-1,Qar-8a,Rennes-1,Ren-1,RMX-A02,Ren-11,Rd-0,Rou-0,RMX-A180,RRS-7,Sap-0,Rome-1,Seattle-0,Ob-0,Rhen-1,Se-0,RRS-10,Np-0,Nw-0,Neo-6,NC-6,NFA-8,NFA-10,Nok-3,Na-1,Ms-0,Mnz-0,Mir-0,Mh-0,Mz-0,Lp2-6,Lp2-2,Lm-2,Nc-1,Mc-0,LL-0,Sei-0,Mv-0,Sg-1,Litva,Sorbo,Sp-0,Sq-1,Sq-8,Stw-0,Su-0,Sus-1,Ta-0,Tamm-2,Bla-1,…	1	216	presence	No insertion	0.00462962962962963	Rare	NA
chr1	1147532	1147651	AT3TE63950	Alst-1	Col-0,Ove-0,PHW-2,PHW-34,Per-1,Or-0,Old-1,Pi-0,Pt-0,Pu2-23,Pla-0,Pog-0,Pu2-7,Pu2-8,Pro-0,Rak-2,Ra-0,Ragl-1,Qar-8a,Rennes-1,Ren-1,Rld-1,RMX-A02,Ren-11,Rd-0,Rou-0,RMX-A180,RRS-7,Sap-0,Rome-1,Seattle-0,Ob-0,Rhen-1,Se-0,RRS-10,Np-0,Nw-0,Neo-6,NC-6,NFA-8,NFA-10,Nok-3,Na-1,Ms-0,Mnz-0,Mir-0,Mh-0,Mz-0,Lp2-6,Lp2-2,Lm-2,Nc-1,Mc-0,LL-0,Sei-0,Mv-0,Sg-1,Litva,Sorbo,Sp-0,Sq-1,Sq-8,Stw-0,Su-0,Sus-1,Ta-0,Tamm-2,…	1	216	presence	No insertion	0.00462962962962963	Rare	NA
chr1	1160069	1161330	AT1TE03785	Col-0,Ove-0,Per-1,Or-0,Old-1,Pi-0,Pu2-23,Pla-0,Pog-0,Pu2-7,Pu2-8,Pro-0,Rak-2,Ragl-1,Qar-8a,Rennes-1,Ren-1,Rld-1,RMX-A02,Rd-0,RMX-A180,RRS-7,Sap-0,Rome-1,Seattle-0,Ob-0,Rhen-1,Se-0,Np-0,Nw-0,Neo-6,NFA-8,Nok-3,Na-1,Ms-0,Mnz-0,Mir-0,Mh-0,Mz-0,Lm-2,Nc-1,Mc-0,LL-0,Sei-0,Mv-0,Sg-1,Litva,Sorbo,Sp-0,Sq-1,Sq-8,Stw-0,Su-0,Sus-1,Ta-0,Bla-1,Sf-1,Si-0,Tamm-27,Tha-1,Ting-1,Tol-0,Ts-1,Ts-5,Tscha-1,Tu-0,Tul-0,Ty…	Rou-0,Lp2-2,Got-22,Lp2-6,PHW-2,Wil-1,Ren-11,NC-6,NFA-10,CIBC-17,RRS-10,Pt-0,Buckhorn-Pass,PHW-34,Bsch-0,En-1	199	16	absence	True deletion	0.0740740740740741	Common	low
chr1	1165322	1165431	AT4TE08435,AT4TE08440	Sei-0	Col-0,Ove-0,PHW-2,PHW-34,Per-1,Or-0,Old-1,Pi-0,Pt-0,Pu2-23,Pla-0,Pog-0,Pu2-7,Pu2-8,Pro-0,Rak-2,Ra-0,Ragl-1,Qar-8a,Rennes-1,Ren-1,Rld-1,RMX-A02,Ren-11,Rd-0,Rou-0,RMX-A180,RRS-7,Sap-0,Rome-1,Seattle-0,Ob-0,Rhen-1,Se-0,RRS-10,Np-0,Nw-0,Neo-6,NC-6,NFA-8,NFA-10,Nok-3,Na-1,Ms-0,Mnz-0,Mir-0,Mh-0,Mz-0,Lp2-6,Lp2-2,Lm-2,Nc-1,Mc-0,LL-0,Mv-0,Sg-1,Litva,Sorbo,Sp-0,Sq-1,Sq-8,Stw-0,Su-0,Sus-1,Ta-0,Tamm-2,Bla-1,…	1	216	presence	No insertion	0.00462962962962963	Rare	NA
chr1	1167152	1167266	AT1TE75090	Bor-1	Col-0,Ove-0,PHW-2,PHW-34,Per-1,Or-0,Old-1,Pi-0,Pt-0,Pu2-23,Pla-0,Pog-0,Pu2-7,Pu2-8,Pro-0,Rak-2,Ra-0,Ragl-1,Qar-8a,Rennes-1,Ren-1,Rld-1,RMX-A02,Ren-11,Rd-0,Rou-0,RMX-A180,RRS-7,Sap-0,Rome-1,Seattle-0,Ob-0,Rhen-1,Se-0,RRS-10,Np-0,Nw-0,Neo-6,NC-6,NFA-8,NFA-10,Nok-3,Na-1,Ms-0,Mnz-0,Mir-0,Mh-0,Mz-0,Lp2-6,Lp2-2,Lm-2,Nc-1,Mc-0,LL-0,Sei-0,Mv-0,Sg-1,Litva,Sorbo,Sp-0,Sq-1,Sq-8,Stw-0,Su-0,Sus-1,Ta-0,Tamm-2,…	1	216	presence	No insertion	0.00462962962962963	Rare	NA
chr1	1169680	1169810	AT4TE38275	Rubezhnoe-1	Col-0,Ove-0,PHW-2,PHW-34,Per-1,Or-0,Old-1,Pi-0,Pt-0,Pu2-23,Pla-0,Pog-0,Pu2-7,Pu2-8,Pro-0,Rak-2,Ra-0,Ragl-1,Qar-8a,Rennes-1,Ren-1,Rld-1,RMX-A02,Ren-11,Rd-0,Rou-0,RMX-A180,RRS-7,Sap-0,Rome-1,Seattle-0,Ob-0,Rhen-1,Se-0,RRS-10,Np-0,Nw-0,Neo-6,NC-6,NFA-8,NFA-10,Nok-3,Na-1,Ms-0,Mnz-0,Mir-0,Mh-0,Mz-0,Lp2-6,Lp2-2,Lm-2,Nc-1,Mc-0,LL-0,Sei-0,Mv-0,Sg-1,Litva,Sorbo,Sp-0,Sq-1,Sq-8,Stw-0,Su-0,Sus-1,Ta-0,Tamm-2,…	1	216	presence	No insertion	0.00462962962962963	Rare	NA
chr1	1194345	1195166	AT1TE03900	Col-0,Ove-0,PHW-2,Old-1,Pi-0,Pt-0,Pu2-23,Pog-0,Pu2-7,Pro-0,Ra-0,RMX-A02,Rd-0,Rou-0,RMX-A180,Seattle-0,Ob-0,RRS-10,NC-6,NFA-8,Nok-3,Na-1,Mnz-0,Mir-0,Mh-0,Lm-2,Nc-1,LL-0,Sei-0,Mv-0,Sg-1,Sq-8,Tamm-2,Bla-1,Tamm-27,Tol-0,Ts-1,Ts-5,Tu-0,Tul-0,Ty-0,Uk-1,Uod-1,Utrecht,Ven-1,Vind-1,Wil-1,Wl-0,Wt-5,Yo-0,Rubezhnoe-1,Bl-1,Benk-1,Boot-1,Bsch-0,Ber,Bs-1,Br-0,Ca-0,Cal-0,CIBC-17,Buckhorn-Pass,Cnt-1,Co,Com-1,Chat…	Ms-0,HSm,La-0,Sp-0,Krot-0,Fi-0,Knox-18,Ei-2,Wa-1,Etna-2,Rak-2,Jl-3,Li-2:1,Mc-0,Mz-0,Np-0,Ha-0,Rennes-1,Jm-0,Qar-8a,Le-0,Cerv-1,Litva,Kondara,Rome-1,Nw-0,Co-1,Ren-11,Ragl-1,Su-0,Ann-1,An-1,Di-G,Sus-1,Ren-1,Wei-0,Stw-0,Pla-0,Or-0,Kas-1,Per-1,Kas-2,Chi-0,Rhen-1,Pu2-8,Er-0,Duk,Fr-2,Bd-0,Ta-0,Bg-2,Sq-1,Sap-0,Dra-0,Dja-1,Lisse,Wc-1,Ang-0,Si-0,Tha-1,Hey-1,Got-22,Bu-0,Bik-1,Neo-6,Db-1,Hod,Cvi-0,Baa-1,Rld…	116	101	absence	NA	0.467592592592593	Common	high
chr1	1197919	1198057	AT2TE07605	La-0,Di-G	Col-0,Ove-0,PHW-2,PHW-34,Per-1,Or-0,Old-1,Pi-0,Pt-0,Pu2-23,Pla-0,Pog-0,Pu2-7,Pu2-8,Pro-0,Rak-2,Ra-0,Ragl-1,Qar-8a,Rennes-1,Ren-1,Rld-1,RMX-A02,Ren-11,Rd-0,Rou-0,RMX-A180,RRS-7,Sap-0,Rome-1,Seattle-0,Ob-0,Rhen-1,Se-0,RRS-10,Np-0,Nw-0,Neo-6,NC-6,NFA-8,NFA-10,Nok-3,Na-1,Ms-0,Mnz-0,Mir-0,Mh-0,Mz-0,Lp2-6,Lp2-2,Lm-2,Nc-1,Mc-0,LL-0,Sei-0,Mv-0,Sg-1,Litva,Sorbo,Sp-0,Sq-1,Sq-8,Stw-0,Su-0,Sus-1,Ta-0,Tamm-2,…	2	215	presence	No insertion	0.00925925925925926	Rare	NA
chr1	1210312	1210456	AT1TE62825	Pla-0,Cerv-1,Sf-1,Sq-1,Ei-2,Ren-1,CIBC-5,PHW-34,Van-0,An-1,Se-0	Col-0,Ove-0,PHW-2,Per-1,Or-0,Old-1,Pi-0,Pt-0,Pu2-23,Pog-0,Pu2-7,Pu2-8,Pro-0,Rak-2,Ra-0,Ragl-1,Qar-8a,Rennes-1,Rld-1,RMX-A02,Ren-11,Rd-0,Rou-0,RMX-A180,RRS-7,Sap-0,Rome-1,Seattle-0,Ob-0,Rhen-1,RRS-10,Np-0,Nw-0,Neo-6,NC-6,NFA-8,NFA-10,Nok-3,Na-1,Ms-0,Mnz-0,Mir-0,Mh-0,Mz-0,Lp2-6,Lp2-2,Lm-2,Nc-1,Mc-0,LL-0,Sei-0,Mv-0,Sg-1,Litva,Sorbo,Sp-0,Sq-8,Stw-0,Su-0,Sus-1,Ta-0,Tamm-2,Bla-1,Si-0,Tamm-27,Tha-1,Ting…	11	206	presence	No insertion	0.0509259259259259	Common	mid
chr1	1249698	1249828	AT3TE45035,AT3TE45045,AT3TE45040	Je-0,Knox-18,Or-0,Baa-1,Bu-0,Kz-9,Altai-5,Ms-0,Hau-0,Dja-1,Westkar-4,Le-0,Wa-1,Ting-1,Tamm-27,Zal-1	Col-0,Ove-0,PHW-2,PHW-34,Per-1,Old-1,Pi-0,Pt-0,Pu2-23,Pla-0,Pog-0,Pu2-7,Pu2-8,Pro-0,Rak-2,Ra-0,Qar-8a,Rennes-1,Ren-1,Rld-1,RMX-A02,Ren-11,Rd-0,Rou-0,RMX-A180,RRS-7,Sap-0,Rome-1,Seattle-0,Rhen-1,RRS-10,Np-0,Nw-0,Neo-6,NC-6,NFA-8,NFA-10,Nok-3,Na-1,Mnz-0,Mir-0,Mh-0,Mz-0,Lp2-6,Lp2-2,Lm-2,Nc-1,Mc-0,LL-0,Sei-0,Mv-0,Litva,Sorbo,Sp-0,Sq-1,Sq-8,Stw-0,Su-0,Sus-1,Ta-0,Tamm-2,Bla-1,Sf-1,Si-0,Tha-1,Tol-0,Ts-1…	16	197	presence	No insertion	0.0740740740740741	Common	low
chr1	1275795	1276621	AT1TE04165	Col-0,Ove-0,PHW-2,PHW-34,Per-1,Or-0,Old-1,Pi-0,Pt-0,Pu2-23,Pla-0,Pog-0,Pu2-7,Pu2-8,Pro-0,Rak-2,Ragl-1,Qar-8a,Rennes-1,Ren-1,Rld-1,RMX-A02,Ren-11,Rd-0,Rou-0,RMX-A180,RRS-7,Sap-0,Rome-1,Seattle-0,Ob-0,Rhen-1,Se-0,RRS-10,Np-0,Nw-0,Neo-6,NC-6,NFA-8,NFA-10,Nok-3,Na-1,Ms-0,Mnz-0,Mir-0,Mh-0,Mz-0,Lp2-6,Lp2-2,Lm-2,Nc-1,Mc-0,LL-0,Sei-0,Mv-0,Sg-1,Litva,Sorbo,Sp-0,Sq-1,Sq-8,Stw-0,Su-0,Sus-1,Ta-0,Tamm-2,Bla-1…	Etna-2	215	1	absence	True deletion	0.00462962962962963	Rare	NA
chr1	1288151	1288216	AT1TE40850	Ko-2	Col-0,Ove-0,PHW-2,PHW-34,Per-1,Or-0,Old-1,Pi-0,Pt-0,Pu2-23,Pla-0,Pog-0,Pu2-7,Pu2-8,Pro-0,Rak-2,Ra-0,Ragl-1,Qar-8a,Rennes-1,Ren-1,Rld-1,RMX-A02,Ren-11,Rd-0,Rou-0,RMX-A180,RRS-7,Sap-0,Rome-1,Seattle-0,Ob-0,Rhen-1,Se-0,RRS-10,Np-0,Nw-0,Neo-6,NC-6,NFA-8,NFA-10,Nok-3,Na-1,Ms-0,Mnz-0,Mir-0,Mh-0,Mz-0,Lp2-6,Lp2-2,Lm-2,Nc-1,Mc-0,LL-0,Sei-0,Mv-0,Sg-1,Litva,Sorbo,Sp-0,Sq-1,Sq-8,Stw-0,Su-0,Sus-1,Ta-0,Tamm-2,…	1	216	presence	No insertion	0.00462962962962963	Rare	NA
chr1	1288152	1288218	AT4TE35000	Ge-0,Rome-1	Col-0,Ove-0,PHW-2,PHW-34,Per-1,Or-0,Old-1,Pi-0,Pt-0,Pu2-23,Pla-0,Pog-0,Pu2-7,Pu2-8,Pro-0,Rak-2,Ra-0,Ragl-1,Qar-8a,Rennes-1,Ren-1,Rld-1,RMX-A02,Ren-11,Rd-0,Rou-0,RMX-A180,RRS-7,Sap-0,Seattle-0,Ob-0,Rhen-1,Se-0,RRS-10,Np-0,Nw-0,Neo-6,NC-6,NFA-8,NFA-10,Nok-3,Na-1,Ms-0,Mnz-0,Mir-0,Mh-0,Mz-0,Lp2-6,Lp2-2,Lm-2,Nc-1,Mc-0,LL-0,Sei-0,Mv-0,Sg-1,Litva,Sorbo,Sp-0,Sq-1,Sq-8,Stw-0,Su-0,Sus-1,Ta-0,Tamm-2,Bla-1,S…	2	215	presence	No insertion	0.00925925925925926	Rare	NA
chr1	1288152	1288221	AT2TE51345	Bch-1	Col-0,Ove-0,PHW-2,PHW-34,Per-1,Or-0,Old-1,Pi-0,Pt-0,Pu2-23,Pla-0,Pog-0,Pu2-7,Pu2-8,Pro-0,Rak-2,Ra-0,Ragl-1,Qar-8a,Rennes-1,Ren-1,Rld-1,RMX-A02,Ren-11,Rd-0,Rou-0,RMX-A180,RRS-7,Sap-0,Rome-1,Seattle-0,Ob-0,Rhen-1,Se-0,RRS-10,Np-0,Nw-0,Neo-6,NC-6,NFA-8,NFA-10,Nok-3,Na-1,Ms-0,Mnz-0,Mir-0,Mh-0,Mz-0,Lp2-6,Lp2-2,Lm-2,Nc-1,Mc-0,LL-0,Sei-0,Mv-0,Sg-1,Litva,Sorbo,Sp-0,Sq-1,Sq-8,Stw-0,Su-0,Sus-1,Ta-0,Tamm-2,…	1	216	presence	No insertion	0.00462962962962963	Rare	NA
chr1	1288152	1288221	AT3TE70010	Chat-1	Col-0,Ove-0,PHW-2,PHW-34,Per-1,Or-0,Old-1,Pi-0,Pt-0,Pu2-23,Pla-0,Pog-0,Pu2-7,Pu2-8,Pro-0,Rak-2,Ra-0,Ragl-1,Qar-8a,Rennes-1,Ren-1,Rld-1,RMX-A02,Ren-11,Rd-0,Rou-0,RMX-A180,RRS-7,Sap-0,Rome-1,Seattle-0,Ob-0,Rhen-1,Se-0,RRS-10,Np-0,Nw-0,Neo-6,NC-6,NFA-8,NFA-10,Nok-3,Na-1,Ms-0,Mnz-0,Mir-0,Mh-0,Mz-0,Lp2-6,Lp2-2,Lm-2,Nc-1,Mc-0,LL-0,Sei-0,Mv-0,Sg-1,Litva,Sorbo,Sp-0,Sq-1,Sq-8,Stw-0,Su-0,Sus-1,Ta-0,Tamm-2,…	1	216	presence	No insertion	0.00462962962962963	Rare	NA
chr1	1288152	1288222	AT1TE59450	Alst-1	Col-0,Ove-0,PHW-2,PHW-34,Per-1,Or-0,Old-1,Pi-0,Pt-0,Pu2-23,Pla-0,Pog-0,Pu2-7,Pu2-8,Pro-0,Rak-2,Ra-0,Ragl-1,Qar-8a,Rennes-1,Ren-1,Rld-1,RMX-A02,Ren-11,Rd-0,Rou-0,RMX-A180,RRS-7,Sap-0,Rome-1,Seattle-0,Ob-0,Rhen-1,Se-0,RRS-10,Np-0,Nw-0,Neo-6,NC-6,NFA-8,NFA-10,Nok-3,Na-1,Ms-0,Mnz-0,Mir-0,Mh-0,Mz-0,Lp2-6,Lp2-2,Lm-2,Nc-1,Mc-0,LL-0,Sei-0,Mv-0,Sg-1,Litva,Sorbo,Sp-0,Sq-1,Sq-8,Stw-0,Su-0,Sus-1,Ta-0,Tamm-2,…	1	216	presence	No insertion	0.00462962962962963	Rare	NA
chr1	1288152	1288228	AT5TE55385	Benk-1,Wt-5,Ba-1,Baa-1	Col-0,Ove-0,PHW-2,PHW-34,Per-1,Or-0,Old-1,Pi-0,Pt-0,Pu2-23,Pla-0,Pog-0,Pu2-7,Pu2-8,Pro-0,Rak-2,Ra-0,Ragl-1,Qar-8a,Rennes-1,Ren-1,Rld-1,RMX-A02,Ren-11,Rd-0,Rou-0,RMX-A180,RRS-7,Sap-0,Rome-1,Seattle-0,Ob-0,Rhen-1,Se-0,RRS-10,Np-0,Nw-0,Neo-6,NC-6,NFA-8,NFA-10,Nok-3,Na-1,Ms-0,Mnz-0,Mir-0,Mh-0,Mz-0,Lp2-6,Lp2-2,Lm-2,Nc-1,Mc-0,LL-0,Sei-0,Mv-0,Sg-1,Litva,Sorbo,Sp-0,Sq-1,Sq-8,Stw-0,Su-0,Sus-1,Ta-0,Tamm-2,…	4	213	presence	No insertion	0.0185185185185185	Rare	NA
chr1	1288584	1288637	AT1TE59450	Alst-1,Baa-1,Ren-11,Ema-1,Abd-0,Gel-1	Col-0,Ove-0,PHW-2,PHW-34,Per-1,Or-0,Old-1,Pi-0,Pt-0,Pu2-23,Pla-0,Pog-0,Pu2-7,Pu2-8,Pro-0,Rak-2,Ra-0,Ragl-1,Qar-8a,Rennes-1,Ren-1,Rld-1,RMX-A02,Rd-0,Rou-0,RMX-A180,RRS-7,Sap-0,Rome-1,Seattle-0,Ob-0,Rhen-1,Se-0,RRS-10,Np-0,Nw-0,Neo-6,NC-6,NFA-8,NFA-10,Nok-3,Na-1,Ms-0,Mnz-0,Mir-0,Mh-0,Mz-0,Lp2-6,Lp2-2,Lm-2,Nc-1,Mc-0,LL-0,Sei-0,Mv-0,Sg-1,Litva,Sorbo,Sp-0,Sq-1,Sq-8,Stw-0,Su-0,Sus-1,Ta-0,Tamm-2,Bla-1,S…	6	210	presence	No insertion	0.0277777777777778	Rare	low
chr1	1289473	1289547	AT3TE75240	Gel-1,HR-10,Ema-1,RMX-A02,Gre-0,Sq-8,Vind-1,Pro-0,RRS-10,RMX-A180,Ca-0,Lm-2,CIBC-5,Gifu-2,Hn-0,Abd-0,Alst-1,Ha-0,HR-5,Tul-0,Appt-1,Durh-1,Cnt-1	Col-0,Ove-0,PHW-2,PHW-34,Per-1,Or-0,Old-1,Pi-0,Pt-0,Pu2-23,Pla-0,Pog-0,Pu2-7,Pu2-8,Rak-2,Ra-0,Ragl-1,Qar-8a,Rennes-1,Ren-1,Rld-1,Ren-11,Rd-0,Rou-0,RRS-7,Sap-0,Rome-1,Seattle-0,Ob-0,Rhen-1,Se-0,Np-0,Nw-0,Neo-6,NC-6,NFA-8,NFA-10,Nok-3,Na-1,Ms-0,Mnz-0,Mir-0,Mh-0,Mz-0,Lp2-6,Lp2-2,Nc-1,Mc-0,LL-0,Sei-0,Mv-0,Sg-1,Litva,Sorbo,Sp-0,Sq-1,Stw-0,Su-0,Sus-1,Ta-0,Tamm-2,Bla-1,Sf-1,Si-0,Tamm-27,Tha-1,Ting-1,Tol…	23	194	presence	No insertion	0.106481481481481	Common	mid
chr1	1339494	1339570	AT5TE49605,AT5TE49620	Cvi-0	Col-0,Ove-0,PHW-2,PHW-34,Per-1,Or-0,Old-1,Pi-0,Pt-0,Pu2-23,Pla-0,Pog-0,Pu2-7,Pu2-8,Pro-0,Rak-2,Ra-0,Ragl-1,Qar-8a,Rennes-1,Ren-1,Rld-1,RMX-A02,Ren-11,Rd-0,Rou-0,RMX-A180,RRS-7,Sap-0,Rome-1,Seattle-0,Ob-0,Rhen-1,Se-0,RRS-10,Np-0,Nw-0,Neo-6,NC-6,NFA-8,NFA-10,Nok-3,Na-1,Ms-0,Mnz-0,Mir-0,Mh-0,Mz-0,Lp2-6,Lp2-2,Lm-2,Nc-1,Mc-0,LL-0,Sei-0,Mv-0,Sg-1,Litva,Sorbo,Sp-0,Sq-1,Sq-8,Stw-0,Su-0,Sus-1,Ta-0,Tamm-2,…	1	216	presence	No insertion	0.00462962962962963	Rare	NA
chr1	1340022	1340164	AT5TE44710,AT5TE44715	Neo-6	Col-0,Ove-0,PHW-2,PHW-34,Per-1,Or-0,Old-1,Pi-0,Pt-0,Pu2-23,Pla-0,Pog-0,Pu2-7,Pu2-8,Pro-0,Rak-2,Ra-0,Ragl-1,Qar-8a,Rennes-1,Ren-1,Rld-1,RMX-A02,Ren-11,Rd-0,Rou-0,RMX-A180,RRS-7,Sap-0,Rome-1,Seattle-0,Ob-0,Rhen-1,Se-0,RRS-10,Np-0,Nw-0,NC-6,NFA-8,NFA-10,Nok-3,Na-1,Ms-0,Mnz-0,Mir-0,Mh-0,Mz-0,Lp2-6,Lp2-2,Lm-2,Nc-1,Mc-0,LL-0,Sei-0,Mv-0,Sg-1,Litva,Sorbo,Sp-0,Sq-1,Sq-8,Stw-0,Su-0,Sus-1,Ta-0,Tamm-2,Bla-1,…	1	216	presence	No insertion	0.00462962962962963	Rare	NA
chr1	1375941	1375996	AT1TE43775	Wil-1	Col-0,Ove-0,PHW-2,PHW-34,Per-1,Or-0,Old-1,Pi-0,Pt-0,Pu2-23,Pla-0,Pog-0,Pu2-7,Pu2-8,Pro-0,Rak-2,Ra-0,Ragl-1,Qar-8a,Rennes-1,Ren-1,Rld-1,RMX-A02,Ren-11,Rd-0,Rou-0,RMX-A180,RRS-7,Sap-0,Rome-1,Seattle-0,Ob-0,Rhen-1,Se-0,RRS-10,Np-0,Nw-0,Neo-6,NC-6,NFA-8,NFA-10,Nok-3,Na-1,Ms-0,Mnz-0,Mir-0,Mh-0,Mz-0,Lp2-6,Lp2-2,Lm-2,Nc-1,Mc-0,LL-0,Sei-0,Mv-0,Sg-1,Litva,Sorbo,Sp-0,Sq-1,Sq-8,Stw-0,Su-0,Sus-1,Ta-0,Tamm-2,…	1	216	presence	No insertion	0.00462962962962963	Rare	NA
chr1	1380783	1380866	AT1TE45495	Wc-1,Ws-2,Le-0,Ragl-1	Col-0,Ove-0,PHW-2,PHW-34,Per-1,Or-0,Old-1,Pi-0,Pt-0,Pu2-23,Pla-0,Pog-0,Pu2-7,Pu2-8,Pro-0,Rak-2,Ra-0,Qar-8a,Rennes-1,Ren-1,Rld-1,RMX-A02,Ren-11,Rd-0,Rou-0,RMX-A180,RRS-7,Sap-0,Rome-1,Seattle-0,Ob-0,Rhen-1,Se-0,RRS-10,Np-0,Nw-0,Neo-6,NC-6,NFA-8,NFA-10,Nok-3,Na-1,Ms-0,Mnz-0,Mir-0,Mh-0,Mz-0,Lp2-6,Lp2-2,Lm-2,Nc-1,Mc-0,LL-0,Sei-0,Mv-0,Sg-1,Litva,Sorbo,Sp-0,Sq-1,Sq-8,Stw-0,Su-0,Sus-1,Ta-0,Tamm-2,Bla-1,S…	4	213	presence	No insertion	0.0185185185185185	Rare	NA
chr1	1430272	1430424	AT1TE04660	Col-0,PHW-34,NFA-8,Bla-1,Tu-0,Van-0,Bik-1,Benk-1,Ei-2,En-2,Hh-0,Kelsterbach-4,Lan-0,Ak-1,Anz-0	Rubezhnoe-1,Uk-1,Ms-0,HR-10,HSm,Kin-0,La-0,Kent,Pt-0,Krot-0,Amel-1,Fi-0,Gre-0,Knox-18,Appt-1,Knox-10,Yo-0,Mh-0,Nok-3,Wa-1,Gel-1,Rak-2,Jl-3,RMX-A180,Wt-5,Ra-0,Li-2:1,Na-1,Gu-0,Lm-2,Mc-0,Gifu-2,Hn-0,Mz-0,Np-0,Bs-1,Com-1,DraIII-1,Ha-0,Pog-0,Ty-0,NC-6,Jm-0,Wl-0,Qar-8a,Rennes-1,Kro-0,Ba-1,Cnt-1,Anholt-1,Cerv-1,Sp-0,Litva,Kondara,Rome-1,Nw-0,Sorbo,Bu-0,Rd-0,Co-1,Ema-1,Ren-11,Seattle-0,Ragl-1,Gie-0,Wil-…	15	202	presence	No insertion	0.0694444444444444	Common	low
chr1	1430437	1430836	AT1TE04665	Col-0,PHW-34,NFA-8,Bla-1,Tu-0,Van-0,Bik-1,Benk-1,Ei-2,En-2,Hh-0,Kelsterbach-4,Lan-0,Ak-1,Anz-0	Rubezhnoe-1,Uk-1,Ms-0,HR-10,HSm,Kin-0,La-0,Kent,Pt-0,Krot-0,Amel-1,Fi-0,Gre-0,Knox-18,Appt-1,Knox-10,Yo-0,Mh-0,Nok-3,Wa-1,Gel-1,Rak-2,Jl-3,RMX-A180,Wt-5,Ra-0,Li-2:1,Na-1,Gu-0,Lm-2,Mc-0,Gifu-2,Hn-0,Mz-0,Np-0,Bs-1,Com-1,DraIII-1,Ha-0,Pog-0,Ty-0,NC-6,Jm-0,Wl-0,Qar-8a,Rennes-1,Kro-0,Ba-1,Cnt-1,Anholt-1,Cerv-1,Sp-0,Litva,Kondara,Rome-1,Nw-0,Sorbo,Bu-0,Rd-0,Co-1,Ema-1,Ren-11,Seattle-0,Ragl-1,Gie-0,Wil-…	15	202	presence	No insertion	0.0694444444444444	Common	low
chr1	1430837	1430859	AT1TE04670	Col-0,PHW-34,NFA-8,Bla-1,Tu-0,Van-0,Bik-1,Benk-1,Ei-2,En-2,Hh-0,Kelsterbach-4,Lan-0,Ak-1,Anz-0	Rubezhnoe-1,Uk-1,Ms-0,HR-10,HSm,Kin-0,La-0,Kent,Pt-0,Krot-0,Amel-1,Fi-0,Gre-0,Knox-18,Appt-1,Knox-10,Yo-0,Mh-0,Nok-3,Wa-1,Gel-1,Rak-2,Jl-3,RMX-A180,Wt-5,Ra-0,Li-2:1,Na-1,Gu-0,Lm-2,Mc-0,Gifu-2,Hn-0,Mz-0,Np-0,Bs-1,Com-1,DraIII-1,Ha-0,Pog-0,Ty-0,NC-6,Jm-0,Wl-0,Qar-8a,Rennes-1,Kro-0,Ba-1,Cnt-1,Anholt-1,Cerv-1,Sp-0,Litva,Kondara,Rome-1,Nw-0,Sorbo,Bu-0,Rd-0,Co-1,Ema-1,Ren-11,Seattle-0,Ragl-1,Gie-0,Wil-…	15	202	presence	No insertion	0.0694444444444444	Common	low
chr1	1430869	1431028	AT1TE04675	Col-0,PHW-34,NFA-8,Bla-1,Tu-0,Van-0,Bik-1,Benk-1,Ei-2,En-2,Hh-0,Kelsterbach-4,Lan-0,Ak-1,Anz-0	Rubezhnoe-1,Uk-1,Ms-0,HR-10,HSm,Kin-0,La-0,Kent,Pt-0,Krot-0,Amel-1,Fi-0,Gre-0,Knox-18,Appt-1,Knox-10,Yo-0,Mh-0,Nok-3,Wa-1,Gel-1,Rak-2,Jl-3,RMX-A180,Wt-5,Ra-0,Li-2:1,Na-1,Gu-0,Lm-2,Mc-0,Gifu-2,Hn-0,Mz-0,Np-0,Bs-1,Com-1,DraIII-1,Ha-0,Pog-0,Ty-0,NC-6,Jm-0,Wl-0,Qar-8a,Rennes-1,Kro-0,Ba-1,Cnt-1,Anholt-1,Cerv-1,Sp-0,Litva,Kondara,Rome-1,Nw-0,Sorbo,Bu-0,Rd-0,Co-1,Ema-1,Ren-11,Seattle-0,Ragl-1,Gie-0,Wil-…	15	202	presence	No insertion	0.0694444444444444	Common	low
chr1	1433139	1433210	AT3TE37120	Westkar-4,Zal-1	Col-0,Ove-0,PHW-2,PHW-34,Per-1,Or-0,Old-1,Pi-0,Pt-0,Pu2-23,Pla-0,Pog-0,Pu2-7,Pu2-8,Pro-0,Rak-2,Ra-0,Ragl-1,Qar-8a,Rennes-1,Ren-1,Rld-1,RMX-A02,Ren-11,Rd-0,Rou-0,RMX-A180,RRS-7,Sap-0,Rome-1,Seattle-0,Ob-0,Rhen-1,Se-0,RRS-10,Np-0,Nw-0,Neo-6,NC-6,NFA-8,NFA-10,Nok-3,Na-1,Ms-0,Mnz-0,Mir-0,Mh-0,Mz-0,Lp2-6,Lp2-2,Lm-2,Nc-1,Mc-0,LL-0,Sei-0,Mv-0,Sg-1,Litva,Sorbo,Sp-0,Sq-1,Sq-8,Stw-0,Su-0,Sus-1,Ta-0,Tamm-2,…	2	215	presence	No insertion	0.00925925925925926	Rare	NA
chr1	1433142	1433203	AT3TE64215	Ba-1,PHW-2	Col-0,Ove-0,PHW-34,Per-1,Or-0,Old-1,Pi-0,Pt-0,Pu2-23,Pla-0,Pog-0,Pu2-7,Pu2-8,Pro-0,Rak-2,Ra-0,Ragl-1,Qar-8a,Rennes-1,Ren-1,Rld-1,RMX-A02,Ren-11,Rd-0,Rou-0,RMX-A180,RRS-7,Sap-0,Rome-1,Seattle-0,Ob-0,Rhen-1,Se-0,RRS-10,Np-0,Nw-0,Neo-6,NC-6,NFA-8,NFA-10,Nok-3,Na-1,Ms-0,Mnz-0,Mir-0,Mh-0,Mz-0,Lp2-6,Lp2-2,Lm-2,Nc-1,Mc-0,LL-0,Sei-0,Mv-0,Sg-1,Litva,Sorbo,Sp-0,Sq-1,Sq-8,Stw-0,Su-0,Sus-1,Ta-0,Tamm-2,Bla-1,…	2	215	presence	No insertion	0.00925925925925926	Rare	NA
chr1	1469940	1470013	AT4TE50640	Chat-1	Col-0,Ove-0,PHW-2,PHW-34,Per-1,Or-0,Old-1,Pi-0,Pt-0,Pu2-23,Pla-0,Pog-0,Pu2-7,Pu2-8,Pro-0,Rak-2,Ra-0,Ragl-1,Qar-8a,Rennes-1,Ren-1,Rld-1,RMX-A02,Ren-11,Rd-0,Rou-0,RMX-A180,RRS-7,Sap-0,Rome-1,Seattle-0,Ob-0,Rhen-1,Se-0,RRS-10,Np-0,Nw-0,Neo-6,NC-6,NFA-8,NFA-10,Nok-3,Na-1,Ms-0,Mnz-0,Mir-0,Mh-0,Mz-0,Lp2-6,Lp2-2,Lm-2,Nc-1,Mc-0,LL-0,Sei-0,Mv-0,Sg-1,Litva,Sorbo,Sp-0,Sq-1,Sq-8,Stw-0,Su-0,Sus-1,Ta-0,Tamm-2,…	1	216	presence	No insertion	0.00462962962962963	Rare	NA
chr1	1470639	1470748	AT1TE81150	Ba-1	Col-0,Ove-0,PHW-2,PHW-34,Per-1,Or-0,Old-1,Pi-0,Pt-0,Pu2-23,Pla-0,Pog-0,Pu2-7,Pu2-8,Pro-0,Rak-2,Ra-0,Ragl-1,Qar-8a,Rennes-1,Ren-1,Rld-1,RMX-A02,Ren-11,Rd-0,Rou-0,RMX-A180,RRS-7,Sap-0,Rome-1,Seattle-0,Ob-0,Rhen-1,Se-0,RRS-10,Np-0,Nw-0,Neo-6,NC-6,NFA-8,NFA-10,Nok-3,Na-1,Ms-0,Mnz-0,Mir-0,Mh-0,Mz-0,Lp2-6,Lp2-2,Lm-2,Nc-1,Mc-0,LL-0,Sei-0,Mv-0,Sg-1,Litva,Sorbo,Sp-0,Sq-1,Sq-8,Stw-0,Su-0,Sus-1,Ta-0,Tamm-2,…	1	216	presence	No insertion	0.00462962962962963	Rare	NA
chr1	1476478	1476716	AT1TE04830	Col-0,Ove-0,PHW-2,Per-1,Old-1,Pi-0,Pu2-7,Ragl-1,Rld-1,Rd-0,Rou-0,RRS-7,Sap-0,Ob-0,Rhen-1,Se-0,RRS-10,Np-0,NC-6,NFA-8,NFA-10,Nok-3,Na-1,Mir-0,Mh-0,Mz-0,Lm-2,Nc-1,Mc-0,Sei-0,Mv-0,Sg-1,Litva,Sp-0,Stw-0,Ta-0,Tamm-2,Tol-0,Tscha-1,Tul-0,Ty-0,Uk-1,Uod-1,Uod-7,Ven-1,Wa-1,Wc-1,Wei-0,Wil-1,Ws-2,Zdr-1,Pna-17,Bik-1,Bl-1,Benk-1,Bor-4,Boot-1,Bor-1,Bsch-0,Ber,Br-0,Cerv-1,Ca-0,Cal-0,CIBC-17,Buckhorn-Pass,Com-1,C…	Ms-0,HR-10,HSm,Pt-0,Vind-1,Etna-2,Rak-2,RMX-A180,Pro-0,Ra-0,Tu-0,Hn-0,Bs-1,Ha-0,Rennes-1,HR-5,Wt-5,Qar-8a,Kro-0,Kelsterbach-4,Cnt-1,Kondara,Rome-1,Nw-0,Co-1,Ema-1,Ren-11,Neo-6,Su-0,Ann-1,Sus-1,Ren-1,Utrecht,Kb-0,Pla-0,Or-0,Kas-1,Tamm-27,Kas-2,Chi-0,Ts-5,Pu2-8,Ts-1,Koln,Er-0,Fr-2,Bg-2,RMX-A02,Je-0,Sq-8,Bla-1,Sq-1,Dja-1,Lisse,Gy-0,Ang-0,Si-0,Kin-0,Tha-1,Abd-0,Hey-1,Alst-1,Co,Got-22,Bu-0,Seattle-0,W…	118	99	absence	NA	0.458333333333333	Common	high
chr1	1487258	1487393	AT3TE33980	Bik-1	Col-0,Ove-0,PHW-2,PHW-34,Per-1,Or-0,Old-1,Pi-0,Pt-0,Pu2-23,Pla-0,Pog-0,Pu2-7,Pu2-8,Pro-0,Rak-2,Ra-0,Ragl-1,Qar-8a,Rennes-1,Ren-1,Rld-1,RMX-A02,Ren-11,Rd-0,Rou-0,RMX-A180,RRS-7,Sap-0,Rome-1,Seattle-0,Ob-0,Rhen-1,Se-0,RRS-10,Np-0,Nw-0,Neo-6,NC-6,NFA-8,NFA-10,Nok-3,Na-1,Ms-0,Mnz-0,Mir-0,Mh-0,Mz-0,Lp2-6,Lp2-2,Lm-2,Nc-1,Mc-0,LL-0,Sei-0,Mv-0,Sg-1,Litva,Sorbo,Sp-0,Sq-1,Sq-8,Stw-0,Su-0,Sus-1,Ta-0,Tamm-2,…	1	216	presence	No insertion	0.00462962962962963	Rare	NA
chr1	1552985	1553081	AT3TE43880	Wt-5	Col-0,Ove-0,PHW-2,PHW-34,Per-1,Or-0,Old-1,Pi-0,Pt-0,Pu2-23,Pla-0,Pog-0,Pu2-7,Pu2-8,Pro-0,Rak-2,Ra-0,Ragl-1,Qar-8a,Rennes-1,Ren-1,Rld-1,RMX-A02,Ren-11,Rd-0,Rou-0,RMX-A180,RRS-7,Sap-0,Rome-1,Seattle-0,Ob-0,Rhen-1,Se-0,RRS-10,Np-0,Nw-0,Neo-6,NC-6,NFA-8,NFA-10,Nok-3,Na-1,Ms-0,Mnz-0,Mir-0,Mh-0,Mz-0,Lp2-6,Lp2-2,Lm-2,Nc-1,Mc-0,LL-0,Sei-0,Mv-0,Sg-1,Litva,Sorbo,Sp-0,Sq-1,Sq-8,Stw-0,Su-0,Sus-1,Ta-0,Tamm-2,…	1	216	presence	No insertion	0.00462962962962963	Rare	NA
chr1	1556734	1556799	AT3TE66615	Yo-0	Col-0,Ove-0,PHW-2,PHW-34,Per-1,Or-0,Old-1,Pi-0,Pt-0,Pu2-23,Pla-0,Pog-0,Pu2-7,Pu2-8,Pro-0,Rak-2,Ra-0,Ragl-1,Qar-8a,Rennes-1,Ren-1,Rld-1,RMX-A02,Ren-11,Rd-0,Rou-0,RMX-A180,RRS-7,Sap-0,Rome-1,Seattle-0,Ob-0,Rhen-1,Se-0,RRS-10,Np-0,Nw-0,Neo-6,NC-6,NFA-8,NFA-10,Nok-3,Na-1,Ms-0,Mnz-0,Mir-0,Mh-0,Mz-0,Lp2-6,Lp2-2,Lm-2,Nc-1,Mc-0,LL-0,Sei-0,Mv-0,Sg-1,Litva,Sorbo,Sp-0,Sq-1,Sq-8,Stw-0,Su-0,Sus-1,Ta-0,Tamm-2,…	1	216	presence	No insertion	0.00462962962962963	Rare	NA
chr1	1558731	1558872	AT5TE73490	Wt-5	Col-0,Ove-0,PHW-2,PHW-34,Per-1,Or-0,Old-1,Pi-0,Pt-0,Pu2-23,Pla-0,Pog-0,Pu2-7,Pu2-8,Pro-0,Rak-2,Ra-0,Ragl-1,Qar-8a,Rennes-1,Ren-1,Rld-1,RMX-A02,Ren-11,Rd-0,Rou-0,RMX-A180,RRS-7,Sap-0,Rome-1,Seattle-0,Ob-0,Rhen-1,Se-0,RRS-10,Np-0,Nw-0,Neo-6,NC-6,NFA-8,NFA-10,Nok-3,Na-1,Ms-0,Mnz-0,Mir-0,Mh-0,Mz-0,Lp2-6,Lp2-2,Lm-2,Nc-1,Mc-0,LL-0,Sei-0,Mv-0,Sg-1,Litva,Sorbo,Sp-0,Sq-1,Sq-8,Stw-0,Su-0,Sus-1,Ta-0,Tamm-2,…	1	216	presence	No insertion	0.00462962962962963	Rare	NA
chr1	1573773	1573910	AT1TE25610,AT1TE25615	Co-1	Col-0,Ove-0,PHW-2,PHW-34,Per-1,Or-0,Old-1,Pi-0,Pt-0,Pu2-23,Pla-0,Pog-0,Pu2-7,Pu2-8,Pro-0,Rak-2,Ra-0,Ragl-1,Qar-8a,Rennes-1,Ren-1,Rld-1,RMX-A02,Ren-11,Rd-0,Rou-0,RMX-A180,RRS-7,Sap-0,Rome-1,Seattle-0,Ob-0,Rhen-1,Se-0,RRS-10,Np-0,Nw-0,Neo-6,NC-6,NFA-8,NFA-10,Nok-3,Na-1,Ms-0,Mnz-0,Mir-0,Mh-0,Mz-0,Lp2-6,Lp2-2,Lm-2,Nc-1,Mc-0,LL-0,Sei-0,Mv-0,Sg-1,Litva,Sorbo,Sp-0,Sq-1,Sq-8,Stw-0,Su-0,Sus-1,Ta-0,Tamm-2,…	1	216	presence	No insertion	0.00462962962962963	Rare	NA
chr1	1588378	1588498	AT5TE62430	LL-0,Ts-1	Col-0,Ove-0,PHW-2,PHW-34,Per-1,Or-0,Old-1,Pi-0,Pt-0,Pu2-23,Pla-0,Pog-0,Pu2-7,Pu2-8,Pro-0,Rak-2,Ra-0,Ragl-1,Qar-8a,Rennes-1,Ren-1,Rld-1,RMX-A02,Ren-11,Rd-0,Rou-0,RMX-A180,RRS-7,Sap-0,Rome-1,Seattle-0,Ob-0,Rhen-1,Se-0,RRS-10,Np-0,Nw-0,Neo-6,NC-6,NFA-8,NFA-10,Nok-3,Na-1,Ms-0,Mnz-0,Mir-0,Mh-0,Mz-0,Lp2-6,Lp2-2,Lm-2,Nc-1,Mc-0,Sei-0,Mv-0,Sg-1,Litva,Sorbo,Sp-0,Sq-1,Sq-8,Stw-0,Su-0,Sus-1,Ta-0,Tamm-2,Bla-1…	2	215	presence	No insertion	0.00925925925925926	Rare	NA
chr1	1588381	1588465	AT2TE09345	Cerv-1	Col-0,Ove-0,PHW-2,PHW-34,Per-1,Or-0,Old-1,Pi-0,Pt-0,Pu2-23,Pla-0,Pog-0,Pu2-7,Pu2-8,Pro-0,Rak-2,Ra-0,Ragl-1,Qar-8a,Rennes-1,Ren-1,Rld-1,RMX-A02,Ren-11,Rd-0,Rou-0,RMX-A180,RRS-7,Sap-0,Rome-1,Seattle-0,Ob-0,Rhen-1,Se-0,RRS-10,Np-0,Nw-0,Neo-6,NC-6,NFA-8,NFA-10,Nok-3,Na-1,Ms-0,Mnz-0,Mir-0,Mh-0,Mz-0,Lp2-6,Lp2-2,Lm-2,Nc-1,Mc-0,LL-0,Sei-0,Mv-0,Sg-1,Litva,Sorbo,Sp-0,Sq-1,Sq-8,Stw-0,Su-0,Sus-1,Ta-0,Tamm-2,…	1	216	presence	No insertion	0.00462962962962963	Rare	NA
chr1	1588392	1588487	AT1TE31970	Lip-0,Cvi-0,Rome-1	Col-0,Ove-0,PHW-2,PHW-34,Per-1,Or-0,Old-1,Pi-0,Pt-0,Pu2-23,Pla-0,Pog-0,Pu2-7,Pu2-8,Pro-0,Rak-2,Ra-0,Ragl-1,Qar-8a,Rennes-1,Ren-1,Rld-1,RMX-A02,Ren-11,Rd-0,Rou-0,RMX-A180,RRS-7,Sap-0,Seattle-0,Ob-0,Rhen-1,Se-0,RRS-10,Np-0,Nw-0,Neo-6,NC-6,NFA-8,NFA-10,Nok-3,Na-1,Ms-0,Mnz-0,Mir-0,Mh-0,Mz-0,Lp2-6,Lp2-2,Lm-2,Nc-1,Mc-0,LL-0,Sei-0,Mv-0,Sg-1,Litva,Sorbo,Sp-0,Sq-1,Sq-8,Stw-0,Su-0,Sus-1,Ta-0,Tamm-2,Bla-1,S…	3	214	presence	No insertion	0.0138888888888889	Rare	NA
chr1	1601196	1601266	AT3TE41515	Kro-0	Col-0,Ove-0,PHW-2,PHW-34,Per-1,Or-0,Old-1,Pi-0,Pt-0,Pu2-23,Pla-0,Pog-0,Pu2-7,Pu2-8,Pro-0,Rak-2,Ra-0,Ragl-1,Qar-8a,Rennes-1,Ren-1,Rld-1,RMX-A02,Ren-11,Rd-0,Rou-0,RMX-A180,RRS-7,Sap-0,Rome-1,Seattle-0,Ob-0,Rhen-1,Se-0,RRS-10,Np-0,Nw-0,Neo-6,NC-6,NFA-8,NFA-10,Nok-3,Na-1,Ms-0,Mnz-0,Mir-0,Mh-0,Mz-0,Lp2-6,Lp2-2,Lm-2,Nc-1,Mc-0,LL-0,Sei-0,Mv-0,Sg-1,Litva,Sorbo,Sp-0,Sq-1,Sq-8,Stw-0,Su-0,Sus-1,Ta-0,Tamm-2,…	1	216	presence	No insertion	0.00462962962962963	Rare	NA
chr1	1605130	1605202	AT4TE33200	Bik-1	Col-0,Ove-0,PHW-2,PHW-34,Per-1,Or-0,Old-1,Pi-0,Pt-0,Pu2-23,Pla-0,Pog-0,Pu2-7,Pu2-8,Pro-0,Rak-2,Ra-0,Ragl-1,Qar-8a,Rennes-1,Ren-1,Rld-1,RMX-A02,Ren-11,Rd-0,Rou-0,RMX-A180,RRS-7,Sap-0,Rome-1,Seattle-0,Ob-0,Rhen-1,Se-0,RRS-10,Np-0,Nw-0,Neo-6,NC-6,NFA-8,NFA-10,Nok-3,Na-1,Ms-0,Mnz-0,Mir-0,Mh-0,Mz-0,Lp2-6,Lp2-2,Lm-2,Nc-1,Mc-0,LL-0,Sei-0,Mv-0,Sg-1,Litva,Sorbo,Sp-0,Sq-1,Sq-8,Stw-0,Su-0,Sus-1,Ta-0,Tamm-2,…	1	216	presence	No insertion	0.00462962962962963	Rare	NA
chr1	1613272	1614662	AT1TE05280	Col-0,Ove-0,PHW-2,Per-1,Or-0,Old-1,Pi-0,Pt-0,Pog-0,Pu2-7,Pu2-8,Rak-2,Ra-0,Rld-1,Rd-0,RRS-7,Rome-1,Ob-0,Rhen-1,Np-0,Nw-0,Neo-6,NC-6,NFA-10,Ms-0,Mnz-0,Mh-0,Lp2-6,Lp2-2,Lm-2,Nc-1,Mc-0,Sei-0,Litva,Sorbo,Sp-0,Sq-1,Su-0,Sus-1,Tamm-2,Bla-1,Si-0,Tamm-27,Tha-1,Ting-1,Ty-0,Uod-1,Utrecht,Ven-1,Wa-1,Wc-1,Westkar-4,Wil-1,Ws-2,Yo-0,Zal-1,Bik-1,Bl-1,Bg-2,Benk-1,Bor-4,Bor-1,Ber,Bu-0,Br-0,Cerv-1,Ca-0,CIBC-17,Chi-…	Duk,Chat-1,Baa-1,LL-0,HR-10,Uod-7,Sq-8,Kin-0,Tol-0,Ta-0,Krot-0,Ema-1,Mz-0,Pna-17,Gre-0,Knox-18,Cal-0,Cvi-0,Pla-0,Rubezhnoe-1,Knox-10,Ren-11,Abd-0,Nok-3,Pro-0,Buckhorn-Pass,Sap-0,Vind-1,Etna-2,RMX-A02,Dra-0,Pu2-23,Wt-5,Ts-5,Rennes-1,RMX-A180,Wl-0,Uk-1,Is-0,Ren-1,Li-2:1,Sg-1,Jm-0,Ko-2,Aa-0,Tu-0,Wei-0,Gifu-2,RRS-10,Mir-0,NFA-8,Da_1_-12,Bsch-0,Stw-0,Bs-1,Co,Sf-1,Ha-0,Na-1,Boot-1,DraII-1,Tul-0,Mv-0,Ro…	139	75	absence	NA	0.347222222222222	Common	high
chr1	1623883	1623989	AT3TE92360	Er-0	Col-0,Ove-0,PHW-2,PHW-34,Per-1,Or-0,Old-1,Pi-0,Pt-0,Pu2-23,Pla-0,Pog-0,Pu2-7,Pu2-8,Pro-0,Rak-2,Ra-0,Ragl-1,Qar-8a,Rennes-1,Ren-1,Rld-1,RMX-A02,Ren-11,Rd-0,Rou-0,RMX-A180,RRS-7,Sap-0,Rome-1,Seattle-0,Ob-0,Rhen-1,Se-0,RRS-10,Np-0,Nw-0,Neo-6,NC-6,NFA-8,NFA-10,Nok-3,Na-1,Ms-0,Mnz-0,Mir-0,Mh-0,Mz-0,Lp2-6,Lp2-2,Lm-2,Nc-1,Mc-0,LL-0,Sei-0,Mv-0,Sg-1,Litva,Sorbo,Sp-0,Sq-1,Sq-8,Stw-0,Su-0,Sus-1,Ta-0,Tamm-2,…	1	216	presence	No insertion	0.00462962962962963	Rare	NA
chr1	1636053	1636199	AT4TE32330	Fr-2,Neo-6,Rld-1,Zal-1,Kondara	Col-0,Ove-0,PHW-2,PHW-34,Per-1,Or-0,Old-1,Pi-0,Pt-0,Pu2-23,Pla-0,Pog-0,Pu2-7,Pu2-8,Pro-0,Rak-2,Ra-0,Ragl-1,Qar-8a,Rennes-1,Ren-1,RMX-A02,Ren-11,Rd-0,Rou-0,RMX-A180,RRS-7,Sap-0,Rome-1,Seattle-0,Ob-0,Rhen-1,Se-0,RRS-10,Np-0,Nw-0,NC-6,NFA-8,NFA-10,Nok-3,Na-1,Ms-0,Mnz-0,Mir-0,Mh-0,Mz-0,Lp2-6,Lp2-2,Lm-2,Nc-1,Mc-0,LL-0,Sei-0,Mv-0,Sg-1,Litva,Sorbo,Sp-0,Sq-1,Sq-8,Stw-0,Su-0,Sus-1,Ta-0,Tamm-2,Bla-1,Sf-1,S…	5	212	presence	No insertion	0.0231481481481481	Rare	NA
chr1	1636059	1636195	AT2TE06390	Je-0,La-0,Ko-2,Or-0,Di-G,Dja-1,Bik-1,Altai-5,Ei-2,Chi-0,Lisse,HSm,Fr-2,Benk-1,Mnz-0,Pu2-7,Kar-1	Col-0,Ove-0,PHW-2,PHW-34,Per-1,Old-1,Pi-0,Pt-0,Pu2-23,Pla-0,Pog-0,Pu2-8,Pro-0,Rak-2,Ra-0,Ragl-1,Qar-8a,Rennes-1,Ren-1,Rld-1,RMX-A02,Ren-11,Rd-0,Rou-0,RMX-A180,RRS-7,Sap-0,Rome-1,Seattle-0,Ob-0,Rhen-1,Se-0,RRS-10,Np-0,Nw-0,Neo-6,NC-6,NFA-8,NFA-10,Nok-3,Na-1,Ms-0,Mir-0,Mh-0,Mz-0,Lp2-6,Lp2-2,Lm-2,Nc-1,Mc-0,LL-0,Sei-0,Mv-0,Sg-1,Litva,Sorbo,Sp-0,Sq-1,Sq-8,Stw-0,Su-0,Sus-1,Ta-0,Tamm-2,Bla-1,Sf-1,Si-0,T…	17	200	presence	No insertion	0.0787037037037037	Common	low
chr1	1636154	1636223	AT5TE70155	Fi-0	Col-0,Ove-0,PHW-2,PHW-34,Per-1,Or-0,Old-1,Pi-0,Pt-0,Pu2-23,Pla-0,Pog-0,Pu2-7,Pu2-8,Pro-0,Rak-2,Ra-0,Ragl-1,Qar-8a,Rennes-1,Ren-1,Rld-1,RMX-A02,Ren-11,Rd-0,Rou-0,RMX-A180,RRS-7,Sap-0,Rome-1,Seattle-0,Ob-0,Rhen-1,Se-0,RRS-10,Np-0,Nw-0,Neo-6,NC-6,NFA-8,NFA-10,Nok-3,Na-1,Ms-0,Mnz-0,Mir-0,Mh-0,Mz-0,Lp2-6,Lp2-2,Lm-2,Nc-1,Mc-0,LL-0,Sei-0,Mv-0,Sg-1,Litva,Sorbo,Sp-0,Sq-1,Sq-8,Stw-0,Su-0,Sus-1,Ta-0,Tamm-2,…	1	216	presence	No insertion	0.00462962962962963	Rare	NA
chr1	1642673	1642762	AT5TE44415	Fi-0,Got-22,PHW-2	Col-0,Ove-0,PHW-34,Per-1,Or-0,Old-1,Pi-0,Pt-0,Pu2-23,Pla-0,Pog-0,Pu2-7,Pu2-8,Pro-0,Rak-2,Ra-0,Ragl-1,Qar-8a,Rennes-1,Ren-1,Rld-1,RMX-A02,Ren-11,Rd-0,Rou-0,RMX-A180,RRS-7,Sap-0,Rome-1,Seattle-0,Ob-0,Rhen-1,Se-0,RRS-10,Np-0,Nw-0,Neo-6,NC-6,NFA-8,NFA-10,Nok-3,Na-1,Ms-0,Mnz-0,Mir-0,Mh-0,Mz-0,Lp2-6,Lp2-2,Lm-2,Nc-1,Mc-0,LL-0,Sei-0,Mv-0,Sg-1,Litva,Sorbo,Sp-0,Sq-1,Sq-8,Stw-0,Su-0,Sus-1,Ta-0,Tamm-2,Bla-1,…	3	214	presence	No insertion	0.0138888888888889	Rare	NA
chr1	1677319	1677393	AT1TE54795	Pt-0	Col-0,Ove-0,PHW-2,PHW-34,Per-1,Or-0,Old-1,Pi-0,Pu2-23,Pla-0,Pog-0,Pu2-7,Pu2-8,Pro-0,Rak-2,Ra-0,Ragl-1,Qar-8a,Rennes-1,Ren-1,Rld-1,RMX-A02,Ren-11,Rd-0,Rou-0,RMX-A180,RRS-7,Sap-0,Rome-1,Seattle-0,Ob-0,Rhen-1,Se-0,RRS-10,Np-0,Nw-0,Neo-6,NC-6,NFA-8,NFA-10,Nok-3,Na-1,Ms-0,Mnz-0,Mir-0,Mh-0,Mz-0,Lp2-6,Lp2-2,Lm-2,Nc-1,Mc-0,LL-0,Sei-0,Mv-0,Sg-1,Litva,Sorbo,Sp-0,Sq-1,Sq-8,Stw-0,Su-0,Sus-1,Ta-0,Tamm-2,Bla-1…	1	216	presence	No insertion	0.00462962962962963	Rare	NA
chr1	1681627	1681721	AT2TE55700	Ga-0	Col-0,Ove-0,PHW-2,PHW-34,Per-1,Or-0,Old-1,Pi-0,Pt-0,Pu2-23,Pla-0,Pog-0,Pu2-7,Pu2-8,Pro-0,Rak-2,Ra-0,Ragl-1,Qar-8a,Rennes-1,Ren-1,Rld-1,RMX-A02,Ren-11,Rd-0,Rou-0,RMX-A180,RRS-7,Sap-0,Rome-1,Seattle-0,Ob-0,Rhen-1,Se-0,RRS-10,Np-0,Nw-0,Neo-6,NC-6,NFA-8,NFA-10,Nok-3,Na-1,Ms-0,Mnz-0,Mir-0,Mh-0,Mz-0,Lp2-6,Lp2-2,Lm-2,Nc-1,Mc-0,LL-0,Sei-0,Mv-0,Sg-1,Litva,Sorbo,Sp-0,Sq-1,Sq-8,Stw-0,Su-0,Sus-1,Ta-0,Tamm-2,…	1	216	presence	No insertion	0.00462962962962963	Rare	NA
chr1	1705375	1706660	AT1TE05585	Col-0,Ove-0,Per-1,Or-0,Old-1,Pi-0,Pu2-23,Pla-0,Pog-0,Pu2-7,Pu2-8,Pro-0,Rak-2,Ra-0,Qar-8a,Rennes-1,Ren-1,Rld-1,Rd-0,RMX-A180,RRS-7,Rome-1,Seattle-0,Se-0,RRS-10,Np-0,Nw-0,NFA-8,Nok-3,Na-1,Ms-0,Mnz-0,Mir-0,Mh-0,Mz-0,Lp2-6,Lp2-2,Lm-2,Nc-1,Mc-0,Sei-0,Mv-0,Sg-1,Litva,Sorbo,Sp-0,Sq-1,Sq-8,Stw-0,Sus-1,Ta-0,Tamm-2,Bla-1,Si-0,Tha-1,Ting-1,Tol-0,Ts-1,Ts-5,Tscha-1,Tu-0,Tul-0,Ty-0,Uk-1,Uod-1,Van-0,Ven-1,Wa-1,…	Est,PHW-2,LL-0,Da_1_-12,HR-10,Fr-2,Pt-0,Bg-2,RMX-A02,Rou-0,Ga-0,Ema-1,Ren-11,Vind-1,Sap-0,Uod-7,Hh-0,Jl-3,Kz-9,Rhen-1,Lip-0,Ang-0,En-2,Bsch-0,En-1,Sf-1,Ha-0,Tamm-27,Kas-2,NC-6,Neo-6,NFA-10,CIBC-17,Wl-0,PHW-34	176	35	absence	True deletion	0.162037037037037	Common	low
chr1	1706412	1706442	AT3TE48430	Pla-0,Bch-1	Col-0,Ove-0,PHW-2,PHW-34,Per-1,Or-0,Old-1,Pi-0,Pt-0,Pu2-23,Pog-0,Pu2-7,Pu2-8,Pro-0,Rak-2,Ra-0,Ragl-1,Qar-8a,Rennes-1,Ren-1,Rld-1,RMX-A02,Ren-11,Rd-0,Rou-0,RMX-A180,RRS-7,Sap-0,Rome-1,Seattle-0,Ob-0,Rhen-1,Se-0,RRS-10,Np-0,Nw-0,Neo-6,NC-6,NFA-8,NFA-10,Nok-3,Na-1,Ms-0,Mnz-0,Mir-0,Mh-0,Mz-0,Lp2-6,Lp2-2,Lm-2,Nc-1,Mc-0,LL-0,Sei-0,Mv-0,Sg-1,Litva,Sorbo,Sp-0,Sq-1,Sq-8,Stw-0,Su-0,Sus-1,Ta-0,Tamm-2,Bla-1,…	2	215	presence	No insertion	0.00925925925925926	Rare	NA
chr1	1724932	1724993	AT5TE36700	LL-0,Lip-0	Col-0,Ove-0,PHW-2,PHW-34,Per-1,Or-0,Old-1,Pi-0,Pt-0,Pu2-23,Pla-0,Pog-0,Pu2-7,Pu2-8,Pro-0,Rak-2,Ra-0,Ragl-1,Qar-8a,Rennes-1,Ren-1,Rld-1,RMX-A02,Ren-11,Rd-0,Rou-0,RMX-A180,RRS-7,Sap-0,Rome-1,Seattle-0,Ob-0,Rhen-1,Se-0,RRS-10,Np-0,Nw-0,Neo-6,NC-6,NFA-8,NFA-10,Nok-3,Na-1,Ms-0,Mnz-0,Mir-0,Mh-0,Mz-0,Lp2-6,Lp2-2,Lm-2,Nc-1,Mc-0,Sei-0,Mv-0,Sg-1,Litva,Sorbo,Sp-0,Sq-1,Sq-8,Stw-0,Su-0,Sus-1,Ta-0,Tamm-2,Bla-1…	2	215	presence	No insertion	0.00925925925925926	Rare	NA
chr1	1738944	1739205	AT1TE05700	Col-0,Ove-0,PHW-2,PHW-34,Per-1,Or-0,Old-1,Pi-0,Pt-0,Pu2-23,Pla-0,Pog-0,Pu2-7,Pu2-8,Pro-0,Rak-2,Ra-0,Ragl-1,Rennes-1,Ren-1,Rld-1,RMX-A02,Ren-11,Rd-0,Rou-0,RMX-A180,RRS-7,Sap-0,Rome-1,Seattle-0,Ob-0,Rhen-1,Se-0,RRS-10,Np-0,Nw-0,Neo-6,NC-6,NFA-8,NFA-10,Nok-3,Na-1,Mnz-0,Mir-0,Mh-0,Mz-0,Lp2-6,Lp2-2,Lm-2,Nc-1,Mc-0,LL-0,Sei-0,Mv-0,Sg-1,Litva,Sorbo,Sp-0,Sq-1,Sq-8,Stw-0,Su-0,Sus-1,Ta-0,Tamm-2,Bla-1,Sf-1,S…	Hey-1,In-0,Baa-1,Kas-1,Kz-9,Kas-2,Rubezhnoe-1,Qar-8a,Ms-0	208	9	absence	True deletion	0.0416666666666667	Common	low
chr1	1744157	1744267	AT3TE79240	Mir-0,An-1,PHW-34	Col-0,Ove-0,PHW-2,Per-1,Or-0,Old-1,Pi-0,Pt-0,Pu2-23,Pla-0,Pog-0,Pu2-7,Pu2-8,Pro-0,Rak-2,Ra-0,Ragl-1,Qar-8a,Rennes-1,Ren-1,Rld-1,RMX-A02,Ren-11,Rd-0,Rou-0,RMX-A180,RRS-7,Sap-0,Rome-1,Seattle-0,Ob-0,Rhen-1,Se-0,RRS-10,Np-0,Nw-0,Neo-6,NC-6,NFA-8,NFA-10,Nok-3,Na-1,Ms-0,Mnz-0,Mh-0,Mz-0,Lp2-6,Lp2-2,Lm-2,Nc-1,Mc-0,LL-0,Sei-0,Mv-0,Sg-1,Litva,Sorbo,Sp-0,Sq-1,Sq-8,Stw-0,Su-0,Sus-1,Ta-0,Tamm-2,Bla-1,Sf-1,Si…	3	214	presence	No insertion	0.0138888888888889	Rare	NA
chr1	1800493	1800556	AT5TE30565	Qar-8a,Cvi-0	Col-0,Ove-0,PHW-2,PHW-34,Per-1,Or-0,Old-1,Pi-0,Pt-0,Pu2-23,Pla-0,Pog-0,Pu2-7,Pu2-8,Pro-0,Rak-2,Ra-0,Ragl-1,Rennes-1,Ren-1,Rld-1,RMX-A02,Ren-11,Rd-0,Rou-0,RMX-A180,RRS-7,Sap-0,Rome-1,Seattle-0,Ob-0,Rhen-1,Se-0,RRS-10,Np-0,Nw-0,Neo-6,NC-6,NFA-8,NFA-10,Nok-3,Na-1,Ms-0,Mnz-0,Mir-0,Mh-0,Mz-0,Lp2-6,Lp2-2,Lm-2,Nc-1,Mc-0,LL-0,Sei-0,Mv-0,Sg-1,Litva,Sorbo,Sp-0,Sq-1,Sq-8,Stw-0,Su-0,Sus-1,Ta-0,Tamm-2,Bla-1,S…	2	215	presence	No insertion	0.00925925925925926	Rare	NA
chr1	1817522	1817590	AT3TE44315	Kyoto,Ba-1	Col-0,Ove-0,PHW-2,PHW-34,Per-1,Or-0,Old-1,Pi-0,Pt-0,Pu2-23,Pla-0,Pog-0,Pu2-7,Pu2-8,Pro-0,Rak-2,Ra-0,Ragl-1,Qar-8a,Rennes-1,Ren-1,Rld-1,RMX-A02,Ren-11,Rd-0,Rou-0,RMX-A180,RRS-7,Sap-0,Rome-1,Seattle-0,Ob-0,Rhen-1,Se-0,RRS-10,Np-0,Nw-0,Neo-6,NC-6,NFA-8,NFA-10,Nok-3,Na-1,Ms-0,Mnz-0,Mir-0,Mh-0,Mz-0,Lp2-6,Lp2-2,Lm-2,Nc-1,Mc-0,LL-0,Sei-0,Mv-0,Sg-1,Litva,Sorbo,Sp-0,Sq-1,Sq-8,Stw-0,Su-0,Sus-1,Ta-0,Tamm-2,…	2	215	presence	No insertion	0.00925925925925926	Rare	NA
chr1	1839294	1839362	AT1TE81370	Kas-2,Bla-1,Bor-1	Col-0,Ove-0,PHW-2,PHW-34,Per-1,Or-0,Old-1,Pi-0,Pt-0,Pu2-23,Pla-0,Pog-0,Pu2-7,Pu2-8,Pro-0,Rak-2,Ra-0,Ragl-1,Qar-8a,Rennes-1,Ren-1,Rld-1,RMX-A02,Ren-11,Rd-0,Rou-0,RMX-A180,RRS-7,Sap-0,Rome-1,Seattle-0,Ob-0,Rhen-1,Se-0,RRS-10,Np-0,Nw-0,Neo-6,NC-6,NFA-8,NFA-10,Nok-3,Na-1,Ms-0,Mnz-0,Mir-0,Mh-0,Mz-0,Lp2-6,Lp2-2,Lm-2,Nc-1,Mc-0,LL-0,Sei-0,Mv-0,Sg-1,Litva,Sorbo,Sp-0,Sq-1,Sq-8,Stw-0,Su-0,Sus-1,Ta-0,Tamm-2,…	3	214	presence	No insertion	0.0138888888888889	Rare	NA
chr1	1860960	1861067	AT5TE34715	El-0,Knox-10,Mv-0	Col-0,Ove-0,PHW-2,PHW-34,Per-1,Or-0,Old-1,Pi-0,Pt-0,Pu2-23,Pla-0,Pog-0,Pu2-7,Pu2-8,Pro-0,Rak-2,Ra-0,Ragl-1,Qar-8a,Rennes-1,Ren-1,Rld-1,RMX-A02,Ren-11,Rd-0,Rou-0,RMX-A180,RRS-7,Sap-0,Rome-1,Seattle-0,Ob-0,Rhen-1,Se-0,RRS-10,Np-0,Nw-0,Neo-6,NC-6,NFA-8,NFA-10,Nok-3,Na-1,Ms-0,Mnz-0,Mir-0,Mh-0,Mz-0,Lp2-6,Lp2-2,Lm-2,Nc-1,Mc-0,LL-0,Sei-0,Sg-1,Litva,Sorbo,Sp-0,Sq-1,Sq-8,Stw-0,Su-0,Sus-1,Ta-0,Tamm-2,Bla-1…	3	214	presence	No insertion	0.0138888888888889	Rare	NA
chr1	1922260	1922335	AT1TE20090	Et-0,Lip-0	Col-0,Ove-0,PHW-2,PHW-34,Per-1,Or-0,Old-1,Pi-0,Pt-0,Pu2-23,Pla-0,Pog-0,Pu2-7,Pu2-8,Pro-0,Rak-2,Ra-0,Ragl-1,Qar-8a,Rennes-1,Ren-1,Rld-1,RMX-A02,Ren-11,Rd-0,Rou-0,RMX-A180,RRS-7,Sap-0,Rome-1,Seattle-0,Ob-0,Rhen-1,Se-0,RRS-10,Np-0,Nw-0,Neo-6,NC-6,NFA-8,NFA-10,Nok-3,Na-1,Ms-0,Mnz-0,Mir-0,Mh-0,Mz-0,Lp2-6,Lp2-2,Lm-2,Nc-1,Mc-0,LL-0,Sei-0,Mv-0,Sg-1,Litva,Sorbo,Sp-0,Sq-1,Sq-8,Stw-0,Su-0,Sus-1,Ta-0,Tamm-2,…	2	215	presence	No insertion	0.00925925925925926	Rare	NA
chr1	1941365	1941439	AT4TE84485	Kar-1	Col-0,Ove-0,PHW-2,PHW-34,Per-1,Or-0,Old-1,Pi-0,Pt-0,Pu2-23,Pla-0,Pog-0,Pu2-7,Pu2-8,Pro-0,Rak-2,Ra-0,Ragl-1,Qar-8a,Rennes-1,Ren-1,Rld-1,RMX-A02,Ren-11,Rd-0,Rou-0,RMX-A180,RRS-7,Sap-0,Rome-1,Seattle-0,Ob-0,Rhen-1,Se-0,RRS-10,Np-0,Nw-0,Neo-6,NC-6,NFA-8,NFA-10,Nok-3,Na-1,Ms-0,Mnz-0,Mir-0,Mh-0,Mz-0,Lp2-6,Lp2-2,Lm-2,Nc-1,Mc-0,LL-0,Sei-0,Mv-0,Sg-1,Litva,Sorbo,Sp-0,Sq-1,Sq-8,Stw-0,Su-0,Sus-1,Ta-0,Tamm-2,…	1	216	presence	No insertion	0.00462962962962963	Rare	NA
chr1	1953601	1953718	AT5TE53390	Etna-2	Col-0,Ove-0,PHW-2,PHW-34,Per-1,Or-0,Old-1,Pi-0,Pt-0,Pu2-23,Pla-0,Pog-0,Pu2-7,Pu2-8,Pro-0,Rak-2,Ra-0,Ragl-1,Qar-8a,Rennes-1,Ren-1,Rld-1,RMX-A02,Ren-11,Rd-0,Rou-0,RMX-A180,RRS-7,Sap-0,Rome-1,Seattle-0,Ob-0,Rhen-1,Se-0,RRS-10,Np-0,Nw-0,Neo-6,NC-6,NFA-8,NFA-10,Nok-3,Na-1,Ms-0,Mnz-0,Mir-0,Mh-0,Mz-0,Lp2-6,Lp2-2,Lm-2,Nc-1,Mc-0,LL-0,Sei-0,Mv-0,Sg-1,Litva,Sorbo,Sp-0,Sq-1,Sq-8,Stw-0,Su-0,Sus-1,Ta-0,Tamm-2,…	1	216	presence	No insertion	0.00462962962962963	Rare	NA
chr1	1976073	1976109	AT1TE06475	Col-0,Ove-0,PHW-2,PHW-34,Per-1,Or-0,Old-1,Pi-0,Pt-0,Pu2-23,Pla-0,Pog-0,Pu2-7,Pu2-8,Pro-0,Rak-2,Ra-0,Ragl-1,Qar-8a,Rennes-1,Ren-1,Rld-1,RMX-A02,Ren-11,Rd-0,Rou-0,RMX-A180,RRS-7,Sap-0,Rome-1,Seattle-0,Ob-0,Rhen-1,Se-0,RRS-10,Np-0,Nw-0,Neo-6,NC-6,NFA-8,NFA-10,Nok-3,Na-1,Ms-0,Mnz-0,Mir-0,Mh-0,Mz-0,Lp2-6,Lp2-2,Lm-2,Nc-1,Mc-0,LL-0,Sei-0,Mv-0,Sg-1,Litva,Sorbo,Sp-0,Sq-1,Sq-8,Stw-0,Su-0,Sus-1,Ta-0,Tamm-2,…	Kas-1,Kas-2	215	2	absence	True deletion	0.00925925925925926	Rare	NA
chr1	2029752	2031696	AT1TE06650	Col-0,Pt-0,Ra-0,Rome-1,Nw-0,Nc-1,Tamm-2,Ting-1,Ts-1,Ty-0,Utrecht,Wei-0,Bik-1,Da_1_-12,Er-0,Ha-0,Hs-0,Hh-0,Kelsterbach-4,Lan-0,Ang-0	Uk-1,Ms-0,HR-10,HSm,Kin-0,La-0,Kent,Krot-0,Amel-1,Fi-0,Gre-0,Knox-18,Appt-1,Ei-2,Yo-0,Mh-0,Nok-3,Wa-1,Gel-1,Rak-2,Jl-3,RMX-A180,Wt-5,Li-2:1,Na-1,Gu-0,Lm-2,Tu-0,Mc-0,Gifu-2,Hn-0,Mz-0,Np-0,Bs-1,Com-1,DraIII-1,Pog-0,NC-6,Bu-0,Wl-0,Qar-8a,Rennes-1,Kro-0,Ba-1,Cnt-1,Anholt-1,Cerv-1,Sp-0,Litva,Kondara,Knox-10,Sorbo,Koln,Rd-0,Co-1,Ema-1,Ren-11,Seattle-0,Ragl-1,Gie-0,Wil-1,Ann-1,Gr-1,An-1,Di-G,Sus-1,Ren-1…	21	196	presence	No insertion	0.0972222222222222	Common	low
chr1	2030569	2030715	AT1TE06655	Col-0,Pt-0,Ra-0,Rome-1,Nw-0,Nc-1,Tamm-2,Ting-1,Ts-1,Ty-0,Utrecht,Wei-0,Bik-1,Da_1_-12,Er-0,Ha-0,Hs-0,Hh-0,Kelsterbach-4,Lan-0,Ang-0	Uk-1,Ms-0,HR-10,HSm,Kin-0,La-0,Kent,Krot-0,Amel-1,Fi-0,Gre-0,Knox-18,Appt-1,Ei-2,Yo-0,Mh-0,Nok-3,Wa-1,Gel-1,Rak-2,Jl-3,RMX-A180,Wt-5,Li-2:1,Na-1,Gu-0,Lm-2,Tu-0,Mc-0,Gifu-2,Hn-0,Mz-0,Np-0,Bs-1,Com-1,DraIII-1,Pog-0,NC-6,Bu-0,Wl-0,Qar-8a,Rennes-1,Kro-0,Ba-1,Cnt-1,Anholt-1,Cerv-1,Sp-0,Litva,Kondara,Knox-10,Sorbo,Koln,Rd-0,Co-1,Ema-1,Ren-11,Seattle-0,Ragl-1,Gie-0,Wil-1,Ann-1,Gr-1,An-1,Di-G,Sus-1,Ren-1…	21	196	presence	No insertion	0.0972222222222222	Common	low
chr1	2030989	2031022	AT5TE87415	Et-0,PHW-34	Col-0,Ove-0,PHW-2,Per-1,Or-0,Old-1,Pi-0,Pt-0,Pu2-23,Pla-0,Pog-0,Pu2-7,Pu2-8,Pro-0,Rak-2,Ra-0,Ragl-1,Qar-8a,Rennes-1,Ren-1,Rld-1,RMX-A02,Ren-11,Rd-0,Rou-0,RMX-A180,RRS-7,Sap-0,Rome-1,Seattle-0,Ob-0,Rhen-1,Se-0,RRS-10,Np-0,Nw-0,Neo-6,NC-6,NFA-8,NFA-10,Nok-3,Na-1,Ms-0,Mnz-0,Mir-0,Mh-0,Mz-0,Lp2-6,Lp2-2,Lm-2,Nc-1,Mc-0,LL-0,Sei-0,Mv-0,Sg-1,Litva,Sorbo,Sp-0,Sq-1,Sq-8,Stw-0,Su-0,Sus-1,Ta-0,Tamm-2,Bla-1,S…	2	215	presence	No insertion	0.00925925925925926	Rare	NA
chr1	2031672	2031700	AT5TE13800	Or-0,Sf-1,Ren-1,Su-0,NC-6,Dem-4,RMX-A02	Col-0,Ove-0,PHW-2,PHW-34,Per-1,Pi-0,Pt-0,Pu2-23,Pla-0,Pog-0,Pu2-7,Pu2-8,Pro-0,Rak-2,Ra-0,Ragl-1,Qar-8a,Rennes-1,Rld-1,Ren-11,Rd-0,Rou-0,RMX-A180,RRS-7,Sap-0,Rome-1,Seattle-0,Ob-0,Rhen-1,Se-0,RRS-10,Np-0,Nw-0,Neo-6,NFA-8,NFA-10,Nok-3,Na-1,Ms-0,Mnz-0,Mir-0,Mh-0,Mz-0,Lp2-6,Lp2-2,Lm-2,Nc-1,Mc-0,LL-0,Sei-0,Mv-0,Sg-1,Litva,Sorbo,Sp-0,Sq-1,Sq-8,Stw-0,Sus-1,Ta-0,Tamm-2,Bla-1,Si-0,Tamm-27,Tha-1,Ting-1,Tol…	7	209	presence	No insertion	0.0324074074074074	Common	low
chr1	2070651	2070806	AT1TE44260	Kas-2	Col-0,Ove-0,PHW-2,PHW-34,Per-1,Or-0,Old-1,Pi-0,Pt-0,Pu2-23,Pla-0,Pog-0,Pu2-7,Pu2-8,Pro-0,Rak-2,Ra-0,Ragl-1,Qar-8a,Rennes-1,Ren-1,Rld-1,RMX-A02,Ren-11,Rd-0,Rou-0,RMX-A180,RRS-7,Sap-0,Rome-1,Seattle-0,Ob-0,Rhen-1,Se-0,RRS-10,Np-0,Nw-0,Neo-6,NC-6,NFA-8,NFA-10,Nok-3,Na-1,Ms-0,Mnz-0,Mir-0,Mh-0,Mz-0,Lp2-6,Lp2-2,Lm-2,Nc-1,Mc-0,LL-0,Sei-0,Mv-0,Sg-1,Litva,Sorbo,Sp-0,Sq-1,Sq-8,Stw-0,Su-0,Sus-1,Ta-0,Tamm-2,…	1	216	presence	No insertion	0.00462962962962963	Rare	NA
chr1	2123419	2123529	AT3TE65760	Lp2-2	Col-0,Ove-0,PHW-2,PHW-34,Per-1,Or-0,Old-1,Pi-0,Pt-0,Pu2-23,Pla-0,Pog-0,Pu2-7,Pu2-8,Pro-0,Rak-2,Ra-0,Ragl-1,Qar-8a,Rennes-1,Ren-1,Rld-1,RMX-A02,Ren-11,Rd-0,Rou-0,RMX-A180,RRS-7,Sap-0,Rome-1,Seattle-0,Ob-0,Rhen-1,Se-0,RRS-10,Np-0,Nw-0,Neo-6,NC-6,NFA-8,NFA-10,Nok-3,Na-1,Ms-0,Mnz-0,Mir-0,Mh-0,Mz-0,Lp2-6,Lm-2,Nc-1,Mc-0,LL-0,Sei-0,Mv-0,Sg-1,Litva,Sorbo,Sp-0,Sq-1,Sq-8,Stw-0,Su-0,Sus-1,Ta-0,Tamm-2,Bla-1,…	1	216	presence	No insertion	0.00462962962962963	Rare	NA
chr1	2157095	2157660	AT1TE07050	Col-0,Ove-0,PHW-2,PHW-34,Per-1,Or-0,Old-1,Pi-0,Pt-0,Pu2-23,Pla-0,Pog-0,Pu2-7,Pu2-8,Pro-0,Ra-0,Ragl-1,Rennes-1,Ren-1,Rld-1,RMX-A02,Ren-11,Rd-0,Rou-0,RMX-A180,RRS-7,Sap-0,Rome-1,Seattle-0,Ob-0,Rhen-1,Se-0,RRS-10,Nw-0,Neo-6,NC-6,NFA-8,NFA-10,Na-1,Ms-0,Mir-0,Mh-0,Lp2-6,Lp2-2,Lm-2,Nc-1,Mc-0,LL-0,Sei-0,Mv-0,Sg-1,Sorbo,Sp-0,Sq-1,Sq-8,Stw-0,Su-0,Sus-1,Ta-0,Bla-1,Sf-1,Si-0,Ting-1,Tol-0,Ts-1,Ts-5,Tscha-1,T…	Db-1,Ven-1,Duk,Cvi-0,Litva,Fr-2,Tamm-2,Zdr-1,Tha-1,Is-0,Cal-0,Kro-0,Ei-2,Gie-0,Nok-3,Ann-1,Gr-1,Etna-2,Dra-0,Rak-2,Ca-0,Kz-9,An-1,Koln,Mz-0,Da_1_-12,Bsch-0,Mnz-0,Hey-1,Kil-0,Kas-1,Kelsterbach-4,Tamm-27,Kas-2,Hs-0,Wc-1,Wt-5,Westkar-4,Np-0,Qar-8a,El-0,Er-0,DraII-1,Es-0	173	44	absence	NA	0.203703703703704	Common	high
chr1	2160779	2160895	AT3TE22200	Westkar-4	Col-0,Ove-0,PHW-2,PHW-34,Per-1,Or-0,Old-1,Pi-0,Pt-0,Pu2-23,Pla-0,Pog-0,Pu2-7,Pu2-8,Pro-0,Rak-2,Ra-0,Ragl-1,Qar-8a,Rennes-1,Ren-1,Rld-1,RMX-A02,Ren-11,Rd-0,Rou-0,RMX-A180,RRS-7,Sap-0,Rome-1,Seattle-0,Ob-0,Rhen-1,Se-0,RRS-10,Np-0,Nw-0,Neo-6,NC-6,NFA-8,NFA-10,Nok-3,Na-1,Ms-0,Mnz-0,Mir-0,Mh-0,Mz-0,Lp2-6,Lp2-2,Lm-2,Nc-1,Mc-0,LL-0,Sei-0,Mv-0,Sg-1,Litva,Sorbo,Sp-0,Sq-1,Sq-8,Stw-0,Su-0,Sus-1,Ta-0,Tamm-2,…	1	216	presence	No insertion	0.00462962962962963	Rare	NA
chr1	2188496	2188613	AT2TE37435	Ge-0	Col-0,Ove-0,PHW-2,PHW-34,Per-1,Or-0,Old-1,Pi-0,Pt-0,Pu2-23,Pla-0,Pog-0,Pu2-7,Pu2-8,Pro-0,Rak-2,Ra-0,Ragl-1,Qar-8a,Rennes-1,Ren-1,Rld-1,RMX-A02,Ren-11,Rd-0,Rou-0,RMX-A180,RRS-7,Sap-0,Rome-1,Seattle-0,Ob-0,Rhen-1,Se-0,RRS-10,Np-0,Nw-0,Neo-6,NC-6,NFA-8,NFA-10,Nok-3,Na-1,Ms-0,Mnz-0,Mir-0,Mh-0,Mz-0,Lp2-6,Lp2-2,Lm-2,Nc-1,Mc-0,LL-0,Sei-0,Mv-0,Sg-1,Litva,Sorbo,Sp-0,Sq-1,Sq-8,Stw-0,Su-0,Sus-1,Ta-0,Tamm-2,…	1	216	presence	No insertion	0.00462962962962963	Rare	NA
chr1	2207334	2207415	AT1TE93320	Kb-0,Gu-0,Amel-1,Kl-5	Col-0,Ove-0,PHW-2,PHW-34,Per-1,Or-0,Old-1,Pi-0,Pt-0,Pu2-23,Pla-0,Pog-0,Pu2-7,Pu2-8,Pro-0,Rak-2,Ra-0,Ragl-1,Qar-8a,Rennes-1,Ren-1,Rld-1,RMX-A02,Ren-11,Rd-0,Rou-0,RMX-A180,RRS-7,Sap-0,Rome-1,Seattle-0,Ob-0,Rhen-1,Se-0,RRS-10,Np-0,Nw-0,Neo-6,NC-6,NFA-8,NFA-10,Nok-3,Na-1,Ms-0,Mnz-0,Mir-0,Mh-0,Mz-0,Lp2-6,Lp2-2,Lm-2,Nc-1,Mc-0,LL-0,Sei-0,Mv-0,Sg-1,Litva,Sorbo,Sp-0,Sq-1,Sq-8,Stw-0,Su-0,Sus-1,Ta-0,Tamm-2,…	4	213	presence	No insertion	0.0185185185185185	Rare	NA
chr1	2286297	2286364	AT3TE63950	Dra-0	Col-0,Ove-0,PHW-2,PHW-34,Per-1,Or-0,Old-1,Pi-0,Pt-0,Pu2-23,Pla-0,Pog-0,Pu2-7,Pu2-8,Pro-0,Rak-2,Ra-0,Ragl-1,Qar-8a,Rennes-1,Ren-1,Rld-1,RMX-A02,Ren-11,Rd-0,Rou-0,RMX-A180,RRS-7,Sap-0,Rome-1,Seattle-0,Ob-0,Rhen-1,Se-0,RRS-10,Np-0,Nw-0,Neo-6,NC-6,NFA-8,NFA-10,Nok-3,Na-1,Ms-0,Mnz-0,Mir-0,Mh-0,Mz-0,Lp2-6,Lp2-2,Lm-2,Nc-1,Mc-0,LL-0,Sei-0,Mv-0,Sg-1,Litva,Sorbo,Sp-0,Sq-1,Sq-8,Stw-0,Su-0,Sus-1,Ta-0,Tamm-2,…	1	216	presence	No insertion	0.00462962962962963	Rare	NA
chr1	2295764	2295830	AT5TE47175	Kz-9	Col-0,Ove-0,PHW-2,PHW-34,Per-1,Or-0,Old-1,Pi-0,Pt-0,Pu2-23,Pla-0,Pog-0,Pu2-7,Pu2-8,Pro-0,Rak-2,Ra-0,Ragl-1,Qar-8a,Rennes-1,Ren-1,Rld-1,RMX-A02,Ren-11,Rd-0,Rou-0,RMX-A180,RRS-7,Sap-0,Rome-1,Seattle-0,Ob-0,Rhen-1,Se-0,RRS-10,Np-0,Nw-0,Neo-6,NC-6,NFA-8,NFA-10,Nok-3,Na-1,Ms-0,Mnz-0,Mir-0,Mh-0,Mz-0,Lp2-6,Lp2-2,Lm-2,Nc-1,Mc-0,LL-0,Sei-0,Mv-0,Sg-1,Litva,Sorbo,Sp-0,Sq-1,Sq-8,Stw-0,Su-0,Sus-1,Ta-0,Tamm-2,…	1	216	presence	No insertion	0.00462962962962963	Rare	NA
chr1	2333377	2333449	AT2TE27820	Altai-5	Col-0,Ove-0,PHW-2,PHW-34,Per-1,Or-0,Old-1,Pi-0,Pt-0,Pu2-23,Pla-0,Pog-0,Pu2-7,Pu2-8,Pro-0,Rak-2,Ra-0,Ragl-1,Qar-8a,Rennes-1,Ren-1,Rld-1,RMX-A02,Ren-11,Rd-0,Rou-0,RMX-A180,RRS-7,Sap-0,Rome-1,Seattle-0,Ob-0,Rhen-1,Se-0,RRS-10,Np-0,Nw-0,Neo-6,NC-6,NFA-8,NFA-10,Nok-3,Na-1,Ms-0,Mnz-0,Mir-0,Mh-0,Mz-0,Lp2-6,Lp2-2,Lm-2,Nc-1,Mc-0,LL-0,Sei-0,Mv-0,Sg-1,Litva,Sorbo,Sp-0,Sq-1,Sq-8,Stw-0,Su-0,Sus-1,Ta-0,Tamm-2,…	1	216	presence	No insertion	0.00462962962962963	Rare	NA
chr1	2335043	2335717	AT1TE07620	Col-0,Ove-0,PHW-2,PHW-34,Per-1,Or-0,Old-1,Pi-0,Pt-0,Pu2-23,Pla-0,Pog-0,Pu2-7,Pu2-8,Pro-0,Rak-2,Ra-0,Ragl-1,Qar-8a,Rennes-1,Ren-1,Rld-1,RMX-A02,Ren-11,Rd-0,Rou-0,RMX-A180,RRS-7,Sap-0,Rome-1,Seattle-0,Ob-0,Rhen-1,Se-0,RRS-10,Np-0,Nw-0,Neo-6,NC-6,NFA-8,NFA-10,Nok-3,Na-1,Ms-0,Mnz-0,Mir-0,Mh-0,Mz-0,Lp2-6,Lp2-2,Lm-2,Nc-1,Mc-0,LL-0,Sei-0,Mv-0,Sg-1,Litva,Sorbo,Sp-0,Sq-1,Sq-8,Stw-0,Su-0,Sus-1,Ta-0,Tamm-2,…	Wt-5	216	1	absence	True deletion	0.00462962962962963	Rare	NA
chr1	2335262	2335495	AT1TE07625	Col-0,Ove-0,PHW-34,Per-1,Or-0,Pi-0,Pt-0,Pu2-23,Pla-0,Pog-0,Pu2-7,Pu2-8,Pro-0,Rak-2,Ra-0,Qar-8a,Rennes-1,Ren-1,Rld-1,RMX-A02,Ren-11,Rd-0,Rou-0,RMX-A180,RRS-7,Sap-0,Rome-1,Seattle-0,Ob-0,RRS-10,Nw-0,Neo-6,NC-6,NFA-8,NFA-10,Nok-3,Na-1,Ms-0,Mir-0,Mh-0,Lp2-6,Lp2-2,Lm-2,Nc-1,LL-0,Sei-0,Mv-0,Sg-1,Litva,Sorbo,Sp-0,Sq-1,Sq-8,Stw-0,Su-0,Sus-1,Ta-0,Bla-1,Sf-1,Si-0,Ting-1,Tol-0,Ts-1,Ts-5,Tscha-1,Tu-0,Tul-0,U…	Db-1,Cal-0,PHW-2,Hau-0,Fr-2,Ty-0,Tamm-2,Tha-1,Is-0,Fi-0,Co-1,Kro-0,Ei-2,Ragl-1,Gie-0,Yo-0,Gel-1,Hh-0,Ca-0,Koln,Mc-0,Hn-0,Mz-0,Ws-2,Bsch-0,Mnz-0,Alst-1,Co,Got-22,Kil-0,Wc-1,Tamm-27,Rhen-1,Hs-0,Wt-5,Np-0,El-0,Er-0,Kelsterbach-4	175	39	absence	True deletion	0.180555555555556	Common	high
chr1	2402821	2402945	AT3TE22200	Nok-3	Col-0,Ove-0,PHW-2,PHW-34,Per-1,Or-0,Old-1,Pi-0,Pt-0,Pu2-23,Pla-0,Pog-0,Pu2-7,Pu2-8,Pro-0,Rak-2,Ra-0,Ragl-1,Qar-8a,Rennes-1,Ren-1,Rld-1,RMX-A02,Ren-11,Rd-0,Rou-0,RMX-A180,RRS-7,Sap-0,Rome-1,Seattle-0,Ob-0,Rhen-1,Se-0,RRS-10,Np-0,Nw-0,Neo-6,NC-6,NFA-8,NFA-10,Na-1,Ms-0,Mnz-0,Mir-0,Mh-0,Mz-0,Lp2-6,Lp2-2,Lm-2,Nc-1,Mc-0,LL-0,Sei-0,Mv-0,Sg-1,Litva,Sorbo,Sp-0,Sq-1,Sq-8,Stw-0,Su-0,Sus-1,Ta-0,Tamm-2,Bla-1,…	1	216	presence	No insertion	0.00462962962962963	Rare	NA
chr1	2462217	2462277	AT3TE69355	Cvi-0	Col-0,Ove-0,PHW-2,PHW-34,Per-1,Or-0,Old-1,Pi-0,Pt-0,Pu2-23,Pla-0,Pog-0,Pu2-7,Pu2-8,Pro-0,Rak-2,Ra-0,Ragl-1,Qar-8a,Rennes-1,Ren-1,Rld-1,RMX-A02,Ren-11,Rd-0,Rou-0,RMX-A180,RRS-7,Sap-0,Rome-1,Seattle-0,Ob-0,Rhen-1,Se-0,RRS-10,Np-0,Nw-0,Neo-6,NC-6,NFA-8,NFA-10,Nok-3,Na-1,Ms-0,Mnz-0,Mir-0,Mh-0,Mz-0,Lp2-6,Lp2-2,Lm-2,Nc-1,Mc-0,LL-0,Sei-0,Mv-0,Sg-1,Litva,Sorbo,Sp-0,Sq-1,Sq-8,Stw-0,Su-0,Sus-1,Ta-0,Tamm-2,…	1	216	presence	No insertion	0.00462962962962963	Rare	NA
chr1	2485597	2485679	AT3TE74275	Kent,Lp2-6,Na-1,Gu-0,Ob-0,Wl-0,Kro-0,Utrecht	Col-0,Ove-0,PHW-2,PHW-34,Per-1,Or-0,Old-1,Pi-0,Pt-0,Pu2-23,Pla-0,Pog-0,Pu2-7,Pu2-8,Pro-0,Rak-2,Ra-0,Ragl-1,Qar-8a,Rennes-1,Ren-1,Rld-1,RMX-A02,Ren-11,Rd-0,Rou-0,RMX-A180,RRS-7,Sap-0,Rome-1,Seattle-0,Rhen-1,Se-0,RRS-10,Np-0,Nw-0,Neo-6,NC-6,NFA-8,NFA-10,Nok-3,Ms-0,Mnz-0,Mir-0,Mh-0,Mz-0,Lp2-2,Lm-2,Nc-1,Mc-0,LL-0,Sei-0,Mv-0,Sg-1,Litva,Sorbo,Sp-0,Sq-1,Sq-8,Stw-0,Su-0,Sus-1,Ta-0,Tamm-2,Bla-1,Sf-1,Si-0,…	8	209	presence	No insertion	0.037037037037037	Common	low
chr1	2512488	2512590	AT3TE46830	Aa-0	Col-0,Ove-0,PHW-2,PHW-34,Per-1,Or-0,Old-1,Pi-0,Pt-0,Pu2-23,Pla-0,Pog-0,Pu2-7,Pu2-8,Pro-0,Rak-2,Ra-0,Ragl-1,Qar-8a,Rennes-1,Ren-1,Rld-1,RMX-A02,Ren-11,Rd-0,Rou-0,RMX-A180,RRS-7,Sap-0,Rome-1,Seattle-0,Ob-0,Rhen-1,Se-0,RRS-10,Np-0,Nw-0,Neo-6,NC-6,NFA-8,NFA-10,Nok-3,Na-1,Ms-0,Mnz-0,Mir-0,Mh-0,Mz-0,Lp2-6,Lp2-2,Lm-2,Nc-1,Mc-0,LL-0,Sei-0,Mv-0,Sg-1,Litva,Sorbo,Sp-0,Sq-1,Sq-8,Stw-0,Su-0,Sus-1,Ta-0,Tamm-2,…	1	216	presence	No insertion	0.00462962962962963	Rare	NA
chr1	2512488	2512595	AT2TE48710	Ge-0,Sf-1,Br-0,Ang-0,Mh-0,Bch-1,Amel-1	Col-0,Ove-0,PHW-2,PHW-34,Per-1,Or-0,Old-1,Pi-0,Pt-0,Pu2-23,Pla-0,Pog-0,Pu2-7,Pu2-8,Pro-0,Rak-2,Ra-0,Ragl-1,Qar-8a,Rennes-1,Ren-1,Rld-1,RMX-A02,Ren-11,Rd-0,Rou-0,RMX-A180,RRS-7,Sap-0,Rome-1,Seattle-0,Ob-0,Rhen-1,Se-0,RRS-10,Np-0,Nw-0,Neo-6,NC-6,NFA-8,NFA-10,Nok-3,Na-1,Ms-0,Mnz-0,Mir-0,Mz-0,Lp2-6,Lp2-2,Lm-2,Nc-1,Mc-0,LL-0,Sei-0,Mv-0,Sg-1,Litva,Sorbo,Sp-0,Sq-1,Sq-8,Stw-0,Su-0,Sus-1,Ta-0,Tamm-2,Bla-1…	7	210	presence	No insertion	0.0324074074074074	Common	low
chr1	2513186	2513225	AT5TE74510	Sorbo	Col-0,Ove-0,PHW-2,PHW-34,Per-1,Or-0,Old-1,Pi-0,Pt-0,Pu2-23,Pla-0,Pog-0,Pu2-7,Pu2-8,Pro-0,Rak-2,Ra-0,Ragl-1,Qar-8a,Rennes-1,Ren-1,Rld-1,RMX-A02,Ren-11,Rd-0,Rou-0,RMX-A180,RRS-7,Sap-0,Rome-1,Seattle-0,Ob-0,Rhen-1,Se-0,RRS-10,Np-0,Nw-0,Neo-6,NC-6,NFA-8,NFA-10,Nok-3,Na-1,Ms-0,Mnz-0,Mir-0,Mh-0,Mz-0,Lp2-6,Lp2-2,Lm-2,Nc-1,Mc-0,LL-0,Sei-0,Mv-0,Sg-1,Litva,Sp-0,Sq-1,Sq-8,Stw-0,Su-0,Sus-1,Ta-0,Tamm-2,Bla-1,…	1	216	presence	No insertion	0.00462962962962963	Rare	NA
chr1	2520416	2520537	AT4TE21950	Qar-8a,Ann-1	Col-0,Ove-0,PHW-2,PHW-34,Per-1,Or-0,Old-1,Pi-0,Pt-0,Pu2-23,Pla-0,Pog-0,Pu2-7,Pu2-8,Pro-0,Rak-2,Ra-0,Ragl-1,Rennes-1,Ren-1,Rld-1,RMX-A02,Ren-11,Rd-0,Rou-0,RMX-A180,RRS-7,Sap-0,Rome-1,Seattle-0,Ob-0,Rhen-1,Se-0,RRS-10,Np-0,Nw-0,Neo-6,NC-6,NFA-8,NFA-10,Nok-3,Na-1,Ms-0,Mnz-0,Mir-0,Mh-0,Mz-0,Lp2-6,Lp2-2,Lm-2,Nc-1,Mc-0,LL-0,Sei-0,Mv-0,Sg-1,Litva,Sorbo,Sp-0,Sq-1,Sq-8,Stw-0,Su-0,Sus-1,Ta-0,Tamm-2,Bla-1,S…	2	215	presence	No insertion	0.00925925925925926	Rare	NA
chr1	2531451	2534781	AT1TE08240	Col-0,Ove-0,PHW-2,PHW-34,Per-1,Old-1,Pt-0,Pu2-23,Pla-0,Pu2-7,Pu2-8,Pro-0,Ra-0,Ragl-1,Rennes-1,Ren-1,RMX-A02,Ren-11,Rd-0,Rou-0,RMX-A180,RRS-7,Rome-1,Seattle-0,Ob-0,Rhen-1,Se-0,RRS-10,Nw-0,NC-6,NFA-8,Na-1,Mir-0,Mh-0,Mz-0,Lm-2,Nc-1,LL-0,Sei-0,Mv-0,Sq-1,Sq-8,Stw-0,Su-0,Ta-0,Bla-1,Sf-1,Ting-1,Tol-0,Ts-1,Ts-5,Tu-0,Tul-0,Uod-7,Utrecht,Van-0,Ven-1,Vind-1,Wa-1,Wc-1,Wei-0,Wil-1,Wl-0,Ws-2,Pna-17,Bik-1,Bl-1,…	Hod,Duk,Sp-0,Cvi-0,Baa-1,Litva,Rubezhnoe-1,Kondara,HSm,Hau-0,Ty-0,Est,Bor-1,Tamm-2,Krot-0,Je-0,Ko-2,Uk-1,Ga-0,Rld-1,En-D,Ms-0,Zdr-1,Dr-0,Westkar-4,Nok-3,Ann-1,Yo-0,Sap-0,Mnz-0,Pog-0,Gr-1,Gel-1,Rak-2,Hh-0,Pi-0,Uod-1,Dja-1,Kz-9,Wt-5,Sus-1,Li-2:1,Lisse,Sg-1,Mc-0,Hn-0,Tha-1,Np-0,Zal-1,En-1,Hey-1,Lp2-2,Si-0,Or-0,Lp2-6,Br-0,Jm-0,Sorbo,Tamm-27,Kas-2,Kas-1,Neo-6,NFA-10,CIBC-17,Qar-8a,Kro-0,Etna-2,DraII-1…	147	70	absence	NA	0.324074074074074	Common	high
chr1	2533899	2533947	AT1TE08245	Col-0,Ove-0,PHW-2,PHW-34,Per-1,Old-1,Pt-0,Pu2-23,Pla-0,Pu2-7,Pu2-8,Pro-0,Ra-0,Ragl-1,Rennes-1,Ren-1,RMX-A02,Ren-11,Rd-0,Rou-0,RMX-A180,RRS-7,Rome-1,Seattle-0,Ob-0,Rhen-1,Se-0,RRS-10,Nw-0,NC-6,NFA-8,Na-1,Mir-0,Mh-0,Mz-0,Lm-2,Nc-1,LL-0,Sei-0,Mv-0,Sq-1,Sq-8,Stw-0,Su-0,Ta-0,Bla-1,Ting-1,Tol-0,Ts-1,Ts-5,Tu-0,Tul-0,Uod-7,Utrecht,Van-0,Ven-1,Vind-1,Wa-1,Wc-1,Wei-0,Wil-1,Wl-0,Ws-2,Pna-17,Bik-1,Bl-1,Bg-2,…	Hod,Duk,Sp-0,Cvi-0,Baa-1,Litva,Rubezhnoe-1,Kondara,HSm,Hau-0,Ty-0,Est,Bor-1,Tamm-2,Krot-0,Je-0,Ko-2,Uk-1,Ga-0,Rld-1,En-D,Ms-0,Zdr-1,Dr-0,Westkar-4,Nok-3,Ann-1,Yo-0,Sap-0,Mnz-0,Pog-0,Gr-1,Gel-1,Rak-2,Hh-0,Pi-0,Uod-1,Dja-1,Kz-9,Wt-5,Sus-1,Li-2:1,Lisse,Sg-1,Mc-0,Hn-0,Tha-1,Np-0,Zal-1,En-1,DraIII-1,Hey-1,Lp2-2,Si-0,Or-0,Sf-1,Lp2-6,Br-0,Jm-0,Sorbo,Tamm-27,Kas-2,Chi-0,Kas-1,Neo-6,NFA-10,CIBC-17,Qar-8a,…	144	73	absence	NA	0.337962962962963	Common	high
chr1	2583617	2583756	AT5TE52445	Je-0	Col-0,Ove-0,PHW-2,PHW-34,Per-1,Or-0,Old-1,Pi-0,Pt-0,Pu2-23,Pla-0,Pog-0,Pu2-7,Pu2-8,Pro-0,Rak-2,Ra-0,Ragl-1,Qar-8a,Rennes-1,Ren-1,Rld-1,RMX-A02,Ren-11,Rd-0,Rou-0,RMX-A180,RRS-7,Sap-0,Rome-1,Seattle-0,Ob-0,Rhen-1,Se-0,RRS-10,Np-0,Nw-0,Neo-6,NC-6,NFA-8,NFA-10,Nok-3,Na-1,Ms-0,Mnz-0,Mir-0,Mh-0,Mz-0,Lp2-6,Lp2-2,Lm-2,Nc-1,Mc-0,LL-0,Sei-0,Mv-0,Sg-1,Litva,Sorbo,Sp-0,Sq-1,Sq-8,Stw-0,Su-0,Sus-1,Ta-0,Tamm-2,…	1	216	presence	No insertion	0.00462962962962963	Rare	NA
chr1	2583618	2583756	AT5TE67045	Cnt-1	Col-0,Ove-0,PHW-2,PHW-34,Per-1,Or-0,Old-1,Pi-0,Pt-0,Pu2-23,Pla-0,Pog-0,Pu2-7,Pu2-8,Pro-0,Rak-2,Ra-0,Ragl-1,Qar-8a,Rennes-1,Ren-1,Rld-1,RMX-A02,Ren-11,Rd-0,Rou-0,RMX-A180,RRS-7,Sap-0,Rome-1,Seattle-0,Ob-0,Rhen-1,Se-0,RRS-10,Np-0,Nw-0,Neo-6,NC-6,NFA-8,NFA-10,Nok-3,Na-1,Ms-0,Mnz-0,Mir-0,Mh-0,Mz-0,Lp2-6,Lp2-2,Lm-2,Nc-1,Mc-0,LL-0,Sei-0,Mv-0,Sg-1,Litva,Sorbo,Sp-0,Sq-1,Sq-8,Stw-0,Su-0,Sus-1,Ta-0,Tamm-2,…	1	216	presence	No insertion	0.00462962962962963	Rare	NA
chr1	2583625	2583756	AT5TE52430	Li-2:1,Ts-1,Uk-1,Pu2-23,Ts-5,Bl-1,HR-10,Uod-7,Kb-0,La-0,Bor-4,Sp-0,Pt-0,Nw-0,Sei-0,Lip-0,Amel-1,RMX-A02,Krot-0,Bla-1,Pi-0,Ga-0,Da_1_-12,En-D,Ei-2,Van-0,Dr-0,Ob-0,Wa-1,Do-0,Kl-5,Gel-1,Ms-0,Dra-0,LL-0,Ting-1,Di-G,Jl-3,Uod-1,RMX-A180,Ak-1,An-1,Kas-1,Rld-1,Sg-1,Na-1,Ang-0,Gu-0,Utrecht,Aa-0,Tu-0,Ber,Ta-0,Tha-1,En-2,Abd-0,Et-0,Hey-1,Bs-1,Or-0,Sf-1,Ove-0,Si-0,HR-5,Pu2-7,Per-1,Kas-2,Wil-1,Mir-0,Jm-0,CIBC…	Col-0,PHW-2,PHW-34,Old-1,Pla-0,Pog-0,Pu2-8,Pro-0,Rak-2,Ra-0,Ragl-1,Qar-8a,Rennes-1,Ren-1,Ren-11,Rd-0,Rou-0,RRS-7,Sap-0,Rome-1,Seattle-0,Rhen-1,Se-0,RRS-10,Np-0,Neo-6,NC-6,NFA-8,NFA-10,Nok-3,Mnz-0,Mz-0,Lp2-2,Lm-2,Nc-1,Mc-0,Mv-0,Litva,Sorbo,Sq-1,Sq-8,Stw-0,Su-0,Sus-1,Tamm-2,Tamm-27,Tol-0,Tul-0,Ty-0,Ven-1,Vind-1,Wc-1,Wei-0,Westkar-4,Ws-2,Wt-5,Yo-0,Zal-1,Zdr-1,Pna-17,Rubezhnoe-1,Bik-1,Bg-2,Benk-1,Boo…	79	138	presence	NA	0.365740740740741	Common	high
chr1	2585716	2585855	AT4TE25160	Ty-0,Ms-0,Es-0	Col-0,Ove-0,PHW-2,PHW-34,Per-1,Or-0,Old-1,Pi-0,Pt-0,Pu2-23,Pla-0,Pog-0,Pu2-7,Pu2-8,Pro-0,Rak-2,Ra-0,Ragl-1,Qar-8a,Rennes-1,Ren-1,Rld-1,RMX-A02,Ren-11,Rd-0,Rou-0,RMX-A180,RRS-7,Sap-0,Rome-1,Seattle-0,Ob-0,Rhen-1,Se-0,RRS-10,Np-0,Nw-0,Neo-6,NC-6,NFA-8,NFA-10,Nok-3,Na-1,Mnz-0,Mir-0,Mh-0,Mz-0,Lp2-6,Lp2-2,Lm-2,Nc-1,Mc-0,LL-0,Sei-0,Mv-0,Sg-1,Litva,Sorbo,Sp-0,Sq-1,Sq-8,Stw-0,Su-0,Sus-1,Ta-0,Tamm-2,Bla-1…	3	214	presence	No insertion	0.0138888888888889	Rare	NA
chr1	2585725	2585850	AT3TE67180	Hau-0,Wt-5	Col-0,Ove-0,PHW-2,PHW-34,Per-1,Or-0,Old-1,Pi-0,Pt-0,Pu2-23,Pla-0,Pog-0,Pu2-7,Pu2-8,Pro-0,Rak-2,Ra-0,Ragl-1,Qar-8a,Rennes-1,Ren-1,Rld-1,RMX-A02,Ren-11,Rd-0,Rou-0,RMX-A180,RRS-7,Sap-0,Rome-1,Seattle-0,Ob-0,Rhen-1,Se-0,RRS-10,Np-0,Nw-0,Neo-6,NC-6,NFA-8,NFA-10,Nok-3,Na-1,Ms-0,Mnz-0,Mir-0,Mh-0,Mz-0,Lp2-6,Lp2-2,Lm-2,Nc-1,Mc-0,LL-0,Sei-0,Mv-0,Sg-1,Litva,Sorbo,Sp-0,Sq-1,Sq-8,Stw-0,Su-0,Sus-1,Ta-0,Tamm-2,…	2	215	presence	No insertion	0.00925925925925926	Rare	NA
chr1	2590196	2590338	AT4TE85580	Ty-0	Col-0,Ove-0,PHW-2,PHW-34,Per-1,Or-0,Old-1,Pi-0,Pt-0,Pu2-23,Pla-0,Pog-0,Pu2-7,Pu2-8,Pro-0,Rak-2,Ra-0,Ragl-1,Qar-8a,Rennes-1,Ren-1,Rld-1,RMX-A02,Ren-11,Rd-0,Rou-0,RMX-A180,RRS-7,Sap-0,Rome-1,Seattle-0,Ob-0,Rhen-1,Se-0,RRS-10,Np-0,Nw-0,Neo-6,NC-6,NFA-8,NFA-10,Nok-3,Na-1,Ms-0,Mnz-0,Mir-0,Mh-0,Mz-0,Lp2-6,Lp2-2,Lm-2,Nc-1,Mc-0,LL-0,Sei-0,Mv-0,Sg-1,Litva,Sorbo,Sp-0,Sq-1,Sq-8,Stw-0,Su-0,Sus-1,Ta-0,Tamm-2,…	1	216	presence	No insertion	0.00462962962962963	Rare	NA
chr1	2607539	2607648	AT4TE45190	Lisse	Col-0,Ove-0,PHW-2,PHW-34,Per-1,Or-0,Old-1,Pi-0,Pt-0,Pu2-23,Pla-0,Pog-0,Pu2-7,Pu2-8,Pro-0,Rak-2,Ra-0,Ragl-1,Qar-8a,Rennes-1,Ren-1,Rld-1,RMX-A02,Ren-11,Rd-0,Rou-0,RMX-A180,RRS-7,Sap-0,Rome-1,Seattle-0,Ob-0,Rhen-1,Se-0,RRS-10,Np-0,Nw-0,Neo-6,NC-6,NFA-8,NFA-10,Nok-3,Na-1,Ms-0,Mnz-0,Mir-0,Mh-0,Mz-0,Lp2-6,Lp2-2,Lm-2,Nc-1,Mc-0,LL-0,Sei-0,Mv-0,Sg-1,Litva,Sorbo,Sp-0,Sq-1,Sq-8,Stw-0,Su-0,Sus-1,Ta-0,Tamm-2,…	1	216	presence	No insertion	0.00462962962962963	Rare	NA
chr1	2646021	2646128	AT3TE22200	Etna-2	Col-0,Ove-0,PHW-2,PHW-34,Per-1,Or-0,Old-1,Pi-0,Pt-0,Pu2-23,Pla-0,Pog-0,Pu2-7,Pu2-8,Pro-0,Rak-2,Ra-0,Ragl-1,Qar-8a,Rennes-1,Ren-1,Rld-1,RMX-A02,Ren-11,Rd-0,Rou-0,RMX-A180,RRS-7,Sap-0,Rome-1,Seattle-0,Ob-0,Rhen-1,Se-0,RRS-10,Np-0,Nw-0,Neo-6,NC-6,NFA-8,NFA-10,Nok-3,Na-1,Ms-0,Mnz-0,Mir-0,Mh-0,Mz-0,Lp2-6,Lp2-2,Lm-2,Nc-1,Mc-0,LL-0,Sei-0,Mv-0,Sg-1,Litva,Sorbo,Sp-0,Sq-1,Sq-8,Stw-0,Su-0,Sus-1,Ta-0,Tamm-2,…	1	216	presence	No insertion	0.00462962962962963	Rare	NA
chr1	2657418	2657920	AT1TE08660	Col-0,Ove-0,Pu2-23,Rak-2,Rd-0,Sap-0,Ob-0,Na-1,Lp2-2,Lm-2,Wei-0,Zdr-1,Bl-1,Bor-1,Ber,Cvi-0,Da_1_-12,Co-1,Di-G,Duk,Dra-0,Gu-0,Gr-1,Hod,HSm,Kb-0,Kl-5,La-0,Lan-0,Le-0,Aa-0,Ag-0,Anz-0,Bd-0	Uk-1,Ms-0,HR-10,Ty-0,Kent,Pt-0,Krot-0,Amel-1,Fi-0,Gre-0,Knox-18,Knox-10,Mh-0,Nok-3,Wa-1,Gel-1,Su-0,Jl-3,RMX-A180,Wt-5,Ra-0,Li-2:1,Tu-0,Mc-0,Gifu-2,Hn-0,Mz-0,Np-0,Bs-1,Com-1,Ha-0,Pog-0,NC-6,Jm-0,Qar-8a,Rennes-1,Kro-0,Kelsterbach-4,Ba-1,Cnt-1,Anholt-1,Cerv-1,Sp-0,Litva,Kondara,Rome-1,Nw-0,Sorbo,Bu-0,Ema-1,Ren-11,Seattle-0,Ragl-1,Gie-0,Wil-1,Ann-1,An-1,Wl-0,Sus-1,Ren-1,In-0,Sg-1,Utrecht,Yo-0,Got-7,B…	34	183	presence	No insertion	0.157407407407407	Common	high
chr1	2683166	2683297	AT2TE34915,AT2TE34910	Knox-18,Bch-1,Ca-0,Hs-0,El-0,Ws-2,Kelsterbach-4	Col-0,Ove-0,PHW-2,PHW-34,Per-1,Or-0,Old-1,Pi-0,Pt-0,Pu2-23,Pla-0,Pog-0,Pu2-7,Pu2-8,Pro-0,Rak-2,Ra-0,Ragl-1,Qar-8a,Rennes-1,Ren-1,Rld-1,RMX-A02,Ren-11,Rd-0,Rou-0,RMX-A180,RRS-7,Sap-0,Rome-1,Seattle-0,Ob-0,Rhen-1,Se-0,RRS-10,Np-0,Nw-0,Neo-6,NC-6,NFA-8,NFA-10,Nok-3,Na-1,Ms-0,Mnz-0,Mir-0,Mh-0,Mz-0,Lp2-6,Lp2-2,Lm-2,Nc-1,Mc-0,LL-0,Sei-0,Mv-0,Sg-1,Litva,Sorbo,Sp-0,Sq-1,Sq-8,Stw-0,Su-0,Sus-1,Ta-0,Tamm-2,…	7	210	presence	No insertion	0.0324074074074074	Common	low
chr1	2714711	2714790	AT5TE66580	Qar-8a	Col-0,Ove-0,PHW-2,PHW-34,Per-1,Or-0,Old-1,Pi-0,Pt-0,Pu2-23,Pla-0,Pog-0,Pu2-7,Pu2-8,Pro-0,Rak-2,Ra-0,Ragl-1,Rennes-1,Ren-1,Rld-1,RMX-A02,Ren-11,Rd-0,Rou-0,RMX-A180,RRS-7,Sap-0,Rome-1,Seattle-0,Ob-0,Rhen-1,Se-0,RRS-10,Np-0,Nw-0,Neo-6,NC-6,NFA-8,NFA-10,Nok-3,Na-1,Ms-0,Mnz-0,Mir-0,Mh-0,Mz-0,Lp2-6,Lp2-2,Lm-2,Nc-1,Mc-0,LL-0,Sei-0,Mv-0,Sg-1,Litva,Sorbo,Sp-0,Sq-1,Sq-8,Stw-0,Su-0,Sus-1,Ta-0,Tamm-2,Bla-1,S…	1	216	presence	No insertion	0.00462962962962963	Rare	NA
chr1	2761859	2761885	AT3TE49480	Sap-0,Cvi-0	Col-0,Ove-0,PHW-2,PHW-34,Per-1,Or-0,Old-1,Pi-0,Pt-0,Pu2-23,Pla-0,Pog-0,Pu2-7,Pu2-8,Pro-0,Rak-2,Ra-0,Ragl-1,Qar-8a,Rennes-1,Ren-1,Rld-1,RMX-A02,Ren-11,Rd-0,Rou-0,RMX-A180,RRS-7,Rome-1,Seattle-0,Ob-0,Rhen-1,Se-0,RRS-10,Np-0,Nw-0,Neo-6,NC-6,NFA-8,NFA-10,Nok-3,Na-1,Ms-0,Mnz-0,Mir-0,Mh-0,Mz-0,Lp2-6,Lp2-2,Lm-2,Nc-1,Mc-0,LL-0,Sei-0,Mv-0,Sg-1,Litva,Sorbo,Sp-0,Sq-1,Sq-8,Stw-0,Su-0,Sus-1,Ta-0,Tamm-2,Bla-1,…	2	215	presence	No insertion	0.00925925925925926	Rare	NA
chr1	2788430	2800701	AT1TE09080	Col-0,Qar-8a,Rd-0,Na-1,Do-0,Lan-0,Aa-0,Ann-1	Rubezhnoe-1,Uk-1,Ms-0,HR-10,HSm,Kin-0,La-0,Kent,Pt-0,Krot-0,Amel-1,Fi-0,Gre-0,Knox-18,Appt-1,Ei-2,Mh-0,Nok-3,Wa-1,Gel-1,Rak-2,Jl-3,RMX-A180,Wt-5,Ra-0,Li-2:1,Gu-0,Lm-2,Tu-0,Mc-0,Gifu-2,Hn-0,Mz-0,Np-0,Bs-1,Com-1,DraIII-1,Ha-0,Pog-0,Ty-0,NC-6,Bu-0,Wl-0,Rennes-1,Kro-0,Kelsterbach-4,Ba-1,Cnt-1,Anholt-1,Cerv-1,Sp-0,Litva,Kondara,Rome-1,Knox-10,Nw-0,Sorbo,Koln,Co-1,Ema-1,Ren-11,Seattle-0,Ragl-1,Gie-0,Wi…	8	209	presence	No insertion	0.037037037037037	Common	low
chr1	2818784	2818925	AT5TE44715,AT5TE44710	Neo-6	Col-0,Ove-0,PHW-2,PHW-34,Per-1,Or-0,Old-1,Pi-0,Pt-0,Pu2-23,Pla-0,Pog-0,Pu2-7,Pu2-8,Pro-0,Rak-2,Ra-0,Ragl-1,Qar-8a,Rennes-1,Ren-1,Rld-1,RMX-A02,Ren-11,Rd-0,Rou-0,RMX-A180,RRS-7,Sap-0,Rome-1,Seattle-0,Ob-0,Rhen-1,Se-0,RRS-10,Np-0,Nw-0,NC-6,NFA-8,NFA-10,Nok-3,Na-1,Ms-0,Mnz-0,Mir-0,Mh-0,Mz-0,Lp2-6,Lp2-2,Lm-2,Nc-1,Mc-0,LL-0,Sei-0,Mv-0,Sg-1,Litva,Sorbo,Sp-0,Sq-1,Sq-8,Stw-0,Su-0,Sus-1,Ta-0,Tamm-2,Bla-1,…	1	216	presence	No insertion	0.00462962962962963	Rare	NA
chr1	2826339	2826466	AT3TE51985,AT3TE51990	Ko-2	Col-0,Ove-0,PHW-2,PHW-34,Per-1,Or-0,Old-1,Pi-0,Pt-0,Pu2-23,Pla-0,Pog-0,Pu2-7,Pu2-8,Pro-0,Rak-2,Ra-0,Ragl-1,Qar-8a,Rennes-1,Ren-1,Rld-1,RMX-A02,Ren-11,Rd-0,Rou-0,RMX-A180,RRS-7,Sap-0,Rome-1,Seattle-0,Ob-0,Rhen-1,Se-0,RRS-10,Np-0,Nw-0,Neo-6,NC-6,NFA-8,NFA-10,Nok-3,Na-1,Ms-0,Mnz-0,Mir-0,Mh-0,Mz-0,Lp2-6,Lp2-2,Lm-2,Nc-1,Mc-0,LL-0,Sei-0,Mv-0,Sg-1,Litva,Sorbo,Sp-0,Sq-1,Sq-8,Stw-0,Su-0,Sus-1,Ta-0,Tamm-2,…	1	216	presence	No insertion	0.00462962962962963	Rare	NA
chr1	2842372	2842446	AT1TE36605	Ge-0,Ann-1,Lan-0	Col-0,Ove-0,PHW-2,PHW-34,Per-1,Or-0,Old-1,Pi-0,Pt-0,Pu2-23,Pla-0,Pog-0,Pu2-7,Pu2-8,Pro-0,Rak-2,Ra-0,Ragl-1,Qar-8a,Rennes-1,Ren-1,Rld-1,RMX-A02,Ren-11,Rd-0,Rou-0,RMX-A180,RRS-7,Sap-0,Rome-1,Seattle-0,Ob-0,Rhen-1,Se-0,RRS-10,Np-0,Nw-0,Neo-6,NC-6,NFA-8,NFA-10,Nok-3,Na-1,Ms-0,Mnz-0,Mir-0,Mh-0,Mz-0,Lp2-6,Lp2-2,Lm-2,Nc-1,Mc-0,LL-0,Sei-0,Mv-0,Sg-1,Litva,Sorbo,Sp-0,Sq-1,Sq-8,Stw-0,Su-0,Sus-1,Ta-0,Tamm-2,…	3	214	presence	No insertion	0.0138888888888889	Rare	NA
chr1	2842563	2842645	AT1TE36605	Sap-0	Col-0,Ove-0,PHW-2,PHW-34,Per-1,Or-0,Old-1,Pi-0,Pt-0,Pu2-23,Pla-0,Pog-0,Pu2-7,Pu2-8,Pro-0,Rak-2,Ra-0,Ragl-1,Qar-8a,Rennes-1,Ren-1,Rld-1,RMX-A02,Ren-11,Rd-0,Rou-0,RMX-A180,RRS-7,Rome-1,Seattle-0,Ob-0,Rhen-1,Se-0,RRS-10,Np-0,Nw-0,Neo-6,NC-6,NFA-8,NFA-10,Nok-3,Na-1,Ms-0,Mnz-0,Mir-0,Mh-0,Mz-0,Lp2-6,Lp2-2,Lm-2,Nc-1,Mc-0,LL-0,Sei-0,Mv-0,Sg-1,Litva,Sorbo,Sp-0,Sq-1,Sq-8,Stw-0,Su-0,Sus-1,Ta-0,Tamm-2,Bla-1,…	1	216	presence	No insertion	0.00462962962962963	Rare	NA
chr1	2927501	2927639	AT2TE07570	PHW-2	Col-0,Ove-0,PHW-34,Per-1,Or-0,Old-1,Pi-0,Pt-0,Pu2-23,Pla-0,Pog-0,Pu2-7,Pu2-8,Pro-0,Rak-2,Ra-0,Ragl-1,Qar-8a,Rennes-1,Ren-1,Rld-1,RMX-A02,Ren-11,Rd-0,Rou-0,RMX-A180,RRS-7,Sap-0,Rome-1,Seattle-0,Ob-0,Rhen-1,Se-0,RRS-10,Np-0,Nw-0,Neo-6,NC-6,NFA-8,NFA-10,Nok-3,Na-1,Ms-0,Mnz-0,Mir-0,Mh-0,Mz-0,Lp2-6,Lp2-2,Lm-2,Nc-1,Mc-0,LL-0,Sei-0,Mv-0,Sg-1,Litva,Sorbo,Sp-0,Sq-1,Sq-8,Stw-0,Su-0,Sus-1,Ta-0,Tamm-2,Bla-1,…	1	216	presence	No insertion	0.00462962962962963	Rare	NA
chr1	2965569	2965627	AT5TE63610	Pla-0	Col-0,Ove-0,PHW-2,PHW-34,Per-1,Or-0,Old-1,Pi-0,Pt-0,Pu2-23,Pog-0,Pu2-7,Pu2-8,Pro-0,Rak-2,Ra-0,Ragl-1,Qar-8a,Rennes-1,Ren-1,Rld-1,RMX-A02,Ren-11,Rd-0,Rou-0,RMX-A180,RRS-7,Sap-0,Rome-1,Seattle-0,Ob-0,Rhen-1,Se-0,RRS-10,Np-0,Nw-0,Neo-6,NC-6,NFA-8,NFA-10,Nok-3,Na-1,Ms-0,Mnz-0,Mir-0,Mh-0,Mz-0,Lp2-6,Lp2-2,Lm-2,Nc-1,Mc-0,LL-0,Sei-0,Mv-0,Sg-1,Litva,Sorbo,Sp-0,Sq-1,Sq-8,Stw-0,Su-0,Sus-1,Ta-0,Tamm-2,Bla-1,…	1	216	presence	No insertion	0.00462962962962963	Rare	NA
chr1	2986951	2987018	AT1TE09705	Col-0,Ove-0,PHW-2,PHW-34,Per-1,Or-0,Old-1,Pi-0,Pt-0,Pu2-23,Pla-0,Pog-0,Pu2-7,Pu2-8,Pro-0,Rak-2,Ra-0,Ragl-1,Qar-8a,Rennes-1,Ren-1,Rld-1,RMX-A02,Ren-11,Rd-0,Rou-0,RMX-A180,RRS-7,Sap-0,Rome-1,Seattle-0,Ob-0,Rhen-1,Se-0,RRS-10,Np-0,Nw-0,Neo-6,NC-6,NFA-8,NFA-10,Nok-3,Na-1,Ms-0,Mnz-0,Mir-0,Mh-0,Mz-0,Lp2-6,Lp2-2,Lm-2,Nc-1,Mc-0,LL-0,Sei-0,Mv-0,Sg-1,Litva,Sorbo,Sp-0,Sq-1,Sq-8,Stw-0,Su-0,Sus-1,Ta-0,Tamm-2,…	Gr-1	216	1	absence	True deletion	0.00462962962962963	Rare	NA
chr1	2987286	2987326	AT2TE52670	Duk	Col-0,Ove-0,PHW-2,PHW-34,Per-1,Or-0,Old-1,Pi-0,Pt-0,Pu2-23,Pla-0,Pog-0,Pu2-7,Pu2-8,Pro-0,Rak-2,Ra-0,Ragl-1,Qar-8a,Rennes-1,Ren-1,Rld-1,RMX-A02,Ren-11,Rd-0,Rou-0,RMX-A180,RRS-7,Sap-0,Rome-1,Seattle-0,Ob-0,Rhen-1,Se-0,RRS-10,Np-0,Nw-0,Neo-6,NC-6,NFA-8,NFA-10,Nok-3,Na-1,Ms-0,Mnz-0,Mir-0,Mh-0,Mz-0,Lp2-6,Lp2-2,Lm-2,Nc-1,Mc-0,LL-0,Sei-0,Mv-0,Sg-1,Litva,Sorbo,Sp-0,Sq-1,Sq-8,Stw-0,Su-0,Sus-1,Ta-0,Tamm-2,…	1	216	presence	No insertion	0.00462962962962963	Rare	NA
chr1	2989042	2989153	AT1TE37890	Pla-0	Col-0,Ove-0,PHW-2,PHW-34,Per-1,Or-0,Old-1,Pi-0,Pt-0,Pu2-23,Pog-0,Pu2-7,Pu2-8,Pro-0,Rak-2,Ra-0,Ragl-1,Qar-8a,Rennes-1,Ren-1,Rld-1,RMX-A02,Ren-11,Rd-0,Rou-0,RMX-A180,RRS-7,Sap-0,Rome-1,Seattle-0,Ob-0,Rhen-1,Se-0,RRS-10,Np-0,Nw-0,Neo-6,NC-6,NFA-8,NFA-10,Nok-3,Na-1,Ms-0,Mnz-0,Mir-0,Mh-0,Mz-0,Lp2-6,Lp2-2,Lm-2,Nc-1,Mc-0,LL-0,Sei-0,Mv-0,Sg-1,Litva,Sorbo,Sp-0,Sq-1,Sq-8,Stw-0,Su-0,Sus-1,Ta-0,Tamm-2,Bla-1,…	1	216	presence	No insertion	0.00462962962962963	Rare	NA
chr1	3019181	3019309	AT1TE75090	LL-0	Col-0,Ove-0,PHW-2,PHW-34,Per-1,Or-0,Old-1,Pi-0,Pt-0,Pu2-23,Pla-0,Pog-0,Pu2-7,Pu2-8,Pro-0,Rak-2,Ra-0,Ragl-1,Qar-8a,Rennes-1,Ren-1,Rld-1,RMX-A02,Ren-11,Rd-0,Rou-0,RMX-A180,RRS-7,Sap-0,Rome-1,Seattle-0,Ob-0,Rhen-1,Se-0,RRS-10,Np-0,Nw-0,Neo-6,NC-6,NFA-8,NFA-10,Nok-3,Na-1,Ms-0,Mnz-0,Mir-0,Mh-0,Mz-0,Lp2-6,Lp2-2,Lm-2,Nc-1,Mc-0,Sei-0,Mv-0,Sg-1,Litva,Sorbo,Sp-0,Sq-1,Sq-8,Stw-0,Su-0,Sus-1,Ta-0,Tamm-2,Bla-1…	1	216	presence	No insertion	0.00462962962962963	Rare	NA
chr1	3025535	3025675	AT1TE75090	LL-0	Col-0,Ove-0,PHW-2,PHW-34,Per-1,Or-0,Old-1,Pi-0,Pt-0,Pu2-23,Pla-0,Pog-0,Pu2-7,Pu2-8,Pro-0,Rak-2,Ra-0,Ragl-1,Qar-8a,Rennes-1,Ren-1,Rld-1,RMX-A02,Ren-11,Rd-0,Rou-0,RMX-A180,RRS-7,Sap-0,Rome-1,Seattle-0,Ob-0,Rhen-1,Se-0,RRS-10,Np-0,Nw-0,Neo-6,NC-6,NFA-8,NFA-10,Nok-3,Na-1,Ms-0,Mnz-0,Mir-0,Mh-0,Mz-0,Lp2-6,Lp2-2,Lm-2,Nc-1,Mc-0,Sei-0,Mv-0,Sg-1,Litva,Sorbo,Sp-0,Sq-1,Sq-8,Stw-0,Su-0,Sus-1,Ta-0,Tamm-2,Bla-1…	1	216	presence	No insertion	0.00462962962962963	Rare	NA
chr1	3048287	3048370	AT3TE06550	Ws-2,Ragl-1	Col-0,Ove-0,PHW-2,PHW-34,Per-1,Or-0,Old-1,Pi-0,Pt-0,Pu2-23,Pla-0,Pog-0,Pu2-7,Pu2-8,Pro-0,Rak-2,Ra-0,Qar-8a,Rennes-1,Ren-1,Rld-1,RMX-A02,Ren-11,Rd-0,Rou-0,RMX-A180,RRS-7,Sap-0,Rome-1,Seattle-0,Ob-0,Rhen-1,Se-0,RRS-10,Np-0,Nw-0,Neo-6,NC-6,NFA-8,NFA-10,Nok-3,Na-1,Ms-0,Mnz-0,Mir-0,Mh-0,Mz-0,Lp2-6,Lp2-2,Lm-2,Nc-1,Mc-0,LL-0,Sei-0,Mv-0,Sg-1,Litva,Sorbo,Sp-0,Sq-1,Sq-8,Stw-0,Su-0,Sus-1,Ta-0,Tamm-2,Bla-1,S…	2	215	presence	No insertion	0.00925925925925926	Rare	NA
chr1	3073227	3075036	AT1TE09970	Col-0,Ove-0,PHW-2,PHW-34,Or-0,Pi-0,Pt-0,Pu2-23,Pog-0,Pu2-7,Pro-0,Rak-2,Ragl-1,Qar-8a,Rennes-1,Ren-1,Rld-1,RMX-A02,Ren-11,Rd-0,Rou-0,RMX-A180,Rome-1,Rhen-1,RRS-10,Nw-0,Neo-6,NFA-8,NFA-10,Nok-3,Na-1,Ms-0,Mnz-0,Mir-0,Mh-0,Lp2-6,Lp2-2,Nc-1,Mc-0,LL-0,Mv-0,Sp-0,Sq-1,Sq-8,Stw-0,Su-0,Sus-1,Ta-0,Tamm-27,Tha-1,Ting-1,Tol-0,Ts-1,Ts-5,Tu-0,Tul-0,Ty-0,Uk-1,Uod-1,Uod-7,Ven-1,Vind-1,Wa-1,Wc-1,Ws-2,Wt-5,Yo-0,Zal…	Anholt-1,Hod,Est,Litva,Fr-2,Ge-0,Sei-0,Pna-17,Ko-2,Bla-1,Van-0,Pu2-8,Ob-0,Sap-0,Se-0,Gel-1,RRS-7,Wil-1,Kar-1,Jl-3,Ca-0,Sg-1,Ang-0,Si-0,Lm-2,Aa-0,Wei-0,Kin-0,Mz-0,Np-0,Sf-1,Pla-0,Co,Kil-0,Ha-0,Westkar-4,Bik-1,Altai-5,NC-6,Seattle-0,Bor-4,Tscha-1,Wl-0,Durh-1,Sorbo,Per-1,Le-0,Es-0	164	48	absence	NA	0.222222222222222	Common	high
chr1	3073312	3073623	AT1TE09975	Col-0,Ove-0,PHW-2,PHW-34,Or-0,Pi-0,Pt-0,Pu2-23,Pog-0,Pu2-7,Pro-0,Rak-2,Ragl-1,Qar-8a,Rennes-1,Ren-1,Rld-1,RMX-A02,Ren-11,Rd-0,Rou-0,RMX-A180,Rome-1,Rhen-1,RRS-10,Nw-0,Neo-6,NFA-8,NFA-10,Nok-3,Na-1,Ms-0,Mnz-0,Mir-0,Mh-0,Lp2-6,Lp2-2,Nc-1,Mc-0,LL-0,Mv-0,Sp-0,Sq-1,Sq-8,Stw-0,Su-0,Sus-1,Ta-0,Tamm-27,Tha-1,Ting-1,Tol-0,Ts-1,Ts-5,Tu-0,Tul-0,Ty-0,Uk-1,Uod-1,Uod-7,Utrecht,Ven-1,Vind-1,Wa-1,Wc-1,Ws-2,Wt-5,…	Anholt-1,Hod,Est,Litva,Fr-2,Ge-0,Sei-0,Pna-17,Ko-2,Bla-1,Van-0,Pu2-8,Ob-0,Sap-0,Se-0,Gel-1,RRS-7,Wil-1,Kar-1,Jl-3,Ca-0,Sg-1,Ang-0,Si-0,Lm-2,Aa-0,Wei-0,Kin-0,Mz-0,Np-0,Sf-1,Pla-0,Co,Kil-0,Ha-0,Westkar-4,Bik-1,Altai-5,NC-6,Seattle-0,Bor-4,Tscha-1,Wl-0,Durh-1,Sorbo,Per-1,Le-0,Es-0	164	48	absence	NA	0.222222222222222	Common	high
chr1	3084648	3084763	AT1TE83945	Pla-0	Col-0,Ove-0,PHW-2,PHW-34,Per-1,Or-0,Old-1,Pi-0,Pt-0,Pu2-23,Pog-0,Pu2-7,Pu2-8,Pro-0,Rak-2,Ra-0,Ragl-1,Qar-8a,Rennes-1,Ren-1,Rld-1,RMX-A02,Ren-11,Rd-0,Rou-0,RMX-A180,RRS-7,Sap-0,Rome-1,Seattle-0,Ob-0,Rhen-1,Se-0,RRS-10,Np-0,Nw-0,Neo-6,NC-6,NFA-8,NFA-10,Nok-3,Na-1,Ms-0,Mnz-0,Mir-0,Mh-0,Mz-0,Lp2-6,Lp2-2,Lm-2,Nc-1,Mc-0,LL-0,Sei-0,Mv-0,Sg-1,Litva,Sorbo,Sp-0,Sq-1,Sq-8,Stw-0,Su-0,Sus-1,Ta-0,Tamm-2,Bla-1,…	1	216	presence	No insertion	0.00462962962962963	Rare	NA
chr1	3090084	3090272	AT1TE10030	Col-0,Ove-0,PHW-2,PHW-34,Per-1,Or-0,Old-1,Pi-0,Pt-0,Pu2-23,Pla-0,Pog-0,Pu2-7,Pro-0,Rak-2,Ra-0,Ragl-1,Qar-8a,Rennes-1,Ren-1,Rld-1,RMX-A02,Ren-11,Rd-0,Rou-0,RMX-A180,RRS-7,Sap-0,Rome-1,Seattle-0,Ob-0,Rhen-1,Se-0,RRS-10,Np-0,Nw-0,Neo-6,NC-6,NFA-8,NFA-10,Nok-3,Na-1,Ms-0,Mnz-0,Mir-0,Mh-0,Mz-0,Lp2-6,Lp2-2,Lm-2,Nc-1,Mc-0,LL-0,Sei-0,Mv-0,Sg-1,Litva,Sorbo,Sp-0,Sq-1,Sq-8,Stw-0,Su-0,Sus-1,Ta-0,Tamm-2,Bla-1,…	Pu2-8,Utrecht,Ag-0	214	3	absence	True deletion	0.0138888888888889	Rare	NA
chr1	3143286	3143387	AT3TE73190	Kyoto,Krot-0	Col-0,Ove-0,PHW-2,PHW-34,Per-1,Or-0,Old-1,Pi-0,Pt-0,Pu2-23,Pla-0,Pog-0,Pu2-7,Pu2-8,Pro-0,Rak-2,Ra-0,Ragl-1,Qar-8a,Rennes-1,Ren-1,Rld-1,RMX-A02,Ren-11,Rd-0,Rou-0,RMX-A180,RRS-7,Sap-0,Rome-1,Seattle-0,Ob-0,Rhen-1,Se-0,RRS-10,Np-0,Nw-0,Neo-6,NC-6,NFA-8,NFA-10,Nok-3,Na-1,Ms-0,Mnz-0,Mir-0,Mh-0,Mz-0,Lp2-6,Lp2-2,Lm-2,Nc-1,Mc-0,LL-0,Sei-0,Mv-0,Sg-1,Litva,Sorbo,Sp-0,Sq-1,Sq-8,Stw-0,Su-0,Sus-1,Ta-0,Tamm-2,…	2	215	presence	No insertion	0.00925925925925926	Rare	NA
chr1	3171748	3171861	AT5TE49330	Fr-2	Col-0,Ove-0,PHW-2,PHW-34,Per-1,Or-0,Old-1,Pi-0,Pt-0,Pu2-23,Pla-0,Pog-0,Pu2-7,Pu2-8,Pro-0,Rak-2,Ra-0,Ragl-1,Qar-8a,Rennes-1,Ren-1,Rld-1,RMX-A02,Ren-11,Rd-0,Rou-0,RMX-A180,RRS-7,Sap-0,Rome-1,Seattle-0,Ob-0,Rhen-1,Se-0,RRS-10,Np-0,Nw-0,Neo-6,NC-6,NFA-8,NFA-10,Nok-3,Na-1,Ms-0,Mnz-0,Mir-0,Mh-0,Mz-0,Lp2-6,Lp2-2,Lm-2,Nc-1,Mc-0,LL-0,Sei-0,Mv-0,Sg-1,Litva,Sorbo,Sp-0,Sq-1,Sq-8,Stw-0,Su-0,Sus-1,Ta-0,Tamm-2,…	1	216	presence	No insertion	0.00462962962962963	Rare	NA
chr1	3184125	3184158	AT1TE39955	Etna-2	Col-0,Ove-0,PHW-2,PHW-34,Per-1,Or-0,Old-1,Pi-0,Pt-0,Pu2-23,Pla-0,Pog-0,Pu2-7,Pu2-8,Pro-0,Rak-2,Ra-0,Ragl-1,Qar-8a,Rennes-1,Ren-1,Rld-1,RMX-A02,Ren-11,Rd-0,Rou-0,RMX-A180,RRS-7,Sap-0,Rome-1,Seattle-0,Ob-0,Rhen-1,Se-0,RRS-10,Np-0,Nw-0,Neo-6,NC-6,NFA-8,NFA-10,Nok-3,Na-1,Ms-0,Mnz-0,Mir-0,Mh-0,Mz-0,Lp2-6,Lp2-2,Lm-2,Nc-1,Mc-0,LL-0,Sei-0,Mv-0,Sg-1,Litva,Sorbo,Sp-0,Sq-1,Sq-8,Stw-0,Su-0,Sus-1,Ta-0,Tamm-2,…	1	216	presence	No insertion	0.00462962962962963	Rare	NA
chr1	3184813	3184962	AT1TE31775,AT1TE31780	Tscha-1	Col-0,Ove-0,PHW-2,PHW-34,Per-1,Or-0,Old-1,Pi-0,Pt-0,Pu2-23,Pla-0,Pog-0,Pu2-7,Pu2-8,Pro-0,Rak-2,Ra-0,Ragl-1,Qar-8a,Rennes-1,Ren-1,Rld-1,RMX-A02,Ren-11,Rd-0,Rou-0,RMX-A180,RRS-7,Sap-0,Rome-1,Seattle-0,Ob-0,Rhen-1,Se-0,RRS-10,Np-0,Nw-0,Neo-6,NC-6,NFA-8,NFA-10,Nok-3,Na-1,Ms-0,Mnz-0,Mir-0,Mh-0,Mz-0,Lp2-6,Lp2-2,Lm-2,Nc-1,Mc-0,LL-0,Sei-0,Mv-0,Sg-1,Litva,Sorbo,Sp-0,Sq-1,Sq-8,Stw-0,Su-0,Sus-1,Ta-0,Tamm-2,…	1	216	presence	No insertion	0.00462962962962963	Rare	NA
chr1	3184831	3184926	AT3TE23620	Bch-1	Col-0,Ove-0,PHW-2,PHW-34,Per-1,Or-0,Old-1,Pi-0,Pt-0,Pu2-23,Pla-0,Pog-0,Pu2-7,Pu2-8,Pro-0,Rak-2,Ra-0,Ragl-1,Qar-8a,Rennes-1,Ren-1,Rld-1,RMX-A02,Ren-11,Rd-0,Rou-0,RMX-A180,RRS-7,Sap-0,Rome-1,Seattle-0,Ob-0,Rhen-1,Se-0,RRS-10,Np-0,Nw-0,Neo-6,NC-6,NFA-8,NFA-10,Nok-3,Na-1,Ms-0,Mnz-0,Mir-0,Mh-0,Mz-0,Lp2-6,Lp2-2,Lm-2,Nc-1,Mc-0,LL-0,Sei-0,Mv-0,Sg-1,Litva,Sorbo,Sp-0,Sq-1,Sq-8,Stw-0,Su-0,Sus-1,Ta-0,Tamm-2,…	1	216	presence	No insertion	0.00462962962962963	Rare	NA
chr1	3186589	3186662	AT4TE36530	Ven-1,Cal-0,Baa-1,Kondara,Ty-0,Bd-0,Fi-0,Knox-18,Rd-0,Ei-2,Pro-0,Pog-0,Rhen-1,Di-G,Dja-1,An-1,Ren-1,Mc-0,Kin-0,Da_1_-12,Zal-1,Mnz-0,Hey-1,Stw-0,Got-22,Kil-0,Kas-1,Tamm-27,Kas-2,Chi-0,La-0,Hs-0,Wc-1,Neo-6,Kro-0	Col-0,Ove-0,PHW-2,PHW-34,Per-1,Or-0,Old-1,Pi-0,Pt-0,Pu2-23,Pla-0,Pu2-7,Pu2-8,Rak-2,Ra-0,Ragl-1,Qar-8a,Rennes-1,Rld-1,RMX-A02,Ren-11,Rou-0,RMX-A180,RRS-7,Sap-0,Rome-1,Seattle-0,Ob-0,Se-0,RRS-10,Np-0,Nw-0,NC-6,NFA-8,NFA-10,Nok-3,Na-1,Ms-0,Mir-0,Mh-0,Mz-0,Lp2-6,Lp2-2,Lm-2,Nc-1,LL-0,Sei-0,Mv-0,Sg-1,Litva,Sorbo,Sp-0,Sq-1,Sq-8,Su-0,Sus-1,Ta-0,Tamm-2,Bla-1,Sf-1,Si-0,Tha-1,Ting-1,Tol-0,Ts-1,Ts-5,Tscha-1,…	35	182	presence	No insertion	0.162037037037037	Common	mid
chr1	3201453	3201519	AT1TE57925	Ven-1,Cal-0,Baa-1,Rld-1,Ty-0,Bd-0,Pt-0,Tamm-2,Krot-0,Kil-0,Di-G,Fi-0,Knox-18,Rd-0,Kyoto,Ei-2,Kz-9,Pro-0,Ms-0,Old-1,Gel-1,Rhen-1,Kar-1,Tamm-27,An-1,Ren-1,Wt-5,Mc-0,Kin-0,Hn-0,Tha-1,Da_1_-12,Van-0,Zal-1,Mnz-0,Stw-0,Got-22,Ove-0,Boot-1,Pog-0,Altai-5,Chi-0,La-0,Wil-1,Hs-0,Wc-1,Seattle-0,Westkar-4,Rubezhnoe-1,Rennes-1,Kro-0,Sei-0,Per-1	Col-0,PHW-2,PHW-34,Or-0,Pi-0,Pu2-23,Pla-0,Pu2-7,Pu2-8,Rak-2,Ra-0,Ragl-1,Qar-8a,RMX-A02,Ren-11,Rou-0,RMX-A180,RRS-7,Sap-0,Rome-1,Ob-0,Se-0,RRS-10,Np-0,Nw-0,Neo-6,NC-6,NFA-8,NFA-10,Nok-3,Na-1,Mir-0,Mh-0,Mz-0,Lp2-6,Lp2-2,Lm-2,Nc-1,LL-0,Mv-0,Sg-1,Litva,Sorbo,Sp-0,Sq-1,Sq-8,Su-0,Sus-1,Ta-0,Bla-1,Sf-1,Si-0,Ting-1,Tol-0,Ts-1,Ts-5,Tscha-1,Tu-0,Tul-0,Uk-1,Uod-1,Uod-7,Utrecht,Vind-1,Wa-1,Wei-0,Wl-0,Ws-2,Yo…	53	164	presence	NA	0.24537037037037	Common	high
chr1	3224589	3224725	AT3TE22200	Hod	Col-0,Ove-0,PHW-2,PHW-34,Per-1,Or-0,Old-1,Pi-0,Pt-0,Pu2-23,Pla-0,Pog-0,Pu2-7,Pu2-8,Pro-0,Rak-2,Ra-0,Ragl-1,Qar-8a,Rennes-1,Ren-1,Rld-1,RMX-A02,Ren-11,Rd-0,Rou-0,RMX-A180,RRS-7,Sap-0,Rome-1,Seattle-0,Ob-0,Rhen-1,Se-0,RRS-10,Np-0,Nw-0,Neo-6,NC-6,NFA-8,NFA-10,Nok-3,Na-1,Ms-0,Mnz-0,Mir-0,Mh-0,Mz-0,Lp2-6,Lp2-2,Lm-2,Nc-1,Mc-0,LL-0,Sei-0,Mv-0,Sg-1,Litva,Sorbo,Sp-0,Sq-1,Sq-8,Stw-0,Su-0,Sus-1,Ta-0,Tamm-2,…	1	216	presence	No insertion	0.00462962962962963	Rare	NA
chr1	3229171	3229312	AT4TE10320	Ha-0	Col-0,Ove-0,PHW-2,PHW-34,Per-1,Or-0,Old-1,Pi-0,Pt-0,Pu2-23,Pla-0,Pog-0,Pu2-7,Pu2-8,Pro-0,Rak-2,Ra-0,Ragl-1,Qar-8a,Rennes-1,Ren-1,Rld-1,RMX-A02,Ren-11,Rd-0,Rou-0,RMX-A180,RRS-7,Sap-0,Rome-1,Seattle-0,Ob-0,Rhen-1,Se-0,RRS-10,Np-0,Nw-0,Neo-6,NC-6,NFA-8,NFA-10,Nok-3,Na-1,Ms-0,Mnz-0,Mir-0,Mh-0,Mz-0,Lp2-6,Lp2-2,Lm-2,Nc-1,Mc-0,LL-0,Sei-0,Mv-0,Sg-1,Litva,Sorbo,Sp-0,Sq-1,Sq-8,Stw-0,Su-0,Sus-1,Ta-0,Tamm-2,…	1	216	presence	No insertion	0.00462962962962963	Rare	NA
chr1	3250579	3251485	AT1TE10560	Col-0,PHW-2,PHW-34,Pi-0,Pu2-23,Pla-0,Pog-0,Pu2-8,Pro-0,Rak-2,Ragl-1,Ren-11,Rd-0,Rou-0,RRS-7,Sap-0,Ob-0,RRS-10,Np-0,Nw-0,Neo-6,NC-6,NFA-8,NFA-10,Nok-3,Na-1,Mir-0,Mh-0,Mz-0,Lp2-6,Lp2-2,LL-0,Sei-0,Mv-0,Sg-1,Litva,Sorbo,Sp-0,Sq-1,Su-0,Sus-1,Ta-0,Bla-1,Si-0,Ting-1,Tol-0,Ts-1,Ts-5,Tscha-1,Tu-0,Tul-0,Ty-0,Uk-1,Uod-1,Uod-7,Utrecht,Vind-1,Wc-1,Westkar-4,Wl-0,Ws-2,Yo-0,Zal-1,Pna-17,Rubezhnoe-1,Bl-1,Bg-2,Be…	Ven-1,Cal-0,Baa-1,Nc-1,Rld-1,Rome-1,Hau-0,Bd-0,Pt-0,Tamm-2,Krot-0,RMX-A02,Fi-0,Sq-8,Ga-0,Ei-2,Ann-1,Ms-0,Mnz-0,Old-1,Sf-1,Etna-2,Dra-0,Rhen-1,Di-G,RMX-A180,An-1,Ren-1,Ove-0,Lm-2,Wt-5,Mc-0,Kin-0,Hn-0,Tha-1,Got-7,Da_1_-12,Van-0,Je-0,Stw-0,Or-0,Got-22,Kil-0,Bik-1,Per-1,Wa-1,Chi-0,Wil-1,Seattle-0,Qar-8a,Rennes-1,Kro-0,Pu2-7,Tamm-27	158	54	absence	NA	0.25	Common	high
chr1	3262496	3262581	AT1TE10605	Col-0,Ove-0,PHW-2,PHW-34,Per-1,Or-0,Old-1,Pi-0,Pt-0,Pu2-23,Pla-0,Pog-0,Pu2-7,Pu2-8,Pro-0,Rak-2,Ra-0,Ragl-1,Rennes-1,Ren-1,Rld-1,RMX-A02,Ren-11,Rd-0,Rou-0,RMX-A180,RRS-7,Sap-0,Rome-1,Seattle-0,Ob-0,Rhen-1,Se-0,RRS-10,Np-0,Nw-0,Neo-6,NC-6,NFA-8,NFA-10,Nok-3,Na-1,Ms-0,Mnz-0,Mir-0,Mh-0,Mz-0,Lp2-6,Lp2-2,Lm-2,Nc-1,Mc-0,LL-0,Sei-0,Mv-0,Sg-1,Litva,Sorbo,Sp-0,Sq-1,Sq-8,Stw-0,Su-0,Sus-1,Ta-0,Tamm-2,Bla-1,S…	Qar-8a	214	1	absence	True deletion	0.00462962962962963	Rare	NA
chr1	3263426	3263474	AT1TE06650	Est,Chat-1,Ws-2,Hau-0,Ty-0,Nw-0,Kl-5,Bch-1,Sq-8,Bsch-0,Ob-0,Do-0,Gel-1,Dra-0,Ting-1,Di-G,Is-0,Sus-1,Lip-0,Ang-0,Aa-0,Tu-0,Kb-0,NFA-8,Da_1_-12,Abd-0,Or-0,Sf-1,La-0,Ts-5,Cnt-1	Col-0,Ove-0,PHW-2,PHW-34,Per-1,Old-1,Pi-0,Pt-0,Pu2-23,Pla-0,Pog-0,Pu2-7,Pu2-8,Pro-0,Rak-2,Ra-0,Ragl-1,Qar-8a,Rennes-1,Ren-1,Rld-1,RMX-A02,Ren-11,Rd-0,Rou-0,RMX-A180,RRS-7,Sap-0,Rome-1,Seattle-0,Rhen-1,Se-0,RRS-10,Np-0,Neo-6,NC-6,NFA-10,Nok-3,Na-1,Ms-0,Mnz-0,Mir-0,Mh-0,Mz-0,Lp2-6,Lp2-2,Lm-2,Nc-1,Mc-0,LL-0,Sei-0,Mv-0,Sg-1,Litva,Sorbo,Sp-0,Sq-1,Stw-0,Su-0,Ta-0,Tamm-2,Bla-1,Si-0,Tamm-27,Tha-1,Tol-0,T…	31	186	presence	No insertion	0.143518518518519	Common	low
chr1	3265437	3265545	AT3TE33960	Etna-2	Col-0,Ove-0,PHW-2,PHW-34,Per-1,Or-0,Old-1,Pi-0,Pt-0,Pu2-23,Pla-0,Pog-0,Pu2-7,Pu2-8,Pro-0,Rak-2,Ra-0,Ragl-1,Qar-8a,Rennes-1,Ren-1,Rld-1,RMX-A02,Ren-11,Rd-0,Rou-0,RMX-A180,RRS-7,Sap-0,Rome-1,Seattle-0,Ob-0,Rhen-1,Se-0,RRS-10,Np-0,Nw-0,Neo-6,NC-6,NFA-8,NFA-10,Nok-3,Na-1,Ms-0,Mnz-0,Mir-0,Mh-0,Mz-0,Lp2-6,Lp2-2,Lm-2,Nc-1,Mc-0,LL-0,Sei-0,Mv-0,Sg-1,Litva,Sorbo,Sp-0,Sq-1,Sq-8,Stw-0,Su-0,Sus-1,Ta-0,Tamm-2,…	1	216	presence	No insertion	0.00462962962962963	Rare	NA
chr1	3325736	3325876	AT1TE41350	Hau-0	Col-0,Ove-0,PHW-2,PHW-34,Per-1,Or-0,Old-1,Pi-0,Pt-0,Pu2-23,Pla-0,Pog-0,Pu2-7,Pu2-8,Pro-0,Rak-2,Ra-0,Ragl-1,Qar-8a,Rennes-1,Ren-1,Rld-1,RMX-A02,Ren-11,Rd-0,Rou-0,RMX-A180,RRS-7,Sap-0,Rome-1,Seattle-0,Ob-0,Rhen-1,Se-0,RRS-10,Np-0,Nw-0,Neo-6,NC-6,NFA-8,NFA-10,Nok-3,Na-1,Ms-0,Mnz-0,Mir-0,Mh-0,Mz-0,Lp2-6,Lp2-2,Lm-2,Nc-1,Mc-0,LL-0,Sei-0,Mv-0,Sg-1,Litva,Sorbo,Sp-0,Sq-1,Sq-8,Stw-0,Su-0,Sus-1,Ta-0,Tamm-2,…	1	216	presence	No insertion	0.00462962962962963	Rare	NA
chr1	3325744	3325872	AT2TE07605	Ko-2	Col-0,Ove-0,PHW-2,PHW-34,Per-1,Or-0,Old-1,Pi-0,Pt-0,Pu2-23,Pla-0,Pog-0,Pu2-7,Pu2-8,Pro-0,Rak-2,Ra-0,Ragl-1,Qar-8a,Rennes-1,Ren-1,Rld-1,RMX-A02,Ren-11,Rd-0,Rou-0,RMX-A180,RRS-7,Sap-0,Rome-1,Seattle-0,Ob-0,Rhen-1,Se-0,RRS-10,Np-0,Nw-0,Neo-6,NC-6,NFA-8,NFA-10,Nok-3,Na-1,Ms-0,Mnz-0,Mir-0,Mh-0,Mz-0,Lp2-6,Lp2-2,Lm-2,Nc-1,Mc-0,LL-0,Sei-0,Mv-0,Sg-1,Litva,Sorbo,Sp-0,Sq-1,Sq-8,Stw-0,Su-0,Sus-1,Ta-0,Tamm-2,…	1	216	presence	No insertion	0.00462962962962963	Rare	NA
chr1	3342380	3342432	AT1TE10860	Col-0,Ove-0,PHW-2,PHW-34,Per-1,Or-0,Old-1,Pi-0,Pt-0,Pu2-23,Pla-0,Pog-0,Pu2-7,Pu2-8,Pro-0,Rak-2,Ra-0,Ragl-1,Qar-8a,Rennes-1,Ren-1,Rld-1,RMX-A02,Ren-11,Rd-0,Rou-0,RMX-A180,RRS-7,Sap-0,Rome-1,Seattle-0,Ob-0,Rhen-1,Se-0,RRS-10,Np-0,Nw-0,Neo-6,NC-6,NFA-8,NFA-10,Nok-3,Na-1,Ms-0,Mnz-0,Mir-0,Mh-0,Mz-0,Lp2-6,Lp2-2,Lm-2,Nc-1,Mc-0,LL-0,Sei-0,Mv-0,Sg-1,Litva,Sorbo,Sp-0,Sq-1,Sq-8,Stw-0,Su-0,Sus-1,Ta-0,Tamm-2,…	Ga-0	216	1	absence	True deletion	0.00462962962962963	Rare	NA
chr1	3342433	3343130	AT1TE10865	Col-0,Ove-0,Per-1,Or-0,Pi-0,Pu2-23,Pu2-7,Pu2-8,Pro-0,Rak-2,Ragl-1,RRS-7,Sap-0,Seattle-0,Rhen-1,Np-0,Nw-0,Neo-6,NFA-8,Nok-3,Na-1,Ms-0,Mnz-0,Mir-0,Mh-0,Mz-0,Lp2-6,Lp2-2,Mc-0,LL-0,Sei-0,Litva,Sorbo,Sp-0,Sq-8,Stw-0,Su-0,Ta-0,Bla-1,Si-0,Tamm-27,Tha-1,Ting-1,Ts-1,Ts-5,Tscha-1,Tu-0,Ty-0,Uod-1,Uod-7,Van-0,Ven-1,Westkar-4,Wil-1,Wl-0,Ws-2,Wt-5,Yo-0,Zdr-1,Pna-17,Rubezhnoe-1,Bik-1,Bl-1,Benk-1,Bor-4,Boot-1,Bs…	Cvi-0,PHW-2,HR-10,Rome-1,Fr-2,Bor-1,Pt-0,Ema-1,RMX-A02,Rou-0,Rd-0,Ga-0,Co-1,Bch-1,Sq-1,Knox-10,Ren-11,Dr-0,RRS-10,Wa-1,Buckhorn-Pass,Vind-1,Etna-2,Tol-0,Kar-1,RMX-A180,Uk-1,An-1,Ren-1,Gy-0,Wc-1,Pla-0,Lm-2,Rld-1,Got-7,Abd-0,Zal-1,PHW-34,Sf-1,Kil-0,HR-5,Rennes-1,Altai-5,Tul-0,Mv-0,NC-6,Jm-0,NFA-10,Qar-8a,Ag-0,El-0,Durh-1,Dem-4,Cnt-1	150	54	absence	NA	0.25	Common	high
chr1	3354947	3355022	AT1TE69860	Sf-1	Col-0,Ove-0,PHW-2,PHW-34,Per-1,Or-0,Old-1,Pi-0,Pt-0,Pu2-23,Pla-0,Pog-0,Pu2-7,Pu2-8,Pro-0,Rak-2,Ra-0,Ragl-1,Qar-8a,Rennes-1,Ren-1,Rld-1,RMX-A02,Ren-11,Rd-0,Rou-0,RMX-A180,RRS-7,Sap-0,Rome-1,Seattle-0,Ob-0,Rhen-1,Se-0,RRS-10,Np-0,Nw-0,Neo-6,NC-6,NFA-8,NFA-10,Nok-3,Na-1,Ms-0,Mnz-0,Mir-0,Mh-0,Mz-0,Lp2-6,Lp2-2,Lm-2,Nc-1,Mc-0,LL-0,Sei-0,Mv-0,Sg-1,Litva,Sorbo,Sp-0,Sq-1,Sq-8,Stw-0,Su-0,Sus-1,Ta-0,Tamm-2,…	1	216	presence	No insertion	0.00462962962962963	Rare	NA
chr1	3354950	3355022	AT3TE39040	Cvi-0	Col-0,Ove-0,PHW-2,PHW-34,Per-1,Or-0,Old-1,Pi-0,Pt-0,Pu2-23,Pla-0,Pog-0,Pu2-7,Pu2-8,Pro-0,Rak-2,Ra-0,Ragl-1,Qar-8a,Rennes-1,Ren-1,Rld-1,RMX-A02,Ren-11,Rd-0,Rou-0,RMX-A180,RRS-7,Sap-0,Rome-1,Seattle-0,Ob-0,Rhen-1,Se-0,RRS-10,Np-0,Nw-0,Neo-6,NC-6,NFA-8,NFA-10,Nok-3,Na-1,Ms-0,Mnz-0,Mir-0,Mh-0,Mz-0,Lp2-6,Lp2-2,Lm-2,Nc-1,Mc-0,LL-0,Sei-0,Mv-0,Sg-1,Litva,Sorbo,Sp-0,Sq-1,Sq-8,Stw-0,Su-0,Sus-1,Ta-0,Tamm-2,…	1	216	presence	No insertion	0.00462962962962963	Rare	NA
chr1	3356589	3356703	AT1TE63525	Ty-0,Bd-0,Etna-2,Su-0,Ob-0,Yo-0,Gel-1,An-1,RMX-A180,Stw-0,Is-0,Ren-1,Lisse,Aa-0,Pro-0,Alst-1,Bu-0,Kas-2,CIBC-17,Kro-0,PHW-34,Tscha-1	Col-0,Ove-0,PHW-2,Per-1,Or-0,Old-1,Pi-0,Pt-0,Pu2-23,Pla-0,Pog-0,Pu2-7,Pu2-8,Rak-2,Ra-0,Ragl-1,Qar-8a,Rennes-1,Rld-1,RMX-A02,Ren-11,Rd-0,Rou-0,RRS-7,Sap-0,Rome-1,Seattle-0,Rhen-1,Se-0,RRS-10,Np-0,Nw-0,Neo-6,NC-6,NFA-8,NFA-10,Nok-3,Na-1,Ms-0,Mnz-0,Mir-0,Mh-0,Mz-0,Lp2-6,Lp2-2,Lm-2,Nc-1,Mc-0,LL-0,Sei-0,Mv-0,Sg-1,Litva,Sorbo,Sp-0,Sq-1,Sq-8,Sus-1,Ta-0,Tamm-2,Bla-1,Sf-1,Si-0,Tamm-27,Tha-1,Ting-1,Tol-0,T…	22	195	presence	No insertion	0.101851851851852	Common	low
chr1	3356595	3356685	AT3TE45160	Le-0	Col-0,Ove-0,PHW-2,PHW-34,Per-1,Or-0,Old-1,Pi-0,Pt-0,Pu2-23,Pla-0,Pog-0,Pu2-7,Pu2-8,Pro-0,Rak-2,Ra-0,Ragl-1,Qar-8a,Rennes-1,Ren-1,Rld-1,RMX-A02,Ren-11,Rd-0,Rou-0,RMX-A180,RRS-7,Sap-0,Rome-1,Seattle-0,Ob-0,Rhen-1,Se-0,RRS-10,Np-0,Nw-0,Neo-6,NC-6,NFA-8,NFA-10,Nok-3,Na-1,Ms-0,Mnz-0,Mir-0,Mh-0,Mz-0,Lp2-6,Lp2-2,Lm-2,Nc-1,Mc-0,LL-0,Sei-0,Mv-0,Sg-1,Litva,Sorbo,Sp-0,Sq-1,Sq-8,Stw-0,Su-0,Sus-1,Ta-0,Tamm-2,…	1	216	presence	No insertion	0.00462962962962963	Rare	NA
chr1	3356610	3356697	AT2TE49335,AT2TE49350	Pna-17	Col-0,Ove-0,PHW-2,PHW-34,Per-1,Or-0,Old-1,Pi-0,Pt-0,Pu2-23,Pla-0,Pog-0,Pu2-7,Pu2-8,Pro-0,Rak-2,Ra-0,Ragl-1,Qar-8a,Rennes-1,Ren-1,Rld-1,RMX-A02,Ren-11,Rd-0,Rou-0,RMX-A180,RRS-7,Sap-0,Rome-1,Seattle-0,Ob-0,Rhen-1,Se-0,RRS-10,Np-0,Nw-0,Neo-6,NC-6,NFA-8,NFA-10,Nok-3,Na-1,Ms-0,Mnz-0,Mir-0,Mh-0,Mz-0,Lp2-6,Lp2-2,Lm-2,Nc-1,Mc-0,LL-0,Sei-0,Mv-0,Sg-1,Litva,Sorbo,Sp-0,Sq-1,Sq-8,Stw-0,Su-0,Sus-1,Ta-0,Tamm-2,…	1	216	presence	No insertion	0.00462962962962963	Rare	NA
chr1	3359991	3360061	AT4TE30225	Cvi-0	Col-0,Ove-0,PHW-2,PHW-34,Per-1,Or-0,Old-1,Pi-0,Pt-0,Pu2-23,Pla-0,Pog-0,Pu2-7,Pu2-8,Pro-0,Rak-2,Ra-0,Ragl-1,Qar-8a,Rennes-1,Ren-1,Rld-1,RMX-A02,Ren-11,Rd-0,Rou-0,RMX-A180,RRS-7,Sap-0,Rome-1,Seattle-0,Ob-0,Rhen-1,Se-0,RRS-10,Np-0,Nw-0,Neo-6,NC-6,NFA-8,NFA-10,Nok-3,Na-1,Ms-0,Mnz-0,Mir-0,Mh-0,Mz-0,Lp2-6,Lp2-2,Lm-2,Nc-1,Mc-0,LL-0,Sei-0,Mv-0,Sg-1,Litva,Sorbo,Sp-0,Sq-1,Sq-8,Stw-0,Su-0,Sus-1,Ta-0,Tamm-2,…	1	216	presence	No insertion	0.00462962962962963	Rare	NA
chr1	3360540	3360625	AT1TE10930	Col-0,PHW-34,Or-0,Pu2-8,Rennes-1,Ren-1,RMX-A02,RMX-A180,RRS-7,Sap-0,Ms-0,Litva,Ting-1,Wt-5,Bor-4,Di-G,Es-0,Est,HSm,Je-0,Kelsterbach-4,Kent,La-0,Lan-0	Rubezhnoe-1,Uk-1,HR-10,Kin-0,Ty-0,Sp-0,Pt-0,Krot-0,Amel-1,Fi-0,Gre-0,Knox-18,Appt-1,Ei-2,Mh-0,Nok-3,Wa-1,Gel-1,Rak-2,Jl-3,Yo-0,Ra-0,Li-2:1,Na-1,Gu-0,Lm-2,Tu-0,Mc-0,Gifu-2,Hn-0,Mz-0,Np-0,Bs-1,Com-1,DraIII-1,Ha-0,Pog-0,NC-6,Bu-0,Qar-8a,Kro-0,Ba-1,Cnt-1,Anholt-1,Cerv-1,Kondara,Rome-1,Knox-10,Nw-0,Sorbo,Koln,Rd-0,Co-1,Ema-1,Ren-11,Seattle-0,Ragl-1,Gie-0,Wil-1,Ann-1,Gr-1,An-1,Wl-0,Sus-1,In-0,Sg-1,Ove-…	24	193	presence	No insertion	0.111111111111111	Common	high
chr1	3360626	3361316	AT1TE10935	Col-0,PHW-34,Or-0,Pu2-8,Rennes-1,Ren-1,RMX-A02,RMX-A180,RRS-7,Sap-0,Ms-0,Litva,Ting-1,Wt-5,Bor-4,Di-G,Es-0,Est,HSm,Je-0,Kelsterbach-4,Kent,La-0,Lan-0	Rubezhnoe-1,Uk-1,HR-10,Kin-0,Ty-0,Sp-0,Pt-0,Krot-0,Amel-1,Fi-0,Gre-0,Knox-18,Appt-1,Ei-2,Mh-0,Nok-3,Wa-1,Gel-1,Rak-2,Jl-3,Yo-0,Ra-0,Li-2:1,Na-1,Gu-0,Lm-2,Tu-0,Mc-0,Gifu-2,Hn-0,Mz-0,Np-0,Bs-1,Com-1,DraIII-1,Ha-0,Pog-0,NC-6,Bu-0,Qar-8a,Kro-0,Ba-1,Cnt-1,Anholt-1,Cerv-1,Kondara,Rome-1,Knox-10,Nw-0,Sorbo,Koln,Rd-0,Co-1,Ema-1,Ren-11,Seattle-0,Ragl-1,Gie-0,Wil-1,Ann-1,Gr-1,An-1,Wl-0,Sus-1,In-0,Sg-1,Ove-…	24	193	presence	No insertion	0.111111111111111	Common	high
chr1	3361818	3361944	AT3TE61205	Hod	Col-0,Ove-0,PHW-2,PHW-34,Per-1,Or-0,Old-1,Pi-0,Pt-0,Pu2-23,Pla-0,Pog-0,Pu2-7,Pu2-8,Pro-0,Rak-2,Ra-0,Ragl-1,Qar-8a,Rennes-1,Ren-1,Rld-1,RMX-A02,Ren-11,Rd-0,Rou-0,RMX-A180,RRS-7,Sap-0,Rome-1,Seattle-0,Ob-0,Rhen-1,Se-0,RRS-10,Np-0,Nw-0,Neo-6,NC-6,NFA-8,NFA-10,Nok-3,Na-1,Ms-0,Mnz-0,Mir-0,Mh-0,Mz-0,Lp2-6,Lp2-2,Lm-2,Nc-1,Mc-0,LL-0,Sei-0,Mv-0,Sg-1,Litva,Sorbo,Sp-0,Sq-1,Sq-8,Stw-0,Su-0,Sus-1,Ta-0,Tamm-2,…	1	216	presence	No insertion	0.00462962962962963	Rare	NA
chr1	3361955	3362082	AT5TE49330	Bik-1	Col-0,Ove-0,PHW-2,PHW-34,Per-1,Or-0,Old-1,Pi-0,Pt-0,Pu2-23,Pla-0,Pog-0,Pu2-7,Pu2-8,Pro-0,Rak-2,Ra-0,Ragl-1,Qar-8a,Rennes-1,Ren-1,Rld-1,RMX-A02,Ren-11,Rd-0,Rou-0,RMX-A180,RRS-7,Sap-0,Rome-1,Seattle-0,Ob-0,Rhen-1,Se-0,RRS-10,Np-0,Nw-0,Neo-6,NC-6,NFA-8,NFA-10,Nok-3,Na-1,Ms-0,Mnz-0,Mir-0,Mh-0,Mz-0,Lp2-6,Lp2-2,Lm-2,Nc-1,Mc-0,LL-0,Sei-0,Mv-0,Sg-1,Litva,Sorbo,Sp-0,Sq-1,Sq-8,Stw-0,Su-0,Sus-1,Ta-0,Tamm-2,…	1	216	presence	No insertion	0.00462962962962963	Rare	NA
chr1	3399076	3399142	AT5TE47175	Pog-0,Cerv-1,Tu-0	Col-0,Ove-0,PHW-2,PHW-34,Per-1,Or-0,Old-1,Pi-0,Pt-0,Pu2-23,Pla-0,Pu2-7,Pu2-8,Pro-0,Rak-2,Ra-0,Ragl-1,Qar-8a,Rennes-1,Ren-1,Rld-1,RMX-A02,Ren-11,Rd-0,Rou-0,RMX-A180,RRS-7,Sap-0,Rome-1,Seattle-0,Ob-0,Rhen-1,Se-0,RRS-10,Np-0,Nw-0,Neo-6,NC-6,NFA-8,NFA-10,Nok-3,Na-1,Ms-0,Mnz-0,Mir-0,Mh-0,Mz-0,Lp2-6,Lp2-2,Lm-2,Nc-1,Mc-0,LL-0,Sei-0,Mv-0,Sg-1,Litva,Sorbo,Sp-0,Sq-1,Sq-8,Stw-0,Su-0,Sus-1,Ta-0,Tamm-2,Bla-1,…	3	214	presence	No insertion	0.0138888888888889	Rare	NA
chr1	3399638	3399739	AT3TE58655	Baa-1	Col-0,Ove-0,PHW-2,PHW-34,Per-1,Or-0,Old-1,Pi-0,Pt-0,Pu2-23,Pla-0,Pog-0,Pu2-7,Pu2-8,Pro-0,Rak-2,Ra-0,Ragl-1,Qar-8a,Rennes-1,Ren-1,Rld-1,RMX-A02,Ren-11,Rd-0,Rou-0,RMX-A180,RRS-7,Sap-0,Rome-1,Seattle-0,Ob-0,Rhen-1,Se-0,RRS-10,Np-0,Nw-0,Neo-6,NC-6,NFA-8,NFA-10,Nok-3,Na-1,Ms-0,Mnz-0,Mir-0,Mh-0,Mz-0,Lp2-6,Lp2-2,Lm-2,Nc-1,Mc-0,LL-0,Sei-0,Mv-0,Sg-1,Litva,Sorbo,Sp-0,Sq-1,Sq-8,Stw-0,Su-0,Sus-1,Ta-0,Tamm-2,…	1	216	presence	No insertion	0.00462962962962963	Rare	NA
chr1	3413549	3414889	AT1TE11110	Col-0,Ove-0,PHW-2,Per-1,Or-0,Pi-0,Pt-0,Pu2-23,Pla-0,Pog-0,Pu2-7,Pu2-8,Pro-0,Rak-2,Ra-0,Ragl-1,Rld-1,Ren-11,Rd-0,Rou-0,RRS-7,Sap-0,Rome-1,Seattle-0,Ob-0,Rhen-1,Se-0,RRS-10,Np-0,Nw-0,NC-6,NFA-8,NFA-10,Nok-3,Na-1,Ms-0,Mnz-0,Mir-0,Mh-0,Mz-0,Lp2-6,Lp2-2,Lm-2,Nc-1,Mc-0,LL-0,Sei-0,Mv-0,Sg-1,Litva,Sp-0,Sq-1,Sq-8,Stw-0,Su-0,Sus-1,Ta-0,Tamm-2,Bla-1,Sf-1,Si-0,Tamm-27,Tha-1,Ting-1,Tol-0,Ts-1,Ts-5,Tscha-1,Tu-…	Est,Cvi-0,Kondara,RMX-A02,Ga-0,RMX-A180,Ann-1,Do-0,Old-1,Dja-1,Kz-9,Ren-1,Hey-1,Boot-1,Rennes-1,Kas-2,Kas-1,Neo-6,Westkar-4,Rubezhnoe-1,Qar-8a,PHW-34,Sorbo	194	23	absence	True deletion	0.106481481481481	Common	low
chr1	3414762	3414842	AT3TE34225,AT3TE34285	Pla-0	Col-0,Ove-0,PHW-2,PHW-34,Per-1,Or-0,Old-1,Pi-0,Pt-0,Pu2-23,Pog-0,Pu2-7,Pu2-8,Pro-0,Rak-2,Ra-0,Ragl-1,Qar-8a,Rennes-1,Ren-1,Rld-1,RMX-A02,Ren-11,Rd-0,Rou-0,RMX-A180,RRS-7,Sap-0,Rome-1,Seattle-0,Ob-0,Rhen-1,Se-0,RRS-10,Np-0,Nw-0,Neo-6,NC-6,NFA-8,NFA-10,Nok-3,Na-1,Ms-0,Mnz-0,Mir-0,Mh-0,Mz-0,Lp2-6,Lp2-2,Lm-2,Nc-1,Mc-0,LL-0,Sei-0,Mv-0,Sg-1,Litva,Sorbo,Sp-0,Sq-1,Sq-8,Stw-0,Su-0,Sus-1,Ta-0,Tamm-2,Bla-1,…	1	216	presence	No insertion	0.00462962962962963	Rare	NA
chr1	3431493	3431596	AT4TE13810	Db-1,Cvi-0,HR-10,Ws-2,Kin-0,RMX-A02,Bu-0,Knox-18,Rd-0,Kl-5,Ann-1,RMX-A180,Ak-1,Ren-1,Gy-0,Gu-0,Kb-0,Got-7,Si-0,HR-5,Rennes-1,Boot-1,Benk-1,NFA-10,Qar-8a,Ag-0,PHW-34	Col-0,Ove-0,PHW-2,Per-1,Or-0,Old-1,Pi-0,Pt-0,Pu2-23,Pla-0,Pog-0,Pu2-7,Pu2-8,Pro-0,Rak-2,Ra-0,Ragl-1,Rld-1,Ren-11,Rou-0,RRS-7,Sap-0,Rome-1,Seattle-0,Ob-0,Rhen-1,Se-0,RRS-10,Np-0,Nw-0,Neo-6,NC-6,NFA-8,Nok-3,Na-1,Ms-0,Mnz-0,Mir-0,Mh-0,Mz-0,Lp2-6,Lp2-2,Lm-2,Nc-1,Mc-0,LL-0,Sei-0,Mv-0,Sg-1,Litva,Sorbo,Sp-0,Sq-1,Sq-8,Stw-0,Su-0,Sus-1,Ta-0,Tamm-2,Bla-1,Sf-1,Tamm-27,Tha-1,Ting-1,Tol-0,Ts-1,Ts-5,Tscha-1,Tu…	27	190	presence	No insertion	0.125	Common	mid
chr1	3465869	3465949	AT1TE27295	Duk	Col-0,Ove-0,PHW-2,PHW-34,Per-1,Or-0,Old-1,Pi-0,Pt-0,Pu2-23,Pla-0,Pog-0,Pu2-7,Pu2-8,Pro-0,Rak-2,Ra-0,Ragl-1,Qar-8a,Rennes-1,Ren-1,Rld-1,RMX-A02,Ren-11,Rd-0,Rou-0,RMX-A180,RRS-7,Sap-0,Rome-1,Seattle-0,Ob-0,Rhen-1,Se-0,RRS-10,Np-0,Nw-0,Neo-6,NC-6,NFA-8,NFA-10,Nok-3,Na-1,Ms-0,Mnz-0,Mir-0,Mh-0,Mz-0,Lp2-6,Lp2-2,Lm-2,Nc-1,Mc-0,LL-0,Sei-0,Mv-0,Sg-1,Litva,Sorbo,Sp-0,Sq-1,Sq-8,Stw-0,Su-0,Sus-1,Ta-0,Tamm-2,…	1	216	presence	No insertion	0.00462962962962963	Rare	NA
chr1	3478815	3478956	AT1TE75090	Bor-1	Col-0,Ove-0,PHW-2,PHW-34,Per-1,Or-0,Old-1,Pi-0,Pt-0,Pu2-23,Pla-0,Pog-0,Pu2-7,Pu2-8,Pro-0,Rak-2,Ra-0,Ragl-1,Qar-8a,Rennes-1,Ren-1,Rld-1,RMX-A02,Ren-11,Rd-0,Rou-0,RMX-A180,RRS-7,Sap-0,Rome-1,Seattle-0,Ob-0,Rhen-1,Se-0,RRS-10,Np-0,Nw-0,Neo-6,NC-6,NFA-8,NFA-10,Nok-3,Na-1,Ms-0,Mnz-0,Mir-0,Mh-0,Mz-0,Lp2-6,Lp2-2,Lm-2,Nc-1,Mc-0,LL-0,Sei-0,Mv-0,Sg-1,Litva,Sorbo,Sp-0,Sq-1,Sq-8,Stw-0,Su-0,Sus-1,Ta-0,Tamm-2,…	1	216	presence	No insertion	0.00462962962962963	Rare	NA
chr1	3482810	3482932	AT1TE75090	Bor-1	Col-0,Ove-0,PHW-2,PHW-34,Per-1,Or-0,Old-1,Pi-0,Pt-0,Pu2-23,Pla-0,Pog-0,Pu2-7,Pu2-8,Pro-0,Rak-2,Ra-0,Ragl-1,Qar-8a,Rennes-1,Ren-1,Rld-1,RMX-A02,Ren-11,Rd-0,Rou-0,RMX-A180,RRS-7,Sap-0,Rome-1,Seattle-0,Ob-0,Rhen-1,Se-0,RRS-10,Np-0,Nw-0,Neo-6,NC-6,NFA-8,NFA-10,Nok-3,Na-1,Ms-0,Mnz-0,Mir-0,Mh-0,Mz-0,Lp2-6,Lp2-2,Lm-2,Nc-1,Mc-0,LL-0,Sei-0,Mv-0,Sg-1,Litva,Sorbo,Sp-0,Sq-1,Sq-8,Stw-0,Su-0,Sus-1,Ta-0,Tamm-2,…	1	216	presence	No insertion	0.00462962962962963	Rare	NA
chr1	3497680	3498873	AT1TE11380	Col-0,PHW-2,PHW-34,Pi-0,Pla-0,Pu2-7,Rak-2,Ra-0,Rennes-1,Ren-1,RMX-A02,Ren-11,Rd-0,Rou-0,RMX-A180,RRS-7,Rome-1,Seattle-0,Ob-0,Se-0,RRS-10,Nw-0,NC-6,NFA-10,Nok-3,Na-1,Mir-0,Mh-0,Mz-0,Lp2-6,Lp2-2,Lm-2,Nc-1,LL-0,Mv-0,Sg-1,Sp-0,Su-0,Ta-0,Bla-1,Sf-1,Si-0,Tol-0,Ts-1,Ts-5,Tscha-1,Tu-0,Tul-0,Utrecht,Van-0,Vind-1,Wei-0,Wil-1,Wl-0,Wt-5,Zdr-1,Pna-17,Bik-1,Bg-2,Benk-1,Boot-1,Bor-1,Bsch-0,Bs-1,Bu-0,Br-0,Cerv-1…	Uk-1,Ms-0,La-0,Pt-0,Krot-0,Fi-0,In-0,Wa-1,Gel-1,Pro-0,Mc-0,Hn-0,Anz-0,Np-0,Pog-0,Ty-0,Qar-8a,Kro-0,Kelsterbach-4,Litva,Kondara,Ragl-1,Gie-0,Ann-1,An-1,Di-G,Sus-1,Stw-0,Sei-0,Or-0,Ove-0,Kas-1,Tamm-27,Kas-2,Chi-0,Rhen-1,Pu2-8,Rubezhnoe-1,El-0,Ven-1,Bl-1,Bd-0,Tamm-2,Je-0,Sq-8,Cal-0,Sq-1,Sap-0,Dra-0,Uod-1,Dja-1,Lisse,Gy-0,Ber,Tha-1,NFA-8,Hey-1,Alst-1,Got-22,Wc-1,Neo-6,Etna-2,Per-1,Db-1,Cvi-0,Baa-1,Rl…	129	88	absence	NA	0.407407407407407	Common	high
chr1	3497750	3497824	AT1TE36670	Duk	Col-0,Ove-0,PHW-2,PHW-34,Per-1,Or-0,Old-1,Pi-0,Pt-0,Pu2-23,Pla-0,Pog-0,Pu2-7,Pu2-8,Pro-0,Rak-2,Ra-0,Ragl-1,Qar-8a,Rennes-1,Ren-1,Rld-1,RMX-A02,Ren-11,Rd-0,Rou-0,RMX-A180,RRS-7,Sap-0,Rome-1,Seattle-0,Ob-0,Rhen-1,Se-0,RRS-10,Np-0,Nw-0,Neo-6,NC-6,NFA-8,NFA-10,Nok-3,Na-1,Ms-0,Mnz-0,Mir-0,Mh-0,Mz-0,Lp2-6,Lp2-2,Lm-2,Nc-1,Mc-0,LL-0,Sei-0,Mv-0,Sg-1,Litva,Sorbo,Sp-0,Sq-1,Sq-8,Stw-0,Su-0,Sus-1,Ta-0,Tamm-2,…	1	216	presence	No insertion	0.00462962962962963	Rare	NA
chr1	3498874	3498959	AT1TE11385	Col-0,PHW-2,PHW-34,Pi-0,Pla-0,Pu2-7,Rak-2,Ra-0,Rennes-1,Ren-1,RMX-A02,Ren-11,Rd-0,Rou-0,RMX-A180,RRS-7,Rome-1,Seattle-0,Ob-0,Se-0,RRS-10,Nw-0,NC-6,NFA-10,Nok-3,Na-1,Mir-0,Mh-0,Mz-0,Lp2-6,Lp2-2,Lm-2,Nc-1,LL-0,Mv-0,Sg-1,Sp-0,Su-0,Ta-0,Bla-1,Sf-1,Si-0,Tol-0,Ts-1,Ts-5,Tscha-1,Tu-0,Tul-0,Utrecht,Van-0,Vind-1,Wei-0,Wil-1,Wl-0,Wt-5,Zdr-1,Pna-17,Bik-1,Bg-2,Benk-1,Boot-1,Bor-1,Bsch-0,Bs-1,Bu-0,Br-0,Cerv-1…	Uk-1,Ms-0,La-0,Pt-0,Krot-0,Fi-0,In-0,Wa-1,Gel-1,Pro-0,Mc-0,Hn-0,Anz-0,Np-0,Pog-0,Ty-0,Qar-8a,Kro-0,Kelsterbach-4,Litva,Kondara,Ragl-1,Gie-0,Ann-1,An-1,Di-G,Sus-1,Stw-0,Sei-0,Or-0,Ove-0,Kas-1,Tamm-27,Kas-2,Chi-0,Rhen-1,Pu2-8,Rubezhnoe-1,El-0,Ven-1,Bl-1,Bd-0,Tamm-2,Je-0,Sq-8,Cal-0,Sq-1,Sap-0,Dra-0,Uod-1,Dja-1,Lisse,Gy-0,Ber,Tha-1,NFA-8,Hey-1,Alst-1,Got-22,Wc-1,Neo-6,Etna-2,Per-1,Db-1,Cvi-0,Baa-1,Rl…	129	88	absence	NA	0.407407407407407	Common	high
chr1	3498887	3498958	AT1TE36665	LL-0,Hau-0,Bor-4,RMX-A02,Rd-0,Pna-17,Nok-3,Pro-0,Do-0,RRS-10,Pu2-23,Tol-0,Ak-1,Yo-0,Sus-1,Ang-0,Gifu-2,En-2,Got-22,Wc-1,Altai-5,Tul-0,NC-6,Qar-8a,Kro-0,Dem-4	Col-0,Ove-0,PHW-2,PHW-34,Per-1,Or-0,Old-1,Pi-0,Pt-0,Pla-0,Pog-0,Pu2-7,Pu2-8,Rak-2,Ra-0,Ragl-1,Rennes-1,Ren-1,Rld-1,Ren-11,Rou-0,RMX-A180,RRS-7,Sap-0,Rome-1,Seattle-0,Ob-0,Rhen-1,Se-0,Np-0,Nw-0,Neo-6,NFA-8,NFA-10,Na-1,Ms-0,Mnz-0,Mir-0,Mh-0,Mz-0,Lp2-6,Lp2-2,Lm-2,Nc-1,Mc-0,Sei-0,Mv-0,Sg-1,Litva,Sorbo,Sp-0,Sq-1,Sq-8,Stw-0,Su-0,Ta-0,Tamm-2,Bla-1,Sf-1,Si-0,Tamm-27,Tha-1,Ting-1,Ts-1,Ts-5,Tscha-1,Tu-0,Ty…	26	191	presence	No insertion	0.12037037037037	Common	low
chr1	3507134	3507172	AT3TE43450	Rubezhnoe-1,Ms-0	Col-0,Ove-0,PHW-2,PHW-34,Per-1,Or-0,Old-1,Pi-0,Pt-0,Pu2-23,Pla-0,Pog-0,Pu2-7,Pu2-8,Pro-0,Rak-2,Ra-0,Ragl-1,Qar-8a,Rennes-1,Ren-1,Rld-1,RMX-A02,Ren-11,Rd-0,Rou-0,RMX-A180,RRS-7,Sap-0,Rome-1,Seattle-0,Ob-0,Rhen-1,Se-0,RRS-10,Np-0,Nw-0,Neo-6,NC-6,NFA-8,NFA-10,Nok-3,Na-1,Mnz-0,Mir-0,Mh-0,Mz-0,Lp2-6,Lp2-2,Lm-2,Nc-1,Mc-0,LL-0,Sei-0,Mv-0,Sg-1,Litva,Sorbo,Sp-0,Sq-1,Sq-8,Stw-0,Su-0,Sus-1,Ta-0,Tamm-2,Bla-1…	2	215	presence	No insertion	0.00925925925925926	Rare	NA
chr1	3527456	3527576	AT3TE68430	Lp2-6	Col-0,Ove-0,PHW-2,PHW-34,Per-1,Or-0,Old-1,Pi-0,Pt-0,Pu2-23,Pla-0,Pog-0,Pu2-7,Pu2-8,Pro-0,Rak-2,Ra-0,Ragl-1,Qar-8a,Rennes-1,Ren-1,Rld-1,RMX-A02,Ren-11,Rd-0,Rou-0,RMX-A180,RRS-7,Sap-0,Rome-1,Seattle-0,Ob-0,Rhen-1,Se-0,RRS-10,Np-0,Nw-0,Neo-6,NC-6,NFA-8,NFA-10,Nok-3,Na-1,Ms-0,Mnz-0,Mir-0,Mh-0,Mz-0,Lp2-2,Lm-2,Nc-1,Mc-0,LL-0,Sei-0,Mv-0,Sg-1,Litva,Sorbo,Sp-0,Sq-1,Sq-8,Stw-0,Su-0,Sus-1,Ta-0,Tamm-2,Bla-1,…	1	216	presence	No insertion	0.00462962962962963	Rare	NA
chr1	3553386	3553502	AT4TE19315	Ann-1	Col-0,Ove-0,PHW-2,PHW-34,Per-1,Or-0,Old-1,Pi-0,Pt-0,Pu2-23,Pla-0,Pog-0,Pu2-7,Pu2-8,Pro-0,Rak-2,Ra-0,Ragl-1,Qar-8a,Rennes-1,Ren-1,Rld-1,RMX-A02,Ren-11,Rd-0,Rou-0,RMX-A180,RRS-7,Sap-0,Rome-1,Seattle-0,Ob-0,Rhen-1,Se-0,RRS-10,Np-0,Nw-0,Neo-6,NC-6,NFA-8,NFA-10,Nok-3,Na-1,Ms-0,Mnz-0,Mir-0,Mh-0,Mz-0,Lp2-6,Lp2-2,Lm-2,Nc-1,Mc-0,LL-0,Sei-0,Mv-0,Sg-1,Litva,Sorbo,Sp-0,Sq-1,Sq-8,Stw-0,Su-0,Sus-1,Ta-0,Tamm-2,…	1	216	presence	No insertion	0.00462962962962963	Rare	NA
chr1	3573791	3573866	AT1TE70620	Duk	Col-0,Ove-0,PHW-2,PHW-34,Per-1,Or-0,Old-1,Pi-0,Pt-0,Pu2-23,Pla-0,Pog-0,Pu2-7,Pu2-8,Pro-0,Rak-2,Ra-0,Ragl-1,Qar-8a,Rennes-1,Ren-1,Rld-1,RMX-A02,Ren-11,Rd-0,Rou-0,RMX-A180,RRS-7,Sap-0,Rome-1,Seattle-0,Ob-0,Rhen-1,Se-0,RRS-10,Np-0,Nw-0,Neo-6,NC-6,NFA-8,NFA-10,Nok-3,Na-1,Ms-0,Mnz-0,Mir-0,Mh-0,Mz-0,Lp2-6,Lp2-2,Lm-2,Nc-1,Mc-0,LL-0,Sei-0,Mv-0,Sg-1,Litva,Sorbo,Sp-0,Sq-1,Sq-8,Stw-0,Su-0,Sus-1,Ta-0,Tamm-2,…	1	216	presence	No insertion	0.00462962962962963	Rare	NA
chr1	3595531	3595635	AT1TE75090	Li-2:1	Col-0,Ove-0,PHW-2,PHW-34,Per-1,Or-0,Old-1,Pi-0,Pt-0,Pu2-23,Pla-0,Pog-0,Pu2-7,Pu2-8,Pro-0,Rak-2,Ra-0,Ragl-1,Qar-8a,Rennes-1,Ren-1,Rld-1,RMX-A02,Ren-11,Rd-0,Rou-0,RMX-A180,RRS-7,Sap-0,Rome-1,Seattle-0,Ob-0,Rhen-1,Se-0,RRS-10,Np-0,Nw-0,Neo-6,NC-6,NFA-8,NFA-10,Nok-3,Na-1,Ms-0,Mnz-0,Mir-0,Mh-0,Mz-0,Lp2-6,Lp2-2,Lm-2,Nc-1,Mc-0,LL-0,Sei-0,Mv-0,Sg-1,Litva,Sorbo,Sp-0,Sq-1,Sq-8,Stw-0,Su-0,Sus-1,Ta-0,Tamm-2,…	1	216	presence	No insertion	0.00462962962962963	Rare	NA
chr1	3624026	3624093	AT1TE30765	Rennes-1,Le-0,Kent,Pro-0	Col-0,Ove-0,PHW-2,PHW-34,Per-1,Or-0,Old-1,Pi-0,Pt-0,Pu2-23,Pla-0,Pog-0,Pu2-7,Pu2-8,Rak-2,Ra-0,Ragl-1,Qar-8a,Ren-1,Rld-1,RMX-A02,Ren-11,Rd-0,Rou-0,RMX-A180,RRS-7,Sap-0,Rome-1,Seattle-0,Ob-0,Rhen-1,Se-0,RRS-10,Np-0,Nw-0,Neo-6,NC-6,NFA-8,NFA-10,Nok-3,Na-1,Ms-0,Mnz-0,Mir-0,Mh-0,Mz-0,Lp2-6,Lp2-2,Lm-2,Nc-1,Mc-0,LL-0,Sei-0,Mv-0,Sg-1,Litva,Sorbo,Sp-0,Sq-1,Sq-8,Stw-0,Su-0,Sus-1,Ta-0,Tamm-2,Bla-1,Sf-1,Si-0…	4	213	presence	No insertion	0.0185185185185185	Rare	NA
chr1	3624026	3624093	AT1TE34015	Altai-5,Is-0,Bd-0	Col-0,Ove-0,PHW-2,PHW-34,Per-1,Or-0,Old-1,Pi-0,Pt-0,Pu2-23,Pla-0,Pog-0,Pu2-7,Pu2-8,Pro-0,Rak-2,Ra-0,Ragl-1,Qar-8a,Rennes-1,Ren-1,Rld-1,RMX-A02,Ren-11,Rd-0,Rou-0,RMX-A180,RRS-7,Sap-0,Rome-1,Seattle-0,Ob-0,Rhen-1,Se-0,RRS-10,Np-0,Nw-0,Neo-6,NC-6,NFA-8,NFA-10,Nok-3,Na-1,Ms-0,Mnz-0,Mir-0,Mh-0,Mz-0,Lp2-6,Lp2-2,Lm-2,Nc-1,Mc-0,LL-0,Sei-0,Mv-0,Sg-1,Litva,Sorbo,Sp-0,Sq-1,Sq-8,Stw-0,Su-0,Sus-1,Ta-0,Tamm-2,…	3	214	presence	No insertion	0.0138888888888889	Rare	NA
chr1	3627058	3627128	AT3TE48455,AT3TE48465	Anholt-1,Pu2-7,Chat-1,Bl-1,Gifu-2,Bor-1,Gre-0,Ga-0,En-D,Knox-10,Zdr-1,Dr-0,RRS-10,Gr-1,Uod-7,Rak-2,Tol-0,Pi-0,Uod-1,In-0,Lip-0,Ang-0,Utrecht,Ber,Mir-0,Et-0,Pla-0,Sf-1,Br-0,Boot-1,Dem-4,Tul-0,Mv-0,NC-6,Jm-0,DraII-1	Col-0,Ove-0,PHW-2,PHW-34,Per-1,Or-0,Old-1,Pt-0,Pu2-23,Pog-0,Pu2-8,Pro-0,Ra-0,Ragl-1,Qar-8a,Rennes-1,Ren-1,Rld-1,RMX-A02,Ren-11,Rd-0,Rou-0,RMX-A180,RRS-7,Sap-0,Rome-1,Seattle-0,Ob-0,Rhen-1,Se-0,Np-0,Nw-0,Neo-6,NFA-8,NFA-10,Nok-3,Na-1,Ms-0,Mnz-0,Mh-0,Mz-0,Lp2-6,Lp2-2,Lm-2,Nc-1,Mc-0,LL-0,Sei-0,Sg-1,Litva,Sorbo,Sp-0,Sq-1,Sq-8,Stw-0,Su-0,Sus-1,Ta-0,Tamm-2,Bla-1,Si-0,Tamm-27,Tha-1,Ting-1,Ts-1,Ts-5,Tsch…	36	181	presence	No insertion	0.166666666666667	Common	high
chr1	3694100	3694233	AT1TE55795	Np-0	Col-0,Ove-0,PHW-2,PHW-34,Per-1,Or-0,Old-1,Pi-0,Pt-0,Pu2-23,Pla-0,Pog-0,Pu2-7,Pu2-8,Pro-0,Rak-2,Ra-0,Ragl-1,Qar-8a,Rennes-1,Ren-1,Rld-1,RMX-A02,Ren-11,Rd-0,Rou-0,RMX-A180,RRS-7,Sap-0,Rome-1,Seattle-0,Ob-0,Rhen-1,Se-0,RRS-10,Nw-0,Neo-6,NC-6,NFA-8,NFA-10,Nok-3,Na-1,Ms-0,Mnz-0,Mir-0,Mh-0,Mz-0,Lp2-6,Lp2-2,Lm-2,Nc-1,Mc-0,LL-0,Sei-0,Mv-0,Sg-1,Litva,Sorbo,Sp-0,Sq-1,Sq-8,Stw-0,Su-0,Sus-1,Ta-0,Tamm-2,Bla-1…	1	216	presence	No insertion	0.00462962962962963	Rare	NA
chr1	3728969	3730413	AT1TE12135	Col-0,Ove-0,PHW-2,PHW-34,Per-1,Old-1,Pi-0,Pt-0,Pla-0,Pog-0,Pu2-7,Pu2-8,Rak-2,Ra-0,Qar-8a,RMX-A02,Rd-0,Rou-0,RMX-A180,Sap-0,Rome-1,Seattle-0,Ob-0,Rhen-1,Se-0,RRS-10,Nw-0,Neo-6,NC-6,NFA-8,Nok-3,Na-1,Ms-0,Mnz-0,Mir-0,Mh-0,Mz-0,Lp2-2,Lm-2,Nc-1,Mc-0,Sei-0,Mv-0,Sg-1,Litva,Sorbo,Sp-0,Sq-8,Su-0,Ta-0,Tamm-2,Sf-1,Si-0,Tamm-27,Tha-1,Tol-0,Ts-5,Tscha-1,Tu-0,Tul-0,Ty-0,Uk-1,Uod-1,Uod-7,Utrecht,Van-0,Ven-1,Vin…	Anholt-1,Duk,Cerv-1,Chat-1,LL-0,Rld-1,La-0,Bor-4,Bg-2,Is-0,Kar-1,Je-0,Ws-2,Bla-1,Yo-0,Kyoto,Sq-1,Ei-2,Ren-11,Ragl-1,Gie-0,Westkar-4,Sus-1,Pro-0,Gel-1,Pu2-23,RRS-7,Hh-0,Ting-1,Di-G,Kz-9,An-1,Ren-1,Stw-0,Gy-0,CIBC-5,Or-0,Got-7,Bsch-0,Zal-1,Hey-1,Alst-1,Com-1,Lp2-6,Br-0,Bu-0,Rennes-1,Altai-5,Kas-2,Chi-0,Wil-1,Hs-0,Kas-1,NFA-10,Np-0,Ts-1,Koln,Er-0,Es-0	158	59	absence	NA	0.273148148148148	Common	high
chr1	3759652	3759791	AT1TE73400	Ven-1,Cvi-0,Baa-1,Ws-2,HSm,Hau-0,Ty-0,Bd-0,Pt-0,Bch-1,Kil-0,RMX-A02,Fi-0,Sq-8,Uk-1,Ms-0,Su-0,Ann-1,Mnz-0,Dra-0,Kar-1,Jl-3,RMX-A180,Rhen-1,Sus-1,Lisse,Lm-2,Mc-0,Hn-0,Tha-1,NFA-8,Da_1_-12,Zal-1,Je-0,Hey-1,Alst-1,Co,Got-22,Ove-0,Kas-1,Altai-5,Wc-1,Benk-1,Or-0,Ag-0,PHW-34,Tamm-27	Col-0,PHW-2,Per-1,Old-1,Pi-0,Pu2-23,Pla-0,Pog-0,Pu2-7,Pu2-8,Pro-0,Rak-2,Ra-0,Ragl-1,Qar-8a,Rennes-1,Ren-1,Rld-1,Ren-11,Rd-0,Rou-0,RRS-7,Sap-0,Rome-1,Seattle-0,Ob-0,Se-0,RRS-10,Np-0,Nw-0,Neo-6,NC-6,NFA-10,Nok-3,Na-1,Mir-0,Mh-0,Mz-0,Lp2-6,Lp2-2,Nc-1,LL-0,Sei-0,Mv-0,Sg-1,Litva,Sorbo,Sp-0,Sq-1,Stw-0,Ta-0,Tamm-2,Bla-1,Sf-1,Si-0,Ting-1,Tol-0,Ts-1,Ts-5,Tscha-1,Tu-0,Tul-0,Uod-1,Uod-7,Utrecht,Van-0,Vind-1…	47	170	presence	NA	0.217592592592593	Common	mid
chr1	3759714	3759798	AT2TE11435	Anz-0	Col-0,Ove-0,PHW-2,PHW-34,Per-1,Or-0,Old-1,Pi-0,Pt-0,Pu2-23,Pla-0,Pog-0,Pu2-7,Pu2-8,Pro-0,Rak-2,Ra-0,Ragl-1,Qar-8a,Rennes-1,Ren-1,Rld-1,RMX-A02,Ren-11,Rd-0,Rou-0,RMX-A180,RRS-7,Sap-0,Rome-1,Seattle-0,Ob-0,Rhen-1,Se-0,RRS-10,Np-0,Nw-0,Neo-6,NC-6,NFA-8,NFA-10,Nok-3,Na-1,Ms-0,Mnz-0,Mir-0,Mh-0,Mz-0,Lp2-6,Lp2-2,Lm-2,Nc-1,Mc-0,LL-0,Sei-0,Mv-0,Sg-1,Litva,Sorbo,Sp-0,Sq-1,Sq-8,Stw-0,Su-0,Sus-1,Ta-0,Tamm-2,…	1	216	presence	No insertion	0.00462962962962963	Rare	NA
chr1	3762820	3762974	AT1TE12235	Col-0,PHW-2,Per-1,Or-0,Old-1,Pi-0,Ra-0,Qar-8a,Rennes-1,Ren-1,Ren-11,Rou-0,Seattle-0,RRS-10,Np-0,Nok-3,Mir-0,Mv-0,Stw-0,Sus-1,Ta-0,Tol-0,Tul-0,Uod-1,Van-0,Vind-1,Westkar-4,Zal-1,Bl-1,Bg-2,Boot-1,Bsch-0,Ber,Bu-0,Buckhorn-Pass,Chi-0,CIBC-5,Dem-4,Dra-0,Ei-2,Gre-0,El-0,Er-0,Gel-1,Gie-0,Gifu-2,Durh-1,Got-7,Hey-1,Hh-0,Is-0,Jl-3,Kar-1,Kas-1,Kas-2,Kelsterbach-4,Kin-0,Knox-10,Lan-0,Lip-0,Abd-0,Altai-5,An-1…	Rubezhnoe-1,Uk-1,Ms-0,HR-10,HSm,La-0,Kent,Pt-0,Krot-0,Amel-1,Fi-0,In-0,Knox-18,Yo-0,Mh-0,Wa-1,Etna-2,Rak-2,RMX-A180,Wt-5,Li-2:1,Na-1,Gu-0,Lm-2,Tu-0,Mc-0,Hn-0,Mz-0,Bs-1,Com-1,Ha-0,Ty-0,NC-6,Jm-0,Wl-0,Kro-0,Le-0,Anholt-1,Cerv-1,Sp-0,Litva,Kondara,Rome-1,Nw-0,Rd-0,Co-1,Ragl-1,Su-0,Ann-1,Gr-1,Rhen-1,Di-G,Sg-1,Ove-0,Utrecht,Aa-0,Wei-0,Kb-0,Pla-0,Kil-0,Tamm-27,Ts-5,Pu2-8,Cnt-1,Koln,Pu2-7,Ven-1,Duk,Chat…	64	153	presence	NA	0.296296296296296	Common	low
chr1	3780438	3780509	AT1TE83170	Qar-8a,Ann-1	Col-0,Ove-0,PHW-2,PHW-34,Per-1,Or-0,Old-1,Pi-0,Pt-0,Pu2-23,Pla-0,Pog-0,Pu2-7,Pu2-8,Pro-0,Rak-2,Ra-0,Ragl-1,Rennes-1,Ren-1,Rld-1,RMX-A02,Ren-11,Rd-0,Rou-0,RMX-A180,RRS-7,Sap-0,Rome-1,Seattle-0,Ob-0,Rhen-1,Se-0,RRS-10,Np-0,Nw-0,Neo-6,NC-6,NFA-8,NFA-10,Nok-3,Na-1,Ms-0,Mnz-0,Mir-0,Mh-0,Mz-0,Lp2-6,Lp2-2,Lm-2,Nc-1,Mc-0,LL-0,Sei-0,Mv-0,Sg-1,Litva,Sorbo,Sp-0,Sq-1,Sq-8,Stw-0,Su-0,Sus-1,Ta-0,Tamm-2,Bla-1,S…	2	215	presence	No insertion	0.00925925925925926	Rare	NA
chr1	3780527	3780567	AT1TE83185	Qar-8a,Ann-1	Col-0,Ove-0,PHW-2,PHW-34,Per-1,Or-0,Old-1,Pi-0,Pt-0,Pu2-23,Pla-0,Pog-0,Pu2-7,Pu2-8,Pro-0,Rak-2,Ra-0,Ragl-1,Rennes-1,Ren-1,Rld-1,RMX-A02,Ren-11,Rd-0,Rou-0,RMX-A180,RRS-7,Sap-0,Rome-1,Seattle-0,Ob-0,Rhen-1,Se-0,RRS-10,Np-0,Nw-0,Neo-6,NC-6,NFA-8,NFA-10,Nok-3,Na-1,Ms-0,Mnz-0,Mir-0,Mh-0,Mz-0,Lp2-6,Lp2-2,Lm-2,Nc-1,Mc-0,LL-0,Sei-0,Mv-0,Sg-1,Litva,Sorbo,Sp-0,Sq-1,Sq-8,Stw-0,Su-0,Sus-1,Ta-0,Tamm-2,Bla-1,S…	2	215	presence	No insertion	0.00925925925925926	Rare	NA
chr1	3780765	3785721	AT1TE12295	Col-0,Lan-0	Rubezhnoe-1,Uk-1,Ms-0,HR-10,HSm,Kin-0,La-0,Kent,Pt-0,Krot-0,Amel-1,Fi-0,Gre-0,Knox-18,Appt-1,Ei-2,Yo-0,Mh-0,Nok-3,Wa-1,Gel-1,Rak-2,Jl-3,RMX-A180,Wt-5,Ra-0,Li-2:1,Na-1,Gu-0,Lm-2,Tu-0,Mc-0,Gifu-2,Hn-0,Mz-0,Np-0,Bs-1,Com-1,DraIII-1,Ha-0,Pog-0,Ty-0,NC-6,HR-5,Wl-0,Qar-8a,Rennes-1,Kro-0,Kelsterbach-4,Ba-1,Cnt-1,Anholt-1,Cerv-1,Sp-0,Litva,Kondara,Rome-1,Knox-10,Nw-0,Sorbo,Koln,Rd-0,Co-1,Ema-1,Ren-11,Sea…	2	215	presence	No insertion	0.00925925925925926	Rare	NA
chr1	3790753	3790843	AT1TE12305	Col-0,Ove-0,PHW-2,PHW-34,Per-1,Old-1,Pi-0,Pt-0,Pu2-23,Pog-0,Ra-0,Qar-8a,Rennes-1,Ren-1,Rld-1,RMX-A02,Ren-11,Rd-0,Rou-0,RMX-A180,RRS-7,Sap-0,Seattle-0,Rhen-1,RRS-10,Neo-6,NC-6,NFA-8,Nok-3,Ms-0,Mnz-0,Mir-0,Lm-2,Nc-1,Mc-0,Mv-0,Sg-1,Sorbo,Sq-8,Stw-0,Sus-1,Ta-0,Tamm-2,Bla-1,Tamm-27,Tha-1,Ting-1,Tol-0,Ts-5,Tul-0,Ty-0,Uod-1,Uod-7,Utrecht,Van-0,Ven-1,Vind-1,Wa-1,Wc-1,Wei-0,Westkar-4,Wil-1,Wt-5,Yo-0,Zal-1…	Anholt-1,Db-1,Hod,Duk,Sp-0,Cvi-0,Baa-1,Litva,LL-0,Su-0,Rome-1,Fr-2,Est,Kent,Rubezhnoe-1,Nw-0,Krot-0,Pna-17,Je-0,In-0,Knox-18,Uk-1,Si-0,Ga-0,Kyoto,En-D,Sf-1,Ragl-1,Kl-5,Dr-0,Pu2-8,Mh-0,Sei-0,Pro-0,Ob-0,Se-0,Ko-2,Ts-1,Rak-2,Wl-0,Jl-3,Kz-9,Ak-1,Ca-0,Li-2:1,Lip-0,Na-1,Ang-0,Gu-0,Aa-0,Tu-0,Kb-0,Com-1,Mz-0,Ws-2,En-2,Np-0,En-1,DraIII-1,Lp2-2,Bs-1,Co,Lp2-6,Ha-0,Br-0,Pu2-7,Pla-0,Hs-0,NFA-10,Or-0,CIBC-17,Z…	138	79	absence	NA	0.365740740740741	Common	high
chr1	3790844	3790907	AT1TE12310	Col-0,Ove-0,PHW-2,PHW-34,Per-1,Old-1,Pi-0,Pt-0,Pu2-23,Pog-0,Ra-0,Qar-8a,Rennes-1,Ren-1,Rld-1,RMX-A02,Ren-11,Rd-0,Rou-0,RMX-A180,RRS-7,Sap-0,Seattle-0,Rhen-1,RRS-10,Neo-6,NC-6,NFA-8,Nok-3,Ms-0,Mnz-0,Mir-0,Lm-2,Nc-1,Mc-0,Mv-0,Sg-1,Sorbo,Sq-8,Stw-0,Sus-1,Ta-0,Tamm-2,Bla-1,Tamm-27,Tha-1,Ting-1,Tol-0,Ts-5,Tul-0,Ty-0,Uod-1,Uod-7,Utrecht,Van-0,Ven-1,Vind-1,Wa-1,Wc-1,Wei-0,Westkar-4,Wil-1,Wt-5,Yo-0,Zal-1…	Anholt-1,Db-1,Hod,Duk,Sp-0,Cvi-0,Baa-1,Litva,LL-0,Su-0,Rome-1,Fr-2,Est,Kent,Rubezhnoe-1,Nw-0,Krot-0,Pna-17,Je-0,In-0,Knox-18,Uk-1,Si-0,Ga-0,Kyoto,En-D,Sf-1,Ragl-1,Kl-5,Dr-0,Pu2-8,Mh-0,Sei-0,Pro-0,Ob-0,Se-0,Ko-2,Ts-1,Rak-2,Wl-0,Jl-3,Kz-9,Ak-1,Ca-0,Li-2:1,Lip-0,Na-1,Ang-0,Gu-0,Aa-0,Tu-0,Kb-0,Com-1,Mz-0,Ws-2,En-2,Np-0,En-1,DraIII-1,Lp2-2,Bs-1,Co,Lp2-6,Ha-0,Br-0,Pu2-7,Pla-0,Hs-0,NFA-10,Or-0,CIBC-17,Z…	138	79	absence	NA	0.365740740740741	Common	high
chr1	3823014	3823159	AT5TE34055	En-D	Col-0,Ove-0,PHW-2,PHW-34,Per-1,Or-0,Old-1,Pi-0,Pt-0,Pu2-23,Pla-0,Pog-0,Pu2-7,Pu2-8,Pro-0,Rak-2,Ra-0,Ragl-1,Qar-8a,Rennes-1,Ren-1,Rld-1,RMX-A02,Ren-11,Rd-0,Rou-0,RMX-A180,RRS-7,Sap-0,Rome-1,Seattle-0,Ob-0,Rhen-1,Se-0,RRS-10,Np-0,Nw-0,Neo-6,NC-6,NFA-8,NFA-10,Nok-3,Na-1,Ms-0,Mnz-0,Mir-0,Mh-0,Mz-0,Lp2-6,Lp2-2,Lm-2,Nc-1,Mc-0,LL-0,Sei-0,Mv-0,Sg-1,Litva,Sorbo,Sp-0,Sq-1,Sq-8,Stw-0,Su-0,Sus-1,Ta-0,Tamm-2,…	1	216	presence	No insertion	0.00462962962962963	Rare	NA
chr1	3823015	3823159	AT4TE22180	NFA-10	Col-0,Ove-0,PHW-2,PHW-34,Per-1,Or-0,Old-1,Pi-0,Pt-0,Pu2-23,Pla-0,Pog-0,Pu2-7,Pu2-8,Pro-0,Rak-2,Ra-0,Ragl-1,Qar-8a,Rennes-1,Ren-1,Rld-1,RMX-A02,Ren-11,Rd-0,Rou-0,RMX-A180,RRS-7,Sap-0,Rome-1,Seattle-0,Ob-0,Rhen-1,Se-0,RRS-10,Np-0,Nw-0,Neo-6,NC-6,NFA-8,Nok-3,Na-1,Ms-0,Mnz-0,Mir-0,Mh-0,Mz-0,Lp2-6,Lp2-2,Lm-2,Nc-1,Mc-0,LL-0,Sei-0,Mv-0,Sg-1,Litva,Sorbo,Sp-0,Sq-1,Sq-8,Stw-0,Su-0,Sus-1,Ta-0,Tamm-2,Bla-1,S…	1	216	presence	No insertion	0.00462962962962963	Rare	NA
chr1	3823409	3823532	AT1TE95620	Alst-1,Duk,Ove-0,Tamm-27,HSm,Kro-0,Ty-0,Lm-2,Bd-0,Ag-0,Tamm-2,Hn-0,Su-0,Mnz-0	Col-0,PHW-2,PHW-34,Per-1,Or-0,Old-1,Pi-0,Pt-0,Pu2-23,Pla-0,Pog-0,Pu2-7,Pu2-8,Pro-0,Rak-2,Ra-0,Ragl-1,Qar-8a,Rennes-1,Ren-1,Rld-1,RMX-A02,Ren-11,Rd-0,Rou-0,RMX-A180,RRS-7,Sap-0,Rome-1,Seattle-0,Ob-0,Rhen-1,Se-0,RRS-10,Np-0,Nw-0,Neo-6,NC-6,NFA-8,NFA-10,Nok-3,Na-1,Ms-0,Mir-0,Mh-0,Mz-0,Lp2-6,Lp2-2,Nc-1,Mc-0,LL-0,Sei-0,Mv-0,Sg-1,Litva,Sorbo,Sp-0,Sq-1,Sq-8,Stw-0,Sus-1,Ta-0,Bla-1,Sf-1,Si-0,Tha-1,Ting-1,…	14	203	presence	No insertion	0.0648148148148148	Common	low
chr1	3825781	3827697	AT1TE12430	Col-0,Ove-0,PHW-34,Or-0,Pi-0,Pla-0,Pu2-7,Pro-0,Ragl-1,Qar-8a,Rennes-1,Ren-1,Rld-1,Ren-11,RMX-A180,Se-0,RRS-10,Np-0,NC-6,NFA-10,Ms-0,Mir-0,Mz-0,Lm-2,Mv-0,Litva,Sorbo,Ta-0,Bla-1,Sf-1,Tamm-27,Tol-0,Ts-5,Tscha-1,Tu-0,Tul-0,Ty-0,Uod-1,Uod-7,Van-0,Ven-1,Wc-1,Zal-1,Pna-17,Rubezhnoe-1,Bg-2,Benk-1,Bor-4,Boot-1,Bor-1,Bsch-0,Bu-0,Br-0,CIBC-17,Buckhorn-Pass,Co,CIBC-5,Dem-4,Co-1,Dr-0,Db-1,Gre-0,El-0,Ema-1,En-…	Duk,Sp-0,Chat-1,PHW-2,RRS-7,LL-0,Bl-1,Rak-2,Ws-2,Rome-1,Hau-0,Fr-2,La-0,Ge-0,Kent,Nw-0,Krot-0,Amel-1,RMX-A02,Je-0,Rou-0,Knox-18,Cal-0,Cvi-0,Sq-1,En-D,Ei-2,Kb-0,Seattle-0,Nok-3,Wa-1,Yo-0,Sap-0,Mnz-0,Etna-2,Et-0,Pu2-23,Rhen-1,Stw-0,Ak-1,Ca-0,Sus-1,Li-2:1,Wei-0,Lisse,Sq-8,Utrecht,Aa-0,Mc-0,Ber,Hn-0,Tha-1,NFA-8,En-1,DraIII-1,Rd-0,Nc-1,Got-22,Lp2-6,Bik-1,Kas-2,Chi-0,Wil-1,Hs-0,Neo-6,Pu2-8,Ts-1,Wl-0,Ag…	103	74	absence	NA	0.342592592592593	Common	low
chr1	3859534	3859655	AT3TE33980	Utrecht	Col-0,Ove-0,PHW-2,PHW-34,Per-1,Or-0,Old-1,Pi-0,Pt-0,Pu2-23,Pla-0,Pog-0,Pu2-7,Pu2-8,Pro-0,Rak-2,Ra-0,Ragl-1,Qar-8a,Rennes-1,Ren-1,Rld-1,RMX-A02,Ren-11,Rd-0,Rou-0,RMX-A180,RRS-7,Sap-0,Rome-1,Seattle-0,Ob-0,Rhen-1,Se-0,RRS-10,Np-0,Nw-0,Neo-6,NC-6,NFA-8,NFA-10,Nok-3,Na-1,Ms-0,Mnz-0,Mir-0,Mh-0,Mz-0,Lp2-6,Lp2-2,Lm-2,Nc-1,Mc-0,LL-0,Sei-0,Mv-0,Sg-1,Litva,Sorbo,Sp-0,Sq-1,Sq-8,Stw-0,Su-0,Sus-1,Ta-0,Tamm-2,…	1	216	presence	No insertion	0.00462962962962963	Rare	NA
chr1	3861668	3861804	AT3TE48480	Tamm-2,Tamm-27	Col-0,Ove-0,PHW-2,PHW-34,Per-1,Or-0,Old-1,Pi-0,Pt-0,Pu2-23,Pla-0,Pog-0,Pu2-7,Pu2-8,Pro-0,Rak-2,Ra-0,Ragl-1,Qar-8a,Rennes-1,Ren-1,Rld-1,RMX-A02,Ren-11,Rd-0,Rou-0,RMX-A180,RRS-7,Sap-0,Rome-1,Seattle-0,Ob-0,Rhen-1,Se-0,RRS-10,Np-0,Nw-0,Neo-6,NC-6,NFA-8,NFA-10,Nok-3,Na-1,Ms-0,Mnz-0,Mir-0,Mh-0,Mz-0,Lp2-6,Lp2-2,Lm-2,Nc-1,Mc-0,LL-0,Sei-0,Mv-0,Sg-1,Litva,Sorbo,Sp-0,Sq-1,Sq-8,Stw-0,Su-0,Sus-1,Ta-0,Bla-1,S…	2	215	presence	No insertion	0.00925925925925926	Rare	NA
chr1	3868416	3868532	AT3TE54550	RMX-A180,Alst-1,RMX-A02	Col-0,Ove-0,PHW-2,PHW-34,Per-1,Or-0,Old-1,Pi-0,Pt-0,Pu2-23,Pla-0,Pog-0,Pu2-7,Pu2-8,Pro-0,Rak-2,Ra-0,Ragl-1,Qar-8a,Rennes-1,Ren-1,Rld-1,Ren-11,Rd-0,Rou-0,RRS-7,Sap-0,Rome-1,Seattle-0,Ob-0,Rhen-1,Se-0,RRS-10,Np-0,Nw-0,Neo-6,NC-6,NFA-8,NFA-10,Nok-3,Na-1,Ms-0,Mnz-0,Mir-0,Mh-0,Mz-0,Lp2-6,Lp2-2,Lm-2,Nc-1,Mc-0,LL-0,Sei-0,Mv-0,Sg-1,Litva,Sorbo,Sp-0,Sq-1,Sq-8,Stw-0,Su-0,Sus-1,Ta-0,Tamm-2,Bla-1,Sf-1,Si-0,T…	3	214	presence	No insertion	0.0138888888888889	Rare	NA
chr1	3870541	3870677	AT1TE21715	RRS-7	Col-0,Ove-0,PHW-2,PHW-34,Per-1,Or-0,Old-1,Pi-0,Pt-0,Pu2-23,Pla-0,Pog-0,Pu2-7,Pu2-8,Pro-0,Rak-2,Ra-0,Ragl-1,Qar-8a,Rennes-1,Ren-1,Rld-1,RMX-A02,Ren-11,Rd-0,Rou-0,RMX-A180,Sap-0,Rome-1,Seattle-0,Ob-0,Rhen-1,Se-0,RRS-10,Np-0,Nw-0,Neo-6,NC-6,NFA-8,NFA-10,Nok-3,Na-1,Ms-0,Mnz-0,Mir-0,Mh-0,Mz-0,Lp2-6,Lp2-2,Lm-2,Nc-1,Mc-0,LL-0,Sei-0,Mv-0,Sg-1,Litva,Sorbo,Sp-0,Sq-1,Sq-8,Stw-0,Su-0,Sus-1,Ta-0,Tamm-2,Bla-1,…	1	216	presence	No insertion	0.00462962962962963	Rare	NA
chr1	3880862	3880913	AT2TE40355	Uod-7,Gr-1,Pi-0,Uod-1	Col-0,Ove-0,PHW-2,PHW-34,Per-1,Or-0,Old-1,Pt-0,Pu2-23,Pla-0,Pog-0,Pu2-7,Pu2-8,Pro-0,Rak-2,Ra-0,Ragl-1,Qar-8a,Rennes-1,Ren-1,Rld-1,RMX-A02,Ren-11,Rd-0,Rou-0,RMX-A180,RRS-7,Sap-0,Rome-1,Seattle-0,Ob-0,Rhen-1,Se-0,RRS-10,Np-0,Nw-0,Neo-6,NC-6,NFA-8,NFA-10,Nok-3,Na-1,Ms-0,Mnz-0,Mir-0,Mh-0,Mz-0,Lp2-6,Lp2-2,Lm-2,Nc-1,Mc-0,LL-0,Sei-0,Mv-0,Sg-1,Litva,Sorbo,Sp-0,Sq-1,Sq-8,Stw-0,Su-0,Sus-1,Ta-0,Tamm-2,Bla-1…	4	213	presence	No insertion	0.0185185185185185	Rare	NA
chr1	3900503	3900626	AT3TE70560	Rak-2,Est,Jl-3,Kyoto,Li-2:1,Tu-0,Krot-0,Pu2-7	Col-0,Ove-0,PHW-2,PHW-34,Per-1,Or-0,Old-1,Pi-0,Pt-0,Pu2-23,Pla-0,Pog-0,Pu2-8,Pro-0,Ra-0,Ragl-1,Qar-8a,Rennes-1,Ren-1,RMX-A02,Ren-11,Rd-0,Rou-0,RMX-A180,RRS-7,Sap-0,Rome-1,Seattle-0,Ob-0,Rhen-1,Se-0,RRS-10,Np-0,Nw-0,Neo-6,NC-6,NFA-8,NFA-10,Nok-3,Na-1,Ms-0,Mnz-0,Mir-0,Mh-0,Mz-0,Lp2-6,Lp2-2,Lm-2,Nc-1,Mc-0,LL-0,Sei-0,Mv-0,Sg-1,Litva,Sorbo,Sp-0,Sq-1,Sq-8,Stw-0,Su-0,Sus-1,Ta-0,Tamm-2,Bla-1,Sf-1,Si-0,Ta…	8	208	presence	No insertion	0.037037037037037	Common	low
chr1	3910293	3910366	AT4TE04895	Boot-1	Col-0,Ove-0,PHW-2,PHW-34,Per-1,Or-0,Old-1,Pi-0,Pt-0,Pu2-23,Pla-0,Pog-0,Pu2-7,Pu2-8,Pro-0,Rak-2,Ra-0,Ragl-1,Qar-8a,Rennes-1,Ren-1,Rld-1,RMX-A02,Ren-11,Rd-0,Rou-0,RMX-A180,RRS-7,Sap-0,Rome-1,Seattle-0,Ob-0,Rhen-1,Se-0,RRS-10,Np-0,Nw-0,Neo-6,NC-6,NFA-8,NFA-10,Nok-3,Na-1,Ms-0,Mnz-0,Mir-0,Mh-0,Mz-0,Lp2-6,Lp2-2,Lm-2,Nc-1,Mc-0,LL-0,Sei-0,Mv-0,Sg-1,Litva,Sorbo,Sp-0,Sq-1,Sq-8,Stw-0,Su-0,Sus-1,Ta-0,Tamm-2,…	1	216	presence	No insertion	0.00462962962962963	Rare	NA
chr1	3910299	3910366	AT3TE66705	Lisse	Col-0,Ove-0,PHW-2,PHW-34,Per-1,Or-0,Old-1,Pi-0,Pt-0,Pu2-23,Pla-0,Pog-0,Pu2-7,Pu2-8,Pro-0,Rak-2,Ra-0,Ragl-1,Qar-8a,Rennes-1,Ren-1,Rld-1,RMX-A02,Ren-11,Rd-0,Rou-0,RMX-A180,RRS-7,Sap-0,Rome-1,Seattle-0,Ob-0,Rhen-1,Se-0,RRS-10,Np-0,Nw-0,Neo-6,NC-6,NFA-8,NFA-10,Nok-3,Na-1,Ms-0,Mnz-0,Mir-0,Mh-0,Mz-0,Lp2-6,Lp2-2,Lm-2,Nc-1,Mc-0,LL-0,Sei-0,Mv-0,Sg-1,Litva,Sorbo,Sp-0,Sq-1,Sq-8,Stw-0,Su-0,Sus-1,Ta-0,Tamm-2,…	1	216	presence	No insertion	0.00462962962962963	Rare	NA
chr1	3937235	3937306	AT1TE42705	Mc-0	Col-0,Ove-0,PHW-2,PHW-34,Per-1,Or-0,Old-1,Pi-0,Pt-0,Pu2-23,Pla-0,Pog-0,Pu2-7,Pu2-8,Pro-0,Rak-2,Ra-0,Ragl-1,Qar-8a,Rennes-1,Ren-1,Rld-1,RMX-A02,Ren-11,Rd-0,Rou-0,RMX-A180,RRS-7,Sap-0,Rome-1,Seattle-0,Ob-0,Rhen-1,Se-0,RRS-10,Np-0,Nw-0,Neo-6,NC-6,NFA-8,NFA-10,Nok-3,Na-1,Ms-0,Mnz-0,Mir-0,Mh-0,Mz-0,Lp2-6,Lp2-2,Lm-2,Nc-1,LL-0,Sei-0,Mv-0,Sg-1,Litva,Sorbo,Sp-0,Sq-1,Sq-8,Stw-0,Su-0,Sus-1,Ta-0,Tamm-2,Bla-1…	1	216	presence	No insertion	0.00462962962962963	Rare	NA
chr1	3962519	3962655	AT1TE32995	Ty-0	Col-0,Ove-0,PHW-2,PHW-34,Per-1,Or-0,Old-1,Pi-0,Pt-0,Pu2-23,Pla-0,Pog-0,Pu2-7,Pu2-8,Pro-0,Rak-2,Ra-0,Ragl-1,Qar-8a,Rennes-1,Ren-1,Rld-1,RMX-A02,Ren-11,Rd-0,Rou-0,RMX-A180,RRS-7,Sap-0,Rome-1,Seattle-0,Ob-0,Rhen-1,Se-0,RRS-10,Np-0,Nw-0,Neo-6,NC-6,NFA-8,NFA-10,Nok-3,Na-1,Ms-0,Mnz-0,Mir-0,Mh-0,Mz-0,Lp2-6,Lp2-2,Lm-2,Nc-1,Mc-0,LL-0,Sei-0,Mv-0,Sg-1,Litva,Sorbo,Sp-0,Sq-1,Sq-8,Stw-0,Su-0,Sus-1,Ta-0,Tamm-2,…	1	216	presence	No insertion	0.00462962962962963	Rare	NA
chr1	3981107	3981236	AT5TE49330	Fr-2	Col-0,Ove-0,PHW-2,PHW-34,Per-1,Or-0,Old-1,Pi-0,Pt-0,Pu2-23,Pla-0,Pog-0,Pu2-7,Pu2-8,Pro-0,Rak-2,Ra-0,Ragl-1,Qar-8a,Rennes-1,Ren-1,Rld-1,RMX-A02,Ren-11,Rd-0,Rou-0,RMX-A180,RRS-7,Sap-0,Rome-1,Seattle-0,Ob-0,Rhen-1,Se-0,RRS-10,Np-0,Nw-0,Neo-6,NC-6,NFA-8,NFA-10,Nok-3,Na-1,Ms-0,Mnz-0,Mir-0,Mh-0,Mz-0,Lp2-6,Lp2-2,Lm-2,Nc-1,Mc-0,LL-0,Sei-0,Mv-0,Sg-1,Litva,Sorbo,Sp-0,Sq-1,Sq-8,Stw-0,Su-0,Sus-1,Ta-0,Tamm-2,…	1	216	presence	No insertion	0.00462962962962963	Rare	NA
chr1	3994872	3994981	AT5TE11330	Np-0	Col-0,Ove-0,PHW-2,PHW-34,Per-1,Or-0,Old-1,Pi-0,Pt-0,Pu2-23,Pla-0,Pog-0,Pu2-7,Pu2-8,Pro-0,Rak-2,Ra-0,Ragl-1,Qar-8a,Rennes-1,Ren-1,Rld-1,RMX-A02,Ren-11,Rd-0,Rou-0,RMX-A180,RRS-7,Sap-0,Rome-1,Seattle-0,Ob-0,Rhen-1,Se-0,RRS-10,Nw-0,Neo-6,NC-6,NFA-8,NFA-10,Nok-3,Na-1,Ms-0,Mnz-0,Mir-0,Mh-0,Mz-0,Lp2-6,Lp2-2,Lm-2,Nc-1,Mc-0,LL-0,Sei-0,Mv-0,Sg-1,Litva,Sorbo,Sp-0,Sq-1,Sq-8,Stw-0,Su-0,Sus-1,Ta-0,Tamm-2,Bla-1…	1	216	presence	No insertion	0.00462962962962963	Rare	NA
chr1	4000649	4000781	AT3TE63400,AT3TE63395	Ven-1,Duk,Cerv-1,Bor-1,Sp-0,RMX-A02,Got-7,Rd-0,En-D,Wa-1,Pu2-23,RMX-A180,Lip-0,Aa-0,Mz-0,NFA-8,Mnz-0,Br-0,Boot-1,Chi-0,Appt-1,Kelsterbach-4	Col-0,Ove-0,PHW-2,PHW-34,Per-1,Or-0,Old-1,Pi-0,Pt-0,Pla-0,Pog-0,Pu2-7,Pu2-8,Pro-0,Rak-2,Ragl-1,Qar-8a,Rennes-1,Ren-1,Rld-1,Ren-11,Rou-0,RRS-7,Sap-0,Rome-1,Seattle-0,Ob-0,Rhen-1,RRS-10,Np-0,Nw-0,Neo-6,NC-6,NFA-10,Nok-3,Na-1,Ms-0,Mir-0,Mh-0,Lp2-6,Lp2-2,Lm-2,Nc-1,Mc-0,LL-0,Sei-0,Mv-0,Sg-1,Litva,Sorbo,Sq-1,Sq-8,Stw-0,Su-0,Sus-1,Ta-0,Tamm-2,Bla-1,Si-0,Tamm-27,Tha-1,Ting-1,Tol-0,Ts-1,Ts-5,Tscha-1,Tu-0,…	22	190	presence	No insertion	0.101851851851852	Common	low
chr1	4000658	4000781	AT4TE84220	Ob-0,Sq-1,Ko-2,Co	Col-0,Ove-0,PHW-2,PHW-34,Per-1,Or-0,Old-1,Pi-0,Pt-0,Pu2-23,Pla-0,Pog-0,Pu2-7,Pu2-8,Pro-0,Rak-2,Ragl-1,Qar-8a,Rennes-1,Ren-1,Rld-1,RMX-A02,Ren-11,Rd-0,Rou-0,RMX-A180,RRS-7,Sap-0,Rome-1,Seattle-0,Rhen-1,RRS-10,Np-0,Nw-0,Neo-6,NC-6,NFA-8,NFA-10,Nok-3,Na-1,Ms-0,Mnz-0,Mir-0,Mh-0,Mz-0,Lp2-6,Lp2-2,Lm-2,Nc-1,Mc-0,LL-0,Sei-0,Mv-0,Sg-1,Litva,Sorbo,Sp-0,Sq-8,Stw-0,Su-0,Sus-1,Ta-0,Tamm-2,Bla-1,Si-0,Tamm-27,T…	4	208	presence	No insertion	0.0185185185185185	Rare	NA
chr1	4007543	4007641	AT3TE53080	PHW-34,Lip-0,Es-0	Col-0,Ove-0,PHW-2,Per-1,Or-0,Old-1,Pi-0,Pt-0,Pu2-23,Pla-0,Pog-0,Pu2-7,Pu2-8,Pro-0,Rak-2,Ra-0,Ragl-1,Qar-8a,Rennes-1,Ren-1,Rld-1,RMX-A02,Ren-11,Rd-0,Rou-0,RMX-A180,RRS-7,Sap-0,Rome-1,Seattle-0,Ob-0,Rhen-1,Se-0,RRS-10,Np-0,Nw-0,Neo-6,NC-6,NFA-8,NFA-10,Nok-3,Na-1,Ms-0,Mnz-0,Mir-0,Mh-0,Mz-0,Lp2-6,Lp2-2,Lm-2,Nc-1,Mc-0,LL-0,Sei-0,Mv-0,Sg-1,Litva,Sorbo,Sp-0,Sq-1,Sq-8,Stw-0,Su-0,Sus-1,Ta-0,Tamm-2,Bla-1,S…	3	214	presence	No insertion	0.0138888888888889	Rare	NA
chr1	4039180	4039249	AT1TE70620	Sap-0	Col-0,Ove-0,PHW-2,PHW-34,Per-1,Or-0,Old-1,Pi-0,Pt-0,Pu2-23,Pla-0,Pog-0,Pu2-7,Pu2-8,Pro-0,Rak-2,Ra-0,Ragl-1,Qar-8a,Rennes-1,Ren-1,Rld-1,RMX-A02,Ren-11,Rd-0,Rou-0,RMX-A180,RRS-7,Rome-1,Seattle-0,Ob-0,Rhen-1,Se-0,RRS-10,Np-0,Nw-0,Neo-6,NC-6,NFA-8,NFA-10,Nok-3,Na-1,Ms-0,Mnz-0,Mir-0,Mh-0,Mz-0,Lp2-6,Lp2-2,Lm-2,Nc-1,Mc-0,LL-0,Sei-0,Mv-0,Sg-1,Litva,Sorbo,Sp-0,Sq-1,Sq-8,Stw-0,Su-0,Sus-1,Ta-0,Tamm-2,Bla-1,…	1	216	presence	No insertion	0.00462962962962963	Rare	NA
chr1	4058992	4059087	AT2TE32765	Bor-1	Col-0,Ove-0,PHW-2,PHW-34,Per-1,Or-0,Old-1,Pi-0,Pt-0,Pu2-23,Pla-0,Pog-0,Pu2-7,Pu2-8,Pro-0,Rak-2,Ra-0,Ragl-1,Qar-8a,Rennes-1,Ren-1,Rld-1,RMX-A02,Ren-11,Rd-0,Rou-0,RMX-A180,RRS-7,Sap-0,Rome-1,Seattle-0,Ob-0,Rhen-1,Se-0,RRS-10,Np-0,Nw-0,Neo-6,NC-6,NFA-8,NFA-10,Nok-3,Na-1,Ms-0,Mnz-0,Mir-0,Mh-0,Mz-0,Lp2-6,Lp2-2,Lm-2,Nc-1,Mc-0,LL-0,Sei-0,Mv-0,Sg-1,Litva,Sorbo,Sp-0,Sq-1,Sq-8,Stw-0,Su-0,Sus-1,Ta-0,Tamm-2,…	1	216	presence	No insertion	0.00462962962962963	Rare	NA
chr1	4069199	4069315	AT1TE51235,AT1TE51240	Tscha-1	Col-0,Ove-0,PHW-2,PHW-34,Per-1,Or-0,Old-1,Pi-0,Pt-0,Pu2-23,Pla-0,Pog-0,Pu2-7,Pu2-8,Pro-0,Rak-2,Ra-0,Ragl-1,Qar-8a,Rennes-1,Ren-1,Rld-1,RMX-A02,Ren-11,Rd-0,Rou-0,RMX-A180,RRS-7,Sap-0,Rome-1,Seattle-0,Ob-0,Rhen-1,Se-0,RRS-10,Np-0,Nw-0,Neo-6,NC-6,NFA-8,NFA-10,Nok-3,Na-1,Ms-0,Mnz-0,Mir-0,Mh-0,Mz-0,Lp2-6,Lp2-2,Lm-2,Nc-1,Mc-0,LL-0,Sei-0,Mv-0,Sg-1,Litva,Sorbo,Sp-0,Sq-1,Sq-8,Stw-0,Su-0,Sus-1,Ta-0,Tamm-2,…	1	216	presence	No insertion	0.00462962962962963	Rare	NA
chr1	4077108	4077196	AT5TE54595	DraIII-1,Ting-1,Kar-1,Ove-0,Ms-0,Dja-1,Kondara,Neo-6,DraII-1,Es-0	Col-0,PHW-2,PHW-34,Per-1,Or-0,Old-1,Pi-0,Pt-0,Pu2-23,Pla-0,Pog-0,Pu2-7,Pu2-8,Pro-0,Rak-2,Ra-0,Ragl-1,Qar-8a,Rennes-1,Ren-1,Rld-1,RMX-A02,Ren-11,Rd-0,Rou-0,RMX-A180,RRS-7,Sap-0,Rome-1,Seattle-0,Ob-0,Rhen-1,Se-0,RRS-10,Np-0,Nw-0,NC-6,NFA-8,NFA-10,Nok-3,Na-1,Mnz-0,Mir-0,Mh-0,Mz-0,Lp2-6,Lp2-2,Lm-2,Nc-1,Mc-0,LL-0,Sei-0,Mv-0,Sg-1,Litva,Sorbo,Sp-0,Sq-1,Sq-8,Stw-0,Su-0,Sus-1,Ta-0,Tamm-2,Bla-1,Sf-1,Si-0,T…	10	207	presence	No insertion	0.0462962962962963	Common	low
chr1	4093035	4093106	AT1TE21210	Hn-0	Col-0,Ove-0,PHW-2,PHW-34,Per-1,Or-0,Old-1,Pi-0,Pt-0,Pu2-23,Pla-0,Pog-0,Pu2-7,Pu2-8,Pro-0,Rak-2,Ra-0,Ragl-1,Qar-8a,Rennes-1,Ren-1,Rld-1,RMX-A02,Ren-11,Rd-0,Rou-0,RMX-A180,RRS-7,Sap-0,Rome-1,Seattle-0,Ob-0,Rhen-1,Se-0,RRS-10,Np-0,Nw-0,Neo-6,NC-6,NFA-8,NFA-10,Nok-3,Na-1,Ms-0,Mnz-0,Mir-0,Mh-0,Mz-0,Lp2-6,Lp2-2,Lm-2,Nc-1,Mc-0,LL-0,Sei-0,Mv-0,Sg-1,Litva,Sorbo,Sp-0,Sq-1,Sq-8,Stw-0,Su-0,Sus-1,Ta-0,Tamm-2,…	1	216	presence	No insertion	0.00462962962962963	Rare	NA
chr1	4093261	4093293	AT1TE13305	Col-0,Ove-0,PHW-2,PHW-34,Per-1,Or-0,Old-1,Pi-0,Pt-0,Pu2-23,Pla-0,Pog-0,Pu2-7,Pu2-8,Pro-0,Rak-2,Ra-0,Ragl-1,Qar-8a,Rennes-1,Ren-1,Rld-1,RMX-A02,Ren-11,Rd-0,Rou-0,RMX-A180,RRS-7,Sap-0,Rome-1,Seattle-0,Ob-0,Rhen-1,Se-0,RRS-10,Np-0,Nw-0,Neo-6,NC-6,NFA-8,NFA-10,Nok-3,Na-1,Ms-0,Mnz-0,Mir-0,Mh-0,Mz-0,Lp2-6,Lp2-2,Lm-2,Nc-1,Mc-0,LL-0,Sei-0,Mv-0,Sg-1,Litva,Sorbo,Sp-0,Sq-1,Sq-8,Stw-0,Su-0,Sus-1,Ta-0,Tamm-2,…	Wl-0	216	1	absence	True deletion	0.00462962962962963	Rare	NA
chr1	4095824	4095963	AT1TE73400	Kas-1,Kas-2	Col-0,Ove-0,PHW-2,PHW-34,Per-1,Or-0,Old-1,Pi-0,Pt-0,Pu2-23,Pla-0,Pog-0,Pu2-7,Pu2-8,Pro-0,Rak-2,Ra-0,Ragl-1,Qar-8a,Rennes-1,Ren-1,Rld-1,RMX-A02,Ren-11,Rd-0,Rou-0,RMX-A180,RRS-7,Sap-0,Rome-1,Seattle-0,Ob-0,Rhen-1,Se-0,RRS-10,Np-0,Nw-0,Neo-6,NC-6,NFA-8,NFA-10,Nok-3,Na-1,Ms-0,Mnz-0,Mir-0,Mh-0,Mz-0,Lp2-6,Lp2-2,Lm-2,Nc-1,Mc-0,LL-0,Sei-0,Mv-0,Sg-1,Litva,Sorbo,Sp-0,Sq-1,Sq-8,Stw-0,Su-0,Sus-1,Ta-0,Tamm-2,…	2	215	presence	No insertion	0.00925925925925926	Rare	NA
chr1	4110104	4111021	AT1TE13365	Col-0,Pi-0,Pu2-7,Rak-2,Ra-0,Ragl-1,Rome-1,Ob-0,Se-0,Np-0,NFA-10,Lp2-2,Sorbo,Sp-0,Stw-0,Sus-1,Ta-0,Tamm-2,Ts-1,Uk-1,Uod-1,Uod-7,Wa-1,Westkar-4,Wt-5,Zal-1,Zdr-1,Bs-1,Br-0,Ca-0,Er-0,Ga-0,Hs-0,HSm,Is-0,Kz-9,Lan-0,Altai-5,Amel-1	Ms-0,HR-10,Kin-0,La-0,Kent,Pt-0,Krot-0,Fi-0,Gre-0,Knox-18,Appt-1,Ei-2,Mh-0,Nok-3,Gel-1,Su-0,Jl-3,RMX-A180,Yo-0,Li-2:1,Na-1,Gu-0,Lm-2,Tu-0,Mc-0,Gifu-2,Hn-0,Mz-0,Com-1,DraIII-1,Ha-0,Pog-0,Ty-0,NC-6,Jm-0,Qar-8a,Rennes-1,Kro-0,Kelsterbach-4,Ba-1,Cnt-1,Anholt-1,Cerv-1,Litva,Kondara,Knox-10,Nw-0,Bu-0,Rd-0,Co-1,Ema-1,Ren-11,Seattle-0,Gie-0,Wil-1,Ann-1,Gr-1,Rhen-1,Di-G,Ren-1,In-0,Sg-1,Ove-0,Utrecht,Aa-0,…	39	178	presence	No insertion	0.180555555555556	Common	mid
chr1	4111033	4111110	AT1TE13370	Col-0,Ove-0,PHW-2,PHW-34,Per-1,Or-0,Old-1,Pi-0,Pt-0,Pu2-23,Pla-0,Pog-0,Pu2-7,Pu2-8,Pro-0,Rak-2,Ra-0,Ragl-1,Qar-8a,Rennes-1,Ren-1,Rld-1,RMX-A02,Ren-11,Rd-0,Rou-0,RMX-A180,RRS-7,Sap-0,Rome-1,Seattle-0,Ob-0,Rhen-1,Se-0,RRS-10,Np-0,Nw-0,Neo-6,NC-6,NFA-8,NFA-10,Nok-3,Na-1,Ms-0,Mnz-0,Mir-0,Mh-0,Mz-0,Lp2-6,Lp2-2,Lm-2,Nc-1,Mc-0,LL-0,Sei-0,Mv-0,Sg-1,Litva,Sorbo,Sp-0,Sq-1,Sq-8,Stw-0,Su-0,Sus-1,Ta-0,Tamm-2,…	Amel-1	216	1	absence	True deletion	0.00462962962962963	Rare	NA
chr1	4111111	4113062	AT1TE13375	Col-0,Ove-0,PHW-2,PHW-34,Per-1,Or-0,Old-1,Pi-0,Pt-0,Pu2-23,Pla-0,Pog-0,Pu2-7,Pu2-8,Pro-0,Rak-2,Ragl-1,Qar-8a,Rennes-1,Ren-1,Rld-1,RMX-A02,Ren-11,Rd-0,Rou-0,RMX-A180,RRS-7,Sap-0,Rome-1,Seattle-0,Ob-0,Rhen-1,RRS-10,Np-0,Nw-0,Neo-6,NC-6,NFA-8,NFA-10,Nok-3,Na-1,Ms-0,Mnz-0,Mir-0,Mh-0,Mz-0,Lp2-6,Lp2-2,Lm-2,Nc-1,Mc-0,LL-0,Sei-0,Mv-0,Sg-1,Litva,Sorbo,Sp-0,Sq-1,Sq-8,Stw-0,Su-0,Sus-1,Ta-0,Tamm-2,Bla-1,Sf-1…	Amel-1	212	1	absence	True deletion	0.00462962962962963	Rare	NA
chr1	4113063	4113122	AT1TE13380	Col-0,Ove-0,PHW-2,PHW-34,Per-1,Or-0,Old-1,Pi-0,Pt-0,Pu2-23,Pla-0,Pog-0,Pu2-7,Pu2-8,Pro-0,Rak-2,Ra-0,Ragl-1,Qar-8a,Rennes-1,Ren-1,Rld-1,RMX-A02,Ren-11,Rd-0,Rou-0,RMX-A180,RRS-7,Sap-0,Rome-1,Seattle-0,Ob-0,Rhen-1,Se-0,RRS-10,Np-0,Nw-0,Neo-6,NC-6,NFA-8,NFA-10,Nok-3,Na-1,Ms-0,Mnz-0,Mir-0,Mh-0,Mz-0,Lp2-6,Lp2-2,Lm-2,Nc-1,Mc-0,LL-0,Sei-0,Mv-0,Sg-1,Litva,Sorbo,Sp-0,Sq-1,Sq-8,Stw-0,Su-0,Sus-1,Ta-0,Tamm-2,…	Amel-1	216	1	absence	True deletion	0.00462962962962963	Rare	NA
chr1	4118007	4118073	AT4TE23185	Etna-2	Col-0,Ove-0,PHW-2,PHW-34,Per-1,Or-0,Old-1,Pi-0,Pt-0,Pu2-23,Pla-0,Pog-0,Pu2-7,Pu2-8,Pro-0,Rak-2,Ra-0,Ragl-1,Qar-8a,Rennes-1,Ren-1,Rld-1,RMX-A02,Ren-11,Rd-0,Rou-0,RMX-A180,RRS-7,Sap-0,Rome-1,Seattle-0,Ob-0,Rhen-1,Se-0,RRS-10,Np-0,Nw-0,Neo-6,NC-6,NFA-8,NFA-10,Nok-3,Na-1,Ms-0,Mnz-0,Mir-0,Mh-0,Mz-0,Lp2-6,Lp2-2,Lm-2,Nc-1,Mc-0,LL-0,Sei-0,Mv-0,Sg-1,Litva,Sorbo,Sp-0,Sq-1,Sq-8,Stw-0,Su-0,Sus-1,Ta-0,Tamm-2,…	1	216	presence	No insertion	0.00462962962962963	Rare	NA
chr1	4118495	4118578	AT5TE80015	Cerv-1	Col-0,Ove-0,PHW-2,PHW-34,Per-1,Or-0,Old-1,Pi-0,Pt-0,Pu2-23,Pla-0,Pog-0,Pu2-7,Pu2-8,Pro-0,Rak-2,Ra-0,Ragl-1,Qar-8a,Rennes-1,Ren-1,Rld-1,RMX-A02,Ren-11,Rd-0,Rou-0,RMX-A180,RRS-7,Sap-0,Rome-1,Seattle-0,Ob-0,Rhen-1,Se-0,RRS-10,Np-0,Nw-0,Neo-6,NC-6,NFA-8,NFA-10,Nok-3,Na-1,Ms-0,Mnz-0,Mir-0,Mh-0,Mz-0,Lp2-6,Lp2-2,Lm-2,Nc-1,Mc-0,LL-0,Sei-0,Mv-0,Sg-1,Litva,Sorbo,Sp-0,Sq-1,Sq-8,Stw-0,Su-0,Sus-1,Ta-0,Tamm-2,…	1	216	presence	No insertion	0.00462962962962963	Rare	NA
chr1	4139992	4140039	AT5TE93635	Boot-1,Mnz-0,Bg-2,Rome-1	Col-0,Ove-0,PHW-2,PHW-34,Per-1,Or-0,Old-1,Pi-0,Pt-0,Pu2-23,Pla-0,Pog-0,Pu2-7,Pu2-8,Pro-0,Rak-2,Ra-0,Ragl-1,Qar-8a,Rennes-1,Ren-1,Rld-1,RMX-A02,Ren-11,Rd-0,Rou-0,RMX-A180,RRS-7,Sap-0,Seattle-0,Ob-0,Rhen-1,Se-0,RRS-10,Np-0,Nw-0,Neo-6,NC-6,NFA-8,NFA-10,Nok-3,Na-1,Ms-0,Mir-0,Mh-0,Mz-0,Lp2-6,Lp2-2,Lm-2,Nc-1,Mc-0,LL-0,Sei-0,Mv-0,Sg-1,Litva,Sorbo,Sp-0,Sq-1,Sq-8,Stw-0,Su-0,Sus-1,Ta-0,Tamm-2,Bla-1,Sf-1,Si…	4	213	presence	No insertion	0.0185185185185185	Rare	NA
chr1	4139992	4140043	AT1TE19090	Yo-0	Col-0,Ove-0,PHW-2,PHW-34,Per-1,Or-0,Old-1,Pi-0,Pt-0,Pu2-23,Pla-0,Pog-0,Pu2-7,Pu2-8,Pro-0,Rak-2,Ra-0,Ragl-1,Qar-8a,Rennes-1,Ren-1,Rld-1,RMX-A02,Ren-11,Rd-0,Rou-0,RMX-A180,RRS-7,Sap-0,Rome-1,Seattle-0,Ob-0,Rhen-1,Se-0,RRS-10,Np-0,Nw-0,Neo-6,NC-6,NFA-8,NFA-10,Nok-3,Na-1,Ms-0,Mnz-0,Mir-0,Mh-0,Mz-0,Lp2-6,Lp2-2,Lm-2,Nc-1,Mc-0,LL-0,Sei-0,Mv-0,Sg-1,Litva,Sorbo,Sp-0,Sq-1,Sq-8,Stw-0,Su-0,Sus-1,Ta-0,Tamm-2,…	1	216	presence	No insertion	0.00462962962962963	Rare	NA
chr1	4147798	4147921	AT2TE76175	PHW-2,Bl-1,Rome-1,Kin-0,Krot-0,Bg-2,RMX-A02,In-0,Nok-3,Yo-0,Gel-1,Ca-0,RMX-A180,Wt-5,Jm-0,CIBC-5,Ber,Mnz-0,Co,Boot-1,Ts-5,Seattle-0,Pu2-8,Ag-0	Col-0,Ove-0,PHW-34,Per-1,Or-0,Old-1,Pi-0,Pt-0,Pu2-23,Pla-0,Pog-0,Pu2-7,Pro-0,Rak-2,Ra-0,Ragl-1,Qar-8a,Rennes-1,Ren-1,Rld-1,Ren-11,Rd-0,Rou-0,RRS-7,Sap-0,Ob-0,Rhen-1,Se-0,RRS-10,Np-0,Nw-0,Neo-6,NC-6,NFA-8,NFA-10,Na-1,Ms-0,Mir-0,Mh-0,Mz-0,Lp2-6,Lp2-2,Lm-2,Nc-1,Mc-0,LL-0,Sei-0,Mv-0,Sg-1,Litva,Sorbo,Sp-0,Sq-1,Sq-8,Stw-0,Su-0,Sus-1,Ta-0,Tamm-2,Bla-1,Sf-1,Si-0,Tamm-27,Tha-1,Ting-1,Tol-0,Ts-1,Tscha-1,Tu…	24	193	presence	No insertion	0.111111111111111	Common	mid
chr1	4209164	4209607	AT1TE13690	Col-0,Per-1,Or-0,Old-1,Pt-0,Pu2-8,Rennes-1,Ren-1,RMX-A02,RMX-A180,Rome-1,Ob-0,Rhen-1,Neo-6,Nok-3,Ms-0,Mir-0,Lp2-2,Sei-0,Mv-0,Litva,Sorbo,Sq-1,Stw-0,Sus-1,Si-0,Tha-1,Tu-0,Uod-1,Uod-7,Wa-1,Wc-1,Westkar-4,Wil-1,Yo-0,Zal-1,Rubezhnoe-1,Bik-1,Benk-1,Bor-4,Bu-0,Br-0,Ca-0,Co,Chi-0,Co-1,Di-G,Dja-1,Es-0,Est,Fi-0,Got-22,Hau-0,Hs-0,HSm,In-0,Is-0,Je-0,Jm-0,Kar-1,Ko-2,Kondara,Kz-9,La-0,Lan-0,Le-0,Lisse,Altai-5…	Uk-1,HR-10,Ber,Ty-0,Kent,Krot-0,Gre-0,Knox-18,Ei-2,Mh-0,Vind-1,Gel-1,Rak-2,Jl-3,Wt-5,Ra-0,Li-2:1,Na-1,Gu-0,Lm-2,Mc-0,Gifu-2,Hn-0,Mz-0,Np-0,Bs-1,Com-1,DraIII-1,Ha-0,NC-6,Qar-8a,Kro-0,Kelsterbach-4,Ba-1,Cnt-1,Anholt-1,Cerv-1,Sp-0,Su-0,Knox-10,Nw-0,Rd-0,Ema-1,Ren-11,Ragl-1,Gie-0,Ann-1,Gr-1,Wl-0,Sg-1,Utrecht,Aa-0,Wei-0,Kb-0,Got-7,Bsch-0,Pla-0,Kil-0,Kas-1,Tamm-27,Kas-2,Rou-0,Ts-5,Ts-1,Koln,Er-0,Dem-4,…	74	143	presence	NA	0.342592592592593	Common	high
chr1	4209723	4209791	AT3TE38835	Co-1,Tu-0	Col-0,Ove-0,PHW-2,PHW-34,Per-1,Or-0,Old-1,Pi-0,Pt-0,Pu2-23,Pla-0,Pog-0,Pu2-7,Pu2-8,Pro-0,Rak-2,Ra-0,Ragl-1,Qar-8a,Rennes-1,Ren-1,Rld-1,RMX-A02,Ren-11,Rd-0,Rou-0,RMX-A180,RRS-7,Sap-0,Rome-1,Seattle-0,Ob-0,Rhen-1,Se-0,RRS-10,Np-0,Nw-0,Neo-6,NC-6,NFA-8,NFA-10,Nok-3,Na-1,Ms-0,Mnz-0,Mir-0,Mh-0,Mz-0,Lp2-6,Lp2-2,Lm-2,Nc-1,Mc-0,LL-0,Sei-0,Mv-0,Sg-1,Litva,Sorbo,Sp-0,Sq-1,Sq-8,Stw-0,Su-0,Sus-1,Ta-0,Tamm-2,…	2	215	presence	No insertion	0.00925925925925926	Rare	NA
chr1	4226437	4226485	AT3TE56700	LL-0,Wa-1,Kar-1,Chat-1,Baa-1,Kz-9,Kas-2,Le-0,Np-0,Bd-0,Kent,Kl-5,Sorbo,Gr-1,Zal-1,Es-0	Col-0,Ove-0,PHW-2,PHW-34,Per-1,Or-0,Old-1,Pi-0,Pt-0,Pu2-23,Pla-0,Pog-0,Pu2-7,Pu2-8,Pro-0,Rak-2,Ra-0,Ragl-1,Qar-8a,Rennes-1,Ren-1,Rld-1,RMX-A02,Ren-11,Rd-0,Rou-0,RMX-A180,RRS-7,Sap-0,Rome-1,Seattle-0,Ob-0,Rhen-1,Se-0,RRS-10,Nw-0,Neo-6,NC-6,NFA-8,NFA-10,Nok-3,Na-1,Ms-0,Mnz-0,Mir-0,Mh-0,Mz-0,Lp2-6,Lp2-2,Lm-2,Nc-1,Mc-0,Sei-0,Mv-0,Sg-1,Litva,Sp-0,Sq-1,Sq-8,Stw-0,Su-0,Sus-1,Ta-0,Tamm-2,Bla-1,Sf-1,Si-0,…	16	201	presence	No insertion	0.0740740740740741	Common	low
chr1	4241055	4241125	AT3TE66615	HSm	Col-0,Ove-0,PHW-2,PHW-34,Per-1,Or-0,Old-1,Pi-0,Pt-0,Pu2-23,Pla-0,Pog-0,Pu2-7,Pu2-8,Pro-0,Rak-2,Ra-0,Ragl-1,Qar-8a,Rennes-1,Ren-1,Rld-1,RMX-A02,Ren-11,Rd-0,Rou-0,RMX-A180,RRS-7,Sap-0,Rome-1,Seattle-0,Ob-0,Rhen-1,Se-0,RRS-10,Np-0,Nw-0,Neo-6,NC-6,NFA-8,NFA-10,Nok-3,Na-1,Ms-0,Mnz-0,Mir-0,Mh-0,Mz-0,Lp2-6,Lp2-2,Lm-2,Nc-1,Mc-0,LL-0,Sei-0,Mv-0,Sg-1,Litva,Sorbo,Sp-0,Sq-1,Sq-8,Stw-0,Su-0,Sus-1,Ta-0,Tamm-2,…	1	216	presence	No insertion	0.00462962962962963	Rare	NA
chr1	4241724	4241799	AT2TE27820	Hn-0	Col-0,Ove-0,PHW-2,PHW-34,Per-1,Or-0,Old-1,Pi-0,Pt-0,Pu2-23,Pla-0,Pog-0,Pu2-7,Pu2-8,Pro-0,Rak-2,Ra-0,Ragl-1,Qar-8a,Rennes-1,Ren-1,Rld-1,RMX-A02,Ren-11,Rd-0,Rou-0,RMX-A180,RRS-7,Sap-0,Rome-1,Seattle-0,Ob-0,Rhen-1,Se-0,RRS-10,Np-0,Nw-0,Neo-6,NC-6,NFA-8,NFA-10,Nok-3,Na-1,Ms-0,Mnz-0,Mir-0,Mh-0,Mz-0,Lp2-6,Lp2-2,Lm-2,Nc-1,Mc-0,LL-0,Sei-0,Mv-0,Sg-1,Litva,Sorbo,Sp-0,Sq-1,Sq-8,Stw-0,Su-0,Sus-1,Ta-0,Tamm-2,…	1	216	presence	No insertion	0.00462962962962963	Rare	NA
chr1	4250884	4250989	AT4TE45190	Fi-0,Tha-1,Bd-0,Got-22	Col-0,Ove-0,PHW-2,PHW-34,Per-1,Or-0,Old-1,Pi-0,Pt-0,Pu2-23,Pla-0,Pog-0,Pu2-7,Pu2-8,Pro-0,Rak-2,Ra-0,Ragl-1,Qar-8a,Rennes-1,Ren-1,Rld-1,RMX-A02,Ren-11,Rd-0,Rou-0,RMX-A180,RRS-7,Sap-0,Rome-1,Seattle-0,Ob-0,Rhen-1,Se-0,RRS-10,Np-0,Nw-0,Neo-6,NC-6,NFA-8,NFA-10,Nok-3,Na-1,Ms-0,Mnz-0,Mir-0,Mh-0,Mz-0,Lp2-6,Lp2-2,Lm-2,Nc-1,Mc-0,LL-0,Sei-0,Mv-0,Sg-1,Litva,Sorbo,Sp-0,Sq-1,Sq-8,Stw-0,Su-0,Sus-1,Ta-0,Tamm-2,…	4	213	presence	No insertion	0.0185185185185185	Rare	NA
chr1	4297672	4297724	AT1TE81370	Jm-0,Sus-1,Duk,Pu2-7	Col-0,Ove-0,PHW-2,PHW-34,Per-1,Or-0,Old-1,Pi-0,Pt-0,Pu2-23,Pla-0,Pog-0,Pu2-8,Pro-0,Rak-2,Ra-0,Ragl-1,Qar-8a,Rennes-1,Ren-1,Rld-1,RMX-A02,Ren-11,Rd-0,Rou-0,RMX-A180,RRS-7,Sap-0,Rome-1,Seattle-0,Ob-0,Rhen-1,Se-0,RRS-10,Np-0,Nw-0,Neo-6,NC-6,NFA-8,NFA-10,Nok-3,Na-1,Ms-0,Mnz-0,Mir-0,Mh-0,Mz-0,Lp2-6,Lp2-2,Lm-2,Nc-1,Mc-0,LL-0,Sei-0,Mv-0,Sg-1,Litva,Sorbo,Sp-0,Sq-1,Sq-8,Stw-0,Su-0,Ta-0,Tamm-2,Bla-1,Sf-1,S…	4	213	presence	No insertion	0.0185185185185185	Rare	NA
chr1	4302898	4302950	AT2TE68900	Stw-0	Col-0,Ove-0,PHW-2,PHW-34,Per-1,Or-0,Old-1,Pi-0,Pt-0,Pu2-23,Pla-0,Pog-0,Pu2-7,Pu2-8,Pro-0,Rak-2,Ra-0,Ragl-1,Qar-8a,Rennes-1,Ren-1,Rld-1,RMX-A02,Ren-11,Rd-0,Rou-0,RMX-A180,RRS-7,Sap-0,Rome-1,Seattle-0,Ob-0,Rhen-1,Se-0,RRS-10,Np-0,Nw-0,Neo-6,NC-6,NFA-8,NFA-10,Nok-3,Na-1,Ms-0,Mnz-0,Mir-0,Mh-0,Mz-0,Lp2-6,Lp2-2,Lm-2,Nc-1,Mc-0,LL-0,Sei-0,Mv-0,Sg-1,Litva,Sorbo,Sp-0,Sq-1,Sq-8,Su-0,Sus-1,Ta-0,Tamm-2,Bla-1,…	1	216	presence	No insertion	0.00462962962962963	Rare	NA
chr1	4313503	4313597	AT3TE68430	Rak-2,Pu2-7	Col-0,Ove-0,PHW-2,PHW-34,Per-1,Or-0,Old-1,Pi-0,Pt-0,Pu2-23,Pla-0,Pog-0,Pu2-8,Pro-0,Ra-0,Ragl-1,Qar-8a,Rennes-1,Ren-1,Rld-1,RMX-A02,Ren-11,Rd-0,Rou-0,RMX-A180,RRS-7,Sap-0,Rome-1,Seattle-0,Ob-0,Rhen-1,Se-0,RRS-10,Np-0,Nw-0,Neo-6,NC-6,NFA-8,NFA-10,Nok-3,Na-1,Ms-0,Mnz-0,Mir-0,Mh-0,Mz-0,Lp2-6,Lp2-2,Lm-2,Nc-1,Mc-0,LL-0,Sei-0,Mv-0,Sg-1,Litva,Sorbo,Sp-0,Sq-1,Sq-8,Stw-0,Su-0,Sus-1,Ta-0,Tamm-2,Bla-1,Sf-1,S…	2	215	presence	No insertion	0.00925925925925926	Rare	NA
chr1	4317049	4317167	AT2TE27540,AT2TE27535	Kas-1,Kas-2	Col-0,Ove-0,PHW-2,PHW-34,Per-1,Or-0,Old-1,Pi-0,Pt-0,Pu2-23,Pla-0,Pog-0,Pu2-7,Pu2-8,Pro-0,Rak-2,Ra-0,Ragl-1,Qar-8a,Rennes-1,Ren-1,Rld-1,RMX-A02,Ren-11,Rd-0,Rou-0,RMX-A180,RRS-7,Sap-0,Rome-1,Seattle-0,Ob-0,Rhen-1,Se-0,RRS-10,Np-0,Nw-0,Neo-6,NC-6,NFA-8,NFA-10,Nok-3,Na-1,Ms-0,Mnz-0,Mir-0,Mh-0,Mz-0,Lp2-6,Lp2-2,Lm-2,Nc-1,Mc-0,LL-0,Sei-0,Mv-0,Sg-1,Litva,Sorbo,Sp-0,Sq-1,Sq-8,Stw-0,Su-0,Sus-1,Ta-0,Tamm-2,…	2	215	presence	No insertion	0.00925925925925926	Rare	NA
chr1	4326623	4326688	AT4TE30960	Ven-1,Gre-0,NC-6,CIBC-17,RRS-10,Pt-0,Buckhorn-Pass,Got-7,Dem-4,Ba-1,Aa-0	Col-0,Ove-0,PHW-2,PHW-34,Per-1,Or-0,Old-1,Pi-0,Pu2-23,Pla-0,Pog-0,Pu2-7,Pu2-8,Pro-0,Rak-2,Ra-0,Ragl-1,Qar-8a,Rennes-1,Ren-1,Rld-1,RMX-A02,Ren-11,Rd-0,Rou-0,RMX-A180,RRS-7,Sap-0,Rome-1,Seattle-0,Ob-0,Rhen-1,Se-0,Np-0,Nw-0,Neo-6,NFA-8,NFA-10,Nok-3,Na-1,Ms-0,Mnz-0,Mir-0,Mh-0,Mz-0,Lp2-6,Lp2-2,Lm-2,Nc-1,Mc-0,LL-0,Sei-0,Mv-0,Sg-1,Litva,Sorbo,Sp-0,Sq-1,Sq-8,Stw-0,Su-0,Sus-1,Ta-0,Tamm-2,Bla-1,Sf-1,Si-0,T…	11	206	presence	No insertion	0.0509259259259259	Common	low
chr1	4328795	4328926	AT2TE09085	Est	Col-0,Ove-0,PHW-2,PHW-34,Per-1,Or-0,Old-1,Pi-0,Pt-0,Pu2-23,Pla-0,Pog-0,Pu2-7,Pu2-8,Pro-0,Rak-2,Ra-0,Ragl-1,Qar-8a,Rennes-1,Ren-1,Rld-1,RMX-A02,Ren-11,Rd-0,Rou-0,RMX-A180,RRS-7,Sap-0,Rome-1,Seattle-0,Ob-0,Rhen-1,Se-0,RRS-10,Np-0,Nw-0,Neo-6,NC-6,NFA-8,NFA-10,Nok-3,Na-1,Ms-0,Mnz-0,Mir-0,Mh-0,Mz-0,Lp2-6,Lp2-2,Lm-2,Nc-1,Mc-0,LL-0,Sei-0,Mv-0,Sg-1,Litva,Sorbo,Sp-0,Sq-1,Sq-8,Stw-0,Su-0,Sus-1,Ta-0,Tamm-2,…	1	216	presence	No insertion	0.00462962962962963	Rare	NA
chr1	4329877	4334393	AT1TE14085	Col-0,Pt-0,Pla-0,RMX-A02,RMX-A180,Se-0,Mh-0,Mv-0,Bla-1,Sf-1,Si-0,Ts-1,Wei-0,DraII-1,Do-0,Kb-0,Kl-5,Lan-0,Le-0,Lisse,Amel-1,Baa-1,Bch-1	Uk-1,Ms-0,HR-10,HSm,Kin-0,La-0,Kent,Krot-0,Fi-0,Gre-0,Knox-18,Appt-1,Ei-2,Yo-0,Nok-3,Wa-1,Gel-1,Rak-2,Jl-3,Wt-5,Ra-0,Li-2:1,Na-1,Gu-0,Lm-2,Tu-0,Mc-0,Gifu-2,Hn-0,Mz-0,Np-0,Bs-1,Com-1,DraIII-1,Ha-0,Pog-0,Ty-0,NC-6,Bu-0,Qar-8a,Rennes-1,Kro-0,Kelsterbach-4,Ba-1,Cnt-1,Anholt-1,Cerv-1,Sp-0,Litva,Kondara,Rome-1,Knox-10,Nw-0,Koln,Rd-0,Co-1,Ema-1,Ren-11,Seattle-0,Ragl-1,Gie-0,Ann-1,Gr-1,An-1,Di-G,Sus-1,Re…	23	194	presence	No insertion	0.106481481481481	Common	low
chr1	4329898	4329971	AT5TE34000	Zdr-1,Se-0	Col-0,Ove-0,PHW-2,PHW-34,Per-1,Or-0,Old-1,Pi-0,Pt-0,Pu2-23,Pla-0,Pog-0,Pu2-7,Pu2-8,Pro-0,Rak-2,Ra-0,Ragl-1,Qar-8a,Rennes-1,Ren-1,Rld-1,RMX-A02,Ren-11,Rd-0,Rou-0,RMX-A180,RRS-7,Sap-0,Rome-1,Seattle-0,Ob-0,Rhen-1,RRS-10,Np-0,Nw-0,Neo-6,NC-6,NFA-8,NFA-10,Nok-3,Na-1,Ms-0,Mnz-0,Mir-0,Mh-0,Mz-0,Lp2-6,Lp2-2,Lm-2,Nc-1,Mc-0,LL-0,Sei-0,Mv-0,Sg-1,Litva,Sorbo,Sp-0,Sq-1,Sq-8,Stw-0,Su-0,Sus-1,Ta-0,Tamm-2,Bla-1…	2	215	presence	No insertion	0.00925925925925926	Rare	NA
chr1	4334335	4334392	AT2TE85710	Le-0	Col-0,Ove-0,PHW-2,PHW-34,Per-1,Or-0,Old-1,Pi-0,Pt-0,Pu2-23,Pla-0,Pog-0,Pu2-7,Pu2-8,Pro-0,Rak-2,Ra-0,Ragl-1,Qar-8a,Rennes-1,Ren-1,Rld-1,RMX-A02,Ren-11,Rd-0,Rou-0,RMX-A180,RRS-7,Sap-0,Rome-1,Seattle-0,Ob-0,Rhen-1,Se-0,RRS-10,Np-0,Nw-0,Neo-6,NC-6,NFA-8,NFA-10,Nok-3,Na-1,Ms-0,Mnz-0,Mir-0,Mh-0,Mz-0,Lp2-6,Lp2-2,Lm-2,Nc-1,Mc-0,LL-0,Sei-0,Mv-0,Sg-1,Litva,Sorbo,Sp-0,Sq-1,Sq-8,Stw-0,Su-0,Sus-1,Ta-0,Tamm-2,…	1	216	presence	No insertion	0.00462962962962963	Rare	NA
chr1	4334341	4334393	AT1TE00665	Mir-0	Col-0,Ove-0,PHW-2,PHW-34,Per-1,Or-0,Old-1,Pi-0,Pt-0,Pu2-23,Pla-0,Pog-0,Pu2-7,Pu2-8,Pro-0,Rak-2,Ra-0,Ragl-1,Qar-8a,Rennes-1,Ren-1,Rld-1,RMX-A02,Ren-11,Rd-0,Rou-0,RMX-A180,RRS-7,Sap-0,Rome-1,Seattle-0,Ob-0,Rhen-1,Se-0,RRS-10,Np-0,Nw-0,Neo-6,NC-6,NFA-8,NFA-10,Nok-3,Na-1,Ms-0,Mnz-0,Mh-0,Mz-0,Lp2-6,Lp2-2,Lm-2,Nc-1,Mc-0,LL-0,Sei-0,Mv-0,Sg-1,Litva,Sorbo,Sp-0,Sq-1,Sq-8,Stw-0,Su-0,Sus-1,Ta-0,Tamm-2,Bla-1,…	1	216	presence	No insertion	0.00462962962962963	Rare	NA
chr1	4334346	4334391	AT5TE34000	LL-0,Bla-1,Got-22,Cvi-0,Sus-1,Kas-2,Ra-0,Zdr-1,Neo-6,Ko-2,Mh-0,Wl-0,Kyoto,Do-0,Tha-1,Bch-1,Es-0	Col-0,Ove-0,PHW-2,PHW-34,Per-1,Or-0,Old-1,Pi-0,Pt-0,Pu2-23,Pla-0,Pog-0,Pu2-7,Pu2-8,Pro-0,Rak-2,Ragl-1,Qar-8a,Rennes-1,Ren-1,Rld-1,RMX-A02,Ren-11,Rd-0,Rou-0,RMX-A180,RRS-7,Sap-0,Rome-1,Seattle-0,Ob-0,Rhen-1,Se-0,RRS-10,Np-0,Nw-0,NC-6,NFA-8,NFA-10,Nok-3,Na-1,Ms-0,Mnz-0,Mir-0,Mz-0,Lp2-6,Lp2-2,Lm-2,Nc-1,Mc-0,Sei-0,Mv-0,Sg-1,Litva,Sorbo,Sp-0,Sq-1,Sq-8,Stw-0,Su-0,Ta-0,Tamm-2,Sf-1,Si-0,Tamm-27,Ting-1,To…	17	200	presence	No insertion	0.0787037037037037	Common	low
chr1	4372320	4372411	AT2TE07605	Pu2-8	Col-0,Ove-0,PHW-2,PHW-34,Per-1,Or-0,Old-1,Pi-0,Pt-0,Pu2-23,Pla-0,Pog-0,Pu2-7,Pro-0,Rak-2,Ra-0,Ragl-1,Qar-8a,Rennes-1,Ren-1,Rld-1,RMX-A02,Ren-11,Rd-0,Rou-0,RMX-A180,RRS-7,Sap-0,Rome-1,Seattle-0,Ob-0,Rhen-1,Se-0,RRS-10,Np-0,Nw-0,Neo-6,NC-6,NFA-8,NFA-10,Nok-3,Na-1,Ms-0,Mnz-0,Mir-0,Mh-0,Mz-0,Lp2-6,Lp2-2,Lm-2,Nc-1,Mc-0,LL-0,Sei-0,Mv-0,Sg-1,Litva,Sorbo,Sp-0,Sq-1,Sq-8,Stw-0,Su-0,Sus-1,Ta-0,Tamm-2,Bla-1,…	1	216	presence	No insertion	0.00462962962962963	Rare	NA
chr1	4405925	4406006	AT1TE14320	HR-10,HSm,Kin-0,Ty-0,Kent,Pt-0,Su-0,Amel-1,Fi-0,Gre-0,Knox-18,Appt-1,Ei-2,Mh-0,Nok-3,Wa-1,Gel-1,Rak-2,Jl-3,RMX-A180,Wt-5,Ra-0,Li-2:1,Na-1,Gu-0,Lm-2,Tu-0,Gifu-2,Hn-0,Mz-0,Np-0,Bs-1,Com-1,DraIII-1,Ha-0,Pog-0,La-0,NC-6,Jm-0,Qar-8a,Rennes-1,Kro-0,Ba-1,Cnt-1,Anholt-1,Cerv-1,Sp-0,Zdr-1,Rome-1,Knox-10,Mv-0,Nw-0,Bu-0,Krot-0,Rd-0,Co-1,Ema-1,Ren-11,Gie-0,Ann-1,Gr-1,Rhen-1,Di-G,Mnz-0,Ren-1,In-0,Sg-1,Utrecht…	Col-0,Ragl-1,Rld-1,Neo-6,Ms-0,Mc-0,Sei-0,Litva,Sorbo,Stw-0,Sus-1,Ting-1,Uk-1,Wei-0,Westkar-4,Ws-2,Chi-0,Chat-1,Dr-0,El-0,Dja-1,Es-0,Kelsterbach-4,Ko-2,Kondara,Kz-9,Lan-0,Aa-0,An-1	188	29	absence	True deletion	0.134259259259259	Common	high
chr1	4405996	4411119	AT1TE14315	Col-0,Ragl-1,Rld-1,Neo-6,Ms-0,Mc-0,Sei-0,Litva,Sorbo,Stw-0,Sus-1,Ting-1,Uk-1,Wei-0,Westkar-4,Ws-2,Chi-0,Chat-1,Dr-0,El-0,Dja-1,Es-0,Kelsterbach-4,Ko-2,Kondara,Kz-9,Lan-0,Aa-0,An-1	Rubezhnoe-1,HR-10,HSm,Kin-0,La-0,Kent,Pt-0,Krot-0,Amel-1,Fi-0,Gre-0,Knox-18,Appt-1,Ei-2,Mh-0,Nok-3,Wa-1,Gel-1,Rak-2,Jl-3,RMX-A180,Wt-5,Ra-0,Li-2:1,Na-1,Gu-0,Lm-2,Tu-0,Gifu-2,Hn-0,Mz-0,Np-0,Bs-1,Com-1,DraIII-1,Ha-0,Pog-0,Ty-0,NC-6,Jm-0,Wl-0,Qar-8a,Rennes-1,Kro-0,Ba-1,Cnt-1,Anholt-1,Cerv-1,Sp-0,Su-0,Rome-1,Knox-10,Nw-0,Bu-0,Rd-0,Co-1,Ema-1,Ren-11,Gie-0,Wil-1,Ann-1,Gr-1,Rhen-1,Di-G,Ren-1,In-0,Sg-1,O…	29	188	presence	No insertion	0.134259259259259	Common	high
chr1	4411046	4411167	AT2TE38240	Sp-0	Col-0,Ove-0,PHW-2,PHW-34,Per-1,Or-0,Old-1,Pi-0,Pt-0,Pu2-23,Pla-0,Pog-0,Pu2-7,Pu2-8,Pro-0,Rak-2,Ra-0,Ragl-1,Qar-8a,Rennes-1,Ren-1,Rld-1,RMX-A02,Ren-11,Rd-0,Rou-0,RMX-A180,RRS-7,Sap-0,Rome-1,Seattle-0,Ob-0,Rhen-1,Se-0,RRS-10,Np-0,Nw-0,Neo-6,NC-6,NFA-8,NFA-10,Nok-3,Na-1,Ms-0,Mnz-0,Mir-0,Mh-0,Mz-0,Lp2-6,Lp2-2,Lm-2,Nc-1,Mc-0,LL-0,Sei-0,Mv-0,Sg-1,Litva,Sorbo,Sq-1,Sq-8,Stw-0,Su-0,Sus-1,Ta-0,Tamm-2,Bla-1…	1	216	presence	No insertion	0.00462962962962963	Rare	NA
chr1	4411058	4411172	AT1TE14310	Duk,Cvi-0,HR-10,Bd-0,Bor-1,Ta-0,Sq-1,Wa-1,Uod-7,Rak-2,Jl-3,Lisse,Na-1,Gu-0,Lm-2,Dem-4,Com-1,Van-0,Co,Sf-1,Ha-0,Boot-1,Bik-1,Rou-0,CIBC-17,Kro-0,Anz-0,DraII-1,Tscha-1	Col-0,Ove-0,PHW-2,PHW-34,Per-1,Or-0,Old-1,Pi-0,Pt-0,Pu2-23,Pla-0,Pog-0,Pu2-7,Pu2-8,Pro-0,Ra-0,Ragl-1,Qar-8a,Rennes-1,Ren-1,Rld-1,RMX-A02,Ren-11,Rd-0,RMX-A180,RRS-7,Sap-0,Rome-1,Seattle-0,Ob-0,Rhen-1,Se-0,RRS-10,Np-0,Nw-0,Neo-6,NC-6,NFA-8,NFA-10,Nok-3,Ms-0,Mnz-0,Mir-0,Mh-0,Mz-0,Lp2-6,Lp2-2,Nc-1,Mc-0,LL-0,Sei-0,Mv-0,Sg-1,Litva,Sorbo,Sp-0,Sq-8,Stw-0,Su-0,Sus-1,Tamm-2,Bla-1,Si-0,Tamm-27,Tha-1,Ting-1,…	29	188	presence	No insertion	0.134259259259259	Common	low
chr1	4411058	4411172	AT2TE56730	Pu2-7,Amel-1	Col-0,Ove-0,PHW-2,PHW-34,Per-1,Or-0,Old-1,Pi-0,Pt-0,Pu2-23,Pla-0,Pog-0,Pu2-8,Pro-0,Rak-2,Ra-0,Ragl-1,Qar-8a,Rennes-1,Ren-1,Rld-1,RMX-A02,Ren-11,Rd-0,Rou-0,RMX-A180,RRS-7,Sap-0,Rome-1,Seattle-0,Ob-0,Rhen-1,Se-0,RRS-10,Np-0,Nw-0,Neo-6,NC-6,NFA-8,NFA-10,Nok-3,Na-1,Ms-0,Mnz-0,Mir-0,Mh-0,Mz-0,Lp2-6,Lp2-2,Lm-2,Nc-1,Mc-0,LL-0,Sei-0,Mv-0,Sg-1,Litva,Sorbo,Sp-0,Sq-1,Sq-8,Stw-0,Su-0,Sus-1,Ta-0,Tamm-2,Bla-1,…	2	215	presence	No insertion	0.00925925925925926	Rare	NA
chr1	4431217	4431357	AT4TE85580	Ty-0	Col-0,Ove-0,PHW-2,PHW-34,Per-1,Or-0,Old-1,Pi-0,Pt-0,Pu2-23,Pla-0,Pog-0,Pu2-7,Pu2-8,Pro-0,Rak-2,Ra-0,Ragl-1,Qar-8a,Rennes-1,Ren-1,Rld-1,RMX-A02,Ren-11,Rd-0,Rou-0,RMX-A180,RRS-7,Sap-0,Rome-1,Seattle-0,Ob-0,Rhen-1,Se-0,RRS-10,Np-0,Nw-0,Neo-6,NC-6,NFA-8,NFA-10,Nok-3,Na-1,Ms-0,Mnz-0,Mir-0,Mh-0,Mz-0,Lp2-6,Lp2-2,Lm-2,Nc-1,Mc-0,LL-0,Sei-0,Mv-0,Sg-1,Litva,Sorbo,Sp-0,Sq-1,Sq-8,Stw-0,Su-0,Sus-1,Ta-0,Tamm-2,…	1	216	presence	No insertion	0.00462962962962963	Rare	NA
chr1	4432152	4432222	AT5TE34835	Br-0	Col-0,Ove-0,PHW-2,PHW-34,Per-1,Or-0,Old-1,Pi-0,Pt-0,Pu2-23,Pla-0,Pog-0,Pu2-7,Pu2-8,Pro-0,Rak-2,Ra-0,Ragl-1,Qar-8a,Rennes-1,Ren-1,Rld-1,RMX-A02,Ren-11,Rd-0,Rou-0,RMX-A180,RRS-7,Sap-0,Rome-1,Seattle-0,Ob-0,Rhen-1,Se-0,RRS-10,Np-0,Nw-0,Neo-6,NC-6,NFA-8,NFA-10,Nok-3,Na-1,Ms-0,Mnz-0,Mir-0,Mh-0,Mz-0,Lp2-6,Lp2-2,Lm-2,Nc-1,Mc-0,LL-0,Sei-0,Mv-0,Sg-1,Litva,Sorbo,Sp-0,Sq-1,Sq-8,Stw-0,Su-0,Sus-1,Ta-0,Tamm-2,…	1	216	presence	No insertion	0.00462962962962963	Rare	NA
chr1	4493296	4493390	AT1TE83945	Fr-2	Col-0,Ove-0,PHW-2,PHW-34,Per-1,Or-0,Old-1,Pi-0,Pt-0,Pu2-23,Pla-0,Pog-0,Pu2-7,Pu2-8,Pro-0,Rak-2,Ra-0,Ragl-1,Qar-8a,Rennes-1,Ren-1,Rld-1,RMX-A02,Ren-11,Rd-0,Rou-0,RMX-A180,RRS-7,Sap-0,Rome-1,Seattle-0,Ob-0,Rhen-1,Se-0,RRS-10,Np-0,Nw-0,Neo-6,NC-6,NFA-8,NFA-10,Nok-3,Na-1,Ms-0,Mnz-0,Mir-0,Mh-0,Mz-0,Lp2-6,Lp2-2,Lm-2,Nc-1,Mc-0,LL-0,Sei-0,Mv-0,Sg-1,Litva,Sorbo,Sp-0,Sq-1,Sq-8,Stw-0,Su-0,Sus-1,Ta-0,Tamm-2,…	1	216	presence	No insertion	0.00462962962962963	Rare	NA
chr1	4494475	4494611	AT3TE46170	Etna-2	Col-0,Ove-0,PHW-2,PHW-34,Per-1,Or-0,Old-1,Pi-0,Pt-0,Pu2-23,Pla-0,Pog-0,Pu2-7,Pu2-8,Pro-0,Rak-2,Ra-0,Ragl-1,Qar-8a,Rennes-1,Ren-1,Rld-1,RMX-A02,Ren-11,Rd-0,Rou-0,RMX-A180,RRS-7,Sap-0,Rome-1,Seattle-0,Ob-0,Rhen-1,Se-0,RRS-10,Np-0,Nw-0,Neo-6,NC-6,NFA-8,NFA-10,Nok-3,Na-1,Ms-0,Mnz-0,Mir-0,Mh-0,Mz-0,Lp2-6,Lp2-2,Lm-2,Nc-1,Mc-0,LL-0,Sei-0,Mv-0,Sg-1,Litva,Sorbo,Sp-0,Sq-1,Sq-8,Stw-0,Su-0,Sus-1,Ta-0,Tamm-2,…	1	216	presence	No insertion	0.00462962962962963	Rare	NA
chr1	4524402	4524529	AT1TE28830	Boot-1	Col-0,Ove-0,PHW-2,PHW-34,Per-1,Or-0,Old-1,Pi-0,Pt-0,Pu2-23,Pla-0,Pog-0,Pu2-7,Pu2-8,Pro-0,Rak-2,Ra-0,Ragl-1,Qar-8a,Rennes-1,Ren-1,Rld-1,RMX-A02,Ren-11,Rd-0,Rou-0,RMX-A180,RRS-7,Sap-0,Rome-1,Seattle-0,Ob-0,Rhen-1,Se-0,RRS-10,Np-0,Nw-0,Neo-6,NC-6,NFA-8,NFA-10,Nok-3,Na-1,Ms-0,Mnz-0,Mir-0,Mh-0,Mz-0,Lp2-6,Lp2-2,Lm-2,Nc-1,Mc-0,LL-0,Sei-0,Mv-0,Sg-1,Litva,Sorbo,Sp-0,Sq-1,Sq-8,Stw-0,Su-0,Sus-1,Ta-0,Tamm-2,…	1	216	presence	No insertion	0.00462962962962963	Rare	NA
chr1	4551984	4552125	AT1TE70620	Nok-3	Col-0,Ove-0,PHW-2,PHW-34,Per-1,Or-0,Old-1,Pi-0,Pt-0,Pu2-23,Pla-0,Pog-0,Pu2-7,Pu2-8,Pro-0,Rak-2,Ra-0,Ragl-1,Qar-8a,Rennes-1,Ren-1,Rld-1,RMX-A02,Ren-11,Rd-0,Rou-0,RMX-A180,RRS-7,Sap-0,Rome-1,Seattle-0,Ob-0,Rhen-1,Se-0,RRS-10,Np-0,Nw-0,Neo-6,NC-6,NFA-8,NFA-10,Na-1,Ms-0,Mnz-0,Mir-0,Mh-0,Mz-0,Lp2-6,Lp2-2,Lm-2,Nc-1,Mc-0,LL-0,Sei-0,Mv-0,Sg-1,Litva,Sorbo,Sp-0,Sq-1,Sq-8,Stw-0,Su-0,Sus-1,Ta-0,Tamm-2,Bla-1,…	1	216	presence	No insertion	0.00462962962962963	Rare	NA
chr1	4554556	4554673	AT5TE29935	Anholt-1,Cerv-1,Br-0	Col-0,Ove-0,PHW-2,PHW-34,Per-1,Or-0,Old-1,Pi-0,Pt-0,Pu2-23,Pla-0,Pog-0,Pu2-7,Pu2-8,Pro-0,Rak-2,Ra-0,Ragl-1,Qar-8a,Rennes-1,Ren-1,Rld-1,RMX-A02,Ren-11,Rd-0,Rou-0,RMX-A180,RRS-7,Sap-0,Rome-1,Seattle-0,Ob-0,Rhen-1,Se-0,RRS-10,Np-0,Nw-0,Neo-6,NC-6,NFA-8,NFA-10,Nok-3,Na-1,Ms-0,Mnz-0,Mir-0,Mh-0,Mz-0,Lp2-6,Lp2-2,Lm-2,Nc-1,Mc-0,LL-0,Sei-0,Mv-0,Sg-1,Litva,Sorbo,Sp-0,Sq-1,Sq-8,Stw-0,Su-0,Sus-1,Ta-0,Tamm-2,…	3	214	presence	No insertion	0.0138888888888889	Rare	NA
chr1	4582520	4582577	AT1TE65250	Chi-0	Col-0,Ove-0,PHW-2,PHW-34,Per-1,Or-0,Old-1,Pi-0,Pt-0,Pu2-23,Pla-0,Pog-0,Pu2-7,Pu2-8,Pro-0,Rak-2,Ra-0,Ragl-1,Qar-8a,Rennes-1,Ren-1,Rld-1,RMX-A02,Ren-11,Rd-0,Rou-0,RMX-A180,RRS-7,Sap-0,Rome-1,Seattle-0,Ob-0,Rhen-1,Se-0,RRS-10,Np-0,Nw-0,Neo-6,NC-6,NFA-8,NFA-10,Nok-3,Na-1,Ms-0,Mnz-0,Mir-0,Mh-0,Mz-0,Lp2-6,Lp2-2,Lm-2,Nc-1,Mc-0,LL-0,Sei-0,Mv-0,Sg-1,Litva,Sorbo,Sp-0,Sq-1,Sq-8,Stw-0,Su-0,Sus-1,Ta-0,Tamm-2,…	1	216	presence	No insertion	0.00462962962962963	Rare	NA
chr1	4629209	4629279	AT3TE66615	Sei-0	Col-0,Ove-0,PHW-2,PHW-34,Per-1,Or-0,Old-1,Pi-0,Pt-0,Pu2-23,Pla-0,Pog-0,Pu2-7,Pu2-8,Pro-0,Rak-2,Ra-0,Ragl-1,Qar-8a,Rennes-1,Ren-1,Rld-1,RMX-A02,Ren-11,Rd-0,Rou-0,RMX-A180,RRS-7,Sap-0,Rome-1,Seattle-0,Ob-0,Rhen-1,Se-0,RRS-10,Np-0,Nw-0,Neo-6,NC-6,NFA-8,NFA-10,Nok-3,Na-1,Ms-0,Mnz-0,Mir-0,Mh-0,Mz-0,Lp2-6,Lp2-2,Lm-2,Nc-1,Mc-0,LL-0,Mv-0,Sg-1,Litva,Sorbo,Sp-0,Sq-1,Sq-8,Stw-0,Su-0,Sus-1,Ta-0,Tamm-2,Bla-1,…	1	216	presence	No insertion	0.00462962962962963	Rare	NA
chr1	4692409	4692546	AT1TE75065	Per-1	Col-0,Ove-0,PHW-2,PHW-34,Or-0,Old-1,Pi-0,Pt-0,Pu2-23,Pla-0,Pog-0,Pu2-7,Pu2-8,Pro-0,Rak-2,Ra-0,Ragl-1,Qar-8a,Rennes-1,Ren-1,Rld-1,RMX-A02,Ren-11,Rd-0,Rou-0,RMX-A180,RRS-7,Sap-0,Rome-1,Seattle-0,Ob-0,Rhen-1,Se-0,RRS-10,Np-0,Nw-0,Neo-6,NC-6,NFA-8,NFA-10,Nok-3,Na-1,Ms-0,Mnz-0,Mir-0,Mh-0,Mz-0,Lp2-6,Lp2-2,Lm-2,Nc-1,Mc-0,LL-0,Sei-0,Mv-0,Sg-1,Litva,Sorbo,Sp-0,Sq-1,Sq-8,Stw-0,Su-0,Sus-1,Ta-0,Tamm-2,Bla-1,…	1	216	presence	No insertion	0.00462962962962963	Rare	NA
chr1	4701359	4701490	AT4TE38275	Kz-9	Col-0,Ove-0,PHW-2,PHW-34,Per-1,Or-0,Old-1,Pi-0,Pt-0,Pu2-23,Pla-0,Pog-0,Pu2-7,Pu2-8,Pro-0,Rak-2,Ra-0,Ragl-1,Qar-8a,Rennes-1,Ren-1,Rld-1,RMX-A02,Ren-11,Rd-0,Rou-0,RMX-A180,RRS-7,Sap-0,Rome-1,Seattle-0,Ob-0,Rhen-1,Se-0,RRS-10,Np-0,Nw-0,Neo-6,NC-6,NFA-8,NFA-10,Nok-3,Na-1,Ms-0,Mnz-0,Mir-0,Mh-0,Mz-0,Lp2-6,Lp2-2,Lm-2,Nc-1,Mc-0,LL-0,Sei-0,Mv-0,Sg-1,Litva,Sorbo,Sp-0,Sq-1,Sq-8,Stw-0,Su-0,Sus-1,Ta-0,Tamm-2,…	1	216	presence	No insertion	0.00462962962962963	Rare	NA
chr1	4760845	4760945	AT4TE32330	Duk,Kil-0,Kl-5,Ko-2,Kb-0,HSm,Amel-1	Col-0,Ove-0,PHW-2,PHW-34,Per-1,Or-0,Old-1,Pi-0,Pt-0,Pu2-23,Pla-0,Pog-0,Pu2-7,Pu2-8,Pro-0,Rak-2,Ra-0,Ragl-1,Qar-8a,Rennes-1,Ren-1,Rld-1,RMX-A02,Ren-11,Rd-0,Rou-0,RMX-A180,RRS-7,Sap-0,Rome-1,Seattle-0,Ob-0,Rhen-1,Se-0,RRS-10,Np-0,Nw-0,Neo-6,NC-6,NFA-8,NFA-10,Nok-3,Na-1,Ms-0,Mnz-0,Mir-0,Mh-0,Mz-0,Lp2-6,Lp2-2,Lm-2,Nc-1,Mc-0,LL-0,Sei-0,Mv-0,Sg-1,Litva,Sorbo,Sp-0,Sq-1,Sq-8,Stw-0,Su-0,Sus-1,Ta-0,Tamm-2,…	7	210	presence	No insertion	0.0324074074074074	Common	low
chr1	4769700	4770059	AT1TE15440	Col-0,Ove-0,PHW-2,PHW-34,Per-1,Or-0,Old-1,Pi-0,Pt-0,Pu2-23,Pla-0,Pog-0,Pu2-7,Pu2-8,Pro-0,Rak-2,Ra-0,Ragl-1,Qar-8a,Rennes-1,Ren-1,Rld-1,RMX-A02,Ren-11,Rd-0,Rou-0,RMX-A180,RRS-7,Sap-0,Rome-1,Seattle-0,Ob-0,Rhen-1,Se-0,RRS-10,Np-0,Nw-0,Neo-6,NC-6,NFA-8,NFA-10,Nok-3,Na-1,Ms-0,Mnz-0,Mir-0,Mh-0,Mz-0,Lp2-6,Lp2-2,Lm-2,Nc-1,Mc-0,LL-0,Sei-0,Mv-0,Sg-1,Litva,Sorbo,Sp-0,Sq-1,Sq-8,Stw-0,Su-0,Sus-1,Ta-0,Tamm-2,…	DraIII-1,DraII-1	215	2	absence	True deletion	0.00925925925925926	Rare	NA
chr1	4784079	4784135	AT4TE34305	Es-0	Col-0,Ove-0,PHW-2,PHW-34,Per-1,Or-0,Old-1,Pi-0,Pt-0,Pu2-23,Pla-0,Pog-0,Pu2-7,Pu2-8,Pro-0,Rak-2,Ra-0,Ragl-1,Qar-8a,Rennes-1,Ren-1,Rld-1,RMX-A02,Ren-11,Rd-0,Rou-0,RMX-A180,RRS-7,Sap-0,Rome-1,Seattle-0,Ob-0,Rhen-1,Se-0,RRS-10,Np-0,Nw-0,Neo-6,NC-6,NFA-8,NFA-10,Nok-3,Na-1,Ms-0,Mnz-0,Mir-0,Mh-0,Mz-0,Lp2-6,Lp2-2,Lm-2,Nc-1,Mc-0,LL-0,Sei-0,Mv-0,Sg-1,Litva,Sorbo,Sp-0,Sq-1,Sq-8,Stw-0,Su-0,Sus-1,Ta-0,Tamm-2,…	1	216	presence	No insertion	0.00462962962962963	Rare	NA
chr1	4785455	4785505	AT1TE34520	Zdr-1	Col-0,Ove-0,PHW-2,PHW-34,Per-1,Or-0,Old-1,Pi-0,Pt-0,Pu2-23,Pla-0,Pog-0,Pu2-7,Pu2-8,Pro-0,Rak-2,Ra-0,Ragl-1,Qar-8a,Rennes-1,Ren-1,Rld-1,RMX-A02,Ren-11,Rd-0,Rou-0,RMX-A180,RRS-7,Sap-0,Rome-1,Seattle-0,Ob-0,Rhen-1,Se-0,RRS-10,Np-0,Nw-0,Neo-6,NC-6,NFA-8,NFA-10,Nok-3,Na-1,Ms-0,Mnz-0,Mir-0,Mh-0,Mz-0,Lp2-6,Lp2-2,Lm-2,Nc-1,Mc-0,LL-0,Sei-0,Mv-0,Sg-1,Litva,Sorbo,Sp-0,Sq-1,Sq-8,Stw-0,Su-0,Sus-1,Ta-0,Tamm-2,…	1	216	presence	No insertion	0.00462962962962963	Rare	NA
chr1	4802071	4802191	AT1TE33920	Ber,Bl-1,Pi-0	Col-0,Ove-0,PHW-2,PHW-34,Per-1,Or-0,Old-1,Pt-0,Pu2-23,Pla-0,Pog-0,Pu2-7,Pu2-8,Pro-0,Rak-2,Ra-0,Ragl-1,Qar-8a,Rennes-1,Ren-1,Rld-1,RMX-A02,Ren-11,Rd-0,Rou-0,RMX-A180,RRS-7,Sap-0,Rome-1,Seattle-0,Ob-0,Rhen-1,Se-0,RRS-10,Np-0,Nw-0,Neo-6,NC-6,NFA-8,NFA-10,Nok-3,Na-1,Ms-0,Mnz-0,Mir-0,Mh-0,Mz-0,Lp2-6,Lp2-2,Lm-2,Nc-1,Mc-0,LL-0,Sei-0,Mv-0,Sg-1,Litva,Sorbo,Sp-0,Sq-1,Sq-8,Stw-0,Su-0,Sus-1,Ta-0,Tamm-2,Bla-1…	3	214	presence	No insertion	0.0138888888888889	Rare	NA
chr1	4850235	4850355	AT3TE92525	Wa-1	Col-0,Ove-0,PHW-2,PHW-34,Per-1,Or-0,Old-1,Pi-0,Pt-0,Pu2-23,Pla-0,Pog-0,Pu2-7,Pu2-8,Pro-0,Rak-2,Ra-0,Ragl-1,Qar-8a,Rennes-1,Ren-1,Rld-1,RMX-A02,Ren-11,Rd-0,Rou-0,RMX-A180,RRS-7,Sap-0,Rome-1,Seattle-0,Ob-0,Rhen-1,Se-0,RRS-10,Np-0,Nw-0,Neo-6,NC-6,NFA-8,NFA-10,Nok-3,Na-1,Ms-0,Mnz-0,Mir-0,Mh-0,Mz-0,Lp2-6,Lp2-2,Lm-2,Nc-1,Mc-0,LL-0,Sei-0,Mv-0,Sg-1,Litva,Sorbo,Sp-0,Sq-1,Sq-8,Stw-0,Su-0,Sus-1,Ta-0,Tamm-2,…	1	216	presence	No insertion	0.00462962962962963	Rare	NA
chr1	4864355	4864451	AT3TE48455,AT3TE48465	Uod-7,En-D	Col-0,Ove-0,PHW-2,PHW-34,Per-1,Or-0,Old-1,Pi-0,Pt-0,Pu2-23,Pla-0,Pog-0,Pu2-7,Pu2-8,Pro-0,Rak-2,Ra-0,Ragl-1,Qar-8a,Rennes-1,Ren-1,Rld-1,RMX-A02,Ren-11,Rd-0,Rou-0,RMX-A180,RRS-7,Sap-0,Rome-1,Seattle-0,Ob-0,Rhen-1,Se-0,RRS-10,Np-0,Nw-0,Neo-6,NC-6,NFA-8,NFA-10,Nok-3,Na-1,Ms-0,Mnz-0,Mir-0,Mh-0,Mz-0,Lp2-6,Lp2-2,Lm-2,Nc-1,Mc-0,LL-0,Sei-0,Mv-0,Sg-1,Litva,Sorbo,Sp-0,Sq-1,Sq-8,Stw-0,Su-0,Sus-1,Ta-0,Tamm-2,…	2	215	presence	No insertion	0.00925925925925926	Rare	NA
chr1	4913339	4913435	AT1TE52925	Su-0	Col-0,Ove-0,PHW-2,PHW-34,Per-1,Or-0,Old-1,Pi-0,Pt-0,Pu2-23,Pla-0,Pog-0,Pu2-7,Pu2-8,Pro-0,Rak-2,Ra-0,Ragl-1,Qar-8a,Rennes-1,Ren-1,Rld-1,RMX-A02,Ren-11,Rd-0,Rou-0,RMX-A180,RRS-7,Sap-0,Rome-1,Seattle-0,Ob-0,Rhen-1,Se-0,RRS-10,Np-0,Nw-0,Neo-6,NC-6,NFA-8,NFA-10,Nok-3,Na-1,Ms-0,Mnz-0,Mir-0,Mh-0,Mz-0,Lp2-6,Lp2-2,Lm-2,Nc-1,Mc-0,LL-0,Sei-0,Mv-0,Sg-1,Litva,Sorbo,Sp-0,Sq-1,Sq-8,Stw-0,Sus-1,Ta-0,Tamm-2,Bla-1…	1	216	presence	No insertion	0.00462962962962963	Rare	NA
chr1	4947780	4947849	AT5TE55540	Altai-5	Col-0,Ove-0,PHW-2,PHW-34,Per-1,Or-0,Old-1,Pi-0,Pt-0,Pu2-23,Pla-0,Pog-0,Pu2-7,Pu2-8,Pro-0,Rak-2,Ra-0,Ragl-1,Qar-8a,Rennes-1,Ren-1,Rld-1,RMX-A02,Ren-11,Rd-0,Rou-0,RMX-A180,RRS-7,Sap-0,Rome-1,Seattle-0,Ob-0,Rhen-1,Se-0,RRS-10,Np-0,Nw-0,Neo-6,NC-6,NFA-8,NFA-10,Nok-3,Na-1,Ms-0,Mnz-0,Mir-0,Mh-0,Mz-0,Lp2-6,Lp2-2,Lm-2,Nc-1,Mc-0,LL-0,Sei-0,Mv-0,Sg-1,Litva,Sorbo,Sp-0,Sq-1,Sq-8,Stw-0,Su-0,Sus-1,Ta-0,Tamm-2,…	1	216	presence	No insertion	0.00462962962962963	Rare	NA
chr1	4959381	4959482	AT1TE14085	Bla-1	Col-0,Ove-0,PHW-2,PHW-34,Per-1,Or-0,Old-1,Pi-0,Pt-0,Pu2-23,Pla-0,Pog-0,Pu2-7,Pu2-8,Pro-0,Rak-2,Ra-0,Ragl-1,Qar-8a,Rennes-1,Ren-1,Rld-1,RMX-A02,Ren-11,Rd-0,Rou-0,RMX-A180,RRS-7,Sap-0,Rome-1,Seattle-0,Ob-0,Rhen-1,Se-0,RRS-10,Np-0,Nw-0,Neo-6,NC-6,NFA-8,NFA-10,Nok-3,Na-1,Ms-0,Mnz-0,Mir-0,Mh-0,Mz-0,Lp2-6,Lp2-2,Lm-2,Nc-1,Mc-0,LL-0,Sei-0,Mv-0,Sg-1,Litva,Sorbo,Sp-0,Sq-1,Sq-8,Stw-0,Su-0,Sus-1,Ta-0,Tamm-2,…	1	216	presence	No insertion	0.00462962962962963	Rare	NA
chr1	4966982	4967025	AT2TE04300	Co	Col-0,Ove-0,PHW-2,PHW-34,Per-1,Or-0,Old-1,Pi-0,Pt-0,Pu2-23,Pla-0,Pog-0,Pu2-7,Pu2-8,Pro-0,Rak-2,Ra-0,Ragl-1,Qar-8a,Rennes-1,Ren-1,Rld-1,RMX-A02,Ren-11,Rd-0,Rou-0,RMX-A180,RRS-7,Sap-0,Rome-1,Seattle-0,Ob-0,Rhen-1,Se-0,RRS-10,Np-0,Nw-0,Neo-6,NC-6,NFA-8,NFA-10,Nok-3,Na-1,Ms-0,Mnz-0,Mir-0,Mh-0,Mz-0,Lp2-6,Lp2-2,Lm-2,Nc-1,Mc-0,LL-0,Sei-0,Mv-0,Sg-1,Litva,Sorbo,Sp-0,Sq-1,Sq-8,Stw-0,Su-0,Sus-1,Ta-0,Tamm-2,…	1	216	presence	No insertion	0.00462962962962963	Rare	NA
chr1	4966990	4967018	AT2TE45810	Utrecht	Col-0,Ove-0,PHW-2,PHW-34,Per-1,Or-0,Old-1,Pi-0,Pt-0,Pu2-23,Pla-0,Pog-0,Pu2-7,Pu2-8,Pro-0,Rak-2,Ra-0,Ragl-1,Qar-8a,Rennes-1,Ren-1,Rld-1,RMX-A02,Ren-11,Rd-0,Rou-0,RMX-A180,RRS-7,Sap-0,Rome-1,Seattle-0,Ob-0,Rhen-1,Se-0,RRS-10,Np-0,Nw-0,Neo-6,NC-6,NFA-8,NFA-10,Nok-3,Na-1,Ms-0,Mnz-0,Mir-0,Mh-0,Mz-0,Lp2-6,Lp2-2,Lm-2,Nc-1,Mc-0,LL-0,Sei-0,Mv-0,Sg-1,Litva,Sorbo,Sp-0,Sq-1,Sq-8,Stw-0,Su-0,Sus-1,Ta-0,Tamm-2,…	1	216	presence	No insertion	0.00462962962962963	Rare	NA
chr1	4977428	4977480	AT3TE54020	Es-0	Col-0,Ove-0,PHW-2,PHW-34,Per-1,Or-0,Old-1,Pi-0,Pt-0,Pu2-23,Pla-0,Pog-0,Pu2-7,Pu2-8,Pro-0,Rak-2,Ra-0,Ragl-1,Qar-8a,Rennes-1,Ren-1,Rld-1,RMX-A02,Ren-11,Rd-0,Rou-0,RMX-A180,RRS-7,Sap-0,Rome-1,Seattle-0,Ob-0,Rhen-1,Se-0,RRS-10,Np-0,Nw-0,Neo-6,NC-6,NFA-8,NFA-10,Nok-3,Na-1,Ms-0,Mnz-0,Mir-0,Mh-0,Mz-0,Lp2-6,Lp2-2,Lm-2,Nc-1,Mc-0,LL-0,Sei-0,Mv-0,Sg-1,Litva,Sorbo,Sp-0,Sq-1,Sq-8,Stw-0,Su-0,Sus-1,Ta-0,Tamm-2,…	1	216	presence	No insertion	0.00462962962962963	Rare	NA
chr1	5027018	5027136	AT2TE00075	Ga-0	Col-0,Ove-0,PHW-2,PHW-34,Per-1,Or-0,Old-1,Pi-0,Pt-0,Pu2-23,Pla-0,Pog-0,Pu2-7,Pu2-8,Pro-0,Rak-2,Ra-0,Ragl-1,Qar-8a,Rennes-1,Ren-1,Rld-1,RMX-A02,Ren-11,Rd-0,Rou-0,RMX-A180,RRS-7,Sap-0,Rome-1,Seattle-0,Ob-0,Rhen-1,Se-0,RRS-10,Np-0,Nw-0,Neo-6,NC-6,NFA-8,NFA-10,Nok-3,Na-1,Ms-0,Mnz-0,Mir-0,Mh-0,Mz-0,Lp2-6,Lp2-2,Lm-2,Nc-1,Mc-0,LL-0,Sei-0,Mv-0,Sg-1,Litva,Sorbo,Sp-0,Sq-1,Sq-8,Stw-0,Su-0,Sus-1,Ta-0,Tamm-2,…	1	216	presence	No insertion	0.00462962962962963	Rare	NA
chr1	5044510	5044605	AT1TE16320	Col-0,Ove-0,PHW-2,PHW-34,Per-1,Or-0,Old-1,Pi-0,Pt-0,Pu2-23,Pla-0,Pog-0,Pu2-7,Pu2-8,Pro-0,Rak-2,Ra-0,Ragl-1,Qar-8a,Rennes-1,Ren-1,Rld-1,RMX-A02,Ren-11,Rd-0,Rou-0,RMX-A180,RRS-7,Rome-1,Seattle-0,Ob-0,Rhen-1,Se-0,RRS-10,Nw-0,Neo-6,NC-6,NFA-8,NFA-10,Nok-3,Na-1,Mnz-0,Mir-0,Mh-0,Mz-0,Lp2-6,Lp2-2,Lm-2,Nc-1,Mc-0,LL-0,Sei-0,Mv-0,Sg-1,Litva,Sorbo,Sp-0,Sq-1,Sq-8,Stw-0,Su-0,Sus-1,Tamm-2,Bla-1,Sf-1,Si-0,Tamm-…	Anholt-1,Db-1,Dra-0,Bik-1,En-D,Ga-0,Li-2:1,Ms-0,Wei-0,Do-0,Ta-0,Sap-0,Krot-0,Da_1_-12,Np-0,Tscha-1,En-1	200	17	absence	True deletion	0.0787037037037037	Common	low
chr1	5044606	5045303	AT1TE16325	Col-0,Ove-0,PHW-2,Per-1,Old-1,Pt-0,Pu2-23,Pla-0,Pog-0,Pu2-7,Pu2-8,Rak-2,Qar-8a,Rennes-1,Ren-1,Rld-1,Ren-11,Rd-0,Rou-0,RRS-7,Rome-1,Seattle-0,Ob-0,Rhen-1,RRS-10,Nw-0,NC-6,NFA-8,NFA-10,Nok-3,Na-1,Mir-0,Mh-0,Mz-0,Lp2-6,Lm-2,Nc-1,LL-0,Mv-0,Sg-1,Litva,Sp-0,Sq-8,Stw-0,Su-0,Sus-1,Tamm-2,Bla-1,Sf-1,Si-0,Tha-1,Ting-1,Ts-1,Ts-5,Tu-0,Ty-0,Uk-1,Uod-1,Utrecht,Van-0,Ven-1,Vind-1,Wc-1,Westkar-4,Wil-1,Wt-5,Yo-0,…	Anholt-1,Db-1,Ms-0,Ta-0,Krot-0,Amel-1,Ga-0,Co-1,En-D,Ragl-1,Np-0,Do-0,Sap-0,Dra-0,Li-2:1,Wei-0,Ws-2,Da_1_-12,Bsch-0,En-1,Lp2-2,Bik-1,Tscha-1	150	23	absence	True deletion	0.106481481481481	Common	low
chr1	5045415	5045489	AT1TE60395	Sap-0,Li-2:1	Col-0,Ove-0,PHW-2,PHW-34,Per-1,Or-0,Old-1,Pi-0,Pt-0,Pu2-23,Pla-0,Pog-0,Pu2-7,Pu2-8,Pro-0,Rak-2,Ra-0,Ragl-1,Qar-8a,Rennes-1,Ren-1,Rld-1,RMX-A02,Ren-11,Rd-0,Rou-0,RMX-A180,RRS-7,Rome-1,Seattle-0,Ob-0,Rhen-1,RRS-10,Np-0,Nw-0,Neo-6,NC-6,NFA-8,NFA-10,Nok-3,Na-1,Ms-0,Mnz-0,Mir-0,Mh-0,Mz-0,Lp2-6,Lp2-2,Lm-2,Nc-1,Mc-0,LL-0,Sei-0,Mv-0,Sg-1,Litva,Sorbo,Sp-0,Sq-1,Sq-8,Stw-0,Su-0,Sus-1,Ta-0,Tamm-2,Bla-1,Sf-1,…	2	214	presence	No insertion	0.00925925925925926	Rare	NA
chr1	5061454	5061577	AT1TE33920	Fi-0,Je-0,Or-0,Got-22,Old-1,An-1,Hau-0,Appt-1,Kro-0,Hn-0,Mc-0,Kelsterbach-4	Col-0,Ove-0,PHW-2,PHW-34,Per-1,Pi-0,Pt-0,Pu2-23,Pla-0,Pog-0,Pu2-7,Pu2-8,Pro-0,Rak-2,Ra-0,Ragl-1,Qar-8a,Rennes-1,Ren-1,Rld-1,RMX-A02,Ren-11,Rd-0,Rou-0,RMX-A180,RRS-7,Sap-0,Rome-1,Seattle-0,Ob-0,Rhen-1,Se-0,RRS-10,Np-0,Nw-0,Neo-6,NC-6,NFA-8,NFA-10,Nok-3,Na-1,Ms-0,Mnz-0,Mir-0,Mh-0,Mz-0,Lp2-6,Lp2-2,Lm-2,Nc-1,LL-0,Sei-0,Mv-0,Sg-1,Litva,Sorbo,Sp-0,Sq-1,Sq-8,Stw-0,Su-0,Sus-1,Ta-0,Tamm-2,Bla-1,Sf-1,Si-0,…	12	205	presence	No insertion	0.0555555555555556	Common	low
chr1	5131700	5131759	AT4TE04905	Ca-0	Col-0,Ove-0,PHW-2,PHW-34,Per-1,Or-0,Old-1,Pi-0,Pt-0,Pu2-23,Pla-0,Pog-0,Pu2-7,Pu2-8,Pro-0,Rak-2,Ra-0,Ragl-1,Qar-8a,Rennes-1,Ren-1,Rld-1,RMX-A02,Ren-11,Rd-0,Rou-0,RMX-A180,RRS-7,Sap-0,Rome-1,Seattle-0,Ob-0,Rhen-1,Se-0,RRS-10,Np-0,Nw-0,Neo-6,NC-6,NFA-8,NFA-10,Nok-3,Na-1,Ms-0,Mnz-0,Mir-0,Mh-0,Mz-0,Lp2-6,Lp2-2,Lm-2,Nc-1,Mc-0,LL-0,Sei-0,Mv-0,Sg-1,Litva,Sorbo,Sp-0,Sq-1,Sq-8,Stw-0,Su-0,Sus-1,Ta-0,Tamm-2,…	1	216	presence	No insertion	0.00462962962962963	Rare	NA
chr1	5136095	5136171	AT2TE20965,AT2TE20960	Hs-0,Is-0,Gie-0,Hau-0,Mc-0,Appt-1,Kro-0,Hn-0,Tha-1,Sei-0,Mz-0	Col-0,Ove-0,PHW-2,PHW-34,Per-1,Or-0,Old-1,Pi-0,Pt-0,Pu2-23,Pla-0,Pog-0,Pu2-7,Pu2-8,Pro-0,Rak-2,Ra-0,Ragl-1,Qar-8a,Rennes-1,Ren-1,Rld-1,RMX-A02,Ren-11,Rd-0,Rou-0,RMX-A180,RRS-7,Sap-0,Rome-1,Seattle-0,Ob-0,Rhen-1,Se-0,RRS-10,Np-0,Nw-0,Neo-6,NC-6,NFA-8,NFA-10,Nok-3,Na-1,Ms-0,Mnz-0,Mir-0,Mh-0,Lp2-6,Lp2-2,Lm-2,Nc-1,LL-0,Mv-0,Sg-1,Litva,Sorbo,Sp-0,Sq-1,Sq-8,Stw-0,Su-0,Sus-1,Ta-0,Tamm-2,Bla-1,Sf-1,Si-0,…	11	206	presence	No insertion	0.0509259259259259	Common	low
chr1	5151516	5151611	AT5TE34565	Kz-9	Col-0,Ove-0,PHW-2,PHW-34,Per-1,Or-0,Old-1,Pi-0,Pt-0,Pu2-23,Pla-0,Pog-0,Pu2-7,Pu2-8,Pro-0,Rak-2,Ra-0,Ragl-1,Qar-8a,Rennes-1,Ren-1,Rld-1,RMX-A02,Ren-11,Rd-0,Rou-0,RMX-A180,RRS-7,Sap-0,Rome-1,Seattle-0,Ob-0,Rhen-1,Se-0,RRS-10,Np-0,Nw-0,Neo-6,NC-6,NFA-8,NFA-10,Nok-3,Na-1,Ms-0,Mnz-0,Mir-0,Mh-0,Mz-0,Lp2-6,Lp2-2,Lm-2,Nc-1,Mc-0,LL-0,Sei-0,Mv-0,Sg-1,Litva,Sorbo,Sp-0,Sq-1,Sq-8,Stw-0,Su-0,Sus-1,Ta-0,Tamm-2,…	1	216	presence	No insertion	0.00462962962962963	Rare	NA
chr1	5170843	5170985	AT2TE75960	Kl-5,Cal-0,Sq-1,Ba-1,Ang-0,Vind-1,Nc-1,Nw-0,PHW-34,Abd-0,Cnt-1	Col-0,Ove-0,PHW-2,Per-1,Or-0,Old-1,Pi-0,Pt-0,Pu2-23,Pla-0,Pog-0,Pu2-7,Pu2-8,Pro-0,Rak-2,Ra-0,Ragl-1,Qar-8a,Rennes-1,Ren-1,Rld-1,RMX-A02,Ren-11,Rd-0,Rou-0,RMX-A180,RRS-7,Sap-0,Rome-1,Seattle-0,Ob-0,Rhen-1,Se-0,RRS-10,Np-0,Neo-6,NC-6,NFA-8,NFA-10,Nok-3,Na-1,Ms-0,Mnz-0,Mir-0,Mh-0,Mz-0,Lp2-6,Lp2-2,Lm-2,Mc-0,LL-0,Sei-0,Mv-0,Sg-1,Litva,Sorbo,Sp-0,Sq-8,Stw-0,Su-0,Sus-1,Ta-0,Tamm-2,Bla-1,Sf-1,Si-0,Tamm-2…	11	206	presence	No insertion	0.0509259259259259	Common	low
chr1	5170881	5170943	AT3TE70475,AT3TE70480	Bla-1	Col-0,Ove-0,PHW-2,PHW-34,Per-1,Or-0,Old-1,Pi-0,Pt-0,Pu2-23,Pla-0,Pog-0,Pu2-7,Pu2-8,Pro-0,Rak-2,Ra-0,Ragl-1,Qar-8a,Rennes-1,Ren-1,Rld-1,RMX-A02,Ren-11,Rd-0,Rou-0,RMX-A180,RRS-7,Sap-0,Rome-1,Seattle-0,Ob-0,Rhen-1,Se-0,RRS-10,Np-0,Nw-0,Neo-6,NC-6,NFA-8,NFA-10,Nok-3,Na-1,Ms-0,Mnz-0,Mir-0,Mh-0,Mz-0,Lp2-6,Lp2-2,Lm-2,Nc-1,Mc-0,LL-0,Sei-0,Mv-0,Sg-1,Litva,Sorbo,Sp-0,Sq-1,Sq-8,Stw-0,Su-0,Sus-1,Ta-0,Tamm-2,…	1	216	presence	No insertion	0.00462962962962963	Rare	NA
chr1	5170881	5170985	AT1TE36510	NFA-10	Col-0,Ove-0,PHW-2,PHW-34,Per-1,Or-0,Old-1,Pi-0,Pt-0,Pu2-23,Pla-0,Pog-0,Pu2-7,Pu2-8,Pro-0,Rak-2,Ra-0,Ragl-1,Qar-8a,Rennes-1,Ren-1,Rld-1,RMX-A02,Ren-11,Rd-0,Rou-0,RMX-A180,RRS-7,Sap-0,Rome-1,Seattle-0,Ob-0,Rhen-1,Se-0,RRS-10,Np-0,Nw-0,Neo-6,NC-6,NFA-8,Nok-3,Na-1,Ms-0,Mnz-0,Mir-0,Mh-0,Mz-0,Lp2-6,Lp2-2,Lm-2,Nc-1,Mc-0,LL-0,Sei-0,Mv-0,Sg-1,Litva,Sorbo,Sp-0,Sq-1,Sq-8,Stw-0,Su-0,Sus-1,Ta-0,Tamm-2,Bla-1,S…	1	216	presence	No insertion	0.00462962962962963	Rare	NA
chr1	5190292	5190403	AT1TE27810,AT1TE27830	Gie-0	Col-0,Ove-0,PHW-2,PHW-34,Per-1,Or-0,Old-1,Pi-0,Pt-0,Pu2-23,Pla-0,Pog-0,Pu2-7,Pu2-8,Pro-0,Rak-2,Ra-0,Ragl-1,Qar-8a,Rennes-1,Ren-1,Rld-1,RMX-A02,Ren-11,Rd-0,Rou-0,RMX-A180,RRS-7,Sap-0,Rome-1,Seattle-0,Ob-0,Rhen-1,Se-0,RRS-10,Np-0,Nw-0,Neo-6,NC-6,NFA-8,NFA-10,Nok-3,Na-1,Ms-0,Mnz-0,Mir-0,Mh-0,Mz-0,Lp2-6,Lp2-2,Lm-2,Nc-1,Mc-0,LL-0,Sei-0,Mv-0,Sg-1,Litva,Sorbo,Sp-0,Sq-1,Sq-8,Stw-0,Su-0,Sus-1,Ta-0,Tamm-2,…	1	216	presence	No insertion	0.00462962962962963	Rare	NA
chr1	5190293	5190412	AT2TE33970	Is-0	Col-0,Ove-0,PHW-2,PHW-34,Per-1,Or-0,Old-1,Pi-0,Pt-0,Pu2-23,Pla-0,Pog-0,Pu2-7,Pu2-8,Pro-0,Rak-2,Ra-0,Ragl-1,Qar-8a,Rennes-1,Ren-1,Rld-1,RMX-A02,Ren-11,Rd-0,Rou-0,RMX-A180,RRS-7,Sap-0,Rome-1,Seattle-0,Ob-0,Rhen-1,Se-0,RRS-10,Np-0,Nw-0,Neo-6,NC-6,NFA-8,NFA-10,Nok-3,Na-1,Ms-0,Mnz-0,Mir-0,Mh-0,Mz-0,Lp2-6,Lp2-2,Lm-2,Nc-1,Mc-0,LL-0,Sei-0,Mv-0,Sg-1,Litva,Sorbo,Sp-0,Sq-1,Sq-8,Stw-0,Su-0,Sus-1,Ta-0,Tamm-2,…	1	216	presence	No insertion	0.00462962962962963	Rare	NA
chr1	5236710	5236762	AT2TE76330	Kro-0	Col-0,Ove-0,PHW-2,PHW-34,Per-1,Or-0,Old-1,Pi-0,Pt-0,Pu2-23,Pla-0,Pog-0,Pu2-7,Pu2-8,Pro-0,Rak-2,Ra-0,Ragl-1,Qar-8a,Rennes-1,Ren-1,Rld-1,RMX-A02,Ren-11,Rd-0,Rou-0,RMX-A180,RRS-7,Sap-0,Rome-1,Seattle-0,Ob-0,Rhen-1,Se-0,RRS-10,Np-0,Nw-0,Neo-6,NC-6,NFA-8,NFA-10,Nok-3,Na-1,Ms-0,Mnz-0,Mir-0,Mh-0,Mz-0,Lp2-6,Lp2-2,Lm-2,Nc-1,Mc-0,LL-0,Sei-0,Mv-0,Sg-1,Litva,Sorbo,Sp-0,Sq-1,Sq-8,Stw-0,Su-0,Sus-1,Ta-0,Tamm-2,…	1	216	presence	No insertion	0.00462962962962963	Rare	NA
chr1	5286842	5286948	AT5TE34730	Mir-0	Col-0,Ove-0,PHW-2,PHW-34,Per-1,Or-0,Old-1,Pi-0,Pt-0,Pu2-23,Pla-0,Pog-0,Pu2-7,Pu2-8,Pro-0,Rak-2,Ra-0,Ragl-1,Qar-8a,Rennes-1,Ren-1,Rld-1,RMX-A02,Ren-11,Rd-0,Rou-0,RMX-A180,RRS-7,Sap-0,Rome-1,Seattle-0,Ob-0,Rhen-1,Se-0,RRS-10,Np-0,Nw-0,Neo-6,NC-6,NFA-8,NFA-10,Nok-3,Na-1,Ms-0,Mnz-0,Mh-0,Mz-0,Lp2-6,Lp2-2,Lm-2,Nc-1,Mc-0,LL-0,Sei-0,Mv-0,Sg-1,Litva,Sorbo,Sp-0,Sq-1,Sq-8,Stw-0,Su-0,Sus-1,Ta-0,Tamm-2,Bla-1,…	1	216	presence	No insertion	0.00462962962962963	Rare	NA
chr1	5289395	5289470	AT4TE07435	Com-1,Gel-1	Col-0,Ove-0,PHW-2,PHW-34,Per-1,Or-0,Old-1,Pi-0,Pt-0,Pu2-23,Pla-0,Pog-0,Pu2-7,Pu2-8,Pro-0,Rak-2,Ra-0,Ragl-1,Qar-8a,Rennes-1,Ren-1,Rld-1,RMX-A02,Ren-11,Rd-0,Rou-0,RMX-A180,RRS-7,Sap-0,Rome-1,Seattle-0,Ob-0,Rhen-1,Se-0,RRS-10,Np-0,Nw-0,Neo-6,NC-6,NFA-8,NFA-10,Nok-3,Na-1,Ms-0,Mnz-0,Mir-0,Mh-0,Mz-0,Lp2-6,Lp2-2,Lm-2,Nc-1,Mc-0,LL-0,Sei-0,Mv-0,Sg-1,Litva,Sorbo,Sp-0,Sq-1,Sq-8,Stw-0,Su-0,Sus-1,Ta-0,Tamm-2,…	2	215	presence	No insertion	0.00925925925925926	Rare	NA
chr1	5337329	5337439	AT3TE45800	Nc-1	Col-0,Ove-0,PHW-2,PHW-34,Per-1,Or-0,Old-1,Pi-0,Pt-0,Pu2-23,Pla-0,Pog-0,Pu2-7,Pu2-8,Pro-0,Rak-2,Ra-0,Ragl-1,Qar-8a,Rennes-1,Ren-1,Rld-1,RMX-A02,Ren-11,Rd-0,Rou-0,RMX-A180,RRS-7,Sap-0,Rome-1,Seattle-0,Ob-0,Rhen-1,Se-0,RRS-10,Np-0,Nw-0,Neo-6,NC-6,NFA-8,NFA-10,Nok-3,Na-1,Ms-0,Mnz-0,Mir-0,Mh-0,Mz-0,Lp2-6,Lp2-2,Lm-2,Mc-0,LL-0,Sei-0,Mv-0,Sg-1,Litva,Sorbo,Sp-0,Sq-1,Sq-8,Stw-0,Su-0,Sus-1,Ta-0,Tamm-2,Bla-1…	1	216	presence	No insertion	0.00462962962962963	Rare	NA
chr1	5346404	5346536	AT1TE83945	Uod-7	Col-0,Ove-0,PHW-2,PHW-34,Per-1,Or-0,Old-1,Pi-0,Pt-0,Pu2-23,Pla-0,Pog-0,Pu2-7,Pu2-8,Pro-0,Rak-2,Ra-0,Ragl-1,Qar-8a,Rennes-1,Ren-1,Rld-1,RMX-A02,Ren-11,Rd-0,Rou-0,RMX-A180,RRS-7,Sap-0,Rome-1,Seattle-0,Ob-0,Rhen-1,Se-0,RRS-10,Np-0,Nw-0,Neo-6,NC-6,NFA-8,NFA-10,Nok-3,Na-1,Ms-0,Mnz-0,Mir-0,Mh-0,Mz-0,Lp2-6,Lp2-2,Lm-2,Nc-1,Mc-0,LL-0,Sei-0,Mv-0,Sg-1,Litva,Sorbo,Sp-0,Sq-1,Sq-8,Stw-0,Su-0,Sus-1,Ta-0,Tamm-2,…	1	216	presence	No insertion	0.00462962962962963	Rare	NA
chr1	5349170	5349299	AT2TE15415	Ge-0,Pt-0,Hau-0,Bd-0,Bor-1,Hn-0,Tamm-2,Su-0,Pna-17,Fi-0,NC-6,Sq-8,Ren-11,Gie-0,RMX-A02,Pro-0,Old-1,Gel-1,Je-0,Hh-0,RMX-A180,An-1,Ren-1,Na-1,Yo-0,Mc-0,Kin-0,Or-0,Tha-1,Got-7,Com-1,Got-22,Boot-1,Rennes-1,Tamm-27,Rhen-1,Hs-0,Seattle-0,Ag-0	Col-0,Ove-0,PHW-2,PHW-34,Per-1,Pi-0,Pu2-23,Pla-0,Pog-0,Pu2-7,Pu2-8,Rak-2,Ra-0,Ragl-1,Qar-8a,Rld-1,Rd-0,Rou-0,RRS-7,Sap-0,Rome-1,Ob-0,Se-0,RRS-10,Np-0,Nw-0,Neo-6,NFA-8,NFA-10,Nok-3,Ms-0,Mnz-0,Mir-0,Mh-0,Mz-0,Lp2-6,Lp2-2,Lm-2,Nc-1,LL-0,Sei-0,Mv-0,Sg-1,Litva,Sorbo,Sp-0,Sq-1,Stw-0,Sus-1,Ta-0,Bla-1,Sf-1,Si-0,Ting-1,Tol-0,Ts-1,Ts-5,Tscha-1,Tu-0,Tul-0,Ty-0,Uk-1,Uod-1,Uod-7,Utrecht,Van-0,Ven-1,Vind-1,Wa-…	39	178	presence	No insertion	0.180555555555556	Common	mid
chr1	5349245	5349378	AT2TE45020	Anholt-1	Col-0,Ove-0,PHW-2,PHW-34,Per-1,Or-0,Old-1,Pi-0,Pt-0,Pu2-23,Pla-0,Pog-0,Pu2-7,Pu2-8,Pro-0,Rak-2,Ra-0,Ragl-1,Qar-8a,Rennes-1,Ren-1,Rld-1,RMX-A02,Ren-11,Rd-0,Rou-0,RMX-A180,RRS-7,Sap-0,Rome-1,Seattle-0,Ob-0,Rhen-1,Se-0,RRS-10,Np-0,Nw-0,Neo-6,NC-6,NFA-8,NFA-10,Nok-3,Na-1,Ms-0,Mnz-0,Mir-0,Mh-0,Mz-0,Lp2-6,Lp2-2,Lm-2,Nc-1,Mc-0,LL-0,Sei-0,Mv-0,Sg-1,Litva,Sorbo,Sp-0,Sq-1,Sq-8,Stw-0,Su-0,Sus-1,Ta-0,Tamm-2,…	1	216	presence	No insertion	0.00462962962962963	Rare	NA
chr1	5349476	5349611	AT1TE82600	Kas-1,Hey-1,Kas-2	Col-0,Ove-0,PHW-2,PHW-34,Per-1,Or-0,Old-1,Pi-0,Pt-0,Pu2-23,Pla-0,Pog-0,Pu2-7,Pu2-8,Pro-0,Rak-2,Ra-0,Ragl-1,Qar-8a,Rennes-1,Ren-1,Rld-1,RMX-A02,Ren-11,Rd-0,Rou-0,RMX-A180,RRS-7,Sap-0,Rome-1,Seattle-0,Ob-0,Rhen-1,Se-0,RRS-10,Np-0,Nw-0,Neo-6,NC-6,NFA-8,NFA-10,Nok-3,Na-1,Ms-0,Mnz-0,Mir-0,Mh-0,Mz-0,Lp2-6,Lp2-2,Lm-2,Nc-1,Mc-0,LL-0,Sei-0,Mv-0,Sg-1,Litva,Sorbo,Sp-0,Sq-1,Sq-8,Stw-0,Su-0,Sus-1,Ta-0,Tamm-2,…	3	214	presence	No insertion	0.0138888888888889	Rare	NA
chr1	5349765	5349876	AT1TE65185	Ha-0,Ca-0,Lisse,Benk-1,Nok-3,Nw-0,Ba-1	Col-0,Ove-0,PHW-2,PHW-34,Per-1,Or-0,Old-1,Pi-0,Pt-0,Pu2-23,Pla-0,Pog-0,Pu2-7,Pu2-8,Pro-0,Rak-2,Ra-0,Ragl-1,Qar-8a,Rennes-1,Ren-1,Rld-1,RMX-A02,Ren-11,Rd-0,Rou-0,RMX-A180,RRS-7,Sap-0,Rome-1,Seattle-0,Ob-0,Rhen-1,Se-0,RRS-10,Np-0,Neo-6,NC-6,NFA-8,NFA-10,Na-1,Ms-0,Mnz-0,Mir-0,Mh-0,Mz-0,Lp2-6,Lp2-2,Lm-2,Nc-1,Mc-0,LL-0,Sei-0,Mv-0,Sg-1,Litva,Sorbo,Sp-0,Sq-1,Sq-8,Stw-0,Su-0,Sus-1,Ta-0,Tamm-2,Bla-1,Sf-1,…	7	210	presence	No insertion	0.0324074074074074	Common	low
chr1	5350727	5350784	AT5TE63610	Fr-2	Col-0,Ove-0,PHW-2,PHW-34,Per-1,Or-0,Old-1,Pi-0,Pt-0,Pu2-23,Pla-0,Pog-0,Pu2-7,Pu2-8,Pro-0,Rak-2,Ra-0,Ragl-1,Qar-8a,Rennes-1,Ren-1,Rld-1,RMX-A02,Ren-11,Rd-0,Rou-0,RMX-A180,RRS-7,Sap-0,Rome-1,Seattle-0,Ob-0,Rhen-1,Se-0,RRS-10,Np-0,Nw-0,Neo-6,NC-6,NFA-8,NFA-10,Nok-3,Na-1,Ms-0,Mnz-0,Mir-0,Mh-0,Mz-0,Lp2-6,Lp2-2,Lm-2,Nc-1,Mc-0,LL-0,Sei-0,Mv-0,Sg-1,Litva,Sorbo,Sp-0,Sq-1,Sq-8,Stw-0,Su-0,Sus-1,Ta-0,Tamm-2,…	1	216	presence	No insertion	0.00462962962962963	Rare	NA
chr1	5351067	5351147	AT1TE17320	Is-0	Col-0,Ove-0,PHW-2,PHW-34,Per-1,Or-0,Old-1,Pi-0,Pt-0,Pu2-23,Pla-0,Pog-0,Pu2-7,Pu2-8,Pro-0,Rak-2,Ra-0,Ragl-1,Qar-8a,Rennes-1,Ren-1,Rld-1,RMX-A02,Ren-11,Rd-0,Rou-0,RMX-A180,RRS-7,Sap-0,Rome-1,Seattle-0,Ob-0,Rhen-1,Se-0,RRS-10,Np-0,Nw-0,Neo-6,NC-6,NFA-8,NFA-10,Nok-3,Na-1,Ms-0,Mnz-0,Mir-0,Mh-0,Mz-0,Lp2-6,Lp2-2,Lm-2,Nc-1,Mc-0,LL-0,Sei-0,Mv-0,Sg-1,Litva,Sorbo,Sp-0,Sq-1,Sq-8,Stw-0,Su-0,Sus-1,Ta-0,Tamm-2,…	1	216	presence	No insertion	0.00462962962962963	Rare	NA
chr1	5351094	5351231	AT2TE26865,AT2TE26875,AT2TE26880	Sq-8	Col-0,Ove-0,PHW-2,PHW-34,Per-1,Or-0,Old-1,Pi-0,Pt-0,Pu2-23,Pla-0,Pog-0,Pu2-7,Pu2-8,Pro-0,Rak-2,Ra-0,Ragl-1,Qar-8a,Rennes-1,Ren-1,Rld-1,RMX-A02,Ren-11,Rd-0,Rou-0,RMX-A180,RRS-7,Sap-0,Rome-1,Seattle-0,Ob-0,Rhen-1,Se-0,RRS-10,Np-0,Nw-0,Neo-6,NC-6,NFA-8,NFA-10,Nok-3,Na-1,Ms-0,Mnz-0,Mir-0,Mh-0,Mz-0,Lp2-6,Lp2-2,Lm-2,Nc-1,Mc-0,LL-0,Sei-0,Mv-0,Sg-1,Litva,Sorbo,Sp-0,Sq-1,Stw-0,Su-0,Sus-1,Ta-0,Tamm-2,Bla-1…	1	216	presence	No insertion	0.00462962962962963	Rare	NA
chr1	5353352	5353402	AT1TE45015	In-0	Col-0,Ove-0,PHW-2,PHW-34,Per-1,Or-0,Old-1,Pi-0,Pt-0,Pu2-23,Pla-0,Pog-0,Pu2-7,Pu2-8,Pro-0,Rak-2,Ra-0,Ragl-1,Qar-8a,Rennes-1,Ren-1,Rld-1,RMX-A02,Ren-11,Rd-0,Rou-0,RMX-A180,RRS-7,Sap-0,Rome-1,Seattle-0,Ob-0,Rhen-1,Se-0,RRS-10,Np-0,Nw-0,Neo-6,NC-6,NFA-8,NFA-10,Nok-3,Na-1,Ms-0,Mnz-0,Mir-0,Mh-0,Mz-0,Lp2-6,Lp2-2,Lm-2,Nc-1,Mc-0,LL-0,Sei-0,Mv-0,Sg-1,Litva,Sorbo,Sp-0,Sq-1,Sq-8,Stw-0,Su-0,Sus-1,Ta-0,Tamm-2,…	1	216	presence	No insertion	0.00462962962962963	Rare	NA
chr1	5357037	5357131	AT5TE63610	Koln	Col-0,Ove-0,PHW-2,PHW-34,Per-1,Or-0,Old-1,Pi-0,Pt-0,Pu2-23,Pla-0,Pog-0,Pu2-7,Pu2-8,Pro-0,Rak-2,Ra-0,Ragl-1,Qar-8a,Rennes-1,Ren-1,Rld-1,RMX-A02,Ren-11,Rd-0,Rou-0,RMX-A180,RRS-7,Sap-0,Rome-1,Seattle-0,Ob-0,Rhen-1,Se-0,RRS-10,Np-0,Nw-0,Neo-6,NC-6,NFA-8,NFA-10,Nok-3,Na-1,Ms-0,Mnz-0,Mir-0,Mh-0,Mz-0,Lp2-6,Lp2-2,Lm-2,Nc-1,Mc-0,LL-0,Sei-0,Mv-0,Sg-1,Litva,Sorbo,Sp-0,Sq-1,Sq-8,Stw-0,Su-0,Sus-1,Ta-0,Tamm-2,…	1	216	presence	No insertion	0.00462962962962963	Rare	NA
chr1	5358075	5358169	AT5TE34565	Gr-1	Col-0,Ove-0,PHW-2,PHW-34,Per-1,Or-0,Old-1,Pi-0,Pt-0,Pu2-23,Pla-0,Pog-0,Pu2-7,Pu2-8,Pro-0,Rak-2,Ra-0,Ragl-1,Qar-8a,Rennes-1,Ren-1,Rld-1,RMX-A02,Ren-11,Rd-0,Rou-0,RMX-A180,RRS-7,Sap-0,Rome-1,Seattle-0,Ob-0,Rhen-1,Se-0,RRS-10,Np-0,Nw-0,Neo-6,NC-6,NFA-8,NFA-10,Nok-3,Na-1,Ms-0,Mnz-0,Mir-0,Mh-0,Mz-0,Lp2-2,Lm-2,Nc-1,Mc-0,LL-0,Sei-0,Mv-0,Sg-1,Litva,Sorbo,Sp-0,Sq-1,Sq-8,Stw-0,Su-0,Sus-1,Ta-0,Tamm-2,Bla-1,…	1	214	presence	No insertion	0.00462962962962963	Rare	NA
chr1	5358304	5358373	AT3TE39890	Pla-0,LL-0,Sf-1	Col-0,Ove-0,PHW-2,PHW-34,Per-1,Or-0,Old-1,Pi-0,Pt-0,Pu2-23,Pog-0,Pu2-7,Pu2-8,Pro-0,Rak-2,Ra-0,Ragl-1,Qar-8a,Rennes-1,Ren-1,Rld-1,RMX-A02,Ren-11,Rd-0,Rou-0,RMX-A180,RRS-7,Sap-0,Rome-1,Seattle-0,Ob-0,Rhen-1,Se-0,RRS-10,Np-0,Nw-0,Neo-6,NC-6,NFA-8,NFA-10,Nok-3,Na-1,Ms-0,Mnz-0,Mir-0,Mh-0,Mz-0,Lp2-6,Lp2-2,Lm-2,Nc-1,Mc-0,Sei-0,Mv-0,Sg-1,Litva,Sorbo,Sp-0,Sq-1,Sq-8,Stw-0,Su-0,Sus-1,Ta-0,Tamm-2,Bla-1,Si-0,…	3	213	presence	No insertion	0.0138888888888889	Rare	NA
chr1	5391427	5392691	AT1TE17415	Col-0,Cvi-0,Lan-0	Rubezhnoe-1,Uk-1,Ms-0,HR-10,HSm,Kin-0,La-0,Kent,Pt-0,Krot-0,Amel-1,Fi-0,Gre-0,Knox-18,Appt-1,Ei-2,Yo-0,Mh-0,Nok-3,Wa-1,Gel-1,Rak-2,Jl-3,RMX-A180,Wt-5,Ra-0,Li-2:1,Na-1,Gu-0,Lm-2,Tu-0,Mc-0,Gifu-2,Hn-0,Mz-0,Np-0,Bs-1,Com-1,DraIII-1,Ha-0,Pog-0,Ty-0,NC-6,Bu-0,Wl-0,Qar-8a,Rennes-1,Kro-0,Kelsterbach-4,Ba-1,Cnt-1,Anholt-1,Cerv-1,Sp-0,Litva,Kondara,Rome-1,Knox-10,Nw-0,Sorbo,Koln,Rd-0,Co-1,Ema-1,Ren-11,Sea…	3	214	presence	No insertion	0.0138888888888889	Rare	NA
chr1	5394774	5394833	AT3TE39040	Pla-0,LL-0	Col-0,Ove-0,PHW-2,PHW-34,Per-1,Or-0,Old-1,Pi-0,Pt-0,Pu2-23,Pog-0,Pu2-7,Pu2-8,Pro-0,Rak-2,Ra-0,Ragl-1,Qar-8a,Rennes-1,Ren-1,Rld-1,RMX-A02,Ren-11,Rd-0,Rou-0,RMX-A180,RRS-7,Sap-0,Rome-1,Seattle-0,Ob-0,Rhen-1,Se-0,RRS-10,Np-0,Nw-0,Neo-6,NC-6,NFA-8,NFA-10,Nok-3,Na-1,Ms-0,Mnz-0,Mir-0,Mh-0,Mz-0,Lp2-6,Lp2-2,Lm-2,Nc-1,Mc-0,Sei-0,Mv-0,Sg-1,Litva,Sorbo,Sp-0,Sq-1,Sq-8,Stw-0,Su-0,Sus-1,Ta-0,Tamm-2,Bla-1,Sf-1,…	2	215	presence	No insertion	0.00925925925925926	Rare	NA
chr1	5396430	5396548	AT1TE33920,AT1TE33925	Wc-1	Col-0,Ove-0,PHW-2,PHW-34,Per-1,Or-0,Old-1,Pi-0,Pt-0,Pu2-23,Pla-0,Pog-0,Pu2-7,Pu2-8,Pro-0,Rak-2,Ra-0,Ragl-1,Qar-8a,Rennes-1,Ren-1,Rld-1,RMX-A02,Ren-11,Rd-0,Rou-0,RMX-A180,RRS-7,Sap-0,Rome-1,Seattle-0,Ob-0,Rhen-1,Se-0,RRS-10,Np-0,Nw-0,Neo-6,NC-6,NFA-8,NFA-10,Nok-3,Na-1,Ms-0,Mnz-0,Mir-0,Mh-0,Mz-0,Lp2-6,Lp2-2,Lm-2,Nc-1,Mc-0,LL-0,Sei-0,Mv-0,Sg-1,Litva,Sorbo,Sp-0,Sq-1,Sq-8,Stw-0,Su-0,Sus-1,Ta-0,Tamm-2,…	1	216	presence	No insertion	0.00462962962962963	Rare	NA
chr1	5436721	5437872	AT1TE17555	Col-0,Ove-0,PHW-2,PHW-34,Per-1,Or-0,Pi-0,Pt-0,Pu2-23,Pla-0,Pu2-7,Pu2-8,Pro-0,Rak-2,Ra-0,Qar-8a,Rennes-1,Ren-1,Rld-1,RMX-A02,Ren-11,Rd-0,Rou-0,RMX-A180,RRS-7,Sap-0,Rome-1,Seattle-0,Ob-0,Rhen-1,Se-0,RRS-10,Np-0,Nw-0,Neo-6,NC-6,NFA-8,Nok-3,Na-1,Ms-0,Mir-0,Mh-0,Mz-0,Lp2-6,Lp2-2,Lm-2,Nc-1,Mc-0,LL-0,Mv-0,Litva,Sorbo,Sp-0,Sq-1,Sq-8,Stw-0,Sus-1,Ta-0,Bla-1,Sf-1,Si-0,Tamm-27,Tha-1,Ting-1,Tol-0,Ts-1,Ts-5,Ts…	Knox-10,NFA-10	203	2	absence	True deletion	0.00925925925925926	Rare	NA
chr1	5530654	5530793	AT5TE63610	Litva,Es-0	Col-0,Ove-0,PHW-2,PHW-34,Per-1,Or-0,Old-1,Pi-0,Pt-0,Pu2-23,Pla-0,Pog-0,Pu2-7,Pu2-8,Pro-0,Rak-2,Ra-0,Ragl-1,Qar-8a,Rennes-1,Ren-1,Rld-1,RMX-A02,Ren-11,Rd-0,Rou-0,RMX-A180,RRS-7,Sap-0,Rome-1,Seattle-0,Ob-0,Rhen-1,Se-0,RRS-10,Np-0,Nw-0,Neo-6,NC-6,NFA-8,NFA-10,Nok-3,Na-1,Ms-0,Mnz-0,Mir-0,Mh-0,Mz-0,Lp2-6,Lp2-2,Lm-2,Nc-1,Mc-0,LL-0,Sei-0,Mv-0,Sg-1,Sorbo,Sp-0,Sq-1,Sq-8,Stw-0,Su-0,Sus-1,Ta-0,Tamm-2,Bla-1,…	2	215	presence	No insertion	0.00925925925925926	Rare	NA
chr1	5531285	5531953	AT1TE17875	Col-0,Ove-0,PHW-2,PHW-34,Per-1,Or-0,Old-1,Pi-0,Pt-0,Pu2-23,Pu2-7,Pu2-8,Pro-0,Ra-0,Ragl-1,Qar-8a,Rld-1,RMX-A02,Ren-11,Rd-0,Rou-0,RMX-A180,RRS-7,Sap-0,Rome-1,Seattle-0,Ob-0,Rhen-1,Se-0,RRS-10,Np-0,Nw-0,Neo-6,NC-6,NFA-8,Nok-3,Ms-0,Mnz-0,Mir-0,Mh-0,Mz-0,Lp2-6,Lp2-2,Lm-2,Nc-1,Mc-0,LL-0,Sei-0,Mv-0,Sg-1,Litva,Sorbo,Sp-0,Sq-1,Sq-8,Stw-0,Su-0,Sus-1,Ta-0,Tamm-2,Bla-1,Si-0,Tamm-27,Tha-1,Ting-1,Tol-0,Ts-1,Ts…	Db-1,Krot-0,Co-1,Kyoto,Ann-1,Pog-0,Etna-2,Dra-0,Rak-2,Ren-1,Lisse,Gy-0,Na-1,Gu-0,Aa-0,Da_1_-12,Hey-1,Pla-0,Sf-1,Bu-0,Bik-1,Kas-2,Ts-5,NFA-10,Rennes-1,Er-0	191	26	absence	True deletion	0.12037037037037	Common	high
chr1	5532076	5532213	AT5TE55540	Pu2-7	Col-0,Ove-0,PHW-2,PHW-34,Per-1,Or-0,Old-1,Pi-0,Pt-0,Pu2-23,Pla-0,Pog-0,Pu2-8,Pro-0,Rak-2,Ra-0,Ragl-1,Qar-8a,Rennes-1,Ren-1,Rld-1,RMX-A02,Ren-11,Rd-0,Rou-0,RMX-A180,RRS-7,Sap-0,Rome-1,Seattle-0,Ob-0,Rhen-1,Se-0,RRS-10,Np-0,Nw-0,Neo-6,NC-6,NFA-8,NFA-10,Nok-3,Na-1,Ms-0,Mnz-0,Mir-0,Mh-0,Mz-0,Lp2-6,Lp2-2,Lm-2,Nc-1,Mc-0,LL-0,Sei-0,Mv-0,Sg-1,Litva,Sorbo,Sp-0,Sq-1,Sq-8,Stw-0,Su-0,Sus-1,Ta-0,Tamm-2,Bla-1,…	1	216	presence	No insertion	0.00462962962962963	Rare	NA
chr1	5535648	5535784	AT3TE32940	RRS-7,Bs-1,Kil-0,Baa-1,Ei-2,LL-0,Rhen-1,Ts-1,Ag-0,El-0	Col-0,Ove-0,PHW-2,PHW-34,Per-1,Or-0,Old-1,Pi-0,Pt-0,Pu2-23,Pla-0,Pog-0,Pu2-7,Pu2-8,Pro-0,Rak-2,Ra-0,Ragl-1,Qar-8a,Rennes-1,Ren-1,Rld-1,RMX-A02,Ren-11,Rd-0,Rou-0,RMX-A180,Sap-0,Rome-1,Seattle-0,Ob-0,Se-0,RRS-10,Np-0,Nw-0,Neo-6,NC-6,NFA-8,NFA-10,Nok-3,Na-1,Ms-0,Mnz-0,Mir-0,Mh-0,Mz-0,Lp2-6,Lp2-2,Lm-2,Nc-1,Mc-0,Sei-0,Mv-0,Sg-1,Litva,Sorbo,Sp-0,Sq-1,Sq-8,Stw-0,Su-0,Sus-1,Ta-0,Tamm-2,Bla-1,Sf-1,Si-0,Ta…	10	207	presence	No insertion	0.0462962962962963	Common	low
chr1	5580545	5580671	AT4TE30225	Gy-0,Ba-1,Ann-1,Appt-1	Col-0,Ove-0,PHW-2,PHW-34,Per-1,Or-0,Old-1,Pi-0,Pt-0,Pu2-23,Pla-0,Pog-0,Pu2-7,Pu2-8,Pro-0,Rak-2,Ra-0,Ragl-1,Qar-8a,Rennes-1,Ren-1,Rld-1,RMX-A02,Ren-11,Rd-0,Rou-0,RMX-A180,RRS-7,Sap-0,Rome-1,Seattle-0,Ob-0,Rhen-1,Se-0,RRS-10,Np-0,Nw-0,Neo-6,NC-6,NFA-8,NFA-10,Nok-3,Na-1,Ms-0,Mnz-0,Mir-0,Mh-0,Mz-0,Lp2-6,Lp2-2,Lm-2,Nc-1,Mc-0,LL-0,Sei-0,Mv-0,Sg-1,Litva,Sorbo,Sp-0,Sq-1,Sq-8,Stw-0,Su-0,Sus-1,Ta-0,Tamm-2,…	4	213	presence	No insertion	0.0185185185185185	Rare	NA
chr1	5580547	5580672	AT2TE12875	Qar-8a	Col-0,Ove-0,PHW-2,PHW-34,Per-1,Or-0,Old-1,Pi-0,Pt-0,Pu2-23,Pla-0,Pog-0,Pu2-7,Pu2-8,Pro-0,Rak-2,Ra-0,Ragl-1,Rennes-1,Ren-1,Rld-1,RMX-A02,Ren-11,Rd-0,Rou-0,RMX-A180,RRS-7,Sap-0,Rome-1,Seattle-0,Ob-0,Rhen-1,Se-0,RRS-10,Np-0,Nw-0,Neo-6,NC-6,NFA-8,NFA-10,Nok-3,Na-1,Ms-0,Mnz-0,Mir-0,Mh-0,Mz-0,Lp2-6,Lp2-2,Lm-2,Nc-1,Mc-0,LL-0,Sei-0,Mv-0,Sg-1,Litva,Sorbo,Sp-0,Sq-1,Sq-8,Stw-0,Su-0,Sus-1,Ta-0,Tamm-2,Bla-1,S…	1	216	presence	No insertion	0.00462962962962963	Rare	NA
chr1	5580760	5580890	AT1TE75090	Lm-2	Col-0,Ove-0,PHW-2,PHW-34,Per-1,Or-0,Old-1,Pi-0,Pt-0,Pu2-23,Pla-0,Pog-0,Pu2-7,Pu2-8,Pro-0,Rak-2,Ra-0,Ragl-1,Qar-8a,Rennes-1,Ren-1,Rld-1,RMX-A02,Ren-11,Rd-0,Rou-0,RMX-A180,RRS-7,Sap-0,Rome-1,Seattle-0,Ob-0,Rhen-1,Se-0,RRS-10,Np-0,Nw-0,Neo-6,NC-6,NFA-8,NFA-10,Nok-3,Na-1,Ms-0,Mnz-0,Mir-0,Mh-0,Mz-0,Lp2-6,Lp2-2,Nc-1,Mc-0,LL-0,Sei-0,Mv-0,Sg-1,Litva,Sorbo,Sp-0,Sq-1,Sq-8,Stw-0,Su-0,Sus-1,Ta-0,Tamm-2,Bla-1…	1	216	presence	No insertion	0.00462962962962963	Rare	NA
chr1	5614552	5614691	AT1TE27295	Db-1,Krot-0,Pi-0,Bu-0,En-D,Gu-0,Aa-0,Er-0,Es-0,En-1	Col-0,Ove-0,PHW-2,PHW-34,Per-1,Or-0,Old-1,Pt-0,Pu2-23,Pla-0,Pog-0,Pu2-7,Pu2-8,Pro-0,Rak-2,Ra-0,Ragl-1,Qar-8a,Rennes-1,Ren-1,Rld-1,RMX-A02,Ren-11,Rd-0,Rou-0,RMX-A180,RRS-7,Sap-0,Rome-1,Seattle-0,Ob-0,Rhen-1,Se-0,RRS-10,Np-0,Nw-0,Neo-6,NC-6,NFA-8,NFA-10,Nok-3,Na-1,Ms-0,Mnz-0,Mir-0,Mh-0,Mz-0,Lp2-6,Lp2-2,Lm-2,Nc-1,Mc-0,LL-0,Sei-0,Mv-0,Sg-1,Litva,Sorbo,Sp-0,Sq-1,Sq-8,Stw-0,Su-0,Sus-1,Ta-0,Tamm-2,Bla-1…	10	207	presence	No insertion	0.0462962962962963	Common	low
chr1	5616499	5616557	AT2TE26865,AT2TE26875	Ms-0	Col-0,Ove-0,PHW-2,PHW-34,Per-1,Or-0,Old-1,Pi-0,Pt-0,Pu2-23,Pla-0,Pog-0,Pu2-7,Pu2-8,Pro-0,Rak-2,Ra-0,Ragl-1,Qar-8a,Rennes-1,Ren-1,Rld-1,RMX-A02,Ren-11,Rd-0,Rou-0,RMX-A180,RRS-7,Sap-0,Rome-1,Seattle-0,Ob-0,Rhen-1,Se-0,RRS-10,Np-0,Nw-0,Neo-6,NC-6,NFA-8,NFA-10,Nok-3,Na-1,Mnz-0,Mir-0,Mh-0,Mz-0,Lp2-6,Lp2-2,Lm-2,Nc-1,Mc-0,LL-0,Sei-0,Mv-0,Sg-1,Litva,Sorbo,Sp-0,Sq-1,Sq-8,Stw-0,Su-0,Sus-1,Ta-0,Tamm-2,Bla-1…	1	216	presence	No insertion	0.00462962962962963	Rare	NA
chr1	5648485	5648555	AT1TE42370	Chi-0	Col-0,Ove-0,PHW-2,PHW-34,Per-1,Or-0,Old-1,Pi-0,Pt-0,Pu2-23,Pla-0,Pog-0,Pu2-7,Pu2-8,Pro-0,Rak-2,Ra-0,Ragl-1,Qar-8a,Rennes-1,Ren-1,Rld-1,RMX-A02,Ren-11,Rd-0,Rou-0,RMX-A180,RRS-7,Sap-0,Rome-1,Seattle-0,Ob-0,Rhen-1,Se-0,RRS-10,Np-0,Nw-0,Neo-6,NC-6,NFA-8,NFA-10,Nok-3,Na-1,Ms-0,Mnz-0,Mir-0,Mh-0,Mz-0,Lp2-6,Lp2-2,Lm-2,Nc-1,Mc-0,LL-0,Sei-0,Mv-0,Sg-1,Litva,Sorbo,Sp-0,Sq-1,Sq-8,Stw-0,Su-0,Sus-1,Ta-0,Tamm-2,…	1	216	presence	No insertion	0.00462962962962963	Rare	NA
chr1	5679268	5681449	AT1TE18370	Col-0,Ga-0,Lan-0	Rubezhnoe-1,Uk-1,Ms-0,HR-10,HSm,Kin-0,La-0,Kent,Pt-0,Krot-0,Amel-1,Fi-0,Gre-0,Knox-18,Appt-1,Ei-2,Yo-0,Mh-0,Nok-3,Wa-1,Gel-1,Rak-2,Jl-3,RMX-A180,Wt-5,Ra-0,Li-2:1,Na-1,Gu-0,Lm-2,Tu-0,Mc-0,Gifu-2,Hn-0,Mz-0,Np-0,Bs-1,Com-1,DraIII-1,Ha-0,Pog-0,Ty-0,NC-6,Bu-0,Wl-0,Qar-8a,Rennes-1,Kro-0,Kelsterbach-4,Ba-1,Cnt-1,Anholt-1,Cerv-1,Sp-0,Litva,Kondara,Rome-1,Knox-10,Nw-0,Sorbo,Koln,Rd-0,Co-1,Ema-1,Ren-11,Sea…	3	214	presence	No insertion	0.0138888888888889	Rare	NA
chr1	5681490	5681628	AT1TE18375	Col-0,Ga-0,Lan-0	Rubezhnoe-1,Uk-1,Ms-0,HR-10,HSm,Kin-0,La-0,Kent,Pt-0,Krot-0,Amel-1,Fi-0,Gre-0,Knox-18,Appt-1,Ei-2,Yo-0,Mh-0,Nok-3,Wa-1,Gel-1,Rak-2,Jl-3,RMX-A180,Wt-5,Ra-0,Li-2:1,Na-1,Gu-0,Lm-2,Tu-0,Mc-0,Gifu-2,Hn-0,Mz-0,Np-0,Bs-1,Com-1,DraIII-1,Ha-0,Pog-0,Ty-0,NC-6,Bu-0,Wl-0,Qar-8a,Rennes-1,Kro-0,Kelsterbach-4,Ba-1,Cnt-1,Anholt-1,Cerv-1,Sp-0,Litva,Kondara,Rome-1,Knox-10,Nw-0,Sorbo,Koln,Rd-0,Co-1,Ema-1,Ren-11,Sea…	3	214	presence	No insertion	0.0138888888888889	Rare	NA
chr1	5681629	5681695	AT1TE18380	Col-0,Ga-0,Lan-0	Rubezhnoe-1,Uk-1,Ms-0,HR-10,HSm,Kin-0,La-0,Kent,Pt-0,Krot-0,Amel-1,Fi-0,Gre-0,Knox-18,Appt-1,Ei-2,Yo-0,Mh-0,Nok-3,Wa-1,Gel-1,Rak-2,Jl-3,RMX-A180,Wt-5,Ra-0,Li-2:1,Na-1,Gu-0,Lm-2,Tu-0,Mc-0,Gifu-2,Hn-0,Mz-0,Np-0,Bs-1,Com-1,DraIII-1,Ha-0,Pog-0,Ty-0,NC-6,Bu-0,Wl-0,Qar-8a,Rennes-1,Kro-0,Kelsterbach-4,Ba-1,Cnt-1,Anholt-1,Cerv-1,Sp-0,Litva,Kondara,Rome-1,Knox-10,Nw-0,Sorbo,Koln,Rd-0,Co-1,Ema-1,Ren-11,Sea…	3	214	presence	No insertion	0.0138888888888889	Rare	NA
chr1	5681696	5681873	AT1TE18385	Col-0,Ga-0,Lan-0	Rubezhnoe-1,Uk-1,Ms-0,HR-10,HSm,Kin-0,La-0,Kent,Pt-0,Krot-0,Amel-1,Fi-0,Gre-0,Knox-18,Appt-1,Ei-2,Yo-0,Mh-0,Nok-3,Wa-1,Gel-1,Rak-2,Jl-3,RMX-A180,Wt-5,Ra-0,Li-2:1,Na-1,Gu-0,Lm-2,Tu-0,Mc-0,Gifu-2,Hn-0,Mz-0,Np-0,Bs-1,Com-1,DraIII-1,Ha-0,Pog-0,Ty-0,NC-6,Bu-0,Wl-0,Qar-8a,Rennes-1,Kro-0,Kelsterbach-4,Ba-1,Cnt-1,Anholt-1,Cerv-1,Sp-0,Litva,Kondara,Rome-1,Knox-10,Nw-0,Sorbo,Koln,Rd-0,Co-1,Ema-1,Ren-11,Sea…	3	214	presence	No insertion	0.0138888888888889	Rare	NA
chr1	5691740	5696671	AT1TE18410	Col-0,Ove-0,PHW-2,Per-1,Or-0,Old-1,Pi-0,Pt-0,Pu2-23,Pla-0,Pog-0,Pu2-7,Pu2-8,Pro-0,Rak-2,Ra-0,Ragl-1,Qar-8a,Rennes-1,Ren-1,Rld-1,RMX-A02,Ren-11,Rd-0,Rou-0,RMX-A180,RRS-7,Sap-0,Rome-1,Seattle-0,Ob-0,Rhen-1,Se-0,RRS-10,Np-0,Nw-0,Neo-6,NC-6,NFA-8,NFA-10,Nok-3,Na-1,Ms-0,Mnz-0,Mir-0,Mh-0,Mz-0,Lp2-6,Lp2-2,Lm-2,Nc-1,Mc-0,LL-0,Sei-0,Mv-0,Sg-1,Litva,Sorbo,Sp-0,Sq-1,Sq-8,Stw-0,Su-0,Sus-1,Ta-0,Tamm-2,Bla-1,S…	Ak-1,PHW-34,Bd-0	214	3	absence	True deletion	0.0138888888888889	Rare	NA
chr1	5758490	5758622	AT2TE26865,AT2TE26875,AT2TE26880	Krot-0	Col-0,Ove-0,PHW-2,PHW-34,Per-1,Or-0,Old-1,Pi-0,Pt-0,Pu2-23,Pla-0,Pog-0,Pu2-7,Pu2-8,Pro-0,Rak-2,Ra-0,Ragl-1,Qar-8a,Rennes-1,Ren-1,Rld-1,RMX-A02,Ren-11,Rd-0,Rou-0,RMX-A180,RRS-7,Sap-0,Rome-1,Seattle-0,Ob-0,Rhen-1,Se-0,RRS-10,Np-0,Nw-0,Neo-6,NC-6,NFA-8,NFA-10,Nok-3,Na-1,Ms-0,Mnz-0,Mir-0,Mh-0,Mz-0,Lp2-6,Lp2-2,Lm-2,Nc-1,Mc-0,LL-0,Sei-0,Mv-0,Sg-1,Litva,Sorbo,Sp-0,Sq-1,Sq-8,Stw-0,Su-0,Sus-1,Ta-0,Tamm-2,…	1	216	presence	No insertion	0.00462962962962963	Rare	NA
chr1	5758582	5758692	AT2TE23340	Bla-1	Col-0,Ove-0,PHW-2,PHW-34,Per-1,Or-0,Old-1,Pi-0,Pt-0,Pu2-23,Pla-0,Pog-0,Pu2-7,Pu2-8,Pro-0,Rak-2,Ra-0,Ragl-1,Qar-8a,Rennes-1,Ren-1,Rld-1,RMX-A02,Ren-11,Rd-0,Rou-0,RMX-A180,RRS-7,Sap-0,Rome-1,Seattle-0,Ob-0,Rhen-1,Se-0,RRS-10,Np-0,Nw-0,Neo-6,NC-6,NFA-8,NFA-10,Nok-3,Na-1,Ms-0,Mnz-0,Mir-0,Mh-0,Mz-0,Lp2-6,Lp2-2,Lm-2,Nc-1,Mc-0,LL-0,Sei-0,Mv-0,Sg-1,Litva,Sorbo,Sp-0,Sq-1,Sq-8,Stw-0,Su-0,Sus-1,Ta-0,Tamm-2,…	1	216	presence	No insertion	0.00462962962962963	Rare	NA
chr1	5764520	5764587	AT4TE19495	Wl-0,Cvi-0	Col-0,Ove-0,PHW-2,PHW-34,Per-1,Or-0,Old-1,Pi-0,Pt-0,Pu2-23,Pla-0,Pog-0,Pu2-7,Pu2-8,Pro-0,Rak-2,Ra-0,Ragl-1,Qar-8a,Rennes-1,Ren-1,Rld-1,RMX-A02,Ren-11,Rd-0,Rou-0,RMX-A180,RRS-7,Sap-0,Rome-1,Seattle-0,Ob-0,Rhen-1,Se-0,RRS-10,Np-0,Nw-0,Neo-6,NC-6,NFA-8,NFA-10,Nok-3,Na-1,Ms-0,Mnz-0,Mir-0,Mh-0,Mz-0,Lp2-6,Lp2-2,Lm-2,Nc-1,Mc-0,LL-0,Sei-0,Mv-0,Sg-1,Litva,Sorbo,Sp-0,Sq-1,Sq-8,Stw-0,Su-0,Sus-1,Ta-0,Tamm-2,…	2	215	presence	No insertion	0.00925925925925926	Rare	NA
chr1	5766951	5767090	AT2TE07605	Ba-1	Col-0,Ove-0,PHW-2,PHW-34,Per-1,Or-0,Old-1,Pi-0,Pt-0,Pu2-23,Pla-0,Pog-0,Pu2-7,Pu2-8,Pro-0,Rak-2,Ra-0,Ragl-1,Qar-8a,Rennes-1,Ren-1,Rld-1,RMX-A02,Ren-11,Rd-0,Rou-0,RMX-A180,RRS-7,Sap-0,Rome-1,Seattle-0,Ob-0,Rhen-1,Se-0,RRS-10,Np-0,Nw-0,Neo-6,NC-6,NFA-8,NFA-10,Nok-3,Na-1,Ms-0,Mnz-0,Mir-0,Mh-0,Mz-0,Lp2-6,Lp2-2,Lm-2,Nc-1,Mc-0,LL-0,Sei-0,Mv-0,Sg-1,Litva,Sorbo,Sp-0,Sq-1,Sq-8,Stw-0,Su-0,Sus-1,Ta-0,Tamm-2,…	1	216	presence	No insertion	0.00462962962962963	Rare	NA
chr1	5785950	5786023	AT3TE67800,AT3TE67795	Je-0,Gre-0,Sq-8,Or-0,Tamm-2,Kro-0,Tamm-27,Yo-0,Tul-0,Mv-0,Gifu-2,Knox-10,Tol-0,CIBC-17,Pro-0,El-0,Buckhorn-Pass,Got-7,Dem-4,Pna-17,RRS-10	Col-0,Ove-0,PHW-2,PHW-34,Per-1,Old-1,Pi-0,Pt-0,Pu2-23,Pla-0,Pog-0,Pu2-7,Pu2-8,Rak-2,Ra-0,Ragl-1,Qar-8a,Rennes-1,Ren-1,Rld-1,RMX-A02,Ren-11,Rd-0,Rou-0,RMX-A180,RRS-7,Sap-0,Rome-1,Seattle-0,Ob-0,Rhen-1,Se-0,Np-0,Nw-0,Neo-6,NC-6,NFA-8,NFA-10,Nok-3,Na-1,Ms-0,Mnz-0,Mir-0,Mh-0,Mz-0,Lp2-6,Lp2-2,Lm-2,Nc-1,Mc-0,LL-0,Sei-0,Sg-1,Litva,Sorbo,Sp-0,Sq-1,Stw-0,Su-0,Sus-1,Ta-0,Bla-1,Sf-1,Si-0,Tha-1,Ting-1,Ts-1,T…	21	196	presence	No insertion	0.0972222222222222	Common	low
chr1	5797564	5797681	AT1TE65185	Is-0,Cerv-1	Col-0,Ove-0,PHW-2,PHW-34,Per-1,Or-0,Old-1,Pi-0,Pt-0,Pu2-23,Pla-0,Pog-0,Pu2-7,Pu2-8,Pro-0,Rak-2,Ra-0,Ragl-1,Qar-8a,Rennes-1,Ren-1,Rld-1,RMX-A02,Ren-11,Rd-0,Rou-0,RMX-A180,RRS-7,Sap-0,Rome-1,Seattle-0,Ob-0,Rhen-1,Se-0,RRS-10,Np-0,Nw-0,Neo-6,NC-6,NFA-8,NFA-10,Nok-3,Na-1,Ms-0,Mnz-0,Mir-0,Mh-0,Mz-0,Lp2-6,Lp2-2,Lm-2,Nc-1,Mc-0,LL-0,Sei-0,Mv-0,Sg-1,Litva,Sorbo,Sp-0,Sq-1,Sq-8,Stw-0,Su-0,Sus-1,Ta-0,Tamm-2,…	2	215	presence	No insertion	0.00925925925925926	Rare	NA
chr1	5799408	5799467	AT3TE43095	Seattle-0,Nok-3	Col-0,Ove-0,PHW-2,PHW-34,Per-1,Or-0,Old-1,Pi-0,Pt-0,Pu2-23,Pla-0,Pog-0,Pu2-7,Pu2-8,Pro-0,Rak-2,Ra-0,Ragl-1,Qar-8a,Rennes-1,Ren-1,Rld-1,RMX-A02,Ren-11,Rd-0,Rou-0,RMX-A180,RRS-7,Sap-0,Rome-1,Ob-0,Rhen-1,Se-0,RRS-10,Np-0,Nw-0,Neo-6,NC-6,NFA-8,NFA-10,Na-1,Ms-0,Mnz-0,Mir-0,Mh-0,Mz-0,Lp2-6,Lp2-2,Lm-2,Nc-1,Mc-0,LL-0,Sei-0,Mv-0,Sg-1,Litva,Sorbo,Sp-0,Sq-1,Sq-8,Stw-0,Su-0,Sus-1,Ta-0,Tamm-2,Bla-1,Sf-1,Si-0,…	2	215	presence	No insertion	0.00925925925925926	Rare	NA
chr1	5819319	5819381	AT3TE06550	Kro-0	Col-0,Ove-0,PHW-2,PHW-34,Per-1,Or-0,Old-1,Pi-0,Pt-0,Pu2-23,Pla-0,Pog-0,Pu2-7,Pu2-8,Pro-0,Rak-2,Ra-0,Ragl-1,Qar-8a,Rennes-1,Ren-1,Rld-1,RMX-A02,Ren-11,Rd-0,Rou-0,RMX-A180,RRS-7,Sap-0,Rome-1,Seattle-0,Ob-0,Rhen-1,Se-0,RRS-10,Np-0,Nw-0,Neo-6,NC-6,NFA-8,NFA-10,Nok-3,Na-1,Ms-0,Mnz-0,Mir-0,Mh-0,Mz-0,Lp2-6,Lp2-2,Lm-2,Nc-1,Mc-0,LL-0,Sei-0,Mv-0,Sg-1,Litva,Sorbo,Sp-0,Sq-1,Sq-8,Stw-0,Su-0,Sus-1,Ta-0,Tamm-2,…	1	216	presence	No insertion	0.00462962962962963	Rare	NA
chr1	5835772	5835871	AT5TE77610	Anz-0	Col-0,Ove-0,PHW-2,PHW-34,Per-1,Or-0,Old-1,Pi-0,Pt-0,Pu2-23,Pla-0,Pog-0,Pu2-7,Pu2-8,Pro-0,Rak-2,Ra-0,Ragl-1,Qar-8a,Rennes-1,Ren-1,Rld-1,RMX-A02,Ren-11,Rd-0,Rou-0,RMX-A180,RRS-7,Sap-0,Rome-1,Seattle-0,Ob-0,Rhen-1,Se-0,RRS-10,Np-0,Nw-0,Neo-6,NC-6,NFA-8,NFA-10,Nok-3,Na-1,Ms-0,Mnz-0,Mir-0,Mh-0,Mz-0,Lp2-6,Lp2-2,Lm-2,Nc-1,Mc-0,LL-0,Sei-0,Mv-0,Sg-1,Litva,Sorbo,Sp-0,Sq-1,Sq-8,Stw-0,Su-0,Sus-1,Ta-0,Tamm-2,…	1	216	presence	No insertion	0.00462962962962963	Rare	NA
chr1	5862802	5862941	AT1TE18950	Col-0,Ove-0,PHW-2,PHW-34,Per-1,Or-0,Old-1,Pi-0,Pt-0,Pu2-23,Pla-0,Pog-0,Pu2-7,Pu2-8,Pro-0,Rak-2,Ra-0,Ragl-1,Qar-8a,Rennes-1,Ren-1,Rld-1,RMX-A02,Ren-11,Rd-0,Rou-0,RMX-A180,RRS-7,Sap-0,Rome-1,Seattle-0,Ob-0,Rhen-1,Se-0,Np-0,Nw-0,Neo-6,NC-6,NFA-8,NFA-10,Nok-3,Na-1,Ms-0,Mnz-0,Mir-0,Mh-0,Mz-0,Lp2-6,Lp2-2,Lm-2,Nc-1,Mc-0,LL-0,Sei-0,Mv-0,Sg-1,Litva,Sorbo,Sp-0,Sq-1,Sq-8,Stw-0,Su-0,Sus-1,Ta-0,Tamm-2,Bla-1,S…	Gre-0,Tol-0,Knox-10,Tul-0,RRS-10,Gifu-2,Buckhorn-Pass,Dem-4	209	8	absence	True deletion	0.037037037037037	Common	NA
chr1	5862942	5863537	AT1TE18955	Col-0,PHW-34,Old-1,Rak-2,Rd-0,Rome-1,Seattle-0,Rhen-1,Se-0,Na-1,Mv-0,Sq-8,Van-0,En-2,Es-0,Durh-1,HR-10,Gy-0,Is-0,Kb-0,Kin-0,Kl-5,Kyoto,Lan-0,Ak-1,Amel-1,Anz-0	Rubezhnoe-1,Uk-1,Ms-0,HSm,La-0,Kent,Pt-0,Krot-0,Fi-0,Gre-0,Knox-18,Appt-1,Ei-2,Yo-0,Mh-0,Nok-3,Wa-1,Etna-2,Su-0,Jl-3,RMX-A180,Wt-5,Ra-0,Li-2:1,Gu-0,Lm-2,Tu-0,Mc-0,Gifu-2,Hn-0,Mz-0,Np-0,Bs-1,Com-1,DraIII-1,Ha-0,Rennes-1,Ty-0,NC-6,Jm-0,Qar-8a,Kro-0,Kelsterbach-4,Ba-1,Cnt-1,Anholt-1,Cerv-1,Sp-0,Litva,Kondara,Knox-10,Nw-0,Sorbo,Bu-0,Co-1,Ema-1,Ren-11,Ragl-1,Gie-0,Ann-1,Gr-1,Wil-1,Di-G,Sus-1,Ren-1,In-…	27	190	presence	No insertion	0.125	Common	low
chr1	5865961	5866027	AT3TE53470	Ren-1,Wei-0,Ob-0,Uod-7,En-1	Col-0,Ove-0,PHW-2,PHW-34,Per-1,Or-0,Old-1,Pi-0,Pt-0,Pu2-23,Pla-0,Pog-0,Pu2-7,Pu2-8,Pro-0,Rak-2,Ra-0,Ragl-1,Qar-8a,Rennes-1,Rld-1,RMX-A02,Ren-11,Rd-0,Rou-0,RMX-A180,RRS-7,Sap-0,Rome-1,Seattle-0,Rhen-1,Se-0,RRS-10,Np-0,Nw-0,Neo-6,NC-6,NFA-8,NFA-10,Nok-3,Na-1,Ms-0,Mnz-0,Mir-0,Mh-0,Mz-0,Lp2-6,Lp2-2,Lm-2,Nc-1,Mc-0,LL-0,Sei-0,Mv-0,Sg-1,Litva,Sorbo,Sp-0,Sq-1,Sq-8,Stw-0,Su-0,Sus-1,Ta-0,Tamm-2,Bla-1,Sf-1,…	5	212	presence	No insertion	0.0231481481481481	Rare	NA
chr1	5874160	5874289	AT5TE77610	Durh-1	Col-0,Ove-0,PHW-2,PHW-34,Per-1,Or-0,Old-1,Pi-0,Pt-0,Pu2-23,Pla-0,Pog-0,Pu2-7,Pu2-8,Pro-0,Rak-2,Ra-0,Ragl-1,Qar-8a,Rennes-1,Ren-1,Rld-1,RMX-A02,Ren-11,Rd-0,Rou-0,RMX-A180,RRS-7,Sap-0,Rome-1,Seattle-0,Ob-0,Rhen-1,Se-0,RRS-10,Np-0,Nw-0,Neo-6,NC-6,NFA-8,NFA-10,Nok-3,Na-1,Ms-0,Mnz-0,Mir-0,Mh-0,Mz-0,Lp2-6,Lp2-2,Lm-2,Nc-1,Mc-0,LL-0,Sei-0,Mv-0,Sg-1,Litva,Sorbo,Sp-0,Sq-1,Sq-8,Stw-0,Su-0,Sus-1,Ta-0,Tamm-2,…	1	216	presence	No insertion	0.00462962962962963	Rare	NA
chr1	5874220	5874352	AT1TE83355	Boot-1	Col-0,Ove-0,PHW-2,PHW-34,Per-1,Or-0,Old-1,Pi-0,Pt-0,Pu2-23,Pla-0,Pog-0,Pu2-7,Pu2-8,Pro-0,Rak-2,Ra-0,Ragl-1,Qar-8a,Rennes-1,Ren-1,Rld-1,RMX-A02,Ren-11,Rd-0,Rou-0,RMX-A180,RRS-7,Sap-0,Rome-1,Seattle-0,Ob-0,Rhen-1,Se-0,RRS-10,Np-0,Nw-0,Neo-6,NC-6,NFA-8,NFA-10,Nok-3,Na-1,Ms-0,Mnz-0,Mir-0,Mh-0,Mz-0,Lp2-6,Lp2-2,Lm-2,Nc-1,Mc-0,LL-0,Sei-0,Mv-0,Sg-1,Litva,Sorbo,Sp-0,Sq-1,Sq-8,Stw-0,Su-0,Sus-1,Ta-0,Tamm-2,…	1	216	presence	No insertion	0.00462962962962963	Rare	NA
chr1	5874261	5874362	AT1TE30240	Ber,Hn-0,La-0,Knox-18,Wil-1	Col-0,Ove-0,PHW-2,PHW-34,Per-1,Or-0,Old-1,Pi-0,Pt-0,Pu2-23,Pla-0,Pog-0,Pu2-7,Pu2-8,Pro-0,Rak-2,Ra-0,Ragl-1,Qar-8a,Rennes-1,Ren-1,Rld-1,RMX-A02,Ren-11,Rd-0,Rou-0,RMX-A180,RRS-7,Sap-0,Rome-1,Seattle-0,Ob-0,Rhen-1,Se-0,RRS-10,Np-0,Nw-0,Neo-6,NC-6,NFA-8,NFA-10,Nok-3,Na-1,Ms-0,Mnz-0,Mir-0,Mh-0,Mz-0,Lp2-6,Lp2-2,Lm-2,Nc-1,Mc-0,LL-0,Sei-0,Mv-0,Sg-1,Litva,Sorbo,Sp-0,Sq-1,Sq-8,Stw-0,Su-0,Sus-1,Ta-0,Tamm-2,…	5	212	presence	No insertion	0.0231481481481481	Rare	NA
chr1	5891189	5891319	AT3TE10950	Tscha-1	Col-0,Ove-0,PHW-2,PHW-34,Per-1,Or-0,Old-1,Pi-0,Pt-0,Pu2-23,Pla-0,Pog-0,Pu2-7,Pu2-8,Pro-0,Rak-2,Ra-0,Ragl-1,Qar-8a,Rennes-1,Ren-1,Rld-1,RMX-A02,Ren-11,Rd-0,Rou-0,RMX-A180,RRS-7,Sap-0,Rome-1,Seattle-0,Ob-0,Rhen-1,Se-0,RRS-10,Np-0,Nw-0,Neo-6,NC-6,NFA-8,NFA-10,Nok-3,Na-1,Ms-0,Mnz-0,Mir-0,Mh-0,Mz-0,Lp2-6,Lp2-2,Lm-2,Nc-1,Mc-0,LL-0,Sei-0,Mv-0,Sg-1,Litva,Sorbo,Sp-0,Sq-1,Sq-8,Stw-0,Su-0,Sus-1,Ta-0,Tamm-2,…	1	216	presence	No insertion	0.00462962962962963	Rare	NA
chr1	5896181	5896251	AT3TE59650	Fi-0,Duk,Bla-1,Got-22,Jm-0,Kyoto,LL-0,Chi-0,Dr-0,Bor-4,Ts-1,Bor-1,Pro-0,Got-7,Da_1_-12	Col-0,Ove-0,PHW-2,PHW-34,Per-1,Or-0,Old-1,Pi-0,Pt-0,Pu2-23,Pla-0,Pog-0,Pu2-7,Pu2-8,Rak-2,Ra-0,Ragl-1,Qar-8a,Rennes-1,Ren-1,Rld-1,RMX-A02,Ren-11,Rd-0,Rou-0,RMX-A180,RRS-7,Sap-0,Rome-1,Seattle-0,Ob-0,Rhen-1,Se-0,RRS-10,Np-0,Nw-0,Neo-6,NC-6,NFA-8,NFA-10,Nok-3,Na-1,Ms-0,Mnz-0,Mir-0,Mh-0,Mz-0,Lp2-6,Lp2-2,Lm-2,Nc-1,Mc-0,Sei-0,Mv-0,Sg-1,Litva,Sorbo,Sp-0,Sq-1,Sq-8,Stw-0,Su-0,Sus-1,Ta-0,Tamm-2,Sf-1,Si-0,T…	15	200	presence	No insertion	0.0694444444444444	Common	low
chr1	5898868	5898933	AT1TE19080	Col-0,Ove-0,PHW-2,PHW-34,Per-1,Or-0,Old-1,Pi-0,Pt-0,Pu2-23,Pla-0,Pog-0,Pu2-7,Pu2-8,Pro-0,Rak-2,Ra-0,Ragl-1,Qar-8a,Rennes-1,Ren-1,Rld-1,RMX-A02,Ren-11,Rd-0,Rou-0,RMX-A180,RRS-7,Sap-0,Rome-1,Seattle-0,Ob-0,Rhen-1,Se-0,RRS-10,Np-0,Nw-0,Neo-6,NC-6,NFA-8,NFA-10,Nok-3,Na-1,Ms-0,Mnz-0,Mir-0,Mh-0,Mz-0,Lp2-6,Lp2-2,Lm-2,Nc-1,Mc-0,LL-0,Sei-0,Mv-0,Sg-1,Litva,Sorbo,Sp-0,Sq-1,Sq-8,Stw-0,Su-0,Sus-1,Ta-0,Tamm-2,…	Zal-1	216	1	absence	True deletion	0.00462962962962963	Rare	NA
chr1	5898934	5899206	AT1TE19085	Col-0,Ove-0,PHW-2,Or-0,Old-1,Pu2-7,Rak-2,Ra-0,Ragl-1,Qar-8a,Rennes-1,Ren-1,Rld-1,RMX-A02,Ren-11,Rd-0,RMX-A180,RRS-7,Sap-0,Rome-1,Seattle-0,Ob-0,Np-0,NFA-8,Nok-3,Na-1,Ms-0,Mnz-0,Mir-0,Mh-0,Lp2-6,Lp2-2,Mv-0,Sg-1,Litva,Sq-8,Su-0,Tamm-2,Bla-1,Si-0,Tha-1,Ting-1,Ts-5,Tscha-1,Tu-0,Ty-0,Uk-1,Uod-1,Utrecht,Van-0,Wei-0,Wl-0,Zdr-1,Bl-1,Benk-1,Bor-4,Boot-1,Bor-1,Bu-0,Br-0,Cerv-1,Cal-0,CIBC-17,Cnt-1,Com-1,CIB…	HR-10,HSm,Sp-0,Pt-0,Fi-0,Gre-0,Vind-1,Wa-1,Pro-0,Li-2:1,Gu-0,Lm-2,Mc-0,Gifu-2,Mz-0,Bs-1,Ha-0,NC-6,Kro-0,Kent,Nw-0,Co-1,Ema-1,Gr-1,Is-0,Sus-1,In-0,Aa-0,Got-7,Bsch-0,Stw-0,Pla-0,Kas-1,Per-1,Kas-2,Chi-0,Rhen-1,Rubezhnoe-1,Koln,Ta-0,Bg-2,Sq-1,Buckhorn-Pass,Dra-0,Tol-0,Dja-1,Ca-0,Gy-0,Ang-0,Ber,Alst-1,Co,Got-22,Wc-1,Bik-1,Tul-0,Neo-6,Sei-0,Tamm-27,Ven-1,Est,Uod-7,LL-0,Hau-0,Bch-1,Pna-17,Ga-0,Kyoto,En-…	122	90	absence	NA	0.416666666666667	Common	mid
chr1	5899208	5899868	AT1TE19090	Col-0,Ove-0,PHW-2,Or-0,Pog-0,Pu2-7,Pu2-8,Rak-2,Ragl-1,Qar-8a,Rennes-1,Ren-1,Rld-1,RMX-A02,Ren-11,Rd-0,RMX-A180,RRS-7,Sap-0,Rome-1,Seattle-0,Ob-0,Np-0,NFA-8,Nok-3,Na-1,Ms-0,Mnz-0,Mir-0,Mh-0,Lp2-6,Lp2-2,Mv-0,Sg-1,Sq-8,Su-0,Bla-1,Si-0,Tha-1,Ting-1,Ts-5,Tscha-1,Tu-0,Ty-0,Uk-1,Uod-1,Van-0,Wl-0,Zdr-1,Bl-1,Benk-1,Bor-4,Boot-1,Bor-1,Bu-0,Br-0,Cerv-1,Cal-0,CIBC-17,Cnt-1,CIBC-5,Chat-1,Cvi-0,Dem-4,Di-G,Db-1…	HR-10,HSm,Sp-0,Pt-0,Fi-0,Gre-0,Vind-1,Wa-1,Pro-0,Li-2:1,Gu-0,Lm-2,Mc-0,Gifu-2,Mz-0,Bs-1,Ha-0,NC-6,Kro-0,Kent,Litva,Nw-0,Co-1,Ema-1,Gr-1,Is-0,Sus-1,In-0,Aa-0,Got-7,Bsch-0,Stw-0,Pla-0,Kas-1,Per-1,Kas-2,Chi-0,Rhen-1,Rubezhnoe-1,Koln,Ta-0,Bg-2,Sq-1,Buckhorn-Pass,Dra-0,Tol-0,Dja-1,Ca-0,Gy-0,Ang-0,Ber,Alst-1,Co,Got-22,Wc-1,Bik-1,Tul-0,Neo-6,Sei-0,Tamm-27,Ven-1,Est,Uod-7,LL-0,Hau-0,Bch-1,Pna-17,Ga-0,Kyo…	117	91	absence	NA	0.421296296296296	Common	mid
chr1	5899869	5899901	AT1TE19095	Col-0,Ove-0,PHW-2,Or-0,Old-1,Pog-0,Pu2-7,Pu2-8,Rak-2,Ra-0,Ragl-1,Qar-8a,Rennes-1,Ren-1,Rld-1,RMX-A02,Ren-11,Rd-0,Rou-0,RMX-A180,RRS-7,Sap-0,Rome-1,Seattle-0,Ob-0,Se-0,Np-0,NFA-8,Nok-3,Na-1,Ms-0,Mnz-0,Mir-0,Mh-0,Lp2-6,Lp2-2,Mv-0,Sg-1,Litva,Sq-8,Su-0,Tamm-2,Bla-1,Si-0,Tha-1,Ting-1,Ts-5,Tscha-1,Tu-0,Ty-0,Uk-1,Uod-1,Utrecht,Van-0,Wei-0,Wl-0,Zdr-1,Bl-1,Benk-1,Bor-4,Boot-1,Bor-1,Bu-0,Br-0,Cerv-1,Cal-0,…	HR-10,HSm,Sp-0,Pt-0,Fi-0,Gre-0,Vind-1,Wa-1,Pro-0,Li-2:1,Gu-0,Lm-2,Mc-0,Gifu-2,Mz-0,Bs-1,Ha-0,NC-6,Kro-0,Kent,Nw-0,Co-1,Ema-1,Gr-1,Is-0,Sus-1,In-0,Aa-0,Got-7,Bsch-0,Stw-0,Pla-0,Kas-1,Per-1,Kas-2,Chi-0,Rhen-1,Rubezhnoe-1,Koln,Ta-0,Bg-2,Sq-1,Buckhorn-Pass,Dra-0,Tol-0,Dja-1,Ca-0,Gy-0,Ang-0,Ber,Alst-1,Co,Got-22,Wc-1,Bik-1,Tul-0,Neo-6,Sei-0,Tamm-27,Ven-1,Est,Uod-7,LL-0,Hau-0,Bch-1,Pna-17,Ga-0,Kyoto,En-…	127	90	absence	NA	0.416666666666667	Common	mid
chr1	5911725	5916535	AT1TE19130	Col-0,Ove-0,PHW-2,PHW-34,Per-1,Pi-0,Pu2-23,Pu2-7,Pu2-8,Pro-0,Ragl-1,Qar-8a,Rennes-1,Ren-1,Rld-1,RMX-A02,Rd-0,Rou-0,RMX-A180,RRS-7,Sap-0,Rome-1,Seattle-0,Ob-0,Rhen-1,RRS-10,Np-0,Nw-0,Neo-6,NC-6,NFA-10,Nok-3,Na-1,Ms-0,Mnz-0,Mir-0,Mh-0,Mz-0,Lp2-6,Lp2-2,Lm-2,Nc-1,Mc-0,Sei-0,Mv-0,Sg-1,Litva,Sorbo,Sp-0,Sq-1,Sq-8,Stw-0,Su-0,Sus-1,Ta-0,Tamm-2,Bla-1,Si-0,Tamm-27,Ting-1,Tol-0,Ts-1,Tscha-1,Tu-0,Tul-0,Uk-1,U…	Cvi-0,Baa-1,LL-0,Ty-0,Pt-0,Etna-2,Je-0,Cal-0,Co-1,Ren-11,Zdr-1,Pog-0,Gel-1,Rak-2,Hh-0,Wt-5,Ra-0,Lip-0,El-0,Utrecht,Or-0,Tha-1,NFA-8,Se-0,Pla-0,Com-1,Sf-1,Bik-1,Ts-5,Appt-1,Kro-0,Old-1,Ba-1	184	33	absence	True deletion	0.152777777777778	Common	high
chr1	5916536	5916583	AT1TE19135	Col-0,Ove-0,PHW-2,PHW-34,Per-1,Or-0,Old-1,Pi-0,Pt-0,Pu2-23,Pla-0,Pog-0,Pu2-7,Pu2-8,Pro-0,Rak-2,Ra-0,Ragl-1,Qar-8a,Rennes-1,Ren-1,Rld-1,RMX-A02,Ren-11,Rd-0,Rou-0,RMX-A180,RRS-7,Sap-0,Rome-1,Seattle-0,Ob-0,Rhen-1,Se-0,RRS-10,Np-0,Nw-0,Neo-6,NC-6,NFA-8,NFA-10,Nok-3,Na-1,Ms-0,Mnz-0,Mir-0,Mh-0,Mz-0,Lp2-6,Lp2-2,Lm-2,Nc-1,Mc-0,Sei-0,Mv-0,Sg-1,Litva,Sorbo,Sp-0,Sq-1,Sq-8,Stw-0,Su-0,Sus-1,Ta-0,Tamm-2,Bla-1…	LL-0	216	1	absence	True deletion	0.00462962962962963	Rare	NA
chr1	5946270	5946371	AT2TE73320,AT2TE73350	Tu-0	Col-0,Ove-0,PHW-2,PHW-34,Per-1,Or-0,Old-1,Pi-0,Pt-0,Pu2-23,Pla-0,Pog-0,Pu2-7,Pu2-8,Pro-0,Rak-2,Ra-0,Ragl-1,Qar-8a,Rennes-1,Ren-1,Rld-1,RMX-A02,Ren-11,Rd-0,Rou-0,RMX-A180,RRS-7,Sap-0,Rome-1,Seattle-0,Ob-0,Rhen-1,Se-0,RRS-10,Np-0,Nw-0,Neo-6,NC-6,NFA-8,NFA-10,Nok-3,Na-1,Ms-0,Mnz-0,Mir-0,Mh-0,Mz-0,Lp2-6,Lp2-2,Lm-2,Nc-1,Mc-0,LL-0,Sei-0,Mv-0,Sg-1,Litva,Sorbo,Sp-0,Sq-1,Sq-8,Stw-0,Su-0,Sus-1,Ta-0,Tamm-2,…	1	216	presence	No insertion	0.00462962962962963	Rare	NA
chr1	5973842	5973970	AT4TE65510	NFA-8	Col-0,Ove-0,PHW-2,PHW-34,Per-1,Or-0,Old-1,Pi-0,Pt-0,Pu2-23,Pla-0,Pog-0,Pu2-7,Pu2-8,Pro-0,Rak-2,Ra-0,Ragl-1,Qar-8a,Rennes-1,Ren-1,Rld-1,RMX-A02,Ren-11,Rd-0,Rou-0,RMX-A180,RRS-7,Sap-0,Rome-1,Seattle-0,Ob-0,Rhen-1,Se-0,RRS-10,Np-0,Nw-0,Neo-6,NC-6,NFA-10,Nok-3,Na-1,Ms-0,Mnz-0,Mir-0,Mh-0,Mz-0,Lp2-6,Lp2-2,Lm-2,Nc-1,Mc-0,LL-0,Sei-0,Mv-0,Sg-1,Litva,Sorbo,Sp-0,Sq-1,Sq-8,Stw-0,Su-0,Sus-1,Ta-0,Tamm-2,Bla-1,…	1	216	presence	No insertion	0.00462962962962963	Rare	NA
chr1	5973843	5973970	AT4TE70790	Pog-0,Com-1,Sf-1	Col-0,Ove-0,PHW-2,PHW-34,Per-1,Or-0,Old-1,Pi-0,Pt-0,Pu2-23,Pla-0,Pu2-7,Pu2-8,Pro-0,Rak-2,Ra-0,Ragl-1,Qar-8a,Rennes-1,Ren-1,Rld-1,RMX-A02,Ren-11,Rd-0,Rou-0,RMX-A180,RRS-7,Sap-0,Rome-1,Seattle-0,Ob-0,Rhen-1,Se-0,RRS-10,Np-0,Nw-0,Neo-6,NC-6,NFA-8,NFA-10,Nok-3,Na-1,Ms-0,Mnz-0,Mir-0,Mh-0,Mz-0,Lp2-6,Lp2-2,Lm-2,Nc-1,Mc-0,LL-0,Sei-0,Mv-0,Sg-1,Litva,Sorbo,Sp-0,Sq-1,Sq-8,Stw-0,Su-0,Sus-1,Ta-0,Tamm-2,Bla-1,…	3	214	presence	No insertion	0.0138888888888889	Rare	NA
chr1	5974904	5974963	AT1TE60165	El-0	Col-0,Ove-0,PHW-2,PHW-34,Per-1,Or-0,Old-1,Pi-0,Pt-0,Pu2-23,Pla-0,Pog-0,Pu2-7,Pu2-8,Pro-0,Rak-2,Ra-0,Ragl-1,Qar-8a,Rennes-1,Ren-1,Rld-1,RMX-A02,Ren-11,Rd-0,Rou-0,RMX-A180,RRS-7,Sap-0,Rome-1,Seattle-0,Ob-0,Rhen-1,Se-0,RRS-10,Np-0,Nw-0,Neo-6,NC-6,NFA-8,NFA-10,Nok-3,Na-1,Ms-0,Mnz-0,Mir-0,Mh-0,Mz-0,Lp2-6,Lp2-2,Lm-2,Nc-1,Mc-0,LL-0,Sei-0,Mv-0,Sg-1,Litva,Sorbo,Sp-0,Sq-1,Sq-8,Stw-0,Su-0,Sus-1,Ta-0,Tamm-2,…	1	216	presence	No insertion	0.00462962962962963	Rare	NA
chr1	5975671	5975742	AT1TE60165	Bu-0,Bik-1,Er-0,Wt-5,Ting-1	Col-0,Ove-0,PHW-2,PHW-34,Per-1,Or-0,Old-1,Pi-0,Pt-0,Pu2-23,Pla-0,Pog-0,Pu2-7,Pu2-8,Pro-0,Rak-2,Ra-0,Ragl-1,Qar-8a,Rennes-1,Ren-1,Rld-1,RMX-A02,Ren-11,Rd-0,Rou-0,RMX-A180,RRS-7,Sap-0,Rome-1,Seattle-0,Ob-0,Rhen-1,Se-0,RRS-10,Np-0,Nw-0,Neo-6,NC-6,NFA-8,NFA-10,Nok-3,Na-1,Ms-0,Mnz-0,Mir-0,Mh-0,Mz-0,Lp2-6,Lp2-2,Lm-2,Nc-1,Mc-0,LL-0,Sei-0,Mv-0,Sg-1,Litva,Sorbo,Sp-0,Sq-1,Sq-8,Stw-0,Su-0,Sus-1,Ta-0,Tamm-2,…	5	212	presence	No insertion	0.0231481481481481	Rare	NA
chr1	5975682	5975741	AT5TE49960,AT5TE49950	Est	Col-0,Ove-0,PHW-2,PHW-34,Per-1,Or-0,Old-1,Pi-0,Pt-0,Pu2-23,Pla-0,Pog-0,Pu2-7,Pu2-8,Pro-0,Rak-2,Ra-0,Ragl-1,Qar-8a,Rennes-1,Ren-1,Rld-1,RMX-A02,Ren-11,Rd-0,Rou-0,RMX-A180,RRS-7,Sap-0,Rome-1,Seattle-0,Ob-0,Rhen-1,Se-0,RRS-10,Np-0,Nw-0,Neo-6,NC-6,NFA-8,NFA-10,Nok-3,Na-1,Ms-0,Mnz-0,Mir-0,Mh-0,Mz-0,Lp2-6,Lp2-2,Lm-2,Nc-1,Mc-0,LL-0,Sei-0,Mv-0,Sg-1,Litva,Sorbo,Sp-0,Sq-1,Sq-8,Stw-0,Su-0,Sus-1,Ta-0,Tamm-2,…	1	216	presence	No insertion	0.00462962962962963	Rare	NA
chr1	6010493	6010559	AT5TE45920,AT5TE45925	Kb-0,Vind-1	Col-0,Ove-0,PHW-2,PHW-34,Per-1,Or-0,Old-1,Pi-0,Pt-0,Pu2-23,Pla-0,Pog-0,Pu2-7,Pu2-8,Pro-0,Rak-2,Ra-0,Ragl-1,Qar-8a,Rennes-1,Ren-1,Rld-1,RMX-A02,Ren-11,Rd-0,Rou-0,RMX-A180,RRS-7,Sap-0,Rome-1,Seattle-0,Ob-0,Rhen-1,Se-0,RRS-10,Np-0,Nw-0,Neo-6,NC-6,NFA-8,NFA-10,Nok-3,Na-1,Ms-0,Mnz-0,Mir-0,Mh-0,Mz-0,Lp2-6,Lp2-2,Lm-2,Nc-1,Mc-0,LL-0,Sei-0,Mv-0,Sg-1,Litva,Sorbo,Sp-0,Sq-1,Sq-8,Stw-0,Su-0,Sus-1,Ta-0,Tamm-2,…	2	214	presence	No insertion	0.00925925925925926	Rare	NA
chr1	6049926	6050010	AT1TE51385	Kar-1,Dja-1,Sus-1,Kondara,Westkar-4,Zal-1	Col-0,Ove-0,PHW-2,PHW-34,Per-1,Or-0,Old-1,Pi-0,Pt-0,Pu2-23,Pla-0,Pog-0,Pu2-7,Pu2-8,Pro-0,Rak-2,Ra-0,Ragl-1,Qar-8a,Rennes-1,Ren-1,Rld-1,RMX-A02,Ren-11,Rd-0,Rou-0,RMX-A180,RRS-7,Sap-0,Rome-1,Seattle-0,Ob-0,Rhen-1,Se-0,RRS-10,Np-0,Nw-0,Neo-6,NC-6,NFA-8,NFA-10,Nok-3,Na-1,Ms-0,Mnz-0,Mir-0,Mh-0,Mz-0,Lp2-6,Lp2-2,Lm-2,Nc-1,Mc-0,LL-0,Sei-0,Mv-0,Sg-1,Litva,Sorbo,Sp-0,Sq-1,Sq-8,Stw-0,Su-0,Ta-0,Tamm-2,Bla-1,…	6	211	presence	No insertion	0.0277777777777778	Rare	NA
chr1	6053932	6054057	AT4TE42860	Si-0,Ei-2,Benk-1,Gu-0,Mh-0,Nok-3,Kent,Nc-1	Col-0,Ove-0,PHW-2,PHW-34,Per-1,Or-0,Old-1,Pi-0,Pt-0,Pu2-23,Pla-0,Pog-0,Pu2-7,Pu2-8,Pro-0,Rak-2,Ra-0,Ragl-1,Qar-8a,Rennes-1,Ren-1,Rld-1,RMX-A02,Ren-11,Rd-0,Rou-0,RMX-A180,RRS-7,Sap-0,Rome-1,Seattle-0,Ob-0,Rhen-1,Se-0,RRS-10,Np-0,Nw-0,Neo-6,NC-6,NFA-8,NFA-10,Na-1,Ms-0,Mnz-0,Mir-0,Mz-0,Lp2-6,Lp2-2,Lm-2,Mc-0,LL-0,Sei-0,Mv-0,Sg-1,Litva,Sorbo,Sp-0,Sq-1,Sq-8,Stw-0,Su-0,Sus-1,Ta-0,Tamm-2,Bla-1,Sf-1,Tamm-…	8	209	presence	No insertion	0.037037037037037	Common	low
chr1	6129091	6129207	AT5TE86765	Ca-0,HR-10,NFA-10,Vind-1,Pro-0,PHW-34	Col-0,Ove-0,PHW-2,Per-1,Or-0,Old-1,Pi-0,Pt-0,Pu2-23,Pla-0,Pog-0,Pu2-7,Pu2-8,Rak-2,Ra-0,Ragl-1,Qar-8a,Rennes-1,Ren-1,Rld-1,RMX-A02,Ren-11,Rd-0,Rou-0,RMX-A180,RRS-7,Sap-0,Rome-1,Seattle-0,Ob-0,Rhen-1,Se-0,RRS-10,Np-0,Nw-0,Neo-6,NC-6,NFA-8,Nok-3,Na-1,Ms-0,Mnz-0,Mir-0,Mh-0,Mz-0,Lp2-6,Lp2-2,Lm-2,Nc-1,Mc-0,LL-0,Sei-0,Mv-0,Sg-1,Litva,Sorbo,Sp-0,Sq-1,Sq-8,Stw-0,Su-0,Sus-1,Ta-0,Tamm-2,Bla-1,Sf-1,Si-0,Tamm…	6	211	presence	No insertion	0.0277777777777778	Rare	low
chr1	6129109	6129206	AT1TE20110	Ge-0,RMX-A02	Col-0,Ove-0,PHW-2,PHW-34,Per-1,Or-0,Old-1,Pi-0,Pt-0,Pu2-23,Pla-0,Pog-0,Pu2-7,Pu2-8,Pro-0,Rak-2,Ra-0,Ragl-1,Qar-8a,Rennes-1,Ren-1,Rld-1,Ren-11,Rd-0,Rou-0,RMX-A180,RRS-7,Sap-0,Rome-1,Seattle-0,Ob-0,Rhen-1,Se-0,RRS-10,Np-0,Nw-0,Neo-6,NC-6,NFA-8,NFA-10,Nok-3,Na-1,Ms-0,Mnz-0,Mir-0,Mh-0,Mz-0,Lp2-6,Lp2-2,Lm-2,Nc-1,Mc-0,LL-0,Sei-0,Mv-0,Sg-1,Litva,Sorbo,Sp-0,Sq-1,Sq-8,Stw-0,Su-0,Sus-1,Ta-0,Tamm-2,Bla-1,Sf…	2	215	presence	No insertion	0.00925925925925926	Rare	NA
chr1	6141423	6141558	AT5TE81030	Baa-1,Kent,Bch-1,Knox-18,Ema-1,Sq-1,Ei-2,Ren-11,Benk-1,Ragl-1,Mh-0,Nok-3,Bg-2,Wt-5,Gy-0,Sg-1,Na-1,Gu-0,CIBC-5,Nc-1,Kin-0,Ws-2,Abd-0,Bs-1,Boot-1,HR-5,Seattle-0,Koln,Ba-1,Cnt-1	Col-0,Ove-0,PHW-2,PHW-34,Per-1,Or-0,Old-1,Pi-0,Pt-0,Pu2-23,Pla-0,Pog-0,Pu2-7,Pu2-8,Pro-0,Rak-2,Ra-0,Qar-8a,Rennes-1,Ren-1,Rld-1,RMX-A02,Rd-0,Rou-0,RMX-A180,RRS-7,Sap-0,Rome-1,Ob-0,Rhen-1,Se-0,RRS-10,Np-0,Nw-0,Neo-6,NC-6,NFA-8,NFA-10,Ms-0,Mnz-0,Mir-0,Mz-0,Lp2-6,Lp2-2,Lm-2,Mc-0,LL-0,Sei-0,Mv-0,Litva,Sorbo,Sp-0,Sq-8,Stw-0,Su-0,Sus-1,Ta-0,Tamm-2,Bla-1,Sf-1,Si-0,Tamm-27,Tha-1,Ting-1,Tol-0,Ts-1,Ts-5,Ts…	30	187	presence	No insertion	0.138888888888889	Common	mid
chr1	6141459	6141534	AT5TE77090	Gre-0	Col-0,Ove-0,PHW-2,PHW-34,Per-1,Or-0,Old-1,Pi-0,Pt-0,Pu2-23,Pla-0,Pog-0,Pu2-7,Pu2-8,Pro-0,Rak-2,Ra-0,Ragl-1,Qar-8a,Rennes-1,Ren-1,Rld-1,RMX-A02,Ren-11,Rd-0,Rou-0,RMX-A180,RRS-7,Sap-0,Rome-1,Seattle-0,Ob-0,Rhen-1,Se-0,RRS-10,Np-0,Nw-0,Neo-6,NC-6,NFA-8,NFA-10,Nok-3,Na-1,Ms-0,Mnz-0,Mir-0,Mh-0,Mz-0,Lp2-6,Lp2-2,Lm-2,Nc-1,Mc-0,LL-0,Sei-0,Mv-0,Sg-1,Litva,Sorbo,Sp-0,Sq-1,Sq-8,Stw-0,Su-0,Sus-1,Ta-0,Tamm-2,…	1	216	presence	No insertion	0.00462962962962963	Rare	NA
chr1	6141476	6141534	AT4TE34105	Kas-1,Kas-2	Col-0,Ove-0,PHW-2,PHW-34,Per-1,Or-0,Old-1,Pi-0,Pt-0,Pu2-23,Pla-0,Pog-0,Pu2-7,Pu2-8,Pro-0,Rak-2,Ra-0,Ragl-1,Qar-8a,Rennes-1,Ren-1,Rld-1,RMX-A02,Ren-11,Rd-0,Rou-0,RMX-A180,RRS-7,Sap-0,Rome-1,Seattle-0,Ob-0,Rhen-1,Se-0,RRS-10,Np-0,Nw-0,Neo-6,NC-6,NFA-8,NFA-10,Nok-3,Na-1,Ms-0,Mnz-0,Mir-0,Mh-0,Mz-0,Lp2-6,Lp2-2,Lm-2,Nc-1,Mc-0,LL-0,Sei-0,Mv-0,Sg-1,Litva,Sorbo,Sp-0,Sq-1,Sq-8,Stw-0,Su-0,Sus-1,Ta-0,Tamm-2,…	2	215	presence	No insertion	0.00925925925925926	Rare	NA
chr1	6156401	6158864	AT1TE19910	Col-0,Ove-0,Per-1,Rak-2,Np-0,Neo-6,Ms-0,Mnz-0,Litva,Sorbo,Sp-0,Sq-8,Stw-0,Sus-1,Sf-1,Si-0,Ting-1,Utrecht,Wa-1,Westkar-4,Wil-1,Zal-1,Rubezhnoe-1,Bsch-0,Chat-1,Dja-1,Es-0,Est,Et-0,Hey-1,Is-0,Jm-0,Kar-1,Kas-1,Kas-2,Ko-2,Kondara,Krot-0,Lan-0,Le-0,Anholt-1,Anz-0,Bd-0	Uk-1,HR-10,HSm,Kin-0,La-0,Kent,Pt-0,Su-0,Amel-1,Fi-0,Gre-0,Knox-18,Appt-1,Ei-2,Yo-0,Mh-0,Nok-3,Gel-1,Jl-3,RMX-A180,Wt-5,Ra-0,Li-2:1,Na-1,Gu-0,Lm-2,Tu-0,Mc-0,Gifu-2,Hn-0,Mz-0,Bs-1,Com-1,Ha-0,Pog-0,Ty-0,NC-6,Bu-0,Qar-8a,Rennes-1,Kro-0,Kelsterbach-4,Ba-1,Cnt-1,Cerv-1,Zdr-1,Rome-1,Knox-10,Nw-0,Rd-0,Co-1,Ema-1,Ren-11,Ragl-1,Gie-0,Ann-1,Gr-1,Rhen-1,Di-G,Ren-1,In-0,Sg-1,Aa-0,Wei-0,Kb-0,Got-7,Pla-0,Or-0,…	43	174	presence	No insertion	0.199074074074074	Common	high
chr1	6179813	6179939	AT2TE07605	Gre-0,Tol-0,Knox-10,Tul-0,Gifu-2,Buckhorn-Pass,Dem-4,Pna-17	Col-0,Ove-0,PHW-2,PHW-34,Per-1,Or-0,Old-1,Pi-0,Pt-0,Pu2-23,Pla-0,Pog-0,Pu2-7,Pu2-8,Pro-0,Rak-2,Ra-0,Ragl-1,Qar-8a,Rennes-1,Ren-1,Rld-1,RMX-A02,Ren-11,Rd-0,Rou-0,RMX-A180,RRS-7,Sap-0,Rome-1,Seattle-0,Ob-0,Rhen-1,Se-0,RRS-10,Np-0,Nw-0,Neo-6,NC-6,NFA-8,NFA-10,Nok-3,Na-1,Ms-0,Mnz-0,Mir-0,Mh-0,Mz-0,Lp2-6,Lp2-2,Lm-2,Nc-1,Mc-0,LL-0,Sei-0,Mv-0,Sg-1,Litva,Sorbo,Sp-0,Sq-1,Sq-8,Stw-0,Su-0,Sus-1,Ta-0,Tamm-2,…	8	209	presence	No insertion	0.037037037037037	Common	NA
chr1	6184184	6184321	AT1TE52925	Bor-4	Col-0,Ove-0,PHW-2,PHW-34,Per-1,Or-0,Old-1,Pi-0,Pt-0,Pu2-23,Pla-0,Pog-0,Pu2-7,Pu2-8,Pro-0,Rak-2,Ra-0,Ragl-1,Qar-8a,Rennes-1,Ren-1,Rld-1,RMX-A02,Ren-11,Rd-0,Rou-0,RMX-A180,RRS-7,Sap-0,Rome-1,Seattle-0,Ob-0,Rhen-1,Se-0,RRS-10,Np-0,Nw-0,Neo-6,NC-6,NFA-8,NFA-10,Nok-3,Na-1,Ms-0,Mnz-0,Mir-0,Mh-0,Mz-0,Lp2-6,Lp2-2,Lm-2,Nc-1,Mc-0,LL-0,Sei-0,Mv-0,Sg-1,Litva,Sorbo,Sp-0,Sq-1,Sq-8,Stw-0,Su-0,Sus-1,Ta-0,Tamm-2,…	1	216	presence	No insertion	0.00462962962962963	Rare	NA
chr1	6218531	6219237	AT1TE20110	Col-0,Ove-0,PHW-2,PHW-34,Per-1,Or-0,Old-1,Pi-0,Pt-0,Pu2-23,Pla-0,Pog-0,Pu2-7,Pu2-8,Pro-0,Rak-2,Ra-0,Ragl-1,Qar-8a,Rennes-1,Ren-1,Rld-1,RMX-A02,Ren-11,Rd-0,Rou-0,RMX-A180,RRS-7,Sap-0,Rome-1,Seattle-0,Ob-0,Rhen-1,Se-0,RRS-10,Np-0,Nw-0,Neo-6,NC-6,NFA-8,NFA-10,Nok-3,Na-1,Ms-0,Mnz-0,Mir-0,Mh-0,Mz-0,Lp2-6,Lp2-2,Lm-2,Nc-1,Mc-0,LL-0,Sei-0,Mv-0,Sg-1,Litva,Sorbo,Sp-0,Sq-1,Sq-8,Stw-0,Su-0,Sus-1,Ta-0,Tamm-2,…	Le-0,Bor-4,Bsch-0,Is-0,Si-0	212	5	absence	True deletion	0.0231481481481481	Rare	NA
chr1	6219442	6219537	AT2TE09760	Pu2-23	Col-0,Ove-0,PHW-2,PHW-34,Per-1,Or-0,Old-1,Pi-0,Pt-0,Pla-0,Pog-0,Pu2-7,Pu2-8,Pro-0,Rak-2,Ra-0,Ragl-1,Qar-8a,Rennes-1,Ren-1,Rld-1,RMX-A02,Ren-11,Rd-0,Rou-0,RMX-A180,RRS-7,Sap-0,Rome-1,Seattle-0,Ob-0,Rhen-1,Se-0,RRS-10,Np-0,Nw-0,Neo-6,NC-6,NFA-8,NFA-10,Nok-3,Na-1,Ms-0,Mnz-0,Mir-0,Mh-0,Mz-0,Lp2-6,Lp2-2,Lm-2,Nc-1,Mc-0,LL-0,Sei-0,Mv-0,Sg-1,Litva,Sorbo,Sp-0,Sq-1,Sq-8,Stw-0,Su-0,Sus-1,Ta-0,Tamm-2,Bla-1,S…	1	216	presence	No insertion	0.00462962962962963	Rare	NA
chr1	6233517	6233615	AT1TE20170	Col-0,Ove-0,PHW-2,PHW-34,Per-1,Or-0,Old-1,Pi-0,Pt-0,Pu2-23,Pla-0,Pog-0,Pu2-8,Pro-0,Rak-2,Ra-0,Ragl-1,Qar-8a,Rennes-1,Ren-1,Rld-1,RMX-A02,Ren-11,Rd-0,Rou-0,RMX-A180,RRS-7,Sap-0,Rome-1,Seattle-0,Ob-0,Rhen-1,Se-0,RRS-10,Np-0,Nw-0,Neo-6,NC-6,NFA-8,NFA-10,Nok-3,Na-1,Ms-0,Mnz-0,Mir-0,Mh-0,Mz-0,Lp2-6,Lp2-2,Lm-2,Nc-1,Mc-0,LL-0,Sei-0,Mv-0,Sg-1,Litva,Sorbo,Sp-0,Sq-1,Sq-8,Stw-0,Su-0,Sus-1,Ta-0,Tamm-2,Bla-1,…	Duk,Pu2-7	215	2	absence	True deletion	0.00925925925925926	Rare	NA
chr1	6233880	6233920	AT1TE20175	Col-0,Ove-0,PHW-2,PHW-34,Per-1,Or-0,Old-1,Pi-0,Pt-0,Pu2-23,Pla-0,Pog-0,Pu2-8,Pro-0,Rak-2,Ra-0,Ragl-1,Qar-8a,Rennes-1,Ren-1,Rld-1,RMX-A02,Ren-11,Rd-0,Rou-0,RMX-A180,RRS-7,Sap-0,Rome-1,Seattle-0,Ob-0,Rhen-1,Se-0,RRS-10,Np-0,Nw-0,Neo-6,NC-6,NFA-8,NFA-10,Nok-3,Na-1,Ms-0,Mnz-0,Mir-0,Mh-0,Mz-0,Lp2-6,Lp2-2,Lm-2,Nc-1,Mc-0,LL-0,Sei-0,Mv-0,Sg-1,Litva,Sorbo,Sp-0,Sq-1,Sq-8,Stw-0,Su-0,Sus-1,Ta-0,Tamm-2,Bla-1,…	Duk,Pu2-7	215	2	absence	True deletion	0.00925925925925926	Rare	NA
chr1	6236550	6236612	AT1TE29605	CIBC-5	Col-0,Ove-0,PHW-2,PHW-34,Per-1,Or-0,Old-1,Pi-0,Pt-0,Pu2-23,Pla-0,Pog-0,Pu2-7,Pu2-8,Pro-0,Rak-2,Ragl-1,Qar-8a,Rennes-1,Ren-1,Rld-1,RMX-A02,Ren-11,Rd-0,Rou-0,RMX-A180,RRS-7,Sap-0,Rome-1,Seattle-0,Ob-0,Rhen-1,Se-0,RRS-10,Np-0,Nw-0,Neo-6,NC-6,NFA-8,NFA-10,Nok-3,Na-1,Ms-0,Mnz-0,Mir-0,Mh-0,Mz-0,Lp2-6,Lp2-2,Lm-2,Nc-1,Mc-0,LL-0,Sei-0,Mv-0,Sg-1,Litva,Sorbo,Sp-0,Sq-1,Sq-8,Stw-0,Su-0,Sus-1,Ta-0,Tamm-2,Bla-1…	1	215	presence	No insertion	0.00462962962962963	Rare	NA
chr1	6236550	6236612	AT5TE44320	Db-1	Col-0,Ove-0,PHW-2,PHW-34,Per-1,Or-0,Old-1,Pi-0,Pt-0,Pu2-23,Pla-0,Pog-0,Pu2-7,Pu2-8,Pro-0,Rak-2,Ragl-1,Qar-8a,Rennes-1,Ren-1,Rld-1,RMX-A02,Ren-11,Rd-0,Rou-0,RMX-A180,RRS-7,Sap-0,Rome-1,Seattle-0,Ob-0,Rhen-1,Se-0,RRS-10,Np-0,Nw-0,Neo-6,NC-6,NFA-8,NFA-10,Nok-3,Na-1,Ms-0,Mnz-0,Mir-0,Mh-0,Mz-0,Lp2-6,Lp2-2,Lm-2,Nc-1,Mc-0,LL-0,Sei-0,Mv-0,Sg-1,Litva,Sorbo,Sp-0,Sq-1,Sq-8,Stw-0,Su-0,Sus-1,Ta-0,Tamm-2,Bla-1…	1	215	presence	No insertion	0.00462962962962963	Rare	NA
chr1	6236552	6236612	AT4TE24260	Got-22	Col-0,Ove-0,PHW-2,PHW-34,Per-1,Or-0,Old-1,Pi-0,Pt-0,Pu2-23,Pla-0,Pog-0,Pu2-7,Pu2-8,Pro-0,Rak-2,Ragl-1,Qar-8a,Rennes-1,Ren-1,Rld-1,RMX-A02,Ren-11,Rd-0,Rou-0,RMX-A180,RRS-7,Sap-0,Rome-1,Seattle-0,Ob-0,Rhen-1,Se-0,RRS-10,Np-0,Nw-0,Neo-6,NC-6,NFA-8,NFA-10,Nok-3,Na-1,Ms-0,Mnz-0,Mir-0,Mh-0,Mz-0,Lp2-6,Lp2-2,Lm-2,Nc-1,Mc-0,LL-0,Sei-0,Mv-0,Sg-1,Litva,Sorbo,Sp-0,Sq-1,Sq-8,Stw-0,Su-0,Sus-1,Ta-0,Tamm-2,Bla-1…	1	215	presence	No insertion	0.00462962962962963	Rare	NA
chr1	6236552	6236612	AT5TE46880	Wil-1	Col-0,Ove-0,PHW-2,PHW-34,Per-1,Or-0,Old-1,Pi-0,Pt-0,Pu2-23,Pla-0,Pog-0,Pu2-7,Pu2-8,Pro-0,Rak-2,Ragl-1,Qar-8a,Rennes-1,Ren-1,Rld-1,RMX-A02,Ren-11,Rd-0,Rou-0,RMX-A180,RRS-7,Sap-0,Rome-1,Seattle-0,Ob-0,Rhen-1,Se-0,RRS-10,Np-0,Nw-0,Neo-6,NC-6,NFA-8,NFA-10,Nok-3,Na-1,Ms-0,Mnz-0,Mir-0,Mh-0,Mz-0,Lp2-6,Lp2-2,Lm-2,Nc-1,Mc-0,LL-0,Sei-0,Mv-0,Sg-1,Litva,Sorbo,Sp-0,Sq-1,Sq-8,Stw-0,Su-0,Sus-1,Ta-0,Tamm-2,Bla-1…	1	215	presence	No insertion	0.00462962962962963	Rare	NA
chr1	6236554	6236621	AT3TE39120	Uod-7,Kl-5,CIBC-17,Appt-1,Kb-0,Le-0	Col-0,Ove-0,PHW-2,PHW-34,Per-1,Or-0,Old-1,Pi-0,Pt-0,Pu2-23,Pla-0,Pog-0,Pu2-7,Pu2-8,Pro-0,Rak-2,Ragl-1,Qar-8a,Rennes-1,Ren-1,Rld-1,RMX-A02,Ren-11,Rd-0,Rou-0,RMX-A180,RRS-7,Sap-0,Rome-1,Seattle-0,Ob-0,Rhen-1,Se-0,RRS-10,Np-0,Nw-0,Neo-6,NC-6,NFA-8,NFA-10,Nok-3,Na-1,Ms-0,Mnz-0,Mir-0,Mh-0,Mz-0,Lp2-6,Lp2-2,Lm-2,Nc-1,Mc-0,LL-0,Sei-0,Mv-0,Sg-1,Litva,Sorbo,Sp-0,Sq-1,Sq-8,Stw-0,Su-0,Sus-1,Ta-0,Tamm-2,Bla-1…	6	210	presence	No insertion	0.0277777777777778	Rare	NA
chr1	6255488	6255601	AT1TE33920	Co	Col-0,Ove-0,PHW-2,PHW-34,Per-1,Or-0,Old-1,Pi-0,Pt-0,Pu2-23,Pla-0,Pog-0,Pu2-7,Pu2-8,Pro-0,Rak-2,Ra-0,Ragl-1,Qar-8a,Rennes-1,Ren-1,Rld-1,RMX-A02,Ren-11,Rd-0,Rou-0,RMX-A180,RRS-7,Sap-0,Rome-1,Seattle-0,Ob-0,Rhen-1,Se-0,RRS-10,Np-0,Nw-0,Neo-6,NC-6,NFA-8,NFA-10,Nok-3,Na-1,Ms-0,Mnz-0,Mir-0,Mh-0,Mz-0,Lp2-6,Lp2-2,Lm-2,Nc-1,Mc-0,LL-0,Sei-0,Mv-0,Sg-1,Litva,Sorbo,Sp-0,Sq-1,Sq-8,Stw-0,Su-0,Sus-1,Ta-0,Tamm-2,…	1	216	presence	No insertion	0.00462962962962963	Rare	NA
chr1	6273520	6273591	AT4TE26275	Kz-9	Col-0,Ove-0,PHW-2,PHW-34,Per-1,Or-0,Old-1,Pi-0,Pt-0,Pu2-23,Pla-0,Pog-0,Pu2-7,Pu2-8,Pro-0,Rak-2,Ra-0,Ragl-1,Qar-8a,Rennes-1,Ren-1,Rld-1,RMX-A02,Ren-11,Rd-0,Rou-0,RMX-A180,RRS-7,Sap-0,Rome-1,Seattle-0,Ob-0,Rhen-1,Se-0,RRS-10,Np-0,Nw-0,Neo-6,NC-6,NFA-8,NFA-10,Nok-3,Na-1,Ms-0,Mnz-0,Mir-0,Mh-0,Mz-0,Lp2-6,Lp2-2,Lm-2,Nc-1,Mc-0,LL-0,Sei-0,Mv-0,Sg-1,Litva,Sorbo,Sp-0,Sq-1,Sq-8,Stw-0,Su-0,Sus-1,Ta-0,Tamm-2,…	1	216	presence	No insertion	0.00462962962962963	Rare	NA
chr1	6273768	6273906	AT1TE20320	Col-0,Ove-0,PHW-2,PHW-34,Per-1,Or-0,Pi-0,Pt-0,Pu2-23,Pla-0,Pog-0,Pu2-7,Pu2-8,Pro-0,Rak-2,Ra-0,Ragl-1,Rennes-1,Ren-1,Rld-1,RMX-A02,Ren-11,Rd-0,Rou-0,RMX-A180,RRS-7,Sap-0,Rome-1,Seattle-0,Ob-0,Rhen-1,Se-0,RRS-10,Np-0,Nw-0,Neo-6,NC-6,NFA-8,NFA-10,Nok-3,Na-1,Ms-0,Mnz-0,Mir-0,Mh-0,Mz-0,Lp2-6,Lp2-2,Lm-2,Nc-1,Mc-0,LL-0,Sei-0,Mv-0,Sg-1,Litva,Sorbo,Sp-0,Sq-1,Sq-8,Stw-0,Su-0,Sus-1,Ta-0,Tamm-2,Bla-1,Si-0,Ta…	Sf-1,Co-1,Ann-1,Qar-8a,Tha-1,Gie-0	209	6	absence	True deletion	0.0277777777777778	Rare	low
chr1	6273947	6274053	AT1TE20325	Col-0,Ove-0,PHW-2,PHW-34,Per-1,Or-0,Old-1,Pi-0,Pt-0,Pu2-23,Pla-0,Pog-0,Pu2-7,Pu2-8,Pro-0,Rak-2,Ra-0,Ragl-1,Rennes-1,Rld-1,RMX-A02,Ren-11,Rd-0,Rou-0,RMX-A180,RRS-7,Sap-0,Rome-1,Seattle-0,Ob-0,Se-0,RRS-10,Np-0,Nw-0,Neo-6,NC-6,NFA-8,NFA-10,Nok-3,Na-1,Ms-0,Mnz-0,Mir-0,Mh-0,Mz-0,Lp2-6,Lp2-2,Lm-2,Nc-1,LL-0,Sei-0,Mv-0,Sg-1,Litva,Sorbo,Sp-0,Sq-1,Sq-8,Stw-0,Su-0,Sus-1,Ta-0,Tamm-2,Bla-1,Sf-1,Si-0,Tamm-27,T…	Qar-8a,Ann-1	210	2	absence	True deletion	0.00925925925925926	Rare	NA
chr1	6302582	6303156	AT1TE20410	Col-0,Ove-0,PHW-2,PHW-34,Per-1,Pi-0,Pt-0,Pu2-23,Pla-0,Pog-0,Pu2-7,Pu2-8,Pro-0,Rak-2,Ra-0,Ragl-1,Rennes-1,Ren-1,Rld-1,RMX-A02,Ren-11,Rd-0,Rou-0,RMX-A180,RRS-7,Sap-0,Rome-1,Seattle-0,Ob-0,Rhen-1,Se-0,RRS-10,Np-0,Nw-0,Neo-6,NC-6,NFA-8,NFA-10,Nok-3,Na-1,Ms-0,Mnz-0,Mir-0,Mh-0,Mz-0,Lp2-6,Lp2-2,Lm-2,Nc-1,Mc-0,LL-0,Sei-0,Mv-0,Sg-1,Litva,Sorbo,Sp-0,Sq-1,Sq-8,Stw-0,Su-0,Sus-1,Ta-0,Tamm-2,Bla-1,Sf-1,Si-0,Ta…	Je-0,Knox-18,Or-0,Cal-0,Cvi-0,Kz-9,Gy-0,Ty-0,Ann-1,Kro-0,Gie-0,Qar-8a,Etna-2	203	13	absence	True deletion	0.0601851851851852	Common	low
chr1	6306636	6306699	AT2TE00030	Hn-0,Tul-0	Col-0,Ove-0,PHW-2,PHW-34,Per-1,Or-0,Old-1,Pi-0,Pt-0,Pu2-23,Pla-0,Pog-0,Pu2-7,Pu2-8,Pro-0,Rak-2,Ra-0,Ragl-1,Qar-8a,Rennes-1,Ren-1,Rld-1,RMX-A02,Ren-11,Rd-0,Rou-0,RMX-A180,RRS-7,Sap-0,Rome-1,Seattle-0,Ob-0,Rhen-1,Se-0,RRS-10,Np-0,Nw-0,Neo-6,NC-6,NFA-8,NFA-10,Nok-3,Na-1,Ms-0,Mnz-0,Mir-0,Mh-0,Mz-0,Lp2-6,Lp2-2,Lm-2,Nc-1,Mc-0,LL-0,Sei-0,Mv-0,Sg-1,Litva,Sorbo,Sp-0,Sq-1,Sq-8,Stw-0,Su-0,Sus-1,Ta-0,Tamm-2,…	2	215	presence	No insertion	0.00925925925925926	Rare	NA
chr1	6325619	6325729	AT1TE22695	PHW-34,Van-0	Col-0,Ove-0,PHW-2,Per-1,Or-0,Old-1,Pi-0,Pt-0,Pu2-23,Pla-0,Pog-0,Pu2-7,Pu2-8,Pro-0,Rak-2,Ra-0,Ragl-1,Qar-8a,Rennes-1,Ren-1,Rld-1,RMX-A02,Ren-11,Rd-0,Rou-0,RMX-A180,RRS-7,Sap-0,Rome-1,Seattle-0,Ob-0,Rhen-1,Se-0,RRS-10,Np-0,Nw-0,Neo-6,NC-6,NFA-8,NFA-10,Nok-3,Na-1,Ms-0,Mnz-0,Mir-0,Mh-0,Mz-0,Lp2-6,Lp2-2,Lm-2,Nc-1,Mc-0,LL-0,Sei-0,Mv-0,Sg-1,Litva,Sorbo,Sp-0,Sq-1,Sq-8,Stw-0,Su-0,Sus-1,Ta-0,Tamm-2,Bla-1,S…	2	215	presence	No insertion	0.00925925925925926	Rare	NA
chr1	6342057	6342185	AT3TE22200	Altai-5	Col-0,Ove-0,PHW-2,PHW-34,Per-1,Or-0,Old-1,Pi-0,Pt-0,Pu2-23,Pla-0,Pog-0,Pu2-7,Pu2-8,Pro-0,Rak-2,Ra-0,Ragl-1,Qar-8a,Rennes-1,Ren-1,Rld-1,RMX-A02,Ren-11,Rd-0,Rou-0,RMX-A180,RRS-7,Sap-0,Rome-1,Seattle-0,Ob-0,Rhen-1,Se-0,RRS-10,Np-0,Nw-0,Neo-6,NC-6,NFA-8,NFA-10,Nok-3,Na-1,Ms-0,Mnz-0,Mir-0,Mh-0,Mz-0,Lp2-6,Lp2-2,Lm-2,Nc-1,Mc-0,LL-0,Sei-0,Mv-0,Sg-1,Litva,Sorbo,Sp-0,Sq-1,Sq-8,Stw-0,Su-0,Sus-1,Ta-0,Tamm-2,…	1	216	presence	No insertion	0.00462962962962963	Rare	NA
chr1	6356113	6356230	AT5TE49330	Fr-2	Col-0,Ove-0,PHW-2,PHW-34,Per-1,Or-0,Old-1,Pi-0,Pt-0,Pu2-23,Pla-0,Pog-0,Pu2-7,Pu2-8,Pro-0,Rak-2,Ra-0,Ragl-1,Qar-8a,Rennes-1,Ren-1,Rld-1,RMX-A02,Ren-11,Rd-0,Rou-0,RMX-A180,RRS-7,Sap-0,Rome-1,Seattle-0,Ob-0,Rhen-1,Se-0,RRS-10,Np-0,Nw-0,Neo-6,NC-6,NFA-8,NFA-10,Nok-3,Na-1,Ms-0,Mnz-0,Mir-0,Mh-0,Mz-0,Lp2-6,Lp2-2,Lm-2,Nc-1,Mc-0,LL-0,Sei-0,Mv-0,Sg-1,Litva,Sorbo,Sp-0,Sq-1,Sq-8,Stw-0,Su-0,Sus-1,Ta-0,Tamm-2,…	1	216	presence	No insertion	0.00462962962962963	Rare	NA
chr1	6360795	6360864	AT1TE75405	RMX-A02	Col-0,Ove-0,PHW-2,PHW-34,Per-1,Or-0,Old-1,Pi-0,Pt-0,Pu2-23,Pla-0,Pog-0,Pu2-7,Pu2-8,Pro-0,Rak-2,Ra-0,Ragl-1,Qar-8a,Rennes-1,Ren-1,Rld-1,Ren-11,Rd-0,Rou-0,RMX-A180,RRS-7,Sap-0,Rome-1,Seattle-0,Ob-0,Rhen-1,Se-0,RRS-10,Np-0,Nw-0,Neo-6,NC-6,NFA-8,NFA-10,Nok-3,Na-1,Ms-0,Mnz-0,Mir-0,Mh-0,Mz-0,Lp2-6,Lp2-2,Lm-2,Nc-1,Mc-0,LL-0,Sei-0,Mv-0,Sg-1,Litva,Sorbo,Sp-0,Sq-1,Sq-8,Stw-0,Su-0,Sus-1,Ta-0,Tamm-2,Bla-1,Sf…	1	216	presence	No insertion	0.00462962962962963	Rare	NA
chr1	6381100	6381219	AT3TE22200	Hh-0,Co,Ragl-1,Na-1,Gu-0,Ws-2	Col-0,Ove-0,PHW-2,PHW-34,Per-1,Or-0,Old-1,Pi-0,Pt-0,Pu2-23,Pla-0,Pog-0,Pu2-7,Pu2-8,Pro-0,Rak-2,Ra-0,Qar-8a,Rennes-1,Ren-1,Rld-1,RMX-A02,Ren-11,Rd-0,Rou-0,RMX-A180,RRS-7,Sap-0,Rome-1,Seattle-0,Ob-0,Rhen-1,Se-0,RRS-10,Np-0,Nw-0,Neo-6,NC-6,NFA-8,NFA-10,Nok-3,Ms-0,Mnz-0,Mir-0,Mh-0,Mz-0,Lp2-6,Lp2-2,Lm-2,Nc-1,Mc-0,LL-0,Sei-0,Mv-0,Sg-1,Litva,Sorbo,Sp-0,Sq-1,Sq-8,Stw-0,Su-0,Sus-1,Ta-0,Tamm-2,Bla-1,Sf-1,S…	6	211	presence	No insertion	0.0277777777777778	Rare	NA
chr1	6391194	6391318	AT5TE85500	Ha-0	Col-0,Ove-0,PHW-2,PHW-34,Per-1,Or-0,Old-1,Pi-0,Pt-0,Pu2-23,Pla-0,Pog-0,Pu2-7,Pu2-8,Pro-0,Rak-2,Ra-0,Ragl-1,Qar-8a,Rennes-1,Ren-1,Rld-1,RMX-A02,Ren-11,Rd-0,Rou-0,RMX-A180,RRS-7,Sap-0,Rome-1,Seattle-0,Ob-0,Rhen-1,Se-0,RRS-10,Np-0,Nw-0,Neo-6,NC-6,NFA-8,NFA-10,Nok-3,Na-1,Ms-0,Mnz-0,Mir-0,Mh-0,Mz-0,Lp2-6,Lp2-2,Lm-2,Nc-1,Mc-0,LL-0,Sei-0,Mv-0,Sg-1,Litva,Sorbo,Sp-0,Sq-1,Sq-8,Stw-0,Su-0,Sus-1,Ta-0,Tamm-2,…	1	216	presence	No insertion	0.00462962962962963	Rare	NA
chr1	6437150	6437217	AT1TE33920	Chi-0	Col-0,Ove-0,PHW-2,PHW-34,Per-1,Or-0,Old-1,Pi-0,Pt-0,Pu2-23,Pla-0,Pog-0,Pu2-7,Pu2-8,Pro-0,Rak-2,Ra-0,Ragl-1,Qar-8a,Rennes-1,Ren-1,Rld-1,RMX-A02,Ren-11,Rd-0,Rou-0,RMX-A180,RRS-7,Sap-0,Rome-1,Seattle-0,Ob-0,Rhen-1,Se-0,RRS-10,Np-0,Nw-0,Neo-6,NC-6,NFA-8,NFA-10,Nok-3,Na-1,Ms-0,Mnz-0,Mir-0,Mh-0,Mz-0,Lp2-6,Lp2-2,Lm-2,Nc-1,Mc-0,LL-0,Sei-0,Mv-0,Sg-1,Litva,Sorbo,Sp-0,Sq-1,Sq-8,Stw-0,Su-0,Sus-1,Ta-0,Tamm-2,…	1	216	presence	No insertion	0.00462962962962963	Rare	NA
chr1	6454677	6456015	AT1TE20925	Col-0,Ove-0,PHW-2,PHW-34,Per-1,Or-0,Old-1,Pi-0,Pt-0,Pu2-23,Pla-0,Pog-0,Pu2-7,Pu2-8,Pro-0,Rak-2,Ragl-1,Rennes-1,Ren-1,Rld-1,RMX-A02,Ren-11,Rd-0,Rou-0,RMX-A180,RRS-7,Sap-0,Rome-1,Seattle-0,Ob-0,Rhen-1,Se-0,RRS-10,Np-0,Nw-0,Neo-6,NC-6,NFA-8,NFA-10,Nok-3,Na-1,Ms-0,Mnz-0,Mir-0,Mh-0,Mz-0,Lp2-6,Lp2-2,Lm-2,Nc-1,Mc-0,LL-0,Sei-0,Mv-0,Litva,Sorbo,Sp-0,Sq-1,Sq-8,Stw-0,Su-0,Sus-1,Ta-0,Tamm-2,Bla-1,Sf-1,Si-0,T…	Qar-8a,Ann-1	212	2	absence	True deletion	0.00925925925925926	Rare	NA
chr1	6469979	6470079	AT3TE50230	Neo-6,Ei-2,Ms-0	Col-0,Ove-0,PHW-2,PHW-34,Per-1,Or-0,Old-1,Pi-0,Pt-0,Pu2-23,Pla-0,Pog-0,Pu2-7,Pu2-8,Pro-0,Rak-2,Ra-0,Ragl-1,Qar-8a,Rennes-1,Ren-1,Rld-1,RMX-A02,Ren-11,Rd-0,Rou-0,RMX-A180,RRS-7,Sap-0,Rome-1,Seattle-0,Ob-0,Rhen-1,Se-0,RRS-10,Np-0,Nw-0,NC-6,NFA-8,NFA-10,Nok-3,Na-1,Mnz-0,Mir-0,Mh-0,Mz-0,Lp2-6,Lp2-2,Lm-2,Nc-1,Mc-0,LL-0,Sei-0,Mv-0,Sg-1,Litva,Sorbo,Sp-0,Sq-1,Sq-8,Stw-0,Su-0,Sus-1,Ta-0,Tamm-2,Bla-1,Sf-1,…	3	214	presence	No insertion	0.0138888888888889	Rare	NA
chr1	6469980	6470078	AT3TE38665	Rld-1	Col-0,Ove-0,PHW-2,PHW-34,Per-1,Or-0,Old-1,Pi-0,Pt-0,Pu2-23,Pla-0,Pog-0,Pu2-7,Pu2-8,Pro-0,Rak-2,Ra-0,Ragl-1,Qar-8a,Rennes-1,Ren-1,RMX-A02,Ren-11,Rd-0,Rou-0,RMX-A180,RRS-7,Sap-0,Rome-1,Seattle-0,Ob-0,Rhen-1,Se-0,RRS-10,Np-0,Nw-0,Neo-6,NC-6,NFA-8,NFA-10,Nok-3,Na-1,Ms-0,Mnz-0,Mir-0,Mh-0,Mz-0,Lp2-6,Lp2-2,Lm-2,Nc-1,Mc-0,LL-0,Sei-0,Mv-0,Sg-1,Litva,Sorbo,Sp-0,Sq-1,Sq-8,Stw-0,Su-0,Sus-1,Ta-0,Tamm-2,Bla-1,…	1	216	presence	No insertion	0.00462962962962963	Rare	NA
chr1	6472722	6472793	AT4TE60690	Kro-0,In-0,Ema-1,Ta-0,Li-2:1	Col-0,Ove-0,PHW-2,PHW-34,Per-1,Or-0,Old-1,Pi-0,Pt-0,Pu2-23,Pla-0,Pog-0,Pu2-7,Pu2-8,Pro-0,Rak-2,Ra-0,Ragl-1,Qar-8a,Rennes-1,Ren-1,Rld-1,RMX-A02,Ren-11,Rd-0,Rou-0,RMX-A180,RRS-7,Sap-0,Rome-1,Seattle-0,Ob-0,Rhen-1,Se-0,RRS-10,Np-0,Nw-0,Neo-6,NC-6,NFA-8,NFA-10,Nok-3,Na-1,Ms-0,Mnz-0,Mir-0,Mh-0,Mz-0,Lp2-6,Lp2-2,Lm-2,Nc-1,Mc-0,LL-0,Sei-0,Mv-0,Sg-1,Litva,Sorbo,Sp-0,Sq-1,Sq-8,Stw-0,Su-0,Sus-1,Tamm-2,Bla-1…	5	212	presence	No insertion	0.0231481481481481	Rare	NA
chr1	6485371	6485513	AT2TE20205	Hh-0,Amel-1	Col-0,Ove-0,PHW-2,PHW-34,Per-1,Or-0,Old-1,Pi-0,Pt-0,Pu2-23,Pla-0,Pog-0,Pu2-7,Pu2-8,Pro-0,Rak-2,Ra-0,Ragl-1,Qar-8a,Rennes-1,Ren-1,Rld-1,RMX-A02,Ren-11,Rd-0,Rou-0,RMX-A180,RRS-7,Sap-0,Rome-1,Seattle-0,Ob-0,Rhen-1,Se-0,RRS-10,Np-0,Nw-0,Neo-6,NC-6,NFA-8,NFA-10,Nok-3,Na-1,Ms-0,Mnz-0,Mir-0,Mh-0,Mz-0,Lp2-6,Lp2-2,Lm-2,Nc-1,Mc-0,LL-0,Sei-0,Mv-0,Sg-1,Litva,Sorbo,Sp-0,Sq-1,Sq-8,Stw-0,Su-0,Sus-1,Ta-0,Tamm-2,…	2	215	presence	No insertion	0.00925925925925926	Rare	NA
chr1	6498508	6498594	AT5TE38830,AT5TE38820	Et-0,Cal-0,Baa-1,En-D,Pt-0,Rome-1,Utrecht,Kent,Appt-1,Kb-0,Er-0,Kl-5,Bsch-0,En-1	Col-0,Ove-0,PHW-2,PHW-34,Per-1,Or-0,Old-1,Pi-0,Pu2-23,Pla-0,Pog-0,Pu2-7,Pu2-8,Pro-0,Rak-2,Ra-0,Ragl-1,Qar-8a,Rennes-1,Ren-1,Rld-1,RMX-A02,Ren-11,Rd-0,Rou-0,RMX-A180,RRS-7,Sap-0,Seattle-0,Ob-0,Rhen-1,Se-0,RRS-10,Np-0,Nw-0,Neo-6,NC-6,NFA-8,NFA-10,Nok-3,Na-1,Ms-0,Mnz-0,Mir-0,Mh-0,Mz-0,Lp2-6,Lp2-2,Lm-2,Nc-1,Mc-0,LL-0,Sei-0,Mv-0,Sg-1,Litva,Sorbo,Sp-0,Sq-1,Sq-8,Stw-0,Su-0,Sus-1,Ta-0,Tamm-2,Bla-1,Sf-1,S…	14	203	presence	No insertion	0.0648148148148148	Common	low
chr1	6513860	6513900	AT2TE40355	Ws-2,Ragl-1	Col-0,Ove-0,PHW-2,PHW-34,Per-1,Or-0,Old-1,Pi-0,Pt-0,Pu2-23,Pla-0,Pog-0,Pu2-7,Pu2-8,Pro-0,Rak-2,Ra-0,Qar-8a,Rennes-1,Ren-1,Rld-1,RMX-A02,Ren-11,Rd-0,Rou-0,RMX-A180,RRS-7,Sap-0,Rome-1,Seattle-0,Ob-0,Rhen-1,Se-0,RRS-10,Np-0,Nw-0,Neo-6,NC-6,NFA-8,NFA-10,Nok-3,Na-1,Ms-0,Mnz-0,Mir-0,Mh-0,Mz-0,Lp2-6,Lp2-2,Lm-2,Nc-1,Mc-0,LL-0,Sei-0,Mv-0,Sg-1,Litva,Sorbo,Sp-0,Sq-1,Sq-8,Stw-0,Su-0,Sus-1,Ta-0,Tamm-2,Bla-1,S…	2	215	presence	No insertion	0.00925925925925926	Rare	NA
chr1	6514400	6515317	AT1TE21130	Col-0,Ove-0,PHW-34,Per-1,Or-0,Pt-0,Pu2-23,Pla-0,Pog-0,Pu2-7,Pu2-8,Pro-0,Rak-2,Ragl-1,Qar-8a,Rennes-1,Rld-1,Ren-11,Rd-0,Rou-0,RRS-7,Rome-1,Seattle-0,Rhen-1,RRS-10,Np-0,Neo-6,NC-6,NFA-8,NFA-10,Nok-3,Na-1,Ms-0,Mnz-0,Mir-0,Mh-0,Mz-0,Lp2-2,Lm-2,Nc-1,Mc-0,Sei-0,Mv-0,Sg-1,Sp-0,Sq-1,Sq-8,Stw-0,Su-0,Sus-1,Ta-0,Bla-1,Sf-1,Si-0,Tha-1,Ting-1,Tol-0,Ts-5,Tscha-1,Tu-0,Tul-0,Ty-0,Uk-1,Uod-1,Uod-7,Utrecht,Vind-1,…	Ven-1,Ge-0,Cvi-0,PHW-2,Litva,LL-0,Kent,Tamm-2,Nw-0,RMX-A02,Ko-2,Van-0,Ann-1,Sap-0,Se-0,Old-1,Etna-2,Pi-0,RMX-A180,Ak-1,Ren-1,Ang-0,Hn-0,Ws-2,Bsch-0,En-1,Lp2-6,Bik-1,Tamm-27,Ts-1,Wl-0,Sorbo	181	32	absence	True deletion	0.148148148148148	Common	low
chr1	6514473	6514551	AT1TE60435,AT1TE60445	Ts-5	Col-0,Ove-0,PHW-2,PHW-34,Per-1,Or-0,Old-1,Pi-0,Pt-0,Pu2-23,Pla-0,Pog-0,Pu2-7,Pu2-8,Pro-0,Rak-2,Ra-0,Ragl-1,Qar-8a,Rennes-1,Ren-1,Rld-1,RMX-A02,Ren-11,Rd-0,Rou-0,RMX-A180,RRS-7,Sap-0,Rome-1,Seattle-0,Ob-0,Rhen-1,Se-0,RRS-10,Np-0,Nw-0,Neo-6,NC-6,NFA-8,NFA-10,Nok-3,Na-1,Ms-0,Mnz-0,Mir-0,Mh-0,Mz-0,Lp2-6,Lp2-2,Lm-2,Nc-1,Mc-0,LL-0,Sei-0,Mv-0,Sg-1,Litva,Sorbo,Sp-0,Sq-1,Sq-8,Stw-0,Su-0,Sus-1,Ta-0,Tamm-2,…	1	216	presence	No insertion	0.00462962962962963	Rare	NA
chr1	6538413	6538460	AT1TE82640	Kyoto	Col-0,Ove-0,PHW-2,PHW-34,Per-1,Or-0,Old-1,Pi-0,Pt-0,Pu2-23,Pla-0,Pog-0,Pu2-7,Pu2-8,Pro-0,Rak-2,Ra-0,Ragl-1,Qar-8a,Rennes-1,Ren-1,Rld-1,RMX-A02,Ren-11,Rd-0,Rou-0,RMX-A180,RRS-7,Sap-0,Rome-1,Seattle-0,Ob-0,Rhen-1,Se-0,RRS-10,Np-0,Nw-0,Neo-6,NC-6,NFA-8,NFA-10,Nok-3,Na-1,Ms-0,Mnz-0,Mir-0,Mh-0,Mz-0,Lp2-6,Lp2-2,Lm-2,Nc-1,Mc-0,LL-0,Sei-0,Mv-0,Sg-1,Litva,Sorbo,Sp-0,Sq-1,Sq-8,Stw-0,Su-0,Sus-1,Ta-0,Tamm-2,…	1	216	presence	No insertion	0.00462962962962963	Rare	NA
chr1	6538414	6538476	AT5TE48810	Got-22	Col-0,Ove-0,PHW-2,PHW-34,Per-1,Or-0,Old-1,Pi-0,Pt-0,Pu2-23,Pla-0,Pog-0,Pu2-7,Pu2-8,Pro-0,Rak-2,Ra-0,Ragl-1,Qar-8a,Rennes-1,Ren-1,Rld-1,RMX-A02,Ren-11,Rd-0,Rou-0,RMX-A180,RRS-7,Sap-0,Rome-1,Seattle-0,Ob-0,Rhen-1,Se-0,RRS-10,Np-0,Nw-0,Neo-6,NC-6,NFA-8,NFA-10,Nok-3,Na-1,Ms-0,Mnz-0,Mir-0,Mh-0,Mz-0,Lp2-6,Lp2-2,Lm-2,Nc-1,Mc-0,LL-0,Sei-0,Mv-0,Sg-1,Litva,Sorbo,Sp-0,Sq-1,Sq-8,Stw-0,Su-0,Sus-1,Ta-0,Tamm-2,…	1	216	presence	No insertion	0.00462962962962963	Rare	NA
chr1	6538414	6538481	AT5TE54820	Tu-0,Pna-17	Col-0,Ove-0,PHW-2,PHW-34,Per-1,Or-0,Old-1,Pi-0,Pt-0,Pu2-23,Pla-0,Pog-0,Pu2-7,Pu2-8,Pro-0,Rak-2,Ra-0,Ragl-1,Qar-8a,Rennes-1,Ren-1,Rld-1,RMX-A02,Ren-11,Rd-0,Rou-0,RMX-A180,RRS-7,Sap-0,Rome-1,Seattle-0,Ob-0,Rhen-1,Se-0,RRS-10,Np-0,Nw-0,Neo-6,NC-6,NFA-8,NFA-10,Nok-3,Na-1,Ms-0,Mnz-0,Mir-0,Mh-0,Mz-0,Lp2-6,Lp2-2,Lm-2,Nc-1,Mc-0,LL-0,Sei-0,Mv-0,Sg-1,Litva,Sorbo,Sp-0,Sq-1,Sq-8,Stw-0,Su-0,Sus-1,Ta-0,Tamm-2,…	2	215	presence	No insertion	0.00925925925925926	Rare	NA
chr1	6538414	6538482	AT1TE78250	Su-0	Col-0,Ove-0,PHW-2,PHW-34,Per-1,Or-0,Old-1,Pi-0,Pt-0,Pu2-23,Pla-0,Pog-0,Pu2-7,Pu2-8,Pro-0,Rak-2,Ra-0,Ragl-1,Qar-8a,Rennes-1,Ren-1,Rld-1,RMX-A02,Ren-11,Rd-0,Rou-0,RMX-A180,RRS-7,Sap-0,Rome-1,Seattle-0,Ob-0,Rhen-1,Se-0,RRS-10,Np-0,Nw-0,Neo-6,NC-6,NFA-8,NFA-10,Nok-3,Na-1,Ms-0,Mnz-0,Mir-0,Mh-0,Mz-0,Lp2-6,Lp2-2,Lm-2,Nc-1,Mc-0,LL-0,Sei-0,Mv-0,Sg-1,Litva,Sorbo,Sp-0,Sq-1,Sq-8,Stw-0,Sus-1,Ta-0,Tamm-2,Bla-1…	1	216	presence	No insertion	0.00462962962962963	Rare	NA
chr1	6538414	6538484	AT3TE47395	Ms-0,Gel-1	Col-0,Ove-0,PHW-2,PHW-34,Per-1,Or-0,Old-1,Pi-0,Pt-0,Pu2-23,Pla-0,Pog-0,Pu2-7,Pu2-8,Pro-0,Rak-2,Ra-0,Ragl-1,Qar-8a,Rennes-1,Ren-1,Rld-1,RMX-A02,Ren-11,Rd-0,Rou-0,RMX-A180,RRS-7,Sap-0,Rome-1,Seattle-0,Ob-0,Rhen-1,Se-0,RRS-10,Np-0,Nw-0,Neo-6,NC-6,NFA-8,NFA-10,Nok-3,Na-1,Mnz-0,Mir-0,Mh-0,Mz-0,Lp2-6,Lp2-2,Lm-2,Nc-1,Mc-0,LL-0,Sei-0,Mv-0,Sg-1,Litva,Sorbo,Sp-0,Sq-1,Sq-8,Stw-0,Su-0,Sus-1,Ta-0,Tamm-2,Bla-1…	2	215	presence	No insertion	0.00925925925925926	Rare	NA
chr1	6538414	6538484	AT5TE61375	Etna-2	Col-0,Ove-0,PHW-2,PHW-34,Per-1,Or-0,Old-1,Pi-0,Pt-0,Pu2-23,Pla-0,Pog-0,Pu2-7,Pu2-8,Pro-0,Rak-2,Ra-0,Ragl-1,Qar-8a,Rennes-1,Ren-1,Rld-1,RMX-A02,Ren-11,Rd-0,Rou-0,RMX-A180,RRS-7,Sap-0,Rome-1,Seattle-0,Ob-0,Rhen-1,Se-0,RRS-10,Np-0,Nw-0,Neo-6,NC-6,NFA-8,NFA-10,Nok-3,Na-1,Ms-0,Mnz-0,Mir-0,Mh-0,Mz-0,Lp2-6,Lp2-2,Lm-2,Nc-1,Mc-0,LL-0,Sei-0,Mv-0,Sg-1,Litva,Sorbo,Sp-0,Sq-1,Sq-8,Stw-0,Su-0,Sus-1,Ta-0,Tamm-2,…	1	216	presence	No insertion	0.00462962962962963	Rare	NA
chr1	6538414	6538489	AT3TE41950	Db-1	Col-0,Ove-0,PHW-2,PHW-34,Per-1,Or-0,Old-1,Pi-0,Pt-0,Pu2-23,Pla-0,Pog-0,Pu2-7,Pu2-8,Pro-0,Rak-2,Ra-0,Ragl-1,Qar-8a,Rennes-1,Ren-1,Rld-1,RMX-A02,Ren-11,Rd-0,Rou-0,RMX-A180,RRS-7,Sap-0,Rome-1,Seattle-0,Ob-0,Rhen-1,Se-0,RRS-10,Np-0,Nw-0,Neo-6,NC-6,NFA-8,NFA-10,Nok-3,Na-1,Ms-0,Mnz-0,Mir-0,Mh-0,Mz-0,Lp2-6,Lp2-2,Lm-2,Nc-1,Mc-0,LL-0,Sei-0,Mv-0,Sg-1,Litva,Sorbo,Sp-0,Sq-1,Sq-8,Stw-0,Su-0,Sus-1,Ta-0,Tamm-2,…	1	216	presence	No insertion	0.00462962962962963	Rare	NA
chr1	6538419	6543539	AT1TE21210	Col-0,PHW-2,Per-1,Or-0,Old-1,Pt-0,Pu2-8,Rak-2,Ra-0,Ragl-1,Qar-8a,Rennes-1,Ren-1,Rld-1,Rome-1,Ob-0,Rhen-1,Se-0,Neo-6,Nok-3,Ms-0,Lp2-2,Mc-0,Sei-0,Sg-1,Sorbo,Stw-0,Sus-1,Ta-0,Tamm-2,Tamm-27,Ting-1,Tscha-1,Ty-0,Uod-7,Utrecht,Westkar-4,Wil-1,Zal-1,Rubezhnoe-1,Bl-1,Bor-4,Boot-1,Bor-1,Ber,Br-0,Cerv-1,Chi-0,Com-1,Cvi-0,Di-G,DraIII-1,Dja-1,Es-0,Do-0,Gel-1,Gie-0,Etna-2,Gu-0,Got-7,Gr-1,Hey-1,Ga-0,Hod,Hau-0,…	Uk-1,HR-10,HSm,Kent,Krot-0,Amel-1,Fi-0,Gre-0,Knox-18,Ei-2,Mh-0,Vind-1,Wa-1,Jl-3,RMX-A180,Wt-5,Li-2:1,Na-1,Lm-2,Tu-0,Gifu-2,Hn-0,Mz-0,Np-0,Bs-1,Ha-0,NC-6,HR-5,Kelsterbach-4,Ba-1,Le-0,Anholt-1,Yo-0,Sp-0,Litva,Zdr-1,Knox-10,Nw-0,Lan-0,Rd-0,Co-1,Ema-1,Ren-11,Su-0,Ove-0,Aa-0,Wei-0,Kb-0,Bsch-0,Pla-0,Kil-0,Rou-0,Ts-5,Cnt-1,Koln,Er-0,Dem-4,Ven-1,Duk,Chat-1,Fr-2,Ge-0,Bd-0,Bg-2,RMX-A02,Sq-8,Bla-1,Da_1_-12,…	84	133	presence	NA	0.388888888888889	Common	high
chr1	6543469	6543539	AT1TE78195	Is-0	Col-0,Ove-0,PHW-2,PHW-34,Per-1,Or-0,Old-1,Pi-0,Pt-0,Pu2-23,Pla-0,Pog-0,Pu2-7,Pu2-8,Pro-0,Rak-2,Ra-0,Ragl-1,Qar-8a,Rennes-1,Ren-1,Rld-1,RMX-A02,Ren-11,Rd-0,Rou-0,RMX-A180,RRS-7,Sap-0,Rome-1,Seattle-0,Ob-0,Rhen-1,Se-0,RRS-10,Np-0,Nw-0,Neo-6,NC-6,NFA-8,NFA-10,Nok-3,Na-1,Ms-0,Mnz-0,Mir-0,Mh-0,Mz-0,Lp2-6,Lp2-2,Lm-2,Nc-1,Mc-0,LL-0,Sei-0,Mv-0,Sg-1,Litva,Sorbo,Sp-0,Sq-1,Sq-8,Stw-0,Su-0,Sus-1,Ta-0,Tamm-2,…	1	216	presence	No insertion	0.00462962962962963	Rare	NA
chr1	6563834	6563934	AT4TE09080,AT4TE09085	Pu2-23	Col-0,Ove-0,PHW-2,PHW-34,Per-1,Or-0,Old-1,Pi-0,Pt-0,Pla-0,Pog-0,Pu2-7,Pu2-8,Pro-0,Rak-2,Ra-0,Ragl-1,Qar-8a,Rennes-1,Ren-1,Rld-1,RMX-A02,Ren-11,Rd-0,Rou-0,RMX-A180,RRS-7,Sap-0,Rome-1,Seattle-0,Ob-0,Rhen-1,Se-0,RRS-10,Np-0,Nw-0,Neo-6,NC-6,NFA-8,NFA-10,Nok-3,Na-1,Ms-0,Mnz-0,Mir-0,Mh-0,Mz-0,Lp2-6,Lp2-2,Lm-2,Nc-1,Mc-0,LL-0,Sei-0,Mv-0,Sg-1,Litva,Sorbo,Sp-0,Sq-1,Sq-8,Stw-0,Su-0,Sus-1,Ta-0,Tamm-2,Bla-1,S…	1	216	presence	No insertion	0.00462962962962963	Rare	NA
chr1	6589531	6589760	AT1TE21360	Col-0,Ove-0,PHW-2,PHW-34,Per-1,Or-0,Old-1,Pi-0,Pt-0,Pu2-23,Pla-0,Pog-0,Pu2-7,Pu2-8,Pro-0,Rak-2,Ra-0,Ragl-1,Qar-8a,Rennes-1,Ren-1,Rld-1,RMX-A02,Ren-11,Rd-0,Rou-0,RMX-A180,RRS-7,Sap-0,Rome-1,Seattle-0,Ob-0,Rhen-1,Se-0,RRS-10,Np-0,Nw-0,Neo-6,NC-6,NFA-8,NFA-10,Nok-3,Na-1,Ms-0,Mnz-0,Mir-0,Mh-0,Mz-0,Lp2-6,Lp2-2,Lm-2,Nc-1,Mc-0,LL-0,Sei-0,Mv-0,Sg-1,Litva,Sorbo,Sp-0,Sq-1,Sq-8,Stw-0,Su-0,Sus-1,Ta-0,Tamm-2,…	Etna-2	216	1	absence	True deletion	0.00462962962962963	Rare	NA
chr1	6674056	6674172	AT4TE32330	NFA-10	Col-0,Ove-0,PHW-2,PHW-34,Per-1,Or-0,Old-1,Pi-0,Pt-0,Pu2-23,Pla-0,Pog-0,Pu2-7,Pu2-8,Pro-0,Rak-2,Ra-0,Ragl-1,Qar-8a,Rennes-1,Ren-1,Rld-1,RMX-A02,Ren-11,Rd-0,Rou-0,RMX-A180,RRS-7,Sap-0,Rome-1,Seattle-0,Ob-0,Rhen-1,Se-0,RRS-10,Np-0,Nw-0,Neo-6,NC-6,NFA-8,Nok-3,Na-1,Ms-0,Mnz-0,Mir-0,Mh-0,Mz-0,Lp2-6,Lp2-2,Lm-2,Nc-1,Mc-0,LL-0,Sei-0,Mv-0,Sg-1,Litva,Sorbo,Sp-0,Sq-1,Sq-8,Stw-0,Su-0,Sus-1,Ta-0,Tamm-2,Bla-1,S…	1	216	presence	No insertion	0.00462962962962963	Rare	NA
chr1	6704197	6709404	AT1TE21710	Col-0,PHW-2,PHW-34,Per-1,Or-0,Pi-0,Pt-0,Pla-0,Pog-0,Pu2-7,Pu2-8,Pro-0,Rak-2,Ra-0,Ragl-1,Rennes-1,Ren-1,Rld-1,RMX-A02,Ren-11,Rou-0,RMX-A180,RRS-7,Sap-0,Rome-1,Seattle-0,Rhen-1,Se-0,RRS-10,Np-0,Neo-6,NC-6,NFA-8,NFA-10,Nok-3,Na-1,Ms-0,Mir-0,Mh-0,Mz-0,Lp2-2,Lm-2,Nc-1,Mv-0,Sg-1,Litva,Sq-1,Sq-8,Su-0,Sus-1,Ta-0,Tamm-2,Tamm-27,Tha-1,Ting-1,Tol-0,Tscha-1,Tu-0,Tul-0,Ty-0,Uk-1,Uod-1,Uod-7,Utrecht,Van-0,Ven-…	Db-1,Est,Sp-0,Cvi-0,Baa-1,LL-0,Bl-1,Zdr-1,Ove-0,Fr-2,La-0,Kent,Nw-0,Kl-5,Bch-1,Amel-1,Is-0,Fi-0,Knox-18,Bla-1,Cal-0,Co-1,Ei-2,Kb-0,Gie-0,Sei-0,Wc-1,Ob-0,Ann-1,Do-0,Old-1,Sf-1,Pu2-23,Hh-0,Di-G,Ca-0,Koln,Lp2-6,Aa-0,Mc-0,Ber,Hn-0,Ws-2,Bsch-0,Mnz-0,Rd-0,Stw-0,Si-0,Got-22,Kil-0,Bu-0,Sorbo,Wa-1,Ts-5,Wt-5,Ts-1,Qar-8a,Appt-1,El-0,Er-0,Anz-0,DraII-1,Le-0,Es-0	153	64	absence	NA	0.296296296296296	Common	high
chr1	6709253	6709327	AT5TE35865	Est,Mnz-0,Co-1,Ei-2,Wa-1,Appt-1,El-0,Sei-0,Se-0	Col-0,Ove-0,PHW-2,PHW-34,Per-1,Or-0,Old-1,Pi-0,Pt-0,Pu2-23,Pla-0,Pog-0,Pu2-7,Pu2-8,Pro-0,Rak-2,Ra-0,Ragl-1,Qar-8a,Rennes-1,Ren-1,Rld-1,RMX-A02,Ren-11,Rd-0,Rou-0,RMX-A180,RRS-7,Sap-0,Rome-1,Seattle-0,Ob-0,Rhen-1,RRS-10,Np-0,Nw-0,Neo-6,NC-6,NFA-8,NFA-10,Nok-3,Na-1,Ms-0,Mir-0,Mh-0,Mz-0,Lp2-6,Lp2-2,Lm-2,Nc-1,Mc-0,LL-0,Mv-0,Sg-1,Litva,Sorbo,Sp-0,Sq-1,Sq-8,Stw-0,Su-0,Sus-1,Ta-0,Tamm-2,Bla-1,Sf-1,Si-0,T…	9	208	presence	No insertion	0.0416666666666667	Common	low
chr1	6709616	6709729	AT1TE21715	Col-0,PHW-2,PHW-34,Per-1,Or-0,Pi-0,Pt-0,Pla-0,Pog-0,Pu2-7,Pu2-8,Pro-0,Rak-2,Ra-0,Rennes-1,Ren-1,Rld-1,RMX-A02,Ren-11,Rou-0,RMX-A180,RRS-7,Sap-0,Rome-1,Seattle-0,Rhen-1,RRS-10,Np-0,Nw-0,Neo-6,NC-6,NFA-8,NFA-10,Nok-3,Na-1,Ms-0,Mir-0,Mh-0,Mz-0,Lp2-2,Lm-2,Nc-1,Mv-0,Sg-1,Litva,Sq-1,Sq-8,Su-0,Sus-1,Ta-0,Tamm-2,Tamm-27,Tha-1,Ting-1,Tol-0,Tscha-1,Tu-0,Tul-0,Ty-0,Uk-1,Uod-1,Uod-7,Utrecht,Van-0,Ven-1,Vind-…	Db-1,Est,Sp-0,Cal-0,Baa-1,LL-0,Bl-1,Fr-2,La-0,Kent,Kl-5,Bch-1,Amel-1,Is-0,Fi-0,Bla-1,Rd-0,Co-1,Ei-2,Kb-0,Ragl-1,Gie-0,Sei-0,Wc-1,Ob-0,Ann-1,Do-0,Se-0,Old-1,Sf-1,Pu2-23,Hh-0,Di-G,Ca-0,Ove-0,Lp2-6,Aa-0,Mc-0,Ber,Hn-0,Ws-2,Bsch-0,Mnz-0,Stw-0,Si-0,Got-22,Kil-0,Bu-0,Sorbo,Wa-1,Ts-5,Wt-5,Ts-1,Qar-8a,Appt-1,El-0,Er-0,Anz-0,DraII-1,Le-0,Es-0	156	61	absence	NA	0.282407407407407	Common	high
chr1	6709668	6709729	AT4TE12110	Kas-2	Col-0,Ove-0,PHW-2,PHW-34,Per-1,Or-0,Old-1,Pi-0,Pt-0,Pu2-23,Pla-0,Pog-0,Pu2-7,Pu2-8,Pro-0,Rak-2,Ra-0,Ragl-1,Qar-8a,Rennes-1,Ren-1,Rld-1,RMX-A02,Ren-11,Rd-0,Rou-0,RMX-A180,RRS-7,Sap-0,Rome-1,Seattle-0,Ob-0,Rhen-1,Se-0,RRS-10,Np-0,Nw-0,Neo-6,NC-6,NFA-8,NFA-10,Nok-3,Na-1,Ms-0,Mnz-0,Mir-0,Mh-0,Mz-0,Lp2-6,Lp2-2,Lm-2,Nc-1,Mc-0,LL-0,Sei-0,Mv-0,Sg-1,Litva,Sorbo,Sp-0,Sq-1,Sq-8,Stw-0,Su-0,Sus-1,Ta-0,Tamm-2,…	1	216	presence	No insertion	0.00462962962962963	Rare	NA
chr1	6723662	6723783	AT2TE38110	In-0	Col-0,Ove-0,PHW-2,PHW-34,Per-1,Or-0,Old-1,Pi-0,Pt-0,Pu2-23,Pla-0,Pog-0,Pu2-7,Pu2-8,Pro-0,Rak-2,Ra-0,Ragl-1,Qar-8a,Rennes-1,Ren-1,Rld-1,RMX-A02,Ren-11,Rd-0,Rou-0,RMX-A180,RRS-7,Sap-0,Rome-1,Seattle-0,Ob-0,Rhen-1,Se-0,RRS-10,Np-0,Nw-0,Neo-6,NC-6,NFA-8,NFA-10,Nok-3,Na-1,Ms-0,Mnz-0,Mir-0,Mh-0,Mz-0,Lp2-6,Lp2-2,Lm-2,Nc-1,Mc-0,LL-0,Sei-0,Mv-0,Sg-1,Litva,Sorbo,Sp-0,Sq-1,Sq-8,Stw-0,Su-0,Sus-1,Ta-0,Tamm-2,…	1	216	presence	No insertion	0.00462962962962963	Rare	NA
chr1	6728208	6728308	AT2TE27670	Etna-2	Col-0,Ove-0,PHW-2,PHW-34,Per-1,Or-0,Old-1,Pi-0,Pt-0,Pu2-23,Pla-0,Pog-0,Pu2-7,Pu2-8,Pro-0,Rak-2,Ra-0,Ragl-1,Qar-8a,Rennes-1,Ren-1,Rld-1,RMX-A02,Ren-11,Rd-0,Rou-0,RMX-A180,RRS-7,Sap-0,Rome-1,Seattle-0,Ob-0,Rhen-1,Se-0,RRS-10,Np-0,Nw-0,Neo-6,NC-6,NFA-8,NFA-10,Nok-3,Na-1,Ms-0,Mnz-0,Mir-0,Mh-0,Mz-0,Lp2-6,Lp2-2,Lm-2,Nc-1,Mc-0,LL-0,Sei-0,Mv-0,Sg-1,Litva,Sorbo,Sp-0,Sq-1,Sq-8,Stw-0,Su-0,Sus-1,Ta-0,Tamm-2,…	1	216	presence	No insertion	0.00462962962962963	Rare	NA
chr1	6731164	6731276	AT2TE54910	Ts-5,Bla-1	Col-0,Ove-0,PHW-2,PHW-34,Per-1,Or-0,Old-1,Pi-0,Pt-0,Pu2-23,Pla-0,Pog-0,Pu2-7,Pu2-8,Pro-0,Rak-2,Ra-0,Ragl-1,Qar-8a,Rennes-1,Ren-1,Rld-1,RMX-A02,Ren-11,Rd-0,Rou-0,RMX-A180,RRS-7,Sap-0,Rome-1,Seattle-0,Ob-0,Rhen-1,Se-0,RRS-10,Np-0,Nw-0,Neo-6,NC-6,NFA-8,NFA-10,Nok-3,Na-1,Ms-0,Mnz-0,Mir-0,Mh-0,Mz-0,Lp2-6,Lp2-2,Lm-2,Nc-1,Mc-0,LL-0,Sei-0,Mv-0,Sg-1,Litva,Sorbo,Sp-0,Sq-1,Sq-8,Stw-0,Su-0,Sus-1,Ta-0,Tamm-2,…	2	215	presence	No insertion	0.00925925925925926	Rare	NA
chr1	6737561	6737678	AT4TE16525	Tu-0	Col-0,Ove-0,PHW-2,PHW-34,Per-1,Or-0,Old-1,Pi-0,Pt-0,Pu2-23,Pla-0,Pog-0,Pu2-7,Pu2-8,Pro-0,Rak-2,Ra-0,Ragl-1,Qar-8a,Rennes-1,Ren-1,Rld-1,RMX-A02,Ren-11,Rd-0,Rou-0,RMX-A180,RRS-7,Sap-0,Rome-1,Seattle-0,Ob-0,Rhen-1,Se-0,RRS-10,Np-0,Nw-0,Neo-6,NC-6,NFA-8,NFA-10,Nok-3,Na-1,Ms-0,Mnz-0,Mir-0,Mh-0,Mz-0,Lp2-6,Lp2-2,Lm-2,Nc-1,Mc-0,LL-0,Sei-0,Mv-0,Sg-1,Litva,Sorbo,Sp-0,Sq-1,Sq-8,Stw-0,Su-0,Sus-1,Ta-0,Tamm-2,…	1	216	presence	No insertion	0.00462962962962963	Rare	NA
chr1	6740131	6740264	AT5TE57595,AT5TE57605	Lp2-2	Col-0,Ove-0,PHW-2,PHW-34,Per-1,Or-0,Old-1,Pi-0,Pt-0,Pu2-23,Pla-0,Pog-0,Pu2-7,Pu2-8,Pro-0,Rak-2,Ra-0,Ragl-1,Qar-8a,Rennes-1,Ren-1,Rld-1,RMX-A02,Ren-11,Rd-0,Rou-0,RMX-A180,RRS-7,Sap-0,Rome-1,Seattle-0,Ob-0,Rhen-1,Se-0,RRS-10,Np-0,Nw-0,Neo-6,NC-6,NFA-8,NFA-10,Nok-3,Na-1,Ms-0,Mnz-0,Mir-0,Mh-0,Mz-0,Lp2-6,Lm-2,Nc-1,Mc-0,LL-0,Sei-0,Mv-0,Sg-1,Litva,Sorbo,Sp-0,Sq-1,Sq-8,Stw-0,Su-0,Sus-1,Ta-0,Tamm-2,Bla-1,…	1	216	presence	No insertion	0.00462962962962963	Rare	NA
chr1	6742979	6744224	AT1TE21805	Col-0,PHW-2,PHW-34,Pi-0,Pt-0,Pu2-23,Pog-0,Pu2-7,Pu2-8,Pro-0,Rak-2,Ra-0,Rennes-1,Ren-1,RMX-A02,Rou-0,RMX-A180,RRS-7,Sap-0,Seattle-0,Se-0,RRS-10,NFA-8,NFA-10,Nok-3,Mir-0,Mh-0,Lm-2,Nc-1,Mv-0,Sg-1,Litva,Sorbo,Sq-8,Stw-0,Su-0,Ta-0,Tha-1,Tol-0,Ts-1,Tu-0,Tul-0,Uk-1,Uod-1,Uod-7,Utrecht,Van-0,Ven-1,Vind-1,Wei-0,Wil-1,Wl-0,Yo-0,Zdr-1,Pna-17,Bl-1,Bg-2,Benk-1,Bor-4,Boot-1,Bor-1,Ber,Bs-1,Br-0,Cerv-1,CIBC-17,B…	Ms-0,La-0,Sp-0,Knox-18,Ei-2,Wa-1,Etna-2,Wt-5,Na-1,Mc-0,Hn-0,Mz-0,Np-0,Ha-0,Ty-0,NC-6,Wc-1,Qar-8a,Kro-0,Le-0,Kent,Kondara,Rome-1,Nw-0,Rd-0,Ren-11,Ragl-1,Gie-0,Rhen-1,Di-G,Sus-1,Aa-0,Kb-0,Got-7,Bsch-0,Si-0,Or-0,Ove-0,Kas-1,Tamm-27,Kas-2,Ts-5,Rubezhnoe-1,Koln,Er-0,Chat-1,Fr-2,Bd-0,Je-0,Bla-1,Sq-1,Dja-1,Ca-0,Pla-0,Hey-1,Co,Kil-0,Bu-0,Bik-1,Neo-6,Anz-0,Per-1,Db-1,Cal-0,Baa-1,LL-0,Rld-1,Hau-0,Sei-0,Bch…	121	95	absence	NA	0.439814814814815	Common	high
chr1	6746729	6746824	AT5TE34730	Litva,Jl-3	Col-0,Ove-0,PHW-2,PHW-34,Per-1,Or-0,Old-1,Pi-0,Pt-0,Pu2-23,Pla-0,Pog-0,Pu2-7,Pu2-8,Pro-0,Rak-2,Ra-0,Ragl-1,Qar-8a,Rennes-1,Ren-1,Rld-1,RMX-A02,Ren-11,Rd-0,Rou-0,RMX-A180,RRS-7,Sap-0,Rome-1,Seattle-0,Ob-0,Rhen-1,Se-0,RRS-10,Np-0,Nw-0,Neo-6,NC-6,NFA-8,NFA-10,Nok-3,Na-1,Ms-0,Mnz-0,Mir-0,Mh-0,Mz-0,Lp2-6,Lp2-2,Lm-2,Nc-1,Mc-0,LL-0,Sei-0,Mv-0,Sg-1,Sorbo,Sp-0,Sq-1,Sq-8,Stw-0,Su-0,Sus-1,Ta-0,Tamm-2,Bla-1,…	2	215	presence	No insertion	0.00925925925925926	Rare	NA
chr1	6754770	6754908	AT1TE37600,AT1TE37610	Amel-1	Col-0,Ove-0,PHW-2,PHW-34,Per-1,Or-0,Old-1,Pi-0,Pt-0,Pu2-23,Pla-0,Pog-0,Pu2-7,Pu2-8,Pro-0,Rak-2,Ra-0,Ragl-1,Qar-8a,Rennes-1,Ren-1,Rld-1,RMX-A02,Ren-11,Rd-0,Rou-0,RMX-A180,RRS-7,Sap-0,Rome-1,Seattle-0,Ob-0,Rhen-1,Se-0,RRS-10,Np-0,Nw-0,Neo-6,NC-6,NFA-8,NFA-10,Nok-3,Na-1,Ms-0,Mnz-0,Mir-0,Mh-0,Mz-0,Lp2-6,Lp2-2,Lm-2,Nc-1,Mc-0,LL-0,Sei-0,Mv-0,Sg-1,Litva,Sorbo,Sp-0,Sq-1,Sq-8,Stw-0,Su-0,Sus-1,Ta-0,Tamm-2,…	1	216	presence	No insertion	0.00462962962962963	Rare	NA
chr1	6766121	6766204	AT3TE69175	Ty-0	Col-0,Ove-0,PHW-2,PHW-34,Per-1,Or-0,Old-1,Pi-0,Pt-0,Pu2-23,Pla-0,Pog-0,Pu2-7,Pu2-8,Pro-0,Rak-2,Ra-0,Ragl-1,Qar-8a,Rennes-1,Ren-1,Rld-1,RMX-A02,Ren-11,Rd-0,Rou-0,RMX-A180,RRS-7,Sap-0,Rome-1,Seattle-0,Ob-0,Rhen-1,Se-0,RRS-10,Np-0,Nw-0,Neo-6,NC-6,NFA-8,NFA-10,Nok-3,Na-1,Ms-0,Mnz-0,Mir-0,Mh-0,Mz-0,Lp2-6,Lp2-2,Lm-2,Nc-1,Mc-0,LL-0,Sei-0,Mv-0,Sg-1,Litva,Sorbo,Sp-0,Sq-1,Sq-8,Stw-0,Su-0,Sus-1,Ta-0,Tamm-2,…	1	216	presence	No insertion	0.00462962962962963	Rare	NA
chr1	6787275	6787365	AT1TE61935,AT1TE61945	Gu-0	Col-0,Ove-0,PHW-2,PHW-34,Per-1,Or-0,Old-1,Pi-0,Pt-0,Pu2-23,Pla-0,Pog-0,Pu2-7,Pu2-8,Pro-0,Rak-2,Ra-0,Ragl-1,Qar-8a,Rennes-1,Ren-1,Rld-1,RMX-A02,Ren-11,Rd-0,Rou-0,RMX-A180,RRS-7,Sap-0,Rome-1,Seattle-0,Ob-0,Rhen-1,Se-0,RRS-10,Np-0,Nw-0,Neo-6,NC-6,NFA-8,NFA-10,Nok-3,Na-1,Ms-0,Mnz-0,Mir-0,Mh-0,Mz-0,Lp2-6,Lp2-2,Lm-2,Nc-1,Mc-0,LL-0,Sei-0,Mv-0,Sg-1,Litva,Sorbo,Sp-0,Sq-1,Sq-8,Stw-0,Su-0,Sus-1,Ta-0,Tamm-2,…	1	216	presence	No insertion	0.00462962962962963	Rare	NA
chr1	6800962	6801027	AT3TE66615	Sg-1	Col-0,Ove-0,PHW-2,PHW-34,Per-1,Or-0,Old-1,Pi-0,Pt-0,Pu2-23,Pla-0,Pog-0,Pu2-7,Pu2-8,Pro-0,Rak-2,Ra-0,Ragl-1,Qar-8a,Rennes-1,Ren-1,Rld-1,RMX-A02,Ren-11,Rd-0,Rou-0,RMX-A180,RRS-7,Sap-0,Rome-1,Seattle-0,Ob-0,Rhen-1,Se-0,RRS-10,Np-0,Nw-0,Neo-6,NC-6,NFA-8,NFA-10,Nok-3,Na-1,Ms-0,Mnz-0,Mir-0,Mh-0,Mz-0,Lp2-6,Lp2-2,Lm-2,Nc-1,Mc-0,LL-0,Sei-0,Mv-0,Litva,Sorbo,Sp-0,Sq-1,Sq-8,Stw-0,Su-0,Sus-1,Ta-0,Tamm-2,Bla-1…	1	216	presence	No insertion	0.00462962962962963	Rare	NA
chr1	6802998	6803121	AT3TE43615	Pu2-7,Gr-1,Li-2:1,Rubezhnoe-1	Col-0,Ove-0,PHW-2,PHW-34,Per-1,Or-0,Old-1,Pi-0,Pt-0,Pu2-23,Pla-0,Pog-0,Pu2-8,Pro-0,Rak-2,Ra-0,Ragl-1,Qar-8a,Rennes-1,Ren-1,Rld-1,RMX-A02,Ren-11,Rd-0,Rou-0,RMX-A180,RRS-7,Sap-0,Rome-1,Seattle-0,Ob-0,Rhen-1,Se-0,RRS-10,Np-0,Nw-0,Neo-6,NC-6,NFA-8,NFA-10,Nok-3,Na-1,Ms-0,Mnz-0,Mir-0,Mh-0,Mz-0,Lp2-6,Lp2-2,Lm-2,Nc-1,Mc-0,LL-0,Sei-0,Mv-0,Sg-1,Litva,Sorbo,Sp-0,Sq-1,Sq-8,Stw-0,Su-0,Sus-1,Ta-0,Tamm-2,Bla-1,…	4	213	presence	No insertion	0.0185185185185185	Rare	NA
chr1	6845675	6845810	AT4TE06710	Nok-3	Col-0,Ove-0,PHW-2,PHW-34,Per-1,Or-0,Old-1,Pi-0,Pt-0,Pu2-23,Pla-0,Pog-0,Pu2-7,Pu2-8,Pro-0,Rak-2,Ra-0,Ragl-1,Qar-8a,Rennes-1,Ren-1,Rld-1,RMX-A02,Ren-11,Rd-0,Rou-0,RMX-A180,RRS-7,Sap-0,Rome-1,Seattle-0,Ob-0,Rhen-1,Se-0,RRS-10,Np-0,Nw-0,Neo-6,NC-6,NFA-8,NFA-10,Na-1,Ms-0,Mnz-0,Mir-0,Mh-0,Mz-0,Lp2-6,Lp2-2,Lm-2,Nc-1,Mc-0,LL-0,Sei-0,Mv-0,Sg-1,Litva,Sorbo,Sp-0,Sq-1,Sq-8,Stw-0,Su-0,Sus-1,Ta-0,Tamm-2,Bla-1,…	1	216	presence	No insertion	0.00462962962962963	Rare	NA
chr1	6853488	6853554	AT5TE63610	Uod-7	Col-0,Ove-0,PHW-2,PHW-34,Per-1,Or-0,Old-1,Pi-0,Pt-0,Pu2-23,Pla-0,Pog-0,Pu2-7,Pu2-8,Pro-0,Rak-2,Ra-0,Ragl-1,Qar-8a,Rennes-1,Ren-1,Rld-1,RMX-A02,Ren-11,Rd-0,Rou-0,RMX-A180,RRS-7,Sap-0,Rome-1,Seattle-0,Ob-0,Rhen-1,Se-0,RRS-10,Np-0,Nw-0,Neo-6,NC-6,NFA-8,NFA-10,Nok-3,Na-1,Ms-0,Mnz-0,Mir-0,Mh-0,Mz-0,Lp2-6,Lp2-2,Lm-2,Nc-1,Mc-0,LL-0,Sei-0,Mv-0,Sg-1,Litva,Sorbo,Sp-0,Sq-1,Sq-8,Stw-0,Su-0,Sus-1,Ta-0,Tamm-2,…	1	216	presence	No insertion	0.00462962962962963	Rare	NA
chr1	6854517	6854640	AT1TE74430	Amel-1,Ha-0	Col-0,Ove-0,PHW-2,PHW-34,Per-1,Or-0,Old-1,Pi-0,Pt-0,Pu2-23,Pla-0,Pog-0,Pu2-7,Pu2-8,Pro-0,Rak-2,Ra-0,Ragl-1,Qar-8a,Rennes-1,Ren-1,Rld-1,RMX-A02,Ren-11,Rd-0,Rou-0,RMX-A180,RRS-7,Sap-0,Rome-1,Seattle-0,Ob-0,Rhen-1,Se-0,RRS-10,Np-0,Nw-0,Neo-6,NC-6,NFA-8,NFA-10,Nok-3,Na-1,Ms-0,Mnz-0,Mir-0,Mh-0,Mz-0,Lp2-6,Lp2-2,Lm-2,Nc-1,Mc-0,LL-0,Sei-0,Mv-0,Sg-1,Litva,Sorbo,Sp-0,Sq-1,Sq-8,Stw-0,Su-0,Sus-1,Ta-0,Tamm-2,…	2	215	presence	No insertion	0.00925925925925926	Rare	NA
chr1	6863358	6863506	AT5TE25535	Tha-1	Col-0,Ove-0,PHW-2,PHW-34,Per-1,Or-0,Old-1,Pi-0,Pt-0,Pu2-23,Pla-0,Pog-0,Pu2-7,Pu2-8,Pro-0,Rak-2,Ra-0,Ragl-1,Qar-8a,Rennes-1,Ren-1,Rld-1,RMX-A02,Ren-11,Rd-0,Rou-0,RMX-A180,RRS-7,Sap-0,Rome-1,Seattle-0,Ob-0,Rhen-1,Se-0,RRS-10,Np-0,Nw-0,Neo-6,NC-6,NFA-8,NFA-10,Nok-3,Na-1,Ms-0,Mnz-0,Mir-0,Mh-0,Mz-0,Lp2-6,Lp2-2,Lm-2,Nc-1,Mc-0,LL-0,Sei-0,Mv-0,Sg-1,Litva,Sorbo,Sp-0,Sq-1,Sq-8,Stw-0,Su-0,Sus-1,Ta-0,Tamm-2,…	1	216	presence	No insertion	0.00462962962962963	Rare	NA
chr1	6866533	6866650	AT4TE30405	Co-1	Col-0,Ove-0,PHW-2,PHW-34,Per-1,Or-0,Old-1,Pi-0,Pt-0,Pu2-23,Pla-0,Pog-0,Pu2-7,Pu2-8,Pro-0,Rak-2,Ra-0,Ragl-1,Qar-8a,Rennes-1,Ren-1,Rld-1,RMX-A02,Ren-11,Rd-0,Rou-0,RMX-A180,RRS-7,Sap-0,Rome-1,Seattle-0,Ob-0,Rhen-1,Se-0,RRS-10,Np-0,Nw-0,Neo-6,NC-6,NFA-8,NFA-10,Nok-3,Na-1,Ms-0,Mnz-0,Mir-0,Mh-0,Mz-0,Lp2-6,Lp2-2,Lm-2,Nc-1,Mc-0,LL-0,Sei-0,Mv-0,Sg-1,Litva,Sorbo,Sp-0,Sq-1,Sq-8,Stw-0,Su-0,Sus-1,Ta-0,Tamm-2,…	1	216	presence	No insertion	0.00462962962962963	Rare	NA
chr1	6870537	6870661	AT2TE73030	Altai-5	Col-0,Ove-0,PHW-2,PHW-34,Per-1,Or-0,Old-1,Pi-0,Pt-0,Pu2-23,Pla-0,Pog-0,Pu2-7,Pu2-8,Pro-0,Rak-2,Ra-0,Ragl-1,Qar-8a,Rennes-1,Ren-1,Rld-1,RMX-A02,Ren-11,Rd-0,Rou-0,RMX-A180,RRS-7,Sap-0,Rome-1,Seattle-0,Ob-0,Rhen-1,Se-0,RRS-10,Np-0,Nw-0,Neo-6,NC-6,NFA-8,NFA-10,Nok-3,Na-1,Ms-0,Mnz-0,Mir-0,Mh-0,Mz-0,Lp2-6,Lp2-2,Lm-2,Nc-1,Mc-0,LL-0,Sei-0,Mv-0,Sg-1,Litva,Sorbo,Sp-0,Sq-1,Sq-8,Stw-0,Su-0,Sus-1,Ta-0,Tamm-2,…	1	216	presence	No insertion	0.00462962962962963	Rare	NA
chr1	6871155	6871281	AT1TE07050	Pu2-7	Col-0,Ove-0,PHW-2,PHW-34,Per-1,Or-0,Old-1,Pi-0,Pt-0,Pu2-23,Pla-0,Pog-0,Pu2-8,Pro-0,Rak-2,Ra-0,Ragl-1,Qar-8a,Rennes-1,Ren-1,Rld-1,RMX-A02,Ren-11,Rd-0,Rou-0,RMX-A180,RRS-7,Sap-0,Rome-1,Seattle-0,Ob-0,Rhen-1,Se-0,RRS-10,Np-0,Nw-0,Neo-6,NC-6,NFA-8,NFA-10,Nok-3,Na-1,Ms-0,Mnz-0,Mir-0,Mh-0,Mz-0,Lp2-6,Lp2-2,Lm-2,Nc-1,Mc-0,LL-0,Sei-0,Mv-0,Sg-1,Litva,Sorbo,Sp-0,Sq-1,Sq-8,Stw-0,Su-0,Sus-1,Ta-0,Tamm-2,Bla-1,…	1	216	presence	No insertion	0.00462962962962963	Rare	NA
chr1	6871155	6871295	AT1TE53090	Got-7,Lp2-6,Pi-0	Col-0,Ove-0,PHW-2,PHW-34,Per-1,Or-0,Old-1,Pt-0,Pu2-23,Pla-0,Pog-0,Pu2-7,Pu2-8,Pro-0,Rak-2,Ra-0,Ragl-1,Qar-8a,Rennes-1,Ren-1,Rld-1,RMX-A02,Ren-11,Rd-0,Rou-0,RMX-A180,RRS-7,Sap-0,Rome-1,Seattle-0,Ob-0,Rhen-1,Se-0,RRS-10,Np-0,Nw-0,Neo-6,NC-6,NFA-8,NFA-10,Nok-3,Na-1,Ms-0,Mnz-0,Mir-0,Mh-0,Mz-0,Lp2-2,Lm-2,Nc-1,Mc-0,LL-0,Sei-0,Mv-0,Sg-1,Litva,Sorbo,Sp-0,Sq-1,Sq-8,Stw-0,Su-0,Sus-1,Ta-0,Tamm-2,Bla-1,Sf-1,…	3	214	presence	No insertion	0.0138888888888889	Rare	NA
chr1	6883674	6883788	AT3TE18950,AT3TE18945	Alst-1,HR-5,CIBC-5,Bg-2,Abd-0,Cnt-1,Vind-1	Col-0,Ove-0,PHW-2,PHW-34,Per-1,Or-0,Old-1,Pi-0,Pt-0,Pu2-23,Pla-0,Pog-0,Pu2-7,Pu2-8,Pro-0,Rak-2,Ra-0,Ragl-1,Qar-8a,Rennes-1,Ren-1,Rld-1,RMX-A02,Ren-11,Rd-0,Rou-0,RMX-A180,RRS-7,Sap-0,Rome-1,Seattle-0,Ob-0,Rhen-1,Se-0,RRS-10,Np-0,Nw-0,Neo-6,NC-6,NFA-8,NFA-10,Nok-3,Na-1,Ms-0,Mnz-0,Mir-0,Mh-0,Mz-0,Lp2-6,Lp2-2,Lm-2,Nc-1,Mc-0,LL-0,Sei-0,Mv-0,Sg-1,Litva,Sorbo,Sp-0,Sq-1,Sq-8,Stw-0,Su-0,Sus-1,Ta-0,Tamm-2,…	7	210	presence	No insertion	0.0324074074074074	Common	low
chr1	6883680	6883784	AT4TE89085	Qar-8a	Col-0,Ove-0,PHW-2,PHW-34,Per-1,Or-0,Old-1,Pi-0,Pt-0,Pu2-23,Pla-0,Pog-0,Pu2-7,Pu2-8,Pro-0,Rak-2,Ra-0,Ragl-1,Rennes-1,Ren-1,Rld-1,RMX-A02,Ren-11,Rd-0,Rou-0,RMX-A180,RRS-7,Sap-0,Rome-1,Seattle-0,Ob-0,Rhen-1,Se-0,RRS-10,Np-0,Nw-0,Neo-6,NC-6,NFA-8,NFA-10,Nok-3,Na-1,Ms-0,Mnz-0,Mir-0,Mh-0,Mz-0,Lp2-6,Lp2-2,Lm-2,Nc-1,Mc-0,LL-0,Sei-0,Mv-0,Sg-1,Litva,Sorbo,Sp-0,Sq-1,Sq-8,Stw-0,Su-0,Sus-1,Ta-0,Tamm-2,Bla-1,S…	1	216	presence	No insertion	0.00462962962962963	Rare	NA
chr1	6883680	6883788	AT3TE21735	Pu2-7	Col-0,Ove-0,PHW-2,PHW-34,Per-1,Or-0,Old-1,Pi-0,Pt-0,Pu2-23,Pla-0,Pog-0,Pu2-8,Pro-0,Rak-2,Ra-0,Ragl-1,Qar-8a,Rennes-1,Ren-1,Rld-1,RMX-A02,Ren-11,Rd-0,Rou-0,RMX-A180,RRS-7,Sap-0,Rome-1,Seattle-0,Ob-0,Rhen-1,Se-0,RRS-10,Np-0,Nw-0,Neo-6,NC-6,NFA-8,NFA-10,Nok-3,Na-1,Ms-0,Mnz-0,Mir-0,Mh-0,Mz-0,Lp2-6,Lp2-2,Lm-2,Nc-1,Mc-0,LL-0,Sei-0,Mv-0,Sg-1,Litva,Sorbo,Sp-0,Sq-1,Sq-8,Stw-0,Su-0,Sus-1,Ta-0,Tamm-2,Bla-1,…	1	216	presence	No insertion	0.00462962962962963	Rare	NA
chr1	6899206	6899299	AT5TE34565	Westkar-4,Kar-1,Kondara	Col-0,Ove-0,PHW-2,PHW-34,Per-1,Or-0,Old-1,Pi-0,Pt-0,Pu2-23,Pla-0,Pog-0,Pu2-7,Pu2-8,Pro-0,Rak-2,Ra-0,Ragl-1,Qar-8a,Rennes-1,Ren-1,Rld-1,RMX-A02,Ren-11,Rd-0,Rou-0,RMX-A180,RRS-7,Sap-0,Rome-1,Seattle-0,Ob-0,Rhen-1,Se-0,RRS-10,Np-0,Nw-0,Neo-6,NC-6,NFA-8,NFA-10,Nok-3,Na-1,Ms-0,Mnz-0,Mir-0,Mh-0,Mz-0,Lp2-6,Lp2-2,Lm-2,Nc-1,Mc-0,LL-0,Sei-0,Mv-0,Sg-1,Litva,Sorbo,Sp-0,Sq-1,Sq-8,Stw-0,Su-0,Sus-1,Ta-0,Tamm-2,…	3	214	presence	No insertion	0.0138888888888889	Rare	NA
chr1	6945147	6945284	AT5TE56415	Wil-1,Wa-1,Qar-8a	Col-0,Ove-0,PHW-2,PHW-34,Per-1,Or-0,Old-1,Pi-0,Pt-0,Pu2-23,Pla-0,Pog-0,Pu2-7,Pu2-8,Pro-0,Rak-2,Ra-0,Ragl-1,Rennes-1,Ren-1,Rld-1,RMX-A02,Ren-11,Rd-0,Rou-0,RMX-A180,RRS-7,Sap-0,Rome-1,Seattle-0,Ob-0,Rhen-1,Se-0,RRS-10,Np-0,Nw-0,Neo-6,NC-6,NFA-8,NFA-10,Nok-3,Na-1,Ms-0,Mnz-0,Mir-0,Mh-0,Mz-0,Lp2-6,Lp2-2,Lm-2,Nc-1,Mc-0,LL-0,Sei-0,Mv-0,Sg-1,Litva,Sorbo,Sp-0,Sq-1,Sq-8,Stw-0,Su-0,Sus-1,Ta-0,Tamm-2,Bla-1,S…	3	214	presence	No insertion	0.0138888888888889	Rare	NA
chr1	6969203	6969326	AT3TE73190	Ber	Col-0,Ove-0,PHW-2,PHW-34,Per-1,Or-0,Old-1,Pi-0,Pt-0,Pu2-23,Pla-0,Pog-0,Pu2-7,Pu2-8,Pro-0,Rak-2,Ra-0,Ragl-1,Qar-8a,Rennes-1,Ren-1,Rld-1,RMX-A02,Ren-11,Rd-0,Rou-0,RMX-A180,RRS-7,Sap-0,Rome-1,Seattle-0,Ob-0,Rhen-1,Se-0,RRS-10,Np-0,Nw-0,Neo-6,NC-6,NFA-8,NFA-10,Nok-3,Na-1,Ms-0,Mnz-0,Mir-0,Mh-0,Mz-0,Lp2-6,Lp2-2,Lm-2,Nc-1,Mc-0,LL-0,Sei-0,Mv-0,Sg-1,Litva,Sorbo,Sp-0,Sq-1,Sq-8,Stw-0,Su-0,Sus-1,Ta-0,Tamm-2,…	1	216	presence	No insertion	0.00462962962962963	Rare	NA
chr1	7013570	7013703	AT5TE73470	Hod	Col-0,Ove-0,PHW-2,PHW-34,Per-1,Or-0,Old-1,Pi-0,Pt-0,Pu2-23,Pla-0,Pog-0,Pu2-7,Pu2-8,Pro-0,Rak-2,Ra-0,Ragl-1,Qar-8a,Rennes-1,Ren-1,Rld-1,RMX-A02,Ren-11,Rd-0,Rou-0,RMX-A180,RRS-7,Sap-0,Rome-1,Seattle-0,Ob-0,Rhen-1,Se-0,RRS-10,Np-0,Nw-0,Neo-6,NC-6,NFA-8,NFA-10,Nok-3,Na-1,Ms-0,Mnz-0,Mir-0,Mh-0,Mz-0,Lp2-6,Lp2-2,Lm-2,Nc-1,Mc-0,LL-0,Sei-0,Mv-0,Sg-1,Litva,Sorbo,Sp-0,Sq-1,Sq-8,Stw-0,Su-0,Sus-1,Ta-0,Tamm-2,…	1	215	presence	No insertion	0.00462962962962963	Rare	NA
chr1	7023545	7023612	AT4TE34265	Wt-5	Col-0,Ove-0,PHW-2,PHW-34,Per-1,Or-0,Old-1,Pi-0,Pt-0,Pu2-23,Pla-0,Pog-0,Pu2-7,Pu2-8,Pro-0,Rak-2,Ra-0,Ragl-1,Qar-8a,Rennes-1,Ren-1,Rld-1,RMX-A02,Ren-11,Rd-0,Rou-0,RMX-A180,RRS-7,Sap-0,Rome-1,Seattle-0,Ob-0,Rhen-1,Se-0,RRS-10,Np-0,Nw-0,Neo-6,NC-6,NFA-8,NFA-10,Nok-3,Na-1,Ms-0,Mnz-0,Mir-0,Mh-0,Mz-0,Lp2-6,Lp2-2,Lm-2,Nc-1,Mc-0,LL-0,Sei-0,Mv-0,Sg-1,Litva,Sorbo,Sp-0,Sq-1,Sq-8,Stw-0,Su-0,Sus-1,Ta-0,Tamm-2,…	1	216	presence	No insertion	0.00462962962962963	Rare	NA
chr1	7023546	7024535	AT1TE22695	Col-0,Or-0,Pt-0,Pu2-23,Pu2-7,Ragl-1,Rou-0,RRS-7,Rome-1,Seattle-0,Ob-0,Nw-0,NC-6,NFA-8,NFA-10,Na-1,Mnz-0,Mh-0,Lp2-6,Lp2-2,LL-0,Sei-0,Litva,Sus-1,Tamm-2,Bla-1,Sf-1,Ting-1,Ts-1,Ts-5,Ty-0,Van-0,Wl-0,Ws-2,Wt-5,Pna-17,Bik-1,Benk-1,Bor-1,Bs-1,Bu-0,Br-0,Cal-0,Chi-0,Co-1,Dra-0,Ei-2,El-0,En-2,Er-0,Es-0,Et-0,Gel-1,Gie-0,Etna-2,Gu-0,Got-7,Gr-1,Hey-1,Ga-0,Hh-0,Je-0,Kas-1,Kas-2,Kb-0,Kelsterbach-4,Kil-0,Kin-0,K…	Uk-1,Ms-0,HR-10,HSm,La-0,Kent,Krot-0,Amel-1,Fi-0,Gre-0,Appt-1,Knox-10,Nok-3,Wa-1,Rak-2,Jl-3,RMX-A180,Yo-0,Ra-0,Lm-2,Tu-0,Mc-0,Gifu-2,Hn-0,Mz-0,Np-0,Com-1,Ha-0,Rennes-1,HR-5,Qar-8a,Kro-0,Ba-1,Cnt-1,Anholt-1,Cerv-1,Sp-0,Kondara,Lan-0,Rd-0,Ema-1,Ren-11,Su-0,Wil-1,Rhen-1,Di-G,Ren-1,In-0,Sg-1,Utrecht,Wei-0,Bsch-0,Stw-0,Pla-0,Ove-0,Boot-1,Per-1,Pu2-8,Rubezhnoe-1,Dem-4,Ven-1,Duk,Chat-1,PHW-2,Fr-2,Ge-0,B…	80	130	presence	NA	0.37037037037037	Common	low
chr1	7024461	7024536	AT5TE93855	Ts-1,Duk,Cerv-1,Cal-0,Rome-1,Ge-0,Bor-1,Tamm-2,Zdr-1,Ko-2,Rd-0,Knox-10,Ren-11,Su-0,Ob-0,Wa-1,Buckhorn-Pass,Sap-0,CIBC-17,Uod-7,Sg-1,Utrecht,Wei-0,Da_1_-12,Abd-0,DraIII-1,Si-0,Wc-1,Dem-4,Pu2-8,Rubezhnoe-1,Kro-0,Pu2-7,Cnt-1	Col-0,Ove-0,PHW-2,PHW-34,Per-1,Or-0,Old-1,Pi-0,Pt-0,Pu2-23,Pla-0,Pog-0,Pro-0,Rak-2,Ra-0,Ragl-1,Qar-8a,Rennes-1,Ren-1,Rld-1,RMX-A02,Rou-0,RMX-A180,RRS-7,Seattle-0,Rhen-1,Se-0,RRS-10,Np-0,Nw-0,Neo-6,NC-6,NFA-8,NFA-10,Nok-3,Na-1,Ms-0,Mnz-0,Mir-0,Mh-0,Mz-0,Lp2-6,Lp2-2,Lm-2,Nc-1,Mc-0,LL-0,Sei-0,Mv-0,Litva,Sorbo,Sp-0,Sq-1,Sq-8,Stw-0,Sus-1,Ta-0,Bla-1,Sf-1,Tamm-27,Tha-1,Ting-1,Tol-0,Ts-5,Tscha-1,Tu-0,Tul…	34	181	presence	No insertion	0.157407407407407	Common	low
chr1	7024463	7024532	AT5TE93860,AT5TE93855	Pu2-23,Alst-1,Hh-0,Ting-1,Lp2-6,Tamm-27,Ak-1,Kas-2,Sus-1,Rld-1,Lip-0,NC-6,Knox-18,Mh-0,Le-0,Mc-0,Hn-0,Ws-2,Bsch-0,Zal-1,Westkar-4	Col-0,Ove-0,PHW-2,PHW-34,Per-1,Or-0,Old-1,Pi-0,Pt-0,Pla-0,Pog-0,Pu2-7,Pu2-8,Pro-0,Rak-2,Ra-0,Ragl-1,Qar-8a,Rennes-1,Ren-1,RMX-A02,Ren-11,Rd-0,Rou-0,RMX-A180,RRS-7,Sap-0,Rome-1,Seattle-0,Ob-0,Rhen-1,Se-0,RRS-10,Np-0,Nw-0,Neo-6,NFA-8,NFA-10,Nok-3,Na-1,Ms-0,Mnz-0,Mir-0,Mz-0,Lp2-2,Lm-2,Nc-1,LL-0,Sei-0,Mv-0,Sg-1,Litva,Sorbo,Sp-0,Sq-1,Sq-8,Stw-0,Su-0,Ta-0,Tamm-2,Bla-1,Sf-1,Si-0,Tha-1,Tol-0,Ts-1,Ts-5,Ts…	21	194	presence	No insertion	0.0972222222222222	Common	low
chr1	7029425	7029501	AT4TE47470	Wil-1,Chi-0	Col-0,Ove-0,PHW-2,PHW-34,Per-1,Or-0,Old-1,Pi-0,Pt-0,Pu2-23,Pla-0,Pog-0,Pu2-7,Pu2-8,Pro-0,Rak-2,Ra-0,Ragl-1,Qar-8a,Rennes-1,Ren-1,Rld-1,RMX-A02,Ren-11,Rd-0,Rou-0,RMX-A180,RRS-7,Sap-0,Rome-1,Seattle-0,Ob-0,Rhen-1,Se-0,RRS-10,Np-0,Nw-0,Neo-6,NC-6,NFA-8,NFA-10,Nok-3,Na-1,Ms-0,Mnz-0,Mir-0,Mh-0,Mz-0,Lp2-6,Lp2-2,Lm-2,Nc-1,Mc-0,LL-0,Sei-0,Mv-0,Sg-1,Litva,Sorbo,Sp-0,Sq-1,Sq-8,Stw-0,Su-0,Sus-1,Ta-0,Tamm-2,…	2	215	presence	No insertion	0.00925925925925926	Rare	NA
chr1	7029425	7029501	AT5TE71740	Got-22	Col-0,Ove-0,PHW-2,PHW-34,Per-1,Or-0,Old-1,Pi-0,Pt-0,Pu2-23,Pla-0,Pog-0,Pu2-7,Pu2-8,Pro-0,Rak-2,Ra-0,Ragl-1,Qar-8a,Rennes-1,Ren-1,Rld-1,RMX-A02,Ren-11,Rd-0,Rou-0,RMX-A180,RRS-7,Sap-0,Rome-1,Seattle-0,Ob-0,Rhen-1,Se-0,RRS-10,Np-0,Nw-0,Neo-6,NC-6,NFA-8,NFA-10,Nok-3,Na-1,Ms-0,Mnz-0,Mir-0,Mh-0,Mz-0,Lp2-6,Lp2-2,Lm-2,Nc-1,Mc-0,LL-0,Sei-0,Mv-0,Sg-1,Litva,Sorbo,Sp-0,Sq-1,Sq-8,Stw-0,Su-0,Sus-1,Ta-0,Tamm-2,…	1	216	presence	No insertion	0.00462962962962963	Rare	NA
chr1	7031545	7031673	AT1TE83945	Durh-1	Col-0,Ove-0,PHW-2,PHW-34,Per-1,Or-0,Old-1,Pi-0,Pt-0,Pu2-23,Pla-0,Pog-0,Pu2-7,Pu2-8,Pro-0,Rak-2,Ra-0,Ragl-1,Qar-8a,Rennes-1,Ren-1,Rld-1,RMX-A02,Ren-11,Rd-0,Rou-0,RMX-A180,RRS-7,Sap-0,Rome-1,Seattle-0,Ob-0,Rhen-1,Se-0,RRS-10,Np-0,Nw-0,Neo-6,NC-6,NFA-8,NFA-10,Nok-3,Na-1,Ms-0,Mnz-0,Mir-0,Mh-0,Mz-0,Lp2-6,Lp2-2,Lm-2,Nc-1,Mc-0,LL-0,Sei-0,Mv-0,Sg-1,Litva,Sorbo,Sp-0,Sq-1,Sq-8,Stw-0,Su-0,Sus-1,Ta-0,Tamm-2,…	1	216	presence	No insertion	0.00462962962962963	Rare	NA
chr1	7034130	7034266	AT2TE42485	Bd-0	Col-0,Ove-0,PHW-2,PHW-34,Per-1,Or-0,Old-1,Pi-0,Pt-0,Pu2-23,Pla-0,Pog-0,Pu2-7,Pu2-8,Pro-0,Rak-2,Ra-0,Ragl-1,Qar-8a,Rennes-1,Ren-1,Rld-1,RMX-A02,Ren-11,Rd-0,Rou-0,RMX-A180,RRS-7,Sap-0,Rome-1,Seattle-0,Ob-0,Rhen-1,Se-0,RRS-10,Np-0,Nw-0,Neo-6,NC-6,NFA-8,NFA-10,Nok-3,Na-1,Ms-0,Mnz-0,Mir-0,Mh-0,Mz-0,Lp2-6,Lp2-2,Lm-2,Nc-1,Mc-0,LL-0,Sei-0,Mv-0,Sg-1,Litva,Sorbo,Sp-0,Sq-1,Sq-8,Stw-0,Su-0,Sus-1,Ta-0,Tamm-2,…	1	216	presence	No insertion	0.00462962962962963	Rare	NA
chr1	7035031	7037376	AT1TE22750	Col-0,Ove-0,PHW-2,PHW-34,Per-1,Or-0,Old-1,Pi-0,Pt-0,Pu2-23,Pla-0,Pog-0,Pu2-7,Pu2-8,Pro-0,Rak-2,Ragl-1,Qar-8a,Rennes-1,Ren-1,Rld-1,RMX-A02,Ren-11,Rd-0,Rou-0,RMX-A180,RRS-7,Sap-0,Rome-1,Seattle-0,Ob-0,Rhen-1,Se-0,RRS-10,Np-0,Nw-0,Neo-6,NC-6,NFA-8,Nok-3,Na-1,Ms-0,Mnz-0,Mir-0,Mh-0,Mz-0,Lp2-2,Lm-2,Nc-1,Mc-0,LL-0,Sei-0,Mv-0,Sg-1,Litva,Sorbo,Sp-0,Sq-1,Sq-8,Stw-0,Su-0,Sus-1,Ta-0,Tamm-2,Bla-1,Sf-1,Si-0,Ta…	NFA-10,Bg-2,Lp2-6	213	3	absence	True deletion	0.0138888888888889	Rare	NA
chr1	7061237	7061311	AT3TE46615	LL-0	Col-0,Ove-0,PHW-2,PHW-34,Per-1,Or-0,Old-1,Pi-0,Pt-0,Pu2-23,Pla-0,Pog-0,Pu2-7,Pu2-8,Pro-0,Rak-2,Ra-0,Ragl-1,Qar-8a,Rennes-1,Ren-1,Rld-1,RMX-A02,Ren-11,Rd-0,Rou-0,RMX-A180,RRS-7,Sap-0,Rome-1,Seattle-0,Ob-0,Rhen-1,Se-0,RRS-10,Np-0,Nw-0,Neo-6,NC-6,NFA-8,NFA-10,Nok-3,Na-1,Ms-0,Mnz-0,Mir-0,Mh-0,Mz-0,Lp2-6,Lp2-2,Lm-2,Nc-1,Mc-0,Sei-0,Mv-0,Sg-1,Litva,Sorbo,Sp-0,Sq-1,Sq-8,Stw-0,Su-0,Sus-1,Ta-0,Tamm-2,Bla-1…	1	216	presence	No insertion	0.00462962962962963	Rare	NA
chr1	7061239	7061311	AT1TE97605	Db-1,DraIII-1,Rak-2,Bla-1,Cvi-0,Uod-7,Wil-1,NC-6,Qar-8a	Col-0,Ove-0,PHW-2,PHW-34,Per-1,Or-0,Old-1,Pi-0,Pt-0,Pu2-23,Pla-0,Pog-0,Pu2-7,Pu2-8,Pro-0,Ra-0,Ragl-1,Rennes-1,Ren-1,Rld-1,RMX-A02,Ren-11,Rd-0,Rou-0,RMX-A180,RRS-7,Sap-0,Rome-1,Seattle-0,Ob-0,Rhen-1,Se-0,RRS-10,Np-0,Nw-0,Neo-6,NFA-8,NFA-10,Nok-3,Na-1,Ms-0,Mnz-0,Mir-0,Mh-0,Mz-0,Lp2-6,Lp2-2,Lm-2,Nc-1,Mc-0,LL-0,Sei-0,Mv-0,Sg-1,Litva,Sorbo,Sp-0,Sq-1,Sq-8,Stw-0,Su-0,Sus-1,Ta-0,Tamm-2,Sf-1,Si-0,Tamm-27,…	9	208	presence	No insertion	0.0416666666666667	Common	low
chr1	7067629	7067790	AT1TE22855	Col-0,Ove-0,PHW-2,Per-1,Or-0,Pi-0,Pt-0,Pu2-23,Pla-0,Pog-0,Pu2-7,Pu2-8,Pro-0,Rak-2,Ra-0,Ragl-1,Qar-8a,Rennes-1,Ren-1,Rld-1,RMX-A02,Ren-11,Rd-0,Rou-0,RMX-A180,RRS-7,Sap-0,Rome-1,Seattle-0,Ob-0,Rhen-1,Se-0,RRS-10,Np-0,Nw-0,Neo-6,NC-6,NFA-8,NFA-10,Na-1,Ms-0,Mnz-0,Mir-0,Mh-0,Mz-0,Lp2-6,Lp2-2,Lm-2,Nc-1,Mc-0,LL-0,Sei-0,Mv-0,Sg-1,Litva,Sorbo,Sp-0,Sq-1,Sq-8,Stw-0,Su-0,Sus-1,Ta-0,Tamm-2,Bla-1,Sf-1,Si-0,Tam…	Hod,Duk,Ty-0,Appt-1,Got-7,Old-1,Gel-1	205	7	absence	True deletion	0.0324074074074074	Common	low
chr1	7071563	7071716	AT1TE22865	Col-0,Ove-0,PHW-2,PHW-34,Or-0,Old-1,Pi-0,Pt-0,Pla-0,Pog-0,Pu2-7,Pu2-8,Pro-0,Rak-2,Ra-0,Ragl-1,Qar-8a,Rennes-1,Ren-1,RMX-A02,Ren-11,Rd-0,Rou-0,RMX-A180,Sap-0,Rome-1,Ob-0,Rhen-1,Se-0,RRS-10,Np-0,Nw-0,Neo-6,NC-6,NFA-8,NFA-10,Nok-3,Na-1,Mnz-0,Mir-0,Mh-0,Lp2-6,Lm-2,Nc-1,Mc-0,LL-0,Sei-0,Mv-0,Sg-1,Litva,Sorbo,Sq-1,Sq-8,Stw-0,Su-0,Ta-0,Tamm-2,Bla-1,Sf-1,Tamm-27,Tha-1,Ting-1,Tol-0,Ts-1,Ts-5,Tscha-1,Tu-0,T…	Fi-0,Jm-0,Bs-1,Got-22,Pu2-23	195	5	absence	True deletion	0.0231481481481481	Rare	NA
chr1	7087828	7087905	AT1TE19130	HR-5,Alst-1,Bg-2,Seattle-0	Col-0,Ove-0,PHW-2,PHW-34,Per-1,Or-0,Old-1,Pi-0,Pt-0,Pu2-23,Pla-0,Pog-0,Pu2-7,Pu2-8,Pro-0,Rak-2,Ra-0,Ragl-1,Qar-8a,Rennes-1,Ren-1,Rld-1,RMX-A02,Ren-11,Rd-0,Rou-0,RMX-A180,RRS-7,Sap-0,Rome-1,Ob-0,Rhen-1,Se-0,RRS-10,Np-0,Nw-0,Neo-6,NC-6,NFA-8,NFA-10,Nok-3,Na-1,Ms-0,Mnz-0,Mir-0,Mh-0,Mz-0,Lp2-6,Lp2-2,Lm-2,Nc-1,Mc-0,LL-0,Sei-0,Mv-0,Sg-1,Litva,Sorbo,Sp-0,Sq-1,Sq-8,Stw-0,Su-0,Sus-1,Ta-0,Tamm-2,Bla-1,Sf-1…	4	213	presence	No insertion	0.0185185185185185	Rare	NA
chr1	7094879	7094954	AT2TE84970	Ob-0,Kelsterbach-4	Col-0,Ove-0,PHW-2,PHW-34,Per-1,Or-0,Old-1,Pi-0,Pt-0,Pu2-23,Pla-0,Pog-0,Pu2-7,Pu2-8,Pro-0,Rak-2,Ra-0,Ragl-1,Qar-8a,Rennes-1,Ren-1,Rld-1,RMX-A02,Ren-11,Rd-0,Rou-0,RMX-A180,RRS-7,Sap-0,Rome-1,Seattle-0,Rhen-1,Se-0,RRS-10,Np-0,Nw-0,Neo-6,NC-6,NFA-8,NFA-10,Nok-3,Na-1,Ms-0,Mnz-0,Mir-0,Mh-0,Mz-0,Lp2-6,Lp2-2,Lm-2,Nc-1,Mc-0,LL-0,Sei-0,Mv-0,Sg-1,Litva,Sorbo,Sp-0,Sq-1,Sq-8,Stw-0,Su-0,Sus-1,Ta-0,Tamm-2,Bla-1…	2	215	presence	No insertion	0.00925925925925926	Rare	NA
chr1	7106765	7106863	AT5TE37975	Sei-0	Col-0,Ove-0,PHW-2,PHW-34,Per-1,Or-0,Old-1,Pi-0,Pt-0,Pu2-23,Pla-0,Pog-0,Pu2-7,Pu2-8,Pro-0,Rak-2,Ra-0,Ragl-1,Qar-8a,Rennes-1,Ren-1,Rld-1,RMX-A02,Ren-11,Rd-0,Rou-0,RMX-A180,RRS-7,Sap-0,Rome-1,Seattle-0,Ob-0,Rhen-1,Se-0,RRS-10,Np-0,Nw-0,Neo-6,NC-6,NFA-8,NFA-10,Nok-3,Na-1,Ms-0,Mnz-0,Mir-0,Mh-0,Mz-0,Lp2-6,Lp2-2,Lm-2,Nc-1,Mc-0,LL-0,Mv-0,Sg-1,Litva,Sorbo,Sp-0,Sq-1,Sq-8,Stw-0,Su-0,Sus-1,Ta-0,Tamm-2,Bla-1,…	1	216	presence	No insertion	0.00462962962962963	Rare	NA
chr1	7107948	7108071	AT1TE39530,AT1TE39535	Sorbo	Col-0,Ove-0,PHW-2,PHW-34,Per-1,Or-0,Old-1,Pi-0,Pt-0,Pu2-23,Pla-0,Pog-0,Pu2-7,Pu2-8,Pro-0,Rak-2,Ra-0,Ragl-1,Qar-8a,Rennes-1,Ren-1,Rld-1,RMX-A02,Ren-11,Rd-0,Rou-0,RMX-A180,RRS-7,Sap-0,Rome-1,Seattle-0,Ob-0,Rhen-1,Se-0,RRS-10,Np-0,Nw-0,Neo-6,NC-6,NFA-8,NFA-10,Nok-3,Na-1,Ms-0,Mnz-0,Mir-0,Mh-0,Mz-0,Lp2-6,Lp2-2,Lm-2,Nc-1,Mc-0,LL-0,Sei-0,Mv-0,Sg-1,Litva,Sp-0,Sq-1,Sq-8,Stw-0,Su-0,Sus-1,Ta-0,Tamm-2,Bla-1,…	1	216	presence	No insertion	0.00462962962962963	Rare	NA
chr1	7121747	7121867	AT3TE12470	In-0,Krot-0,Ren-11,Rome-1,Ts-5,Ang-0,Ts-1,Ag-0,Ta-0,Anz-0,Van-0	Col-0,Ove-0,PHW-2,PHW-34,Per-1,Or-0,Old-1,Pi-0,Pt-0,Pu2-23,Pla-0,Pog-0,Pu2-7,Pu2-8,Pro-0,Rak-2,Ra-0,Ragl-1,Qar-8a,Rennes-1,Ren-1,Rld-1,RMX-A02,Rd-0,Rou-0,RMX-A180,RRS-7,Sap-0,Seattle-0,Ob-0,Rhen-1,Se-0,RRS-10,Np-0,Nw-0,Neo-6,NC-6,NFA-8,NFA-10,Nok-3,Na-1,Ms-0,Mnz-0,Mir-0,Mh-0,Mz-0,Lp2-6,Lp2-2,Lm-2,Nc-1,Mc-0,LL-0,Sei-0,Mv-0,Sg-1,Litva,Sorbo,Sp-0,Sq-1,Sq-8,Stw-0,Su-0,Sus-1,Tamm-2,Bla-1,Sf-1,Si-0,Tam…	11	206	presence	No insertion	0.0509259259259259	Common	low
chr1	7132555	7132677	AT5TE36965	Ove-0	Col-0,PHW-2,PHW-34,Per-1,Or-0,Old-1,Pi-0,Pt-0,Pu2-23,Pla-0,Pog-0,Pu2-7,Pu2-8,Pro-0,Rak-2,Ra-0,Ragl-1,Qar-8a,Rennes-1,Ren-1,Rld-1,RMX-A02,Ren-11,Rd-0,Rou-0,RMX-A180,RRS-7,Sap-0,Rome-1,Seattle-0,Ob-0,Rhen-1,Se-0,RRS-10,Np-0,Nw-0,Neo-6,NC-6,NFA-8,NFA-10,Nok-3,Na-1,Ms-0,Mnz-0,Mir-0,Mh-0,Mz-0,Lp2-6,Lp2-2,Lm-2,Nc-1,Mc-0,LL-0,Sei-0,Mv-0,Sg-1,Litva,Sorbo,Sp-0,Sq-1,Sq-8,Stw-0,Su-0,Sus-1,Ta-0,Tamm-2,Bla-1,…	1	215	presence	No insertion	0.00462962962962963	Rare	NA
chr1	7140778	7140890	AT1TE41170	Lp2-6,Wl-0	Col-0,Ove-0,PHW-2,PHW-34,Per-1,Or-0,Old-1,Pi-0,Pt-0,Pu2-23,Pla-0,Pog-0,Pu2-7,Pu2-8,Pro-0,Rak-2,Ra-0,Ragl-1,Qar-8a,Rennes-1,Ren-1,Rld-1,RMX-A02,Ren-11,Rd-0,Rou-0,RMX-A180,RRS-7,Sap-0,Rome-1,Seattle-0,Ob-0,Rhen-1,Se-0,RRS-10,Np-0,Nw-0,Neo-6,NC-6,NFA-8,NFA-10,Nok-3,Na-1,Ms-0,Mnz-0,Mir-0,Mh-0,Mz-0,Lp2-2,Lm-2,Nc-1,Mc-0,LL-0,Sei-0,Mv-0,Sg-1,Litva,Sorbo,Sp-0,Sq-1,Sq-8,Stw-0,Su-0,Sus-1,Ta-0,Tamm-2,Bla-1,…	2	215	presence	No insertion	0.00925925925925926	Rare	NA
chr1	7143051	7143193	AT5TE44715,AT5TE44710	Neo-6	Col-0,Ove-0,PHW-2,PHW-34,Per-1,Or-0,Old-1,Pi-0,Pt-0,Pu2-23,Pla-0,Pog-0,Pu2-7,Pu2-8,Pro-0,Rak-2,Ra-0,Ragl-1,Qar-8a,Rennes-1,Ren-1,Rld-1,RMX-A02,Ren-11,Rd-0,Rou-0,RMX-A180,RRS-7,Sap-0,Rome-1,Seattle-0,Ob-0,Rhen-1,Se-0,RRS-10,Np-0,Nw-0,NC-6,NFA-8,NFA-10,Nok-3,Na-1,Ms-0,Mnz-0,Mir-0,Mh-0,Mz-0,Lp2-6,Lp2-2,Lm-2,Nc-1,Mc-0,LL-0,Sei-0,Mv-0,Sg-1,Litva,Sorbo,Sp-0,Sq-1,Sq-8,Stw-0,Su-0,Sus-1,Ta-0,Tamm-2,Bla-1,…	1	216	presence	No insertion	0.00462962962962963	Rare	NA
chr1	7173395	7173500	AT4TE63695	Dra-0,Da_1_-12	Col-0,Ove-0,PHW-2,PHW-34,Per-1,Or-0,Old-1,Pi-0,Pt-0,Pu2-23,Pla-0,Pog-0,Pu2-7,Pu2-8,Pro-0,Rak-2,Ra-0,Ragl-1,Qar-8a,Rennes-1,Ren-1,Rld-1,RMX-A02,Ren-11,Rd-0,Rou-0,RMX-A180,RRS-7,Sap-0,Rome-1,Seattle-0,Ob-0,Rhen-1,Se-0,RRS-10,Np-0,Nw-0,Neo-6,NC-6,NFA-8,NFA-10,Nok-3,Na-1,Ms-0,Mnz-0,Mir-0,Mh-0,Mz-0,Lp2-6,Lp2-2,Lm-2,Nc-1,Mc-0,LL-0,Sei-0,Mv-0,Sg-1,Litva,Sorbo,Sp-0,Sq-1,Sq-8,Stw-0,Su-0,Sus-1,Ta-0,Tamm-2,…	2	215	presence	No insertion	0.00925925925925926	Rare	NA
chr1	7173657	7173716	AT1TE63525	Or-0,Got-22	Col-0,Ove-0,PHW-2,PHW-34,Per-1,Old-1,Pi-0,Pt-0,Pu2-23,Pla-0,Pog-0,Pu2-7,Pu2-8,Pro-0,Rak-2,Ra-0,Ragl-1,Qar-8a,Rennes-1,Ren-1,Rld-1,RMX-A02,Ren-11,Rd-0,Rou-0,RMX-A180,RRS-7,Sap-0,Rome-1,Seattle-0,Ob-0,Rhen-1,Se-0,RRS-10,Np-0,Nw-0,Neo-6,NC-6,NFA-8,NFA-10,Nok-3,Na-1,Ms-0,Mnz-0,Mir-0,Mh-0,Mz-0,Lp2-6,Lp2-2,Lm-2,Nc-1,Mc-0,LL-0,Sei-0,Mv-0,Sg-1,Litva,Sorbo,Sp-0,Sq-1,Sq-8,Stw-0,Su-0,Sus-1,Ta-0,Tamm-2,Bla-1…	2	215	presence	No insertion	0.00925925925925926	Rare	NA
chr1	7173684	7173769	AT3TE45160	Ven-1,Hey-1,Kar-1,Kas-1,Kas-2,Westkar-4,Zal-1	Col-0,Ove-0,PHW-2,PHW-34,Per-1,Or-0,Old-1,Pi-0,Pt-0,Pu2-23,Pla-0,Pog-0,Pu2-7,Pu2-8,Pro-0,Rak-2,Ra-0,Ragl-1,Qar-8a,Rennes-1,Ren-1,Rld-1,RMX-A02,Ren-11,Rd-0,Rou-0,RMX-A180,RRS-7,Sap-0,Rome-1,Seattle-0,Ob-0,Rhen-1,Se-0,RRS-10,Np-0,Nw-0,Neo-6,NC-6,NFA-8,NFA-10,Nok-3,Na-1,Ms-0,Mnz-0,Mir-0,Mh-0,Mz-0,Lp2-6,Lp2-2,Lm-2,Nc-1,Mc-0,LL-0,Sei-0,Mv-0,Sg-1,Litva,Sorbo,Sp-0,Sq-1,Sq-8,Stw-0,Su-0,Sus-1,Ta-0,Tamm-2,…	7	210	presence	No insertion	0.0324074074074074	Common	NA
chr1	7184079	7184154	AT4TE35460	Uod-7,Rak-2,Ga-0	Col-0,Ove-0,PHW-2,PHW-34,Per-1,Or-0,Old-1,Pi-0,Pt-0,Pu2-23,Pla-0,Pog-0,Pu2-7,Pu2-8,Pro-0,Ra-0,Ragl-1,Qar-8a,Rennes-1,Ren-1,Rld-1,RMX-A02,Ren-11,Rd-0,Rou-0,RMX-A180,RRS-7,Sap-0,Rome-1,Seattle-0,Ob-0,Rhen-1,Se-0,RRS-10,Np-0,Nw-0,Neo-6,NC-6,NFA-8,NFA-10,Nok-3,Na-1,Ms-0,Mnz-0,Mir-0,Mh-0,Mz-0,Lp2-6,Lp2-2,Lm-2,Nc-1,Mc-0,LL-0,Sei-0,Mv-0,Sg-1,Litva,Sorbo,Sp-0,Sq-1,Sq-8,Stw-0,Su-0,Sus-1,Ta-0,Tamm-2,Bla-1,…	3	214	presence	No insertion	0.0138888888888889	Rare	NA
chr1	7197603	7197678	AT2TE75655,AT2TE75650	Bu-0,Mc-0,Hau-0,Ty-0,Mh-0,Aa-0,Tu-0,Pt-0,Hn-0,Old-1,CIBC-5	Col-0,Ove-0,PHW-2,PHW-34,Per-1,Or-0,Pi-0,Pu2-23,Pla-0,Pog-0,Pu2-7,Pu2-8,Pro-0,Rak-2,Ra-0,Ragl-1,Qar-8a,Rennes-1,Ren-1,Rld-1,RMX-A02,Ren-11,Rd-0,Rou-0,RMX-A180,RRS-7,Sap-0,Rome-1,Seattle-0,Ob-0,Rhen-1,Se-0,RRS-10,Np-0,Nw-0,Neo-6,NC-6,NFA-8,NFA-10,Nok-3,Na-1,Ms-0,Mnz-0,Mir-0,Mz-0,Lp2-6,Lp2-2,Lm-2,Nc-1,LL-0,Sei-0,Mv-0,Sg-1,Litva,Sorbo,Sp-0,Sq-1,Sq-8,Stw-0,Su-0,Sus-1,Ta-0,Tamm-2,Bla-1,Sf-1,Si-0,Tamm-…	11	206	presence	No insertion	0.0509259259259259	Common	low
chr1	7203401	7203526	AT1TE51675	Si-0,Rennes-1,Ren-1,Fr-2,Koln,Etna-2	Col-0,Ove-0,PHW-2,PHW-34,Per-1,Or-0,Old-1,Pi-0,Pt-0,Pu2-23,Pla-0,Pog-0,Pu2-7,Pu2-8,Pro-0,Rak-2,Ra-0,Ragl-1,Qar-8a,Rld-1,RMX-A02,Ren-11,Rd-0,Rou-0,RMX-A180,RRS-7,Sap-0,Rome-1,Seattle-0,Ob-0,Rhen-1,Se-0,RRS-10,Np-0,Nw-0,Neo-6,NC-6,NFA-8,NFA-10,Nok-3,Na-1,Ms-0,Mnz-0,Mir-0,Mh-0,Lp2-6,Lp2-2,Lm-2,Nc-1,Mc-0,LL-0,Sei-0,Mv-0,Sg-1,Litva,Sorbo,Sp-0,Sq-1,Sq-8,Stw-0,Su-0,Sus-1,Ta-0,Tamm-2,Bla-1,Sf-1,Tamm-27,T…	6	209	presence	No insertion	0.0277777777777778	Rare	low
chr1	7241159	7241362	AT1TE23390	Col-0,Ove-0,PHW-2,PHW-34,Per-1,Or-0,Old-1,Pi-0,Pt-0,Pu2-23,Pla-0,Pog-0,Pu2-7,Pu2-8,Pro-0,Rak-2,Ra-0,Ragl-1,Qar-8a,Rennes-1,Ren-1,Rld-1,RMX-A02,Ren-11,Rd-0,Rou-0,RMX-A180,RRS-7,Sap-0,Rome-1,Seattle-0,Ob-0,Rhen-1,Se-0,RRS-10,Np-0,Nw-0,Neo-6,NC-6,NFA-8,NFA-10,Nok-3,Na-1,Ms-0,Mnz-0,Mir-0,Mh-0,Mz-0,Lp2-6,Lp2-2,Lm-2,Nc-1,Mc-0,LL-0,Sei-0,Mv-0,Sg-1,Litva,Sorbo,Sp-0,Sq-1,Sq-8,Stw-0,Su-0,Sus-1,Ta-0,Tamm-2,…	Cvi-0	215	1	absence	True deletion	0.00462962962962963	Rare	NA
chr1	7241363	7241617	AT1TE23395	Col-0,Ove-0,PHW-2,PHW-34,Per-1,Or-0,Old-1,Pi-0,Pt-0,Pu2-23,Pla-0,Pog-0,Pu2-7,Pu2-8,Pro-0,Rak-2,Ra-0,Ragl-1,Qar-8a,Rennes-1,Ren-1,Rld-1,RMX-A02,Ren-11,Rd-0,Rou-0,RMX-A180,RRS-7,Sap-0,Rome-1,Seattle-0,Ob-0,Rhen-1,RRS-10,Np-0,Nw-0,Neo-6,NC-6,NFA-8,NFA-10,Nok-3,Na-1,Ms-0,Mnz-0,Mir-0,Mh-0,Mz-0,Lp2-6,Lp2-2,Lm-2,Nc-1,Mc-0,LL-0,Sei-0,Mv-0,Sg-1,Litva,Sorbo,Sp-0,Sq-1,Sq-8,Stw-0,Su-0,Sus-1,Ta-0,Tamm-2,Bla-1…	Cvi-0	212	1	absence	True deletion	0.00462962962962963	Rare	NA
chr1	7254005	7254125	AT1TE28830	LL-0	Col-0,Ove-0,PHW-2,PHW-34,Per-1,Or-0,Old-1,Pi-0,Pt-0,Pu2-23,Pla-0,Pog-0,Pu2-7,Pu2-8,Pro-0,Rak-2,Ra-0,Ragl-1,Qar-8a,Rennes-1,Ren-1,Rld-1,RMX-A02,Ren-11,Rd-0,Rou-0,RMX-A180,RRS-7,Sap-0,Rome-1,Seattle-0,Ob-0,Rhen-1,Se-0,RRS-10,Np-0,Nw-0,Neo-6,NC-6,NFA-8,NFA-10,Nok-3,Na-1,Ms-0,Mnz-0,Mir-0,Mh-0,Mz-0,Lp2-6,Lp2-2,Lm-2,Nc-1,Mc-0,Sei-0,Mv-0,Sg-1,Litva,Sorbo,Sp-0,Sq-1,Sq-8,Stw-0,Su-0,Sus-1,Ta-0,Tamm-2,Bla-1…	1	216	presence	No insertion	0.00462962962962963	Rare	NA
chr1	7254947	7257226	AT1TE23420	Col-0,PHW-2,Pla-0,Pro-0,Seattle-0,Mir-0,Bla-1,Sf-1,Ting-1,Ts-1,Ts-5,Uk-1,Wt-5,Yo-0,Boot-1,CIBC-17,Chat-1,Ema-1,En-2,HR-10,Gy-0,Hh-0,Kent,Kin-0,Lan-0,Lisse,Abd-0,Ak-1,Anholt-1	Ms-0,HSm,La-0,Sp-0,Pt-0,Krot-0,Amel-1,Fi-0,Gre-0,Knox-18,Appt-1,Ei-2,Mh-0,Nok-3,Wa-1,Gel-1,Rak-2,Jl-3,RMX-A180,Ra-0,Li-2:1,Na-1,Gu-0,Lm-2,Tu-0,Mc-0,Gifu-2,Hn-0,Mz-0,Np-0,Bs-1,Com-1,DraIII-1,Ha-0,Pog-0,Ty-0,NC-6,Bu-0,Wl-0,Qar-8a,Rennes-1,Kro-0,Kelsterbach-4,Ba-1,Cnt-1,Cerv-1,Pu2-23,Litva,Kondara,Rome-1,Knox-10,Nw-0,Sorbo,Rd-0,Co-1,Ren-11,Ragl-1,Gie-0,Wil-1,Ann-1,Gr-1,An-1,Di-G,Sus-1,Ren-1,In-0,Sg-…	29	188	presence	No insertion	0.134259259259259	Common	high
chr1	7284337	7284453	AT1TE69285	Wl-0	Col-0,Ove-0,PHW-2,PHW-34,Per-1,Or-0,Old-1,Pi-0,Pt-0,Pu2-23,Pla-0,Pog-0,Pu2-7,Pu2-8,Pro-0,Rak-2,Ra-0,Ragl-1,Qar-8a,Rennes-1,Ren-1,Rld-1,RMX-A02,Ren-11,Rd-0,Rou-0,RMX-A180,RRS-7,Sap-0,Rome-1,Seattle-0,Ob-0,Rhen-1,Se-0,RRS-10,Np-0,Nw-0,Neo-6,NC-6,NFA-8,NFA-10,Nok-3,Na-1,Ms-0,Mnz-0,Mir-0,Mh-0,Mz-0,Lp2-6,Lp2-2,Lm-2,Nc-1,Mc-0,LL-0,Sei-0,Mv-0,Sg-1,Litva,Sorbo,Sp-0,Sq-1,Sq-8,Stw-0,Su-0,Sus-1,Ta-0,Tamm-2,…	1	216	presence	No insertion	0.00462962962962963	Rare	NA
chr1	7284516	7284656	AT4TE30455	Fr-2	Col-0,Ove-0,PHW-2,PHW-34,Per-1,Or-0,Old-1,Pi-0,Pt-0,Pu2-23,Pla-0,Pog-0,Pu2-7,Pu2-8,Pro-0,Rak-2,Ra-0,Ragl-1,Qar-8a,Rennes-1,Ren-1,Rld-1,RMX-A02,Ren-11,Rd-0,Rou-0,RMX-A180,RRS-7,Sap-0,Rome-1,Seattle-0,Ob-0,Rhen-1,Se-0,RRS-10,Np-0,Nw-0,Neo-6,NC-6,NFA-8,NFA-10,Nok-3,Na-1,Ms-0,Mnz-0,Mir-0,Mh-0,Mz-0,Lp2-6,Lp2-2,Lm-2,Nc-1,Mc-0,LL-0,Sei-0,Mv-0,Sg-1,Litva,Sorbo,Sp-0,Sq-1,Sq-8,Stw-0,Su-0,Sus-1,Ta-0,Tamm-2,…	1	216	presence	No insertion	0.00462962962962963	Rare	NA
chr1	7284525	7284643	AT3TE58655	Stw-0,Rd-0,Ms-0,Ren-1,Is-0,Ren-11,Sp-0,Rennes-1,Sei-0	Col-0,Ove-0,PHW-2,PHW-34,Per-1,Or-0,Old-1,Pi-0,Pt-0,Pu2-23,Pla-0,Pog-0,Pu2-7,Pu2-8,Pro-0,Rak-2,Ra-0,Ragl-1,Qar-8a,Rld-1,RMX-A02,Rou-0,RMX-A180,RRS-7,Sap-0,Rome-1,Seattle-0,Ob-0,Rhen-1,Se-0,RRS-10,Np-0,Nw-0,Neo-6,NC-6,NFA-8,NFA-10,Nok-3,Na-1,Mnz-0,Mir-0,Mh-0,Mz-0,Lp2-6,Lp2-2,Lm-2,Nc-1,Mc-0,LL-0,Mv-0,Sg-1,Litva,Sorbo,Sq-1,Sq-8,Su-0,Sus-1,Ta-0,Tamm-2,Bla-1,Sf-1,Si-0,Tamm-27,Tha-1,Ting-1,Tol-0,Ts-1,T…	9	208	presence	No insertion	0.0416666666666667	Common	low
chr1	7352930	7365197	AT1TE23740	Col-0,Rou-0,Seattle-0,NFA-8,NFA-10,Sq-1,Ting-1,Ts-5,Vind-1,Wt-5,Boot-1,Bor-1,Cnt-1,CIBC-5,Ema-1,Durh-1,Gy-0,Hh-0,HR-5,Kelsterbach-4,Kent,Kil-0,Kin-0,Lip-0,Abd-0,Alst-1,Anholt-1	Uk-1,Ms-0,HR-10,HSm,La-0,Sp-0,Pt-0,Krot-0,Amel-1,Fi-0,Gre-0,Knox-18,Appt-1,Ei-2,Mh-0,Nok-3,Wa-1,Gel-1,Rak-2,Jl-3,RMX-A180,Yo-0,Ra-0,Li-2:1,Na-1,Gu-0,Lm-2,Tu-0,Mc-0,Gifu-2,Hn-0,Mz-0,Np-0,Bs-1,Com-1,DraIII-1,Ha-0,Pog-0,Ty-0,NC-6,Jm-0,Wl-0,Qar-8a,Rennes-1,Kro-0,Ba-1,Le-0,Cerv-1,Litva,Kondara,Rome-1,Knox-10,Nw-0,Sorbo,Lan-0,Rd-0,Co-1,Ren-11,Ragl-1,Gie-0,Wil-1,Ann-1,Gr-1,An-1,Di-G,Sus-1,Ren-1,In-0,Sg-…	27	189	presence	No insertion	0.125	Common	high
chr1	7367849	7367923	AT2TE09085	Per-1,Ms-0	Col-0,Ove-0,PHW-2,PHW-34,Or-0,Old-1,Pi-0,Pt-0,Pu2-23,Pla-0,Pog-0,Pu2-7,Pu2-8,Pro-0,Rak-2,Ra-0,Ragl-1,Qar-8a,Rennes-1,Ren-1,Rld-1,RMX-A02,Ren-11,Rd-0,Rou-0,RMX-A180,RRS-7,Sap-0,Rome-1,Seattle-0,Ob-0,Rhen-1,Se-0,RRS-10,Np-0,Nw-0,Neo-6,NC-6,NFA-8,NFA-10,Nok-3,Na-1,Mnz-0,Mir-0,Mh-0,Mz-0,Lp2-6,Lp2-2,Lm-2,Nc-1,Mc-0,LL-0,Sei-0,Mv-0,Sg-1,Litva,Sorbo,Sp-0,Sq-1,Sq-8,Stw-0,Su-0,Sus-1,Ta-0,Tamm-2,Bla-1,Sf-1,…	2	215	presence	No insertion	0.00925925925925926	Rare	NA
chr1	7388840	7388928	AT1TE78075,AT1TE78070	Ge-0,Cerv-1,PHW-2,LL-0,Fr-2,Sp-0,Bch-1,RMX-A02,In-0,Sq-8,Bla-1,Co-1,Baa-1,Ren-11,Dr-0,Pro-0,Mnz-0,Rhen-1,RMX-A180,An-1,Koln,Lm-2,Tu-0,Hn-0,Van-0,Se-0,Pla-0,Sf-1,Bu-0,NC-6,Ts-5,Ts-1,El-0,PHW-34	Col-0,Ove-0,Per-1,Or-0,Old-1,Pi-0,Pt-0,Pu2-23,Pog-0,Pu2-7,Pu2-8,Rak-2,Ra-0,Ragl-1,Qar-8a,Rennes-1,Ren-1,Rld-1,Rd-0,Rou-0,RRS-7,Sap-0,Rome-1,Seattle-0,Ob-0,RRS-10,Np-0,Nw-0,Neo-6,NFA-8,NFA-10,Nok-3,Na-1,Ms-0,Mir-0,Mh-0,Mz-0,Lp2-6,Lp2-2,Nc-1,Mc-0,Sei-0,Mv-0,Sg-1,Litva,Sorbo,Sq-1,Stw-0,Su-0,Sus-1,Ta-0,Tamm-2,Si-0,Tamm-27,Tha-1,Ting-1,Tol-0,Tscha-1,Tul-0,Ty-0,Uk-1,Uod-1,Uod-7,Utrecht,Ven-1,Vind-1,Wa-…	34	183	presence	No insertion	0.157407407407407	Common	high
chr1	7398961	7399065	AT2TE20205	Rld-1,Ms-0	Col-0,Ove-0,PHW-2,PHW-34,Per-1,Or-0,Old-1,Pi-0,Pt-0,Pu2-23,Pla-0,Pog-0,Pu2-7,Pu2-8,Pro-0,Rak-2,Ra-0,Ragl-1,Qar-8a,Rennes-1,Ren-1,RMX-A02,Ren-11,Rd-0,Rou-0,RMX-A180,RRS-7,Sap-0,Rome-1,Seattle-0,Ob-0,Rhen-1,Se-0,RRS-10,Np-0,Nw-0,Neo-6,NC-6,NFA-8,NFA-10,Nok-3,Na-1,Mnz-0,Mir-0,Mh-0,Mz-0,Lp2-6,Lp2-2,Lm-2,Nc-1,Mc-0,LL-0,Sei-0,Mv-0,Sg-1,Litva,Sorbo,Sp-0,Sq-1,Sq-8,Stw-0,Su-0,Sus-1,Ta-0,Tamm-2,Bla-1,Sf-1,…	2	215	presence	No insertion	0.00925925925925926	Rare	NA
chr1	7421114	7421228	AT1TE23830,AT1TE23835	Hh-0	Col-0,Ove-0,PHW-2,PHW-34,Per-1,Or-0,Old-1,Pi-0,Pt-0,Pu2-23,Pla-0,Pog-0,Pu2-7,Pu2-8,Pro-0,Rak-2,Ra-0,Ragl-1,Qar-8a,Rennes-1,Ren-1,Rld-1,RMX-A02,Ren-11,Rd-0,Rou-0,RMX-A180,RRS-7,Sap-0,Rome-1,Seattle-0,Ob-0,Rhen-1,Se-0,RRS-10,Np-0,Nw-0,Neo-6,NC-6,NFA-8,NFA-10,Nok-3,Na-1,Ms-0,Mnz-0,Mir-0,Mh-0,Mz-0,Lp2-6,Lp2-2,Lm-2,Nc-1,Mc-0,LL-0,Sei-0,Mv-0,Sg-1,Litva,Sorbo,Sp-0,Sq-1,Sq-8,Stw-0,Su-0,Sus-1,Ta-0,Tamm-2,…	1	216	presence	No insertion	0.00462962962962963	Rare	NA
chr1	7433107	7433184	AT5TE29635	Got-22	Col-0,Ove-0,PHW-2,PHW-34,Per-1,Or-0,Old-1,Pi-0,Pt-0,Pu2-23,Pla-0,Pog-0,Pu2-7,Pu2-8,Pro-0,Rak-2,Ra-0,Ragl-1,Qar-8a,Rennes-1,Ren-1,Rld-1,RMX-A02,Ren-11,Rd-0,Rou-0,RMX-A180,RRS-7,Sap-0,Rome-1,Seattle-0,Ob-0,Rhen-1,Se-0,RRS-10,Np-0,Nw-0,Neo-6,NC-6,NFA-8,NFA-10,Nok-3,Na-1,Ms-0,Mnz-0,Mir-0,Mh-0,Mz-0,Lp2-6,Lp2-2,Lm-2,Nc-1,Mc-0,LL-0,Sei-0,Mv-0,Sg-1,Litva,Sorbo,Sp-0,Sq-1,Sq-8,Stw-0,Su-0,Sus-1,Ta-0,Tamm-2,…	1	216	presence	No insertion	0.00462962962962963	Rare	NA
chr1	7433110	7433191	AT3TE63380	Et-0	Col-0,Ove-0,PHW-2,PHW-34,Per-1,Or-0,Old-1,Pi-0,Pt-0,Pu2-23,Pla-0,Pog-0,Pu2-7,Pu2-8,Pro-0,Rak-2,Ra-0,Ragl-1,Qar-8a,Rennes-1,Ren-1,Rld-1,RMX-A02,Ren-11,Rd-0,Rou-0,RMX-A180,RRS-7,Sap-0,Rome-1,Seattle-0,Ob-0,Rhen-1,Se-0,RRS-10,Np-0,Nw-0,Neo-6,NC-6,NFA-8,NFA-10,Nok-3,Na-1,Ms-0,Mnz-0,Mir-0,Mh-0,Mz-0,Lp2-6,Lp2-2,Lm-2,Nc-1,Mc-0,LL-0,Sei-0,Mv-0,Sg-1,Litva,Sorbo,Sp-0,Sq-1,Sq-8,Stw-0,Su-0,Sus-1,Ta-0,Tamm-2,…	1	216	presence	No insertion	0.00462962962962963	Rare	NA
chr1	7451374	7451440	AT3TE76355	Ts-1	Col-0,Ove-0,PHW-2,PHW-34,Per-1,Or-0,Old-1,Pi-0,Pt-0,Pu2-23,Pla-0,Pog-0,Pu2-7,Pu2-8,Pro-0,Rak-2,Ra-0,Ragl-1,Qar-8a,Rennes-1,Ren-1,Rld-1,RMX-A02,Ren-11,Rd-0,Rou-0,RMX-A180,RRS-7,Sap-0,Rome-1,Seattle-0,Ob-0,Rhen-1,Se-0,RRS-10,Np-0,Nw-0,Neo-6,NC-6,NFA-8,NFA-10,Nok-3,Na-1,Ms-0,Mnz-0,Mir-0,Mh-0,Mz-0,Lp2-6,Lp2-2,Lm-2,Nc-1,Mc-0,LL-0,Sei-0,Mv-0,Sg-1,Litva,Sorbo,Sp-0,Sq-1,Sq-8,Stw-0,Su-0,Sus-1,Ta-0,Tamm-2,…	1	216	presence	No insertion	0.00462962962962963	Rare	NA
chr1	7475606	7475697	AT3TE45110	Yo-0	Col-0,Ove-0,PHW-2,PHW-34,Per-1,Or-0,Old-1,Pi-0,Pt-0,Pu2-23,Pla-0,Pog-0,Pu2-7,Pu2-8,Pro-0,Rak-2,Ra-0,Ragl-1,Qar-8a,Rennes-1,Ren-1,Rld-1,RMX-A02,Ren-11,Rd-0,Rou-0,RMX-A180,RRS-7,Sap-0,Rome-1,Seattle-0,Ob-0,Rhen-1,Se-0,RRS-10,Np-0,Nw-0,Neo-6,NC-6,NFA-8,NFA-10,Nok-3,Na-1,Ms-0,Mnz-0,Mir-0,Mh-0,Mz-0,Lp2-6,Lp2-2,Lm-2,Nc-1,Mc-0,LL-0,Sei-0,Mv-0,Sg-1,Litva,Sorbo,Sp-0,Sq-1,Sq-8,Stw-0,Su-0,Sus-1,Ta-0,Tamm-2,…	1	216	presence	No insertion	0.00462962962962963	Rare	NA
chr1	7483673	7483747	AT5TE36970,AT5TE36975	DraIII-1	Col-0,Ove-0,PHW-2,PHW-34,Per-1,Or-0,Old-1,Pi-0,Pt-0,Pu2-23,Pla-0,Pog-0,Pu2-7,Pu2-8,Pro-0,Rak-2,Ra-0,Ragl-1,Qar-8a,Rennes-1,Ren-1,Rld-1,RMX-A02,Ren-11,Rd-0,Rou-0,RMX-A180,RRS-7,Sap-0,Rome-1,Seattle-0,Ob-0,Rhen-1,Se-0,RRS-10,Np-0,Nw-0,Neo-6,NC-6,NFA-8,NFA-10,Nok-3,Na-1,Ms-0,Mnz-0,Mir-0,Mh-0,Mz-0,Lp2-6,Lp2-2,Lm-2,Nc-1,Mc-0,LL-0,Sei-0,Mv-0,Sg-1,Litva,Sorbo,Sp-0,Sq-1,Sq-8,Stw-0,Su-0,Sus-1,Ta-0,Tamm-2,…	1	216	presence	No insertion	0.00462962962962963	Rare	NA
chr1	7483673	7483812	AT5TE65370	DraII-1	Col-0,Ove-0,PHW-2,PHW-34,Per-1,Or-0,Old-1,Pi-0,Pt-0,Pu2-23,Pla-0,Pog-0,Pu2-7,Pu2-8,Pro-0,Rak-2,Ra-0,Ragl-1,Qar-8a,Rennes-1,Ren-1,Rld-1,RMX-A02,Ren-11,Rd-0,Rou-0,RMX-A180,RRS-7,Sap-0,Rome-1,Seattle-0,Ob-0,Rhen-1,Se-0,RRS-10,Np-0,Nw-0,Neo-6,NC-6,NFA-8,NFA-10,Nok-3,Na-1,Ms-0,Mnz-0,Mir-0,Mh-0,Mz-0,Lp2-6,Lp2-2,Lm-2,Nc-1,Mc-0,LL-0,Sei-0,Mv-0,Sg-1,Litva,Sorbo,Sp-0,Sq-1,Sq-8,Stw-0,Su-0,Sus-1,Ta-0,Tamm-2,…	1	216	presence	No insertion	0.00462962962962963	Rare	NA
chr1	7504496	7504609	AT1TE74860	Br-0	Col-0,Ove-0,PHW-2,PHW-34,Per-1,Or-0,Old-1,Pi-0,Pt-0,Pu2-23,Pla-0,Pog-0,Pu2-7,Pu2-8,Pro-0,Rak-2,Ra-0,Ragl-1,Qar-8a,Rennes-1,Ren-1,Rld-1,RMX-A02,Ren-11,Rd-0,Rou-0,RMX-A180,RRS-7,Sap-0,Rome-1,Seattle-0,Ob-0,Rhen-1,Se-0,RRS-10,Np-0,Nw-0,Neo-6,NC-6,NFA-8,NFA-10,Nok-3,Na-1,Ms-0,Mnz-0,Mir-0,Mh-0,Mz-0,Lp2-6,Lp2-2,Lm-2,Nc-1,Mc-0,LL-0,Sei-0,Mv-0,Sg-1,Litva,Sorbo,Sp-0,Sq-1,Sq-8,Stw-0,Su-0,Sus-1,Ta-0,Tamm-2,…	1	216	presence	No insertion	0.00462962962962963	Rare	NA
chr1	7504947	7504974	AT1TE42975	Ei-2,Ren-11,Tu-0	Col-0,Ove-0,PHW-2,PHW-34,Per-1,Or-0,Old-1,Pi-0,Pt-0,Pu2-23,Pla-0,Pog-0,Pu2-7,Pu2-8,Pro-0,Rak-2,Ra-0,Ragl-1,Qar-8a,Rennes-1,Ren-1,Rld-1,RMX-A02,Rd-0,Rou-0,RMX-A180,RRS-7,Sap-0,Rome-1,Seattle-0,Ob-0,Rhen-1,Se-0,RRS-10,Np-0,Nw-0,Neo-6,NC-6,NFA-8,NFA-10,Nok-3,Na-1,Ms-0,Mnz-0,Mir-0,Mh-0,Mz-0,Lp2-6,Lp2-2,Lm-2,Nc-1,Mc-0,LL-0,Sei-0,Mv-0,Sg-1,Litva,Sorbo,Sp-0,Sq-1,Sq-8,Stw-0,Su-0,Sus-1,Ta-0,Tamm-2,Bla-1,S…	3	214	presence	No insertion	0.0138888888888889	Rare	NA
chr1	7506944	7507081	AT1TE34295,AT1TE34300	Lan-0	Col-0,Ove-0,PHW-2,PHW-34,Per-1,Or-0,Old-1,Pi-0,Pt-0,Pu2-23,Pla-0,Pog-0,Pu2-7,Pu2-8,Pro-0,Rak-2,Ra-0,Ragl-1,Qar-8a,Rennes-1,Ren-1,Rld-1,RMX-A02,Ren-11,Rd-0,Rou-0,RMX-A180,RRS-7,Sap-0,Rome-1,Seattle-0,Ob-0,Rhen-1,RRS-10,Np-0,Nw-0,Neo-6,NC-6,NFA-8,NFA-10,Nok-3,Na-1,Ms-0,Mnz-0,Mir-0,Mh-0,Mz-0,Lp2-6,Lp2-2,Lm-2,Nc-1,Mc-0,LL-0,Sei-0,Mv-0,Sg-1,Litva,Sorbo,Sp-0,Sq-1,Sq-8,Stw-0,Su-0,Sus-1,Ta-0,Tamm-2,Bla-1…	1	215	presence	No insertion	0.00462962962962963	Rare	NA
chr1	7506973	7507067	AT2TE12475	Bor-4	Col-0,Ove-0,PHW-2,PHW-34,Per-1,Or-0,Old-1,Pi-0,Pt-0,Pu2-23,Pla-0,Pog-0,Pu2-7,Pu2-8,Pro-0,Rak-2,Ra-0,Ragl-1,Qar-8a,Rennes-1,Ren-1,Rld-1,RMX-A02,Ren-11,Rd-0,Rou-0,RMX-A180,RRS-7,Sap-0,Rome-1,Seattle-0,Ob-0,Rhen-1,RRS-10,Np-0,Nw-0,Neo-6,NC-6,NFA-8,NFA-10,Nok-3,Na-1,Ms-0,Mnz-0,Mir-0,Mh-0,Mz-0,Lp2-6,Lp2-2,Lm-2,Nc-1,Mc-0,LL-0,Sei-0,Mv-0,Sg-1,Litva,Sorbo,Sp-0,Sq-1,Sq-8,Stw-0,Su-0,Sus-1,Ta-0,Tamm-2,Bla-1…	1	215	presence	No insertion	0.00462962962962963	Rare	NA
chr1	7506975	7507081	AT1TE19635	Uod-7,Hod,Ko-2,Rak-2,Cal-0,Baa-1,En-D,HR-10,Gy-0,Tscha-1	Col-0,Ove-0,PHW-2,PHW-34,Per-1,Or-0,Old-1,Pi-0,Pt-0,Pu2-23,Pla-0,Pog-0,Pu2-7,Pu2-8,Pro-0,Ra-0,Ragl-1,Qar-8a,Rennes-1,Ren-1,Rld-1,RMX-A02,Ren-11,Rd-0,Rou-0,RMX-A180,RRS-7,Sap-0,Rome-1,Seattle-0,Ob-0,Rhen-1,RRS-10,Np-0,Nw-0,Neo-6,NC-6,NFA-8,NFA-10,Nok-3,Na-1,Ms-0,Mnz-0,Mir-0,Mh-0,Mz-0,Lp2-6,Lp2-2,Lm-2,Nc-1,Mc-0,LL-0,Sei-0,Mv-0,Sg-1,Litva,Sorbo,Sp-0,Sq-1,Sq-8,Stw-0,Su-0,Sus-1,Ta-0,Tamm-2,Bla-1,Sf-1,…	10	206	presence	No insertion	0.0462962962962963	Common	low
chr1	7506976	7507062	AT4TE25915	Knox-10,Tol-0	Col-0,Ove-0,PHW-2,PHW-34,Per-1,Or-0,Old-1,Pi-0,Pt-0,Pu2-23,Pla-0,Pog-0,Pu2-7,Pu2-8,Pro-0,Rak-2,Ra-0,Ragl-1,Qar-8a,Rennes-1,Ren-1,Rld-1,RMX-A02,Ren-11,Rd-0,Rou-0,RMX-A180,RRS-7,Sap-0,Rome-1,Seattle-0,Ob-0,Rhen-1,RRS-10,Np-0,Nw-0,Neo-6,NC-6,NFA-8,NFA-10,Nok-3,Na-1,Ms-0,Mnz-0,Mir-0,Mh-0,Mz-0,Lp2-6,Lp2-2,Lm-2,Nc-1,Mc-0,LL-0,Sei-0,Mv-0,Sg-1,Litva,Sorbo,Sp-0,Sq-1,Sq-8,Stw-0,Su-0,Sus-1,Ta-0,Tamm-2,Bla-1…	2	214	presence	No insertion	0.00925925925925926	Rare	NA
chr1	7516539	7516680	AT5TE44710,AT5TE44715	Lp2-2	Col-0,Ove-0,PHW-2,PHW-34,Per-1,Or-0,Old-1,Pi-0,Pt-0,Pu2-23,Pla-0,Pog-0,Pu2-7,Pu2-8,Pro-0,Rak-2,Ra-0,Ragl-1,Qar-8a,Rennes-1,Ren-1,Rld-1,RMX-A02,Ren-11,Rd-0,Rou-0,RMX-A180,RRS-7,Sap-0,Rome-1,Seattle-0,Ob-0,Rhen-1,Se-0,RRS-10,Np-0,Nw-0,Neo-6,NC-6,NFA-8,NFA-10,Nok-3,Na-1,Ms-0,Mnz-0,Mir-0,Mh-0,Mz-0,Lp2-6,Lm-2,Nc-1,Mc-0,LL-0,Sei-0,Mv-0,Sg-1,Litva,Sorbo,Sp-0,Sq-1,Sq-8,Stw-0,Su-0,Sus-1,Ta-0,Tamm-2,Bla-1,…	1	216	presence	No insertion	0.00462962962962963	Rare	NA
chr1	7523508	7523628	AT5TE44715,AT5TE44710	Hey-1,Kar-1,Kondara	Col-0,Ove-0,PHW-2,PHW-34,Per-1,Or-0,Old-1,Pi-0,Pt-0,Pu2-23,Pla-0,Pog-0,Pu2-7,Pu2-8,Pro-0,Rak-2,Ra-0,Ragl-1,Qar-8a,Rennes-1,Ren-1,Rld-1,RMX-A02,Ren-11,Rd-0,Rou-0,RMX-A180,RRS-7,Sap-0,Rome-1,Seattle-0,Ob-0,Rhen-1,Se-0,RRS-10,Np-0,Nw-0,Neo-6,NC-6,NFA-8,NFA-10,Nok-3,Na-1,Ms-0,Mnz-0,Mir-0,Mh-0,Mz-0,Lp2-6,Lp2-2,Lm-2,Nc-1,Mc-0,LL-0,Sei-0,Mv-0,Sg-1,Litva,Sorbo,Sp-0,Sq-1,Sq-8,Stw-0,Su-0,Sus-1,Ta-0,Tamm-2,…	3	214	presence	No insertion	0.0138888888888889	Rare	NA
chr1	7524794	7524898	AT4TE35460	Tha-1,Pt-0	Col-0,Ove-0,PHW-2,PHW-34,Per-1,Or-0,Old-1,Pi-0,Pu2-23,Pla-0,Pog-0,Pu2-7,Pu2-8,Pro-0,Rak-2,Ra-0,Ragl-1,Qar-8a,Rennes-1,Ren-1,Rld-1,RMX-A02,Ren-11,Rd-0,Rou-0,RMX-A180,RRS-7,Sap-0,Rome-1,Seattle-0,Ob-0,Rhen-1,Se-0,RRS-10,Np-0,Nw-0,Neo-6,NC-6,NFA-8,NFA-10,Nok-3,Na-1,Ms-0,Mnz-0,Mir-0,Mh-0,Mz-0,Lp2-6,Lp2-2,Lm-2,Nc-1,Mc-0,LL-0,Sei-0,Mv-0,Sg-1,Litva,Sorbo,Sp-0,Sq-1,Sq-8,Stw-0,Su-0,Sus-1,Ta-0,Tamm-2,Bla-1…	2	215	presence	No insertion	0.00925925925925926	Rare	NA
chr1	7525908	7526000	AT3TE50230	Pu2-23,PHW-34,Bla-1,Uod-1,Bu-0,Rhen-1,Benk-1,Ws-2,Np-0,Dr-0,Ang-0,Gel-1,Gr-1,Wc-1,Es-0	Col-0,Ove-0,PHW-2,Per-1,Or-0,Old-1,Pi-0,Pt-0,Pla-0,Pog-0,Pu2-7,Pu2-8,Pro-0,Rak-2,Ra-0,Ragl-1,Qar-8a,Rennes-1,Ren-1,Rld-1,RMX-A02,Ren-11,Rd-0,Rou-0,RMX-A180,RRS-7,Sap-0,Rome-1,Seattle-0,Ob-0,Se-0,RRS-10,Nw-0,Neo-6,NC-6,NFA-8,NFA-10,Nok-3,Na-1,Ms-0,Mnz-0,Mir-0,Mh-0,Mz-0,Lp2-6,Lp2-2,Lm-2,Nc-1,Mc-0,LL-0,Sei-0,Mv-0,Sg-1,Litva,Sorbo,Sp-0,Sq-1,Sq-8,Stw-0,Su-0,Sus-1,Ta-0,Tamm-2,Sf-1,Si-0,Tamm-27,Tha-1,Ti…	15	202	presence	No insertion	0.0694444444444444	Common	high
chr1	7533834	7533973	AT3TE76225	Kas-1,Hey-1,Kas-2	Col-0,Ove-0,PHW-2,PHW-34,Per-1,Or-0,Old-1,Pi-0,Pt-0,Pu2-23,Pla-0,Pog-0,Pu2-7,Pu2-8,Pro-0,Rak-2,Ra-0,Ragl-1,Qar-8a,Rennes-1,Ren-1,Rld-1,RMX-A02,Ren-11,Rd-0,Rou-0,RMX-A180,RRS-7,Sap-0,Rome-1,Seattle-0,Ob-0,Rhen-1,Se-0,RRS-10,Np-0,Nw-0,Neo-6,NC-6,NFA-8,NFA-10,Nok-3,Na-1,Ms-0,Mnz-0,Mir-0,Mh-0,Mz-0,Lp2-6,Lp2-2,Lm-2,Nc-1,Mc-0,LL-0,Sei-0,Mv-0,Sg-1,Litva,Sorbo,Sp-0,Sq-1,Sq-8,Stw-0,Su-0,Sus-1,Ta-0,Tamm-2,…	3	214	presence	No insertion	0.0138888888888889	Rare	NA
chr1	7534927	7535041	AT1TE52350	El-0	Col-0,Ove-0,PHW-2,PHW-34,Per-1,Or-0,Old-1,Pi-0,Pt-0,Pu2-23,Pla-0,Pog-0,Pu2-7,Pu2-8,Pro-0,Rak-2,Ra-0,Ragl-1,Qar-8a,Rennes-1,Ren-1,Rld-1,RMX-A02,Ren-11,Rd-0,Rou-0,RMX-A180,RRS-7,Sap-0,Rome-1,Seattle-0,Ob-0,Rhen-1,Se-0,RRS-10,Np-0,Nw-0,Neo-6,NC-6,NFA-8,NFA-10,Nok-3,Na-1,Ms-0,Mnz-0,Mir-0,Mh-0,Mz-0,Lp2-6,Lp2-2,Lm-2,Nc-1,Mc-0,LL-0,Sei-0,Mv-0,Sg-1,Litva,Sorbo,Sp-0,Sq-1,Sq-8,Stw-0,Su-0,Sus-1,Ta-0,Tamm-2,…	1	216	presence	No insertion	0.00462962962962963	Rare	NA
chr1	7537026	7537100	AT1TE55305	Jl-3	Col-0,Ove-0,PHW-2,PHW-34,Per-1,Or-0,Old-1,Pi-0,Pt-0,Pu2-23,Pla-0,Pog-0,Pu2-7,Pu2-8,Pro-0,Rak-2,Ra-0,Ragl-1,Qar-8a,Rennes-1,Ren-1,Rld-1,RMX-A02,Ren-11,Rd-0,Rou-0,RMX-A180,RRS-7,Sap-0,Rome-1,Seattle-0,Ob-0,Rhen-1,Se-0,RRS-10,Np-0,Nw-0,Neo-6,NC-6,NFA-8,NFA-10,Nok-3,Na-1,Ms-0,Mnz-0,Mir-0,Mh-0,Mz-0,Lp2-6,Lp2-2,Lm-2,Nc-1,Mc-0,LL-0,Sei-0,Mv-0,Sg-1,Litva,Sorbo,Sp-0,Sq-1,Sq-8,Stw-0,Su-0,Sus-1,Ta-0,Tamm-2,…	1	216	presence	No insertion	0.00462962962962963	Rare	NA
chr1	7537028	7537103	AT1TE58820	Gie-0	Col-0,Ove-0,PHW-2,PHW-34,Per-1,Or-0,Old-1,Pi-0,Pt-0,Pu2-23,Pla-0,Pog-0,Pu2-7,Pu2-8,Pro-0,Rak-2,Ra-0,Ragl-1,Qar-8a,Rennes-1,Ren-1,Rld-1,RMX-A02,Ren-11,Rd-0,Rou-0,RMX-A180,RRS-7,Sap-0,Rome-1,Seattle-0,Ob-0,Rhen-1,Se-0,RRS-10,Np-0,Nw-0,Neo-6,NC-6,NFA-8,NFA-10,Nok-3,Na-1,Ms-0,Mnz-0,Mir-0,Mh-0,Mz-0,Lp2-6,Lp2-2,Lm-2,Nc-1,Mc-0,LL-0,Sei-0,Mv-0,Sg-1,Litva,Sorbo,Sp-0,Sq-1,Sq-8,Stw-0,Su-0,Sus-1,Ta-0,Tamm-2,…	1	216	presence	No insertion	0.00462962962962963	Rare	NA
chr1	7543791	7543901	AT1TE51880,AT1TE51885	Es-0	Col-0,Ove-0,PHW-2,PHW-34,Per-1,Or-0,Old-1,Pi-0,Pt-0,Pu2-23,Pla-0,Pog-0,Pu2-7,Pu2-8,Pro-0,Rak-2,Ra-0,Ragl-1,Qar-8a,Rennes-1,Ren-1,Rld-1,RMX-A02,Ren-11,Rd-0,Rou-0,RMX-A180,RRS-7,Sap-0,Rome-1,Seattle-0,Ob-0,Rhen-1,Se-0,RRS-10,Np-0,Nw-0,Neo-6,NC-6,NFA-8,NFA-10,Nok-3,Na-1,Ms-0,Mnz-0,Mir-0,Mh-0,Mz-0,Lp2-6,Lp2-2,Lm-2,Nc-1,Mc-0,LL-0,Sei-0,Mv-0,Sg-1,Litva,Sorbo,Sp-0,Sq-1,Sq-8,Stw-0,Su-0,Sus-1,Ta-0,Tamm-2,…	1	216	presence	No insertion	0.00462962962962963	Rare	NA
chr1	7546410	7546480	AT1TE10930	Rak-2,Krot-0,Ta-0,Li-2:1	Col-0,Ove-0,PHW-2,PHW-34,Per-1,Or-0,Old-1,Pi-0,Pt-0,Pu2-23,Pla-0,Pog-0,Pu2-7,Pu2-8,Pro-0,Ra-0,Ragl-1,Qar-8a,Rennes-1,Ren-1,Rld-1,RMX-A02,Ren-11,Rd-0,Rou-0,RMX-A180,RRS-7,Sap-0,Rome-1,Seattle-0,Ob-0,Rhen-1,Se-0,RRS-10,Np-0,Nw-0,Neo-6,NC-6,NFA-8,NFA-10,Nok-3,Na-1,Ms-0,Mnz-0,Mir-0,Mh-0,Mz-0,Lp2-6,Lp2-2,Lm-2,Nc-1,Mc-0,LL-0,Sei-0,Mv-0,Sg-1,Litva,Sorbo,Sp-0,Sq-1,Sq-8,Stw-0,Su-0,Sus-1,Tamm-2,Bla-1,Sf-1,…	4	213	presence	No insertion	0.0185185185185185	Rare	NA
chr1	7560833	7560899	AT2TE26865	Ann-1	Col-0,Ove-0,PHW-2,PHW-34,Per-1,Or-0,Old-1,Pi-0,Pt-0,Pu2-23,Pla-0,Pog-0,Pu2-7,Pu2-8,Pro-0,Rak-2,Ra-0,Ragl-1,Qar-8a,Rennes-1,Ren-1,Rld-1,RMX-A02,Ren-11,Rd-0,Rou-0,RMX-A180,RRS-7,Sap-0,Rome-1,Seattle-0,Ob-0,Rhen-1,Se-0,RRS-10,Np-0,Nw-0,Neo-6,NC-6,NFA-8,NFA-10,Nok-3,Na-1,Ms-0,Mnz-0,Mir-0,Mh-0,Mz-0,Lp2-6,Lp2-2,Lm-2,Nc-1,Mc-0,LL-0,Sei-0,Mv-0,Sg-1,Litva,Sorbo,Sp-0,Sq-1,Sq-8,Stw-0,Su-0,Sus-1,Ta-0,Tamm-2,…	1	216	presence	No insertion	0.00462962962962963	Rare	NA
chr1	7579070	7579175	AT1TE71705	Wa-1	Col-0,Ove-0,PHW-2,PHW-34,Per-1,Or-0,Old-1,Pi-0,Pt-0,Pu2-23,Pla-0,Pog-0,Pu2-7,Pu2-8,Pro-0,Rak-2,Ra-0,Ragl-1,Qar-8a,Rennes-1,Ren-1,Rld-1,RMX-A02,Ren-11,Rd-0,Rou-0,RMX-A180,RRS-7,Sap-0,Rome-1,Seattle-0,Ob-0,Rhen-1,Se-0,RRS-10,Np-0,Nw-0,Neo-6,NC-6,NFA-8,NFA-10,Nok-3,Na-1,Ms-0,Mnz-0,Mir-0,Mh-0,Mz-0,Lp2-6,Lp2-2,Lm-2,Nc-1,Mc-0,LL-0,Sei-0,Mv-0,Sg-1,Litva,Sorbo,Sp-0,Sq-1,Sq-8,Stw-0,Su-0,Sus-1,Ta-0,Tamm-2,…	1	216	presence	No insertion	0.00462962962962963	Rare	NA
chr1	7579071	7579204	AT3TE63400,AT3TE63395	Anz-0,Ting-1	Col-0,Ove-0,PHW-2,PHW-34,Per-1,Or-0,Old-1,Pi-0,Pt-0,Pu2-23,Pla-0,Pog-0,Pu2-7,Pu2-8,Pro-0,Rak-2,Ra-0,Ragl-1,Qar-8a,Rennes-1,Ren-1,Rld-1,RMX-A02,Ren-11,Rd-0,Rou-0,RMX-A180,RRS-7,Sap-0,Rome-1,Seattle-0,Ob-0,Rhen-1,Se-0,RRS-10,Np-0,Nw-0,Neo-6,NC-6,NFA-8,NFA-10,Nok-3,Na-1,Ms-0,Mnz-0,Mir-0,Mh-0,Mz-0,Lp2-6,Lp2-2,Lm-2,Nc-1,Mc-0,LL-0,Sei-0,Mv-0,Sg-1,Litva,Sorbo,Sp-0,Sq-1,Sq-8,Stw-0,Su-0,Sus-1,Ta-0,Tamm-2,…	2	215	presence	No insertion	0.00925925925925926	Rare	NA
chr1	7612481	7612624	AT5TE81385	Lp2-6,Aa-0,Kent	Col-0,Ove-0,PHW-2,PHW-34,Per-1,Or-0,Old-1,Pi-0,Pt-0,Pu2-23,Pla-0,Pog-0,Pu2-7,Pu2-8,Pro-0,Rak-2,Ra-0,Ragl-1,Qar-8a,Rennes-1,Ren-1,Rld-1,RMX-A02,Ren-11,Rd-0,Rou-0,RMX-A180,RRS-7,Sap-0,Rome-1,Seattle-0,Ob-0,Rhen-1,Se-0,RRS-10,Np-0,Nw-0,Neo-6,NC-6,NFA-8,NFA-10,Nok-3,Na-1,Ms-0,Mnz-0,Mir-0,Mh-0,Mz-0,Lp2-2,Lm-2,Nc-1,Mc-0,LL-0,Sei-0,Mv-0,Sg-1,Litva,Sorbo,Sp-0,Sq-1,Sq-8,Stw-0,Su-0,Sus-1,Ta-0,Tamm-2,Bla-1,…	3	214	presence	No insertion	0.0138888888888889	Rare	NA
chr1	7673716	7673856	AT5TE44710,AT5TE44715	Ann-1	Col-0,Ove-0,PHW-2,PHW-34,Per-1,Or-0,Old-1,Pi-0,Pt-0,Pu2-23,Pla-0,Pog-0,Pu2-7,Pu2-8,Pro-0,Rak-2,Ra-0,Ragl-1,Qar-8a,Rennes-1,Ren-1,Rld-1,RMX-A02,Ren-11,Rd-0,Rou-0,RMX-A180,RRS-7,Sap-0,Rome-1,Seattle-0,Ob-0,Rhen-1,Se-0,RRS-10,Np-0,Nw-0,Neo-6,NC-6,NFA-8,NFA-10,Nok-3,Na-1,Ms-0,Mnz-0,Mir-0,Mh-0,Mz-0,Lp2-6,Lp2-2,Lm-2,Nc-1,Mc-0,LL-0,Sei-0,Mv-0,Sg-1,Litva,Sorbo,Sp-0,Sq-1,Sq-8,Stw-0,Su-0,Sus-1,Ta-0,Tamm-2,…	1	216	presence	No insertion	0.00462962962962963	Rare	NA
chr1	7676579	7676698	AT4TE26195,AT4TE26180	Bs-1	Col-0,Ove-0,PHW-2,PHW-34,Per-1,Or-0,Old-1,Pi-0,Pt-0,Pu2-23,Pla-0,Pog-0,Pu2-7,Pu2-8,Pro-0,Rak-2,Ra-0,Ragl-1,Qar-8a,Rennes-1,Ren-1,Rld-1,RMX-A02,Ren-11,Rd-0,Rou-0,RMX-A180,RRS-7,Sap-0,Rome-1,Seattle-0,Ob-0,Rhen-1,Se-0,RRS-10,Np-0,Nw-0,Neo-6,NC-6,NFA-8,NFA-10,Nok-3,Na-1,Ms-0,Mnz-0,Mir-0,Mh-0,Mz-0,Lp2-6,Lp2-2,Lm-2,Nc-1,Mc-0,LL-0,Sei-0,Mv-0,Sg-1,Litva,Sorbo,Sp-0,Sq-1,Sq-8,Stw-0,Su-0,Sus-1,Ta-0,Tamm-2,…	1	216	presence	No insertion	0.00462962962962963	Rare	NA
chr1	7696044	7696129	AT3TE06550	Ven-1,Er-0,Mc-0,Br-0	Col-0,Ove-0,PHW-2,PHW-34,Per-1,Or-0,Old-1,Pi-0,Pt-0,Pu2-23,Pla-0,Pog-0,Pu2-7,Pu2-8,Pro-0,Rak-2,Ra-0,Ragl-1,Qar-8a,Rennes-1,Ren-1,Rld-1,RMX-A02,Ren-11,Rd-0,Rou-0,RMX-A180,RRS-7,Sap-0,Rome-1,Seattle-0,Ob-0,Rhen-1,Se-0,RRS-10,Np-0,Nw-0,Neo-6,NC-6,NFA-8,NFA-10,Nok-3,Na-1,Ms-0,Mnz-0,Mir-0,Mh-0,Mz-0,Lp2-6,Lp2-2,Lm-2,Nc-1,LL-0,Sei-0,Mv-0,Sg-1,Litva,Sorbo,Sp-0,Sq-1,Sq-8,Stw-0,Su-0,Sus-1,Ta-0,Tamm-2,Bla-1…	4	213	presence	No insertion	0.0185185185185185	Rare	NA
chr1	7722557	7722609	AT1TE24850	Br-0	Col-0,Ove-0,PHW-2,PHW-34,Per-1,Or-0,Old-1,Pi-0,Pt-0,Pu2-23,Pla-0,Pog-0,Pu2-7,Pu2-8,Pro-0,Rak-2,Ra-0,Ragl-1,Qar-8a,Rennes-1,Ren-1,Rld-1,RMX-A02,Ren-11,Rd-0,Rou-0,RMX-A180,RRS-7,Sap-0,Rome-1,Seattle-0,Ob-0,Rhen-1,Se-0,RRS-10,Np-0,Nw-0,Neo-6,NC-6,NFA-8,NFA-10,Nok-3,Na-1,Ms-0,Mnz-0,Mir-0,Mh-0,Mz-0,Lp2-6,Lp2-2,Lm-2,Nc-1,Mc-0,LL-0,Sei-0,Mv-0,Sg-1,Litva,Sorbo,Sp-0,Sq-1,Sq-8,Stw-0,Su-0,Sus-1,Ta-0,Tamm-2,…	1	216	presence	No insertion	0.00462962962962963	Rare	NA
chr1	7724295	7724418	AT1TE78975	Et-0,Sg-1,Bs-1,Com-1,Kar-1,Cal-0,Kin-0,Ren-11,Uk-1,Bl-1,Gy-0,NC-6,Kil-0,Seattle-0,Ob-0,Ber,Utrecht,Mz-0,Rome-1,Pog-0,Etna-2	Col-0,Ove-0,PHW-2,PHW-34,Per-1,Or-0,Old-1,Pi-0,Pt-0,Pu2-23,Pla-0,Pu2-7,Pu2-8,Pro-0,Rak-2,Ra-0,Ragl-1,Qar-8a,Rennes-1,Ren-1,Rld-1,RMX-A02,Rd-0,Rou-0,RMX-A180,RRS-7,Sap-0,Rhen-1,Se-0,RRS-10,Np-0,Nw-0,Neo-6,NFA-8,NFA-10,Nok-3,Na-1,Ms-0,Mnz-0,Mir-0,Mh-0,Lp2-6,Lp2-2,Lm-2,Nc-1,Mc-0,LL-0,Sei-0,Mv-0,Litva,Sorbo,Sp-0,Sq-1,Sq-8,Stw-0,Su-0,Sus-1,Ta-0,Tamm-2,Bla-1,Sf-1,Si-0,Tamm-27,Tha-1,Ting-1,Tol-0,Ts-1,Ts…	21	196	presence	No insertion	0.0972222222222222	Common	high
chr1	7725248	7725868	AT1TE24855	Col-0,PHW-34,Pt-0,Pu2-23,Pla-0,Pog-0,Pro-0,Rak-2,Ra-0,Rennes-1,Ren-1,Rld-1,RMX-A02,Ren-11,Rou-0,RMX-A180,RRS-7,Rome-1,Seattle-0,Ob-0,Rhen-1,Se-0,Neo-6,NC-6,NFA-8,NFA-10,Nok-3,Ms-0,Mnz-0,Mz-0,Lm-2,LL-0,Sei-0,Sg-1,Sorbo,Sq-1,Sq-8,Su-0,Sus-1,Si-0,Uk-1,Uod-1,Utrecht,Vind-1,Westkar-4,Wil-1,Yo-0,Zal-1,Pna-17,Rubezhnoe-1,Bl-1,Bg-2,Ber,Bs-1,Bu-0,Cerv-1,Cal-0,Cnt-1,Com-1,CIBC-5,Db-1,Ei-2,El-0,Ema-1,Es-0,E…	HR-10,HSm,La-0,Sp-0,Zdr-1,Amel-1,Fi-0,Gre-0,Knox-18,Knox-10,Mh-0,Wa-1,Jl-3,Wt-5,Li-2:1,Na-1,Gu-0,Tu-0,Mc-0,Gifu-2,Hn-0,Np-0,Ha-0,Ty-0,Wc-1,Qar-8a,Kro-0,Anholt-1,Litva,Kondara,Nw-0,Rd-0,Co-1,Ragl-1,Gie-0,Ann-1,Gr-1,Di-G,Aa-0,Wei-0,Kb-0,Got-7,Bsch-0,Stw-0,Or-0,Ove-0,Boot-1,Per-1,Kas-2,Chi-0,Ts-5,Pu2-8,Ts-1,Er-0,Dem-4,Duk,Chat-1,PHW-2,Bd-0,Tamm-2,Ta-0,Je-0,Bla-1,Da_1_-12,Buckhorn-Pass,Sap-0,Dra-0,To…	94	123	presence	NA	0.435185185185185	Common	high
chr1	7730821	7730876	AT1TE50890	Np-0	Col-0,Ove-0,PHW-2,PHW-34,Per-1,Or-0,Old-1,Pi-0,Pt-0,Pu2-23,Pla-0,Pog-0,Pu2-7,Pu2-8,Pro-0,Rak-2,Ra-0,Ragl-1,Qar-8a,Rennes-1,Ren-1,Rld-1,RMX-A02,Ren-11,Rd-0,Rou-0,RMX-A180,RRS-7,Sap-0,Rome-1,Seattle-0,Ob-0,Rhen-1,Se-0,RRS-10,Nw-0,Neo-6,NC-6,NFA-8,NFA-10,Nok-3,Na-1,Ms-0,Mnz-0,Mir-0,Mh-0,Mz-0,Lp2-6,Lp2-2,Lm-2,Nc-1,Mc-0,LL-0,Sei-0,Mv-0,Sg-1,Litva,Sorbo,Sp-0,Sq-1,Sq-8,Stw-0,Su-0,Sus-1,Ta-0,Tamm-2,Bla-1…	1	216	presence	No insertion	0.00462962962962963	Rare	NA
chr1	7748463	7748593	AT5TE25535	An-1	Col-0,Ove-0,PHW-2,PHW-34,Per-1,Or-0,Old-1,Pi-0,Pt-0,Pu2-23,Pla-0,Pog-0,Pu2-7,Pu2-8,Pro-0,Rak-2,Ra-0,Ragl-1,Qar-8a,Rennes-1,Ren-1,Rld-1,RMX-A02,Ren-11,Rd-0,Rou-0,RMX-A180,RRS-7,Sap-0,Rome-1,Seattle-0,Ob-0,Rhen-1,Se-0,RRS-10,Np-0,Nw-0,Neo-6,NC-6,NFA-8,NFA-10,Nok-3,Na-1,Ms-0,Mnz-0,Mir-0,Mh-0,Mz-0,Lp2-6,Lp2-2,Lm-2,Nc-1,Mc-0,LL-0,Sei-0,Mv-0,Sg-1,Litva,Sorbo,Sp-0,Sq-1,Sq-8,Stw-0,Su-0,Sus-1,Ta-0,Tamm-2,…	1	216	presence	No insertion	0.00462962962962963	Rare	NA
chr1	7748464	7748587	AT2TE37435	Bu-0,Kb-0,Wil-1,Mh-0,Kl-5	Col-0,Ove-0,PHW-2,PHW-34,Per-1,Or-0,Old-1,Pi-0,Pt-0,Pu2-23,Pla-0,Pog-0,Pu2-7,Pu2-8,Pro-0,Rak-2,Ra-0,Ragl-1,Qar-8a,Rennes-1,Ren-1,Rld-1,RMX-A02,Ren-11,Rd-0,Rou-0,RMX-A180,RRS-7,Sap-0,Rome-1,Seattle-0,Ob-0,Rhen-1,Se-0,RRS-10,Np-0,Nw-0,Neo-6,NC-6,NFA-8,NFA-10,Nok-3,Na-1,Ms-0,Mnz-0,Mir-0,Mz-0,Lp2-6,Lp2-2,Lm-2,Nc-1,Mc-0,LL-0,Sei-0,Mv-0,Sg-1,Litva,Sorbo,Sp-0,Sq-1,Sq-8,Stw-0,Su-0,Sus-1,Ta-0,Tamm-2,Bla-1…	5	212	presence	No insertion	0.0231481481481481	Rare	NA
chr1	7761201	7762110	AT1TE24955	Col-0,Ove-0,PHW-2,PHW-34,Or-0,Old-1,Pi-0,Pu2-23,Pla-0,Pog-0,Pu2-7,Pu2-8,Pro-0,Rak-2,Ra-0,Ragl-1,Qar-8a,Rennes-1,Ren-1,RMX-A02,Ren-11,Rou-0,RMX-A180,RRS-7,Rome-1,Seattle-0,Ob-0,Rhen-1,Se-0,RRS-10,NC-6,NFA-8,NFA-10,Na-1,Ms-0,Mnz-0,Mir-0,Mh-0,Mz-0,Lp2-6,Lm-2,Nc-1,Mc-0,LL-0,Sei-0,Mv-0,Sg-1,Litva,Sp-0,Sq-1,Sq-8,Stw-0,Su-0,Sus-1,Tamm-2,Si-0,Tamm-27,Tha-1,Ting-1,Tol-0,Tscha-1,Tu-0,Tul-0,Ty-0,Uk-1,Uod-1,…	Db-1,Hod,Rubezhnoe-1,Rld-1,HSm,Bor-4,Pt-0,Nw-0,Krot-0,Bch-1,Amel-1,Knox-18,Bla-1,Rd-0,Zdr-1,Dr-0,Nok-3,Wa-1,Sap-0,Gr-1,Etna-2,Dra-0,Kar-1,Li-2:1,Ko-2,Ta-0,Da_1_-12,Np-0,Zal-1,Lp2-2,Co,Sf-1,Ha-0,Jm-0,Per-1,Chi-0,Ts-5,Neo-6,Westkar-4,Ts-1,El-0,Sorbo,Es-0	174	43	absence	NA	0.199074074074074	Common	high
chr1	7762111	7762136	AT1TE24960	Col-0,Ove-0,PHW-2,PHW-34,Per-1,Or-0,Old-1,Pi-0,Pt-0,Pu2-23,Pla-0,Pog-0,Pu2-7,Pu2-8,Pro-0,Rak-2,Ra-0,Ragl-1,Qar-8a,Rennes-1,Ren-1,Rld-1,RMX-A02,Ren-11,Rd-0,Rou-0,RMX-A180,RRS-7,Rome-1,Seattle-0,Ob-0,Rhen-1,Se-0,RRS-10,Np-0,Nw-0,Neo-6,NC-6,NFA-8,NFA-10,Nok-3,Na-1,Ms-0,Mnz-0,Mir-0,Mh-0,Mz-0,Lp2-6,Lp2-2,Lm-2,Nc-1,Mc-0,LL-0,Sei-0,Mv-0,Sg-1,Litva,Sorbo,Sp-0,Sq-1,Sq-8,Stw-0,Su-0,Sus-1,Ta-0,Tamm-2,Bla-1,…	Sap-0,Sf-1	215	2	absence	True deletion	0.00925925925925926	Rare	NA
chr1	7776867	7776994	AT5TE66500	NFA-8	Col-0,Ove-0,PHW-2,PHW-34,Per-1,Or-0,Old-1,Pi-0,Pt-0,Pu2-23,Pla-0,Pog-0,Pu2-7,Pu2-8,Pro-0,Rak-2,Ra-0,Ragl-1,Qar-8a,Rennes-1,Ren-1,Rld-1,RMX-A02,Ren-11,Rd-0,Rou-0,RMX-A180,RRS-7,Sap-0,Rome-1,Seattle-0,Ob-0,Rhen-1,Se-0,RRS-10,Np-0,Nw-0,Neo-6,NC-6,NFA-10,Nok-3,Na-1,Ms-0,Mnz-0,Mir-0,Mh-0,Mz-0,Lp2-6,Lp2-2,Lm-2,Nc-1,Mc-0,LL-0,Sei-0,Mv-0,Sg-1,Litva,Sorbo,Sp-0,Sq-1,Sq-8,Stw-0,Su-0,Sus-1,Ta-0,Tamm-2,Bla-1,…	1	216	presence	No insertion	0.00462962962962963	Rare	NA
chr1	7821532	7821676	AT5TE26820	Anholt-1,Nc-1,Br-0,Boot-1,Ei-2,Ang-0,CIBC-17,Ag-0,Tscha-1	Col-0,Ove-0,PHW-2,PHW-34,Per-1,Or-0,Old-1,Pi-0,Pt-0,Pu2-23,Pla-0,Pog-0,Pu2-7,Pu2-8,Pro-0,Rak-2,Ra-0,Ragl-1,Qar-8a,Rennes-1,Ren-1,Rld-1,RMX-A02,Ren-11,Rd-0,Rou-0,RMX-A180,RRS-7,Sap-0,Rome-1,Seattle-0,Ob-0,Rhen-1,Se-0,RRS-10,Np-0,Nw-0,Neo-6,NC-6,NFA-8,NFA-10,Nok-3,Na-1,Ms-0,Mnz-0,Mir-0,Mh-0,Mz-0,Lp2-6,Lp2-2,Lm-2,Mc-0,LL-0,Sei-0,Mv-0,Sg-1,Litva,Sorbo,Sp-0,Sq-1,Sq-8,Stw-0,Su-0,Sus-1,Ta-0,Tamm-2,Bla-1…	9	208	presence	No insertion	0.0416666666666667	Common	low
chr1	7822879	7823018	AT3TE61205	Ba-1	Col-0,Ove-0,PHW-2,PHW-34,Per-1,Or-0,Old-1,Pi-0,Pt-0,Pu2-23,Pla-0,Pog-0,Pu2-7,Pu2-8,Pro-0,Rak-2,Ra-0,Ragl-1,Qar-8a,Rennes-1,Ren-1,Rld-1,RMX-A02,Ren-11,Rd-0,Rou-0,RMX-A180,RRS-7,Sap-0,Rome-1,Seattle-0,Ob-0,Rhen-1,Se-0,RRS-10,Np-0,Nw-0,Neo-6,NC-6,NFA-8,NFA-10,Nok-3,Na-1,Ms-0,Mnz-0,Mir-0,Mh-0,Mz-0,Lp2-6,Lp2-2,Lm-2,Nc-1,Mc-0,LL-0,Sei-0,Mv-0,Sg-1,Litva,Sorbo,Sp-0,Sq-1,Sq-8,Stw-0,Su-0,Sus-1,Ta-0,Tamm-2,…	1	216	presence	No insertion	0.00462962962962963	Rare	NA
chr1	7831067	7831925	AT1TE25190	Col-0,Ove-0,PHW-2,PHW-34,Per-1,Or-0,Pi-0,Pt-0,Pu2-23,Pla-0,Pog-0,Pu2-7,Pu2-8,Pro-0,Rak-2,Ragl-1,Qar-8a,Rennes-1,Ren-1,Rld-1,RMX-A02,Ren-11,Rd-0,Rou-0,RMX-A180,Sap-0,Rome-1,Seattle-0,Ob-0,Rhen-1,RRS-10,Np-0,Nw-0,NC-6,NFA-8,NFA-10,Ms-0,Mnz-0,Mir-0,Mh-0,Mz-0,Lp2-6,Lp2-2,Lm-2,Nc-1,LL-0,Mv-0,Sg-1,Litva,Sp-0,Sq-8,Stw-0,Sus-1,Ta-0,Bla-1,Sf-1,Si-0,Tha-1,Ting-1,Tol-0,Ts-1,Ts-5,Tscha-1,Tu-0,Tul-0,Uk-1,Uod-…	Ven-1,Cal-0,Ty-0,Kent,Tamm-2,Su-0,Pna-17,Fi-0,Kyoto,Sq-1,Gie-0,Nok-3,Old-1,Uod-7,RRS-7,Na-1,Aa-0,Mc-0,Hn-0,Abd-0,Zal-1,Got-22,HR-5,Bik-1,Tamm-27,Hs-0,Neo-6,Sei-0,Sorbo,Cnt-1,Es-0	183	31	absence	True deletion	0.143518518518519	Common	high
chr1	7831548	7831684	AT3TE74020	Db-1,Wil-1,Tu-0,PHW-2	Col-0,Ove-0,PHW-34,Per-1,Or-0,Old-1,Pi-0,Pt-0,Pu2-23,Pla-0,Pog-0,Pu2-7,Pu2-8,Pro-0,Rak-2,Ragl-1,Qar-8a,Rennes-1,Ren-1,Rld-1,RMX-A02,Ren-11,Rd-0,Rou-0,RMX-A180,RRS-7,Sap-0,Rome-1,Seattle-0,Ob-0,Rhen-1,Se-0,RRS-10,Np-0,Nw-0,Neo-6,NC-6,NFA-8,NFA-10,Nok-3,Na-1,Ms-0,Mnz-0,Mir-0,Mh-0,Mz-0,Lp2-6,Lp2-2,Lm-2,Nc-1,Mc-0,LL-0,Sei-0,Mv-0,Sg-1,Litva,Sorbo,Sp-0,Sq-1,Sq-8,Stw-0,Su-0,Sus-1,Ta-0,Tamm-2,Bla-1,Sf-1,…	4	210	presence	No insertion	0.0185185185185185	Rare	NA
chr1	7855506	7855643	AT4TE38275	Ge-0,Rome-1,Kin-0,Ema-1,Pna-17,Gre-0,Sq-1,Knox-10,RRS-10,Buckhorn-Pass,Gr-1,Tol-0,Ren-1,Gy-0,Dem-4,Gifu-2,Tha-1,Abd-0,Bs-1,Com-1,HR-5,Rennes-1,Tul-0,Mv-0,Rou-0,Seattle-0,Pu2-8,Wl-0,Pu2-7,Cnt-1	Col-0,Ove-0,PHW-2,PHW-34,Per-1,Or-0,Old-1,Pi-0,Pt-0,Pu2-23,Pla-0,Pog-0,Pro-0,Rak-2,Ra-0,Ragl-1,Qar-8a,Rld-1,RMX-A02,Ren-11,Rd-0,RMX-A180,RRS-7,Sap-0,Ob-0,Rhen-1,Se-0,Np-0,Nw-0,Neo-6,NC-6,NFA-8,NFA-10,Nok-3,Na-1,Ms-0,Mnz-0,Mir-0,Mh-0,Mz-0,Lp2-6,Lp2-2,Lm-2,Nc-1,Mc-0,LL-0,Sei-0,Sg-1,Litva,Sorbo,Sp-0,Sq-8,Stw-0,Su-0,Sus-1,Ta-0,Tamm-2,Bla-1,Sf-1,Si-0,Tamm-27,Ting-1,Ts-1,Ts-5,Tscha-1,Tu-0,Ty-0,Uk-1,Uod…	30	187	presence	No insertion	0.138888888888889	Common	high
chr1	7890004	7890099	AT5TE34565	Ms-0	Col-0,Ove-0,PHW-2,PHW-34,Per-1,Or-0,Old-1,Pi-0,Pt-0,Pu2-23,Pla-0,Pog-0,Pu2-7,Pu2-8,Pro-0,Rak-2,Ra-0,Ragl-1,Qar-8a,Rennes-1,Ren-1,Rld-1,RMX-A02,Ren-11,Rd-0,Rou-0,RMX-A180,RRS-7,Sap-0,Rome-1,Seattle-0,Ob-0,Rhen-1,Se-0,RRS-10,Np-0,Nw-0,Neo-6,NC-6,NFA-8,NFA-10,Nok-3,Na-1,Mnz-0,Mir-0,Mh-0,Mz-0,Lp2-6,Lp2-2,Lm-2,Nc-1,Mc-0,LL-0,Sei-0,Mv-0,Sg-1,Litva,Sorbo,Sp-0,Sq-1,Sq-8,Stw-0,Su-0,Sus-1,Ta-0,Tamm-2,Bla-1…	1	216	presence	No insertion	0.00462962962962963	Rare	NA
chr1	7900245	7900374	AT1TE26735	Do-0,Tamm-27,Cvi-0	Col-0,Ove-0,PHW-2,PHW-34,Per-1,Or-0,Old-1,Pi-0,Pt-0,Pu2-23,Pla-0,Pog-0,Pu2-7,Pu2-8,Pro-0,Rak-2,Ra-0,Ragl-1,Qar-8a,Rennes-1,Ren-1,Rld-1,RMX-A02,Ren-11,Rd-0,Rou-0,RMX-A180,RRS-7,Sap-0,Rome-1,Seattle-0,Ob-0,Rhen-1,Se-0,RRS-10,Np-0,Nw-0,Neo-6,NC-6,NFA-8,NFA-10,Nok-3,Na-1,Ms-0,Mnz-0,Mir-0,Mh-0,Mz-0,Lp2-6,Lp2-2,Lm-2,Nc-1,Mc-0,LL-0,Sei-0,Mv-0,Sg-1,Litva,Sorbo,Sp-0,Sq-1,Sq-8,Stw-0,Su-0,Sus-1,Ta-0,Tamm-2,…	3	214	presence	No insertion	0.0138888888888889	Rare	NA
chr1	7917339	7917410	AT3TE66615	Ko-2	Col-0,Ove-0,PHW-2,PHW-34,Per-1,Or-0,Old-1,Pi-0,Pt-0,Pu2-23,Pla-0,Pog-0,Pu2-7,Pu2-8,Pro-0,Rak-2,Ra-0,Ragl-1,Qar-8a,Rennes-1,Ren-1,Rld-1,RMX-A02,Ren-11,Rd-0,Rou-0,RMX-A180,RRS-7,Sap-0,Rome-1,Seattle-0,Ob-0,Rhen-1,Se-0,RRS-10,Np-0,Nw-0,Neo-6,NC-6,NFA-8,NFA-10,Nok-3,Na-1,Ms-0,Mnz-0,Mir-0,Mh-0,Mz-0,Lp2-6,Lp2-2,Lm-2,Nc-1,Mc-0,LL-0,Sei-0,Mv-0,Sg-1,Litva,Sorbo,Sp-0,Sq-1,Sq-8,Stw-0,Su-0,Sus-1,Ta-0,Tamm-2,…	1	216	presence	No insertion	0.00462962962962963	Rare	NA
chr1	7927398	7927523	AT1TE25685	Li-2:1	Col-0,Ove-0,PHW-2,PHW-34,Per-1,Or-0,Old-1,Pi-0,Pt-0,Pu2-23,Pla-0,Pog-0,Pu2-7,Pu2-8,Pro-0,Rak-2,Ra-0,Ragl-1,Qar-8a,Rennes-1,Ren-1,Rld-1,RMX-A02,Ren-11,Rd-0,Rou-0,RMX-A180,RRS-7,Sap-0,Rome-1,Seattle-0,Ob-0,Rhen-1,Se-0,RRS-10,Np-0,Nw-0,Neo-6,NC-6,NFA-8,NFA-10,Nok-3,Na-1,Ms-0,Mnz-0,Mir-0,Mh-0,Mz-0,Lp2-6,Lp2-2,Lm-2,Nc-1,Mc-0,LL-0,Sei-0,Mv-0,Sg-1,Litva,Sorbo,Sp-0,Sq-1,Sq-8,Stw-0,Su-0,Sus-1,Ta-0,Tamm-2,…	1	216	presence	No insertion	0.00462962962962963	Rare	NA
chr1	7946681	7946793	AT2TE42810	Dr-0,Da_1_-12,Dra-0	Col-0,Ove-0,PHW-2,PHW-34,Per-1,Or-0,Old-1,Pi-0,Pt-0,Pu2-23,Pla-0,Pog-0,Pu2-7,Pu2-8,Pro-0,Rak-2,Ra-0,Ragl-1,Qar-8a,Rennes-1,Ren-1,Rld-1,RMX-A02,Ren-11,Rd-0,Rou-0,RMX-A180,RRS-7,Sap-0,Rome-1,Seattle-0,Ob-0,Rhen-1,Se-0,RRS-10,Np-0,Nw-0,Neo-6,NC-6,NFA-8,NFA-10,Nok-3,Na-1,Ms-0,Mnz-0,Mir-0,Mh-0,Mz-0,Lp2-6,Lp2-2,Lm-2,Nc-1,Mc-0,LL-0,Sei-0,Mv-0,Sg-1,Litva,Sorbo,Sp-0,Sq-1,Sq-8,Stw-0,Su-0,Sus-1,Ta-0,Tamm-2,…	3	214	presence	No insertion	0.0138888888888889	Rare	NA
chr1	7948095	7948232	AT1TE76530	Bik-1,Rak-2,Duk,Lisse	Col-0,Ove-0,PHW-2,PHW-34,Per-1,Or-0,Old-1,Pi-0,Pt-0,Pu2-23,Pla-0,Pog-0,Pu2-7,Pu2-8,Pro-0,Ra-0,Ragl-1,Qar-8a,Rennes-1,Ren-1,Rld-1,RMX-A02,Ren-11,Rd-0,Rou-0,RMX-A180,RRS-7,Sap-0,Rome-1,Seattle-0,Ob-0,Rhen-1,Se-0,RRS-10,Np-0,Nw-0,Neo-6,NC-6,NFA-8,NFA-10,Nok-3,Na-1,Ms-0,Mnz-0,Mir-0,Mh-0,Mz-0,Lp2-6,Lp2-2,Lm-2,Nc-1,Mc-0,LL-0,Sei-0,Mv-0,Sg-1,Litva,Sorbo,Sp-0,Sq-1,Sq-8,Stw-0,Su-0,Sus-1,Ta-0,Tamm-2,Bla-1,…	4	213	presence	No insertion	0.0185185185185185	Rare	NA
chr1	7948096	7948244	AT1TE37890	Co,PHW-2,Lip-0,Pu2-8,CIBC-5,Tu-0,NFA-8,Pu2-7	Col-0,Ove-0,PHW-34,Per-1,Or-0,Old-1,Pi-0,Pt-0,Pu2-23,Pla-0,Pog-0,Pro-0,Rak-2,Ra-0,Ragl-1,Qar-8a,Rennes-1,Ren-1,Rld-1,RMX-A02,Ren-11,Rd-0,Rou-0,RMX-A180,RRS-7,Sap-0,Rome-1,Seattle-0,Ob-0,Rhen-1,Se-0,RRS-10,Np-0,Nw-0,Neo-6,NC-6,NFA-10,Nok-3,Na-1,Ms-0,Mnz-0,Mir-0,Mh-0,Mz-0,Lp2-6,Lp2-2,Lm-2,Nc-1,Mc-0,LL-0,Sei-0,Mv-0,Sg-1,Litva,Sorbo,Sp-0,Sq-1,Sq-8,Stw-0,Su-0,Sus-1,Ta-0,Tamm-2,Bla-1,Sf-1,Si-0,Tamm-27,…	8	209	presence	No insertion	0.037037037037037	Common	low
chr1	7948100	7948243	AT5TE19645	NFA-10,LL-0	Col-0,Ove-0,PHW-2,PHW-34,Per-1,Or-0,Old-1,Pi-0,Pt-0,Pu2-23,Pla-0,Pog-0,Pu2-7,Pu2-8,Pro-0,Rak-2,Ra-0,Ragl-1,Qar-8a,Rennes-1,Ren-1,Rld-1,RMX-A02,Ren-11,Rd-0,Rou-0,RMX-A180,RRS-7,Sap-0,Rome-1,Seattle-0,Ob-0,Rhen-1,Se-0,RRS-10,Np-0,Nw-0,Neo-6,NC-6,NFA-8,Nok-3,Na-1,Ms-0,Mnz-0,Mir-0,Mh-0,Mz-0,Lp2-6,Lp2-2,Lm-2,Nc-1,Mc-0,Sei-0,Mv-0,Sg-1,Litva,Sorbo,Sp-0,Sq-1,Sq-8,Stw-0,Su-0,Sus-1,Ta-0,Tamm-2,Bla-1,Sf-1,S…	2	215	presence	No insertion	0.00925925925925926	Rare	NA
chr1	7948434	7948556	AT1TE58065	Bl-1	Col-0,Ove-0,PHW-2,PHW-34,Per-1,Or-0,Old-1,Pi-0,Pt-0,Pu2-23,Pla-0,Pog-0,Pu2-7,Pu2-8,Pro-0,Rak-2,Ra-0,Ragl-1,Qar-8a,Rennes-1,Ren-1,Rld-1,RMX-A02,Ren-11,Rd-0,Rou-0,RMX-A180,RRS-7,Sap-0,Rome-1,Seattle-0,Ob-0,Rhen-1,Se-0,RRS-10,Np-0,Nw-0,Neo-6,NC-6,NFA-8,NFA-10,Nok-3,Na-1,Ms-0,Mnz-0,Mir-0,Mh-0,Mz-0,Lp2-6,Lp2-2,Lm-2,Nc-1,Mc-0,LL-0,Sei-0,Mv-0,Sg-1,Litva,Sorbo,Sp-0,Sq-1,Sq-8,Stw-0,Su-0,Sus-1,Ta-0,Tamm-2,…	1	216	presence	No insertion	0.00462962962962963	Rare	NA
chr1	7948954	7949025	AT3TE66615	Ge-0	Col-0,Ove-0,PHW-2,PHW-34,Per-1,Or-0,Old-1,Pi-0,Pt-0,Pu2-23,Pla-0,Pog-0,Pu2-7,Pu2-8,Pro-0,Rak-2,Ra-0,Ragl-1,Qar-8a,Rennes-1,Ren-1,Rld-1,RMX-A02,Ren-11,Rd-0,Rou-0,RMX-A180,RRS-7,Sap-0,Rome-1,Seattle-0,Ob-0,Rhen-1,Se-0,RRS-10,Np-0,Nw-0,Neo-6,NC-6,NFA-8,NFA-10,Nok-3,Na-1,Ms-0,Mnz-0,Mir-0,Mh-0,Mz-0,Lp2-6,Lp2-2,Lm-2,Nc-1,Mc-0,LL-0,Sei-0,Mv-0,Sg-1,Litva,Sorbo,Sp-0,Sq-1,Sq-8,Stw-0,Su-0,Sus-1,Ta-0,Tamm-2,…	1	216	presence	No insertion	0.00462962962962963	Rare	NA
chr1	7952851	7952976	AT1TE82600	Rome-1,Hau-0,Kent,Ema-1,Co-1,Seattle-0,Pro-0,Et-0,Ren-1,An-1,Ra-0,Ang-0,Gu-0,Kin-0,Np-0,Mnz-0,DraIII-1,Durh-1,Com-1,Rennes-1,Rou-0,Benk-1,Er-0,PHW-34,DraII-1,Ba-1	Col-0,Ove-0,PHW-2,Per-1,Or-0,Old-1,Pi-0,Pt-0,Pu2-23,Pla-0,Pog-0,Pu2-7,Pu2-8,Rak-2,Ragl-1,Qar-8a,Rld-1,RMX-A02,Ren-11,Rd-0,RMX-A180,RRS-7,Sap-0,Ob-0,Rhen-1,Se-0,RRS-10,Nw-0,Neo-6,NC-6,NFA-8,NFA-10,Nok-3,Na-1,Ms-0,Mir-0,Mh-0,Mz-0,Lp2-6,Lp2-2,Lm-2,Nc-1,Mc-0,LL-0,Sei-0,Mv-0,Sg-1,Litva,Sorbo,Sp-0,Sq-1,Sq-8,Stw-0,Su-0,Sus-1,Ta-0,Tamm-2,Bla-1,Sf-1,Si-0,Tamm-27,Tha-1,Ting-1,Tol-0,Ts-1,Ts-5,Tscha-1,Tu-0,T…	26	191	presence	No insertion	0.12037037037037	Common	low
chr1	7959315	7959915	AT1TE25610	Col-0,Pla-0,Qar-8a,LL-0,Sf-1,Etna-2,Je-0,Koln,Le-0,Ann-1	Uk-1,Ms-0,HR-10,HSm,Kin-0,La-0,Kent,Pt-0,Krot-0,Amel-1,Fi-0,Gre-0,Knox-18,Appt-1,Ei-2,Yo-0,Mh-0,Nok-3,Wa-1,Gel-1,Rak-2,Jl-3,RMX-A180,Wt-5,Ra-0,Li-2:1,Na-1,Gu-0,Lm-2,Tu-0,Mc-0,Gifu-2,Hn-0,Mz-0,Np-0,Bs-1,Com-1,DraIII-1,Ha-0,Pog-0,Ty-0,NC-6,Bu-0,Wl-0,Rennes-1,Kro-0,Kelsterbach-4,Ba-1,Cnt-1,Anholt-1,Cerv-1,Sp-0,Litva,Kondara,Rome-1,Knox-10,Nw-0,Sorbo,Lan-0,Rd-0,Co-1,Ema-1,Ren-11,Seattle-0,Ragl-1,Gie-…	10	207	presence	No insertion	0.0462962962962963	Common	low
chr1	7959342	7959425	AT1TE55345	El-0,Kin-0,Seattle-0,Aa-0	Col-0,Ove-0,PHW-2,PHW-34,Per-1,Or-0,Old-1,Pi-0,Pt-0,Pu2-23,Pla-0,Pog-0,Pu2-7,Pu2-8,Pro-0,Rak-2,Ra-0,Ragl-1,Qar-8a,Rennes-1,Ren-1,Rld-1,RMX-A02,Ren-11,Rd-0,Rou-0,RMX-A180,RRS-7,Sap-0,Rome-1,Ob-0,Rhen-1,Se-0,RRS-10,Np-0,Nw-0,Neo-6,NC-6,NFA-8,NFA-10,Nok-3,Na-1,Ms-0,Mnz-0,Mir-0,Mh-0,Mz-0,Lp2-6,Lp2-2,Lm-2,Nc-1,Mc-0,LL-0,Sei-0,Mv-0,Sg-1,Litva,Sorbo,Sp-0,Sq-1,Sq-8,Stw-0,Su-0,Sus-1,Ta-0,Tamm-2,Bla-1,Sf-1…	4	213	presence	No insertion	0.0185185185185185	Rare	NA
chr1	7959343	7959435	AT4TE22305	PHW-34,Bla-1,Nok-3	Col-0,Ove-0,PHW-2,Per-1,Or-0,Old-1,Pi-0,Pt-0,Pu2-23,Pla-0,Pog-0,Pu2-7,Pu2-8,Pro-0,Rak-2,Ra-0,Ragl-1,Qar-8a,Rennes-1,Ren-1,Rld-1,RMX-A02,Ren-11,Rd-0,Rou-0,RMX-A180,RRS-7,Sap-0,Rome-1,Seattle-0,Ob-0,Rhen-1,Se-0,RRS-10,Np-0,Nw-0,Neo-6,NC-6,NFA-8,NFA-10,Na-1,Ms-0,Mnz-0,Mir-0,Mh-0,Mz-0,Lp2-6,Lp2-2,Lm-2,Nc-1,Mc-0,LL-0,Sei-0,Mv-0,Sg-1,Litva,Sorbo,Sp-0,Sq-1,Sq-8,Stw-0,Su-0,Sus-1,Ta-0,Tamm-2,Sf-1,Si-0,Tam…	3	214	presence	No insertion	0.0138888888888889	Rare	NA
chr1	7960124	7961263	AT1TE25615	Col-0,Pla-0,Qar-8a,LL-0,Sf-1,Etna-2,Je-0,Koln,Le-0,Ann-1	Uk-1,Ms-0,HR-10,HSm,Kin-0,La-0,Kent,Pt-0,Krot-0,Amel-1,Fi-0,Gre-0,Knox-18,Appt-1,Ei-2,Yo-0,Mh-0,Nok-3,Wa-1,Gel-1,Rak-2,Jl-3,RMX-A180,Wt-5,Ra-0,Li-2:1,Na-1,Gu-0,Lm-2,Tu-0,Mc-0,Gifu-2,Hn-0,Mz-0,Np-0,Bs-1,Com-1,DraIII-1,Ha-0,Pog-0,Ty-0,NC-6,Bu-0,Wl-0,Rennes-1,Kro-0,Kelsterbach-4,Ba-1,Cnt-1,Anholt-1,Cerv-1,Sp-0,Litva,Kondara,Rome-1,Knox-10,Nw-0,Sorbo,Lan-0,Rd-0,Co-1,Ema-1,Ren-11,Seattle-0,Ragl-1,Gie-…	10	207	presence	No insertion	0.0462962962962963	Common	low
chr1	7968882	7969009	AT1TE43350	Litva	Col-0,Ove-0,PHW-2,PHW-34,Per-1,Or-0,Old-1,Pi-0,Pt-0,Pu2-23,Pla-0,Pog-0,Pu2-7,Pu2-8,Pro-0,Rak-2,Ra-0,Ragl-1,Qar-8a,Rennes-1,Ren-1,Rld-1,RMX-A02,Ren-11,Rd-0,Rou-0,RMX-A180,RRS-7,Sap-0,Rome-1,Seattle-0,Ob-0,Rhen-1,Se-0,RRS-10,Np-0,Nw-0,Neo-6,NC-6,NFA-8,NFA-10,Nok-3,Na-1,Ms-0,Mnz-0,Mir-0,Mh-0,Mz-0,Lp2-6,Lp2-2,Lm-2,Nc-1,Mc-0,LL-0,Sei-0,Mv-0,Sg-1,Sorbo,Sp-0,Sq-1,Sq-8,Stw-0,Su-0,Sus-1,Ta-0,Tamm-2,Bla-1,…	1	216	presence	No insertion	0.00462962962962963	Rare	NA
chr1	7969361	7974385	AT1TE25645	Col-0,Ragl-1,Zdr-1,Db-1,Etna-2,Je-0,Jl-3,Lan-0,Le-0,Ak-1,Anz-0	Uk-1,Ms-0,HR-10,HSm,Kin-0,La-0,Kent,Pt-0,Krot-0,Amel-1,Fi-0,Gre-0,Knox-18,Appt-1,Ei-2,Yo-0,Mh-0,Nok-3,Wa-1,Gel-1,Rak-2,RMX-A180,Wt-5,Ra-0,Li-2:1,Na-1,Gu-0,Lm-2,Tu-0,Mc-0,Gifu-2,Hn-0,Mz-0,Np-0,Bs-1,Com-1,DraIII-1,Ha-0,Pog-0,Ty-0,NC-6,Bu-0,Wl-0,Qar-8a,Rennes-1,Kro-0,Kelsterbach-4,Ba-1,Cnt-1,Anholt-1,Cerv-1,Sp-0,Litva,Kondara,Rome-1,Knox-10,Nw-0,Sorbo,Koln,Rd-0,Co-1,Ema-1,Ren-11,Seattle-0,Gie-0,Wil-…	11	206	presence	No insertion	0.0509259259259259	Common	mid
chr1	7974599	7974704	AT1TE25640	Benk-1	Col-0,Ove-0,PHW-2,PHW-34,Per-1,Or-0,Old-1,Pi-0,Pt-0,Pu2-23,Pla-0,Pog-0,Pu2-7,Pu2-8,Pro-0,Rak-2,Ra-0,Ragl-1,Qar-8a,Rennes-1,Ren-1,Rld-1,RMX-A02,Ren-11,Rd-0,Rou-0,RMX-A180,RRS-7,Sap-0,Rome-1,Seattle-0,Ob-0,Rhen-1,Se-0,RRS-10,Np-0,Nw-0,Neo-6,NC-6,NFA-8,NFA-10,Nok-3,Na-1,Ms-0,Mnz-0,Mir-0,Mh-0,Mz-0,Lp2-6,Lp2-2,Lm-2,Nc-1,Mc-0,LL-0,Sei-0,Mv-0,Sg-1,Litva,Sorbo,Sp-0,Sq-1,Sq-8,Stw-0,Su-0,Sus-1,Ta-0,Tamm-2,…	1	216	presence	No insertion	0.00462962962962963	Rare	NA
chr1	7975862	7976602	AT1TE25655	Col-0,Ove-0,PHW-2,PHW-34,Per-1,Or-0,Old-1,Pi-0,Pt-0,Pu2-23,Pla-0,Pog-0,Pu2-7,Pu2-8,Pro-0,Rak-2,Ra-0,Ragl-1,Qar-8a,Rennes-1,Ren-1,Rld-1,RMX-A02,Ren-11,Rd-0,Rou-0,RMX-A180,RRS-7,Sap-0,Rome-1,Seattle-0,Ob-0,Rhen-1,Se-0,RRS-10,Np-0,Nw-0,Neo-6,NC-6,NFA-8,NFA-10,Nok-3,Na-1,Ms-0,Mnz-0,Mir-0,Mh-0,Mz-0,Lp2-6,Lp2-2,Lm-2,Nc-1,Mc-0,LL-0,Sei-0,Mv-0,Sg-1,Litva,Sorbo,Sp-0,Sq-1,Sq-8,Stw-0,Su-0,Sus-1,Ta-0,Tamm-2,…	Cvi-0	216	1	absence	True deletion	0.00462962962962963	Rare	NA
chr1	7982279	7982322	AT2TE30405	Sorbo	Col-0,Ove-0,PHW-2,PHW-34,Per-1,Or-0,Old-1,Pi-0,Pt-0,Pu2-23,Pla-0,Pog-0,Pu2-7,Pu2-8,Pro-0,Rak-2,Ra-0,Ragl-1,Qar-8a,Rennes-1,Ren-1,Rld-1,RMX-A02,Ren-11,Rd-0,Rou-0,RMX-A180,RRS-7,Sap-0,Rome-1,Seattle-0,Ob-0,Rhen-1,Se-0,RRS-10,Np-0,Nw-0,Neo-6,NC-6,NFA-8,NFA-10,Nok-3,Na-1,Ms-0,Mnz-0,Mir-0,Mh-0,Mz-0,Lp2-6,Lp2-2,Lm-2,Nc-1,Mc-0,LL-0,Sei-0,Mv-0,Sg-1,Litva,Sp-0,Sq-1,Sq-8,Stw-0,Su-0,Sus-1,Ta-0,Tamm-2,Bla-1,…	1	216	presence	No insertion	0.00462962962962963	Rare	NA
chr1	7985126	7986420	AT1TE25685	Col-0,Ove-0,PHW-2,Or-0,Old-1,Pi-0,Pla-0,Pog-0,Ragl-1,Qar-8a,RMX-A02,RMX-A180,Rome-1,Ob-0,Se-0,Neo-6,NC-6,NFA-8,NFA-10,Lp2-6,Nc-1,LL-0,Sg-1,Litva,Sq-1,Sq-8,Sus-1,Tamm-2,Bla-1,Sf-1,Tamm-27,Tol-0,Ts-1,Ts-5,Tscha-1,Uk-1,Uod-1,Utrecht,Ven-1,Vind-1,Wc-1,Wil-1,Ws-2,Wt-5,Yo-0,Bg-2,Bs-1,Cnt-1,CIBC-5,Chat-1,Cvi-0,Di-G,El-0,En-D,En-1,Etna-2,Durh-1,Got-7,Ha-0,Hey-1,Ga-0,Hod,HR-10,HR-5,Je-0,Koln,Kondara,Kro-0…	Ms-0,HSm,Ber,Ty-0,Kent,Pt-0,Krot-0,Fi-0,Gre-0,Knox-18,Appt-1,Ei-2,Mh-0,Nok-3,Wa-1,Gel-1,Rak-2,Jl-3,Ra-0,Li-2:1,Na-1,Gu-0,Lm-2,Tu-0,Mc-0,Gifu-2,Hn-0,Mz-0,Np-0,Com-1,DraIII-1,Rennes-1,Bu-0,Kelsterbach-4,Ba-1,Anholt-1,Cerv-1,Sp-0,Zdr-1,Knox-10,Nw-0,Sorbo,Rd-0,Co-1,Ren-11,Gie-0,Gr-1,An-1,Ren-1,In-0,Aa-0,Wei-0,Kb-0,Bsch-0,Stw-0,Si-0,Kil-0,Kas-1,Per-1,Kas-2,Chi-0,Rhen-1,Rou-0,Pu2-8,Rubezhnoe-1,Er-0,Dem…	78	138	presence	NA	0.361111111111111	Common	high
chr1	7986371	7986422	AT4TE24995	Knox-18,Amel-1,Nc-1	Col-0,Ove-0,PHW-2,PHW-34,Per-1,Or-0,Old-1,Pi-0,Pt-0,Pu2-23,Pla-0,Pog-0,Pu2-7,Pu2-8,Pro-0,Rak-2,Ra-0,Ragl-1,Qar-8a,Rennes-1,Ren-1,Rld-1,RMX-A02,Ren-11,Rd-0,Rou-0,RMX-A180,RRS-7,Sap-0,Rome-1,Seattle-0,Ob-0,Rhen-1,Se-0,RRS-10,Np-0,Nw-0,Neo-6,NC-6,NFA-8,NFA-10,Nok-3,Na-1,Ms-0,Mnz-0,Mir-0,Mh-0,Mz-0,Lp2-6,Lp2-2,Lm-2,Mc-0,LL-0,Sei-0,Mv-0,Sg-1,Litva,Sorbo,Sp-0,Sq-1,Sq-8,Stw-0,Su-0,Sus-1,Ta-0,Tamm-2,Bla-1…	3	214	presence	No insertion	0.0138888888888889	Rare	NA
chr1	8002776	8002915	AT3TE73190	Da_1_-12	Col-0,Ove-0,PHW-2,PHW-34,Per-1,Or-0,Old-1,Pi-0,Pt-0,Pu2-23,Pla-0,Pog-0,Pu2-7,Pu2-8,Pro-0,Rak-2,Ra-0,Ragl-1,Qar-8a,Rennes-1,Ren-1,Rld-1,RMX-A02,Ren-11,Rd-0,Rou-0,RMX-A180,RRS-7,Sap-0,Rome-1,Seattle-0,Ob-0,Rhen-1,Se-0,RRS-10,Np-0,Nw-0,Neo-6,NC-6,NFA-8,NFA-10,Nok-3,Na-1,Ms-0,Mnz-0,Mir-0,Mh-0,Mz-0,Lp2-6,Lp2-2,Lm-2,Nc-1,Mc-0,LL-0,Sei-0,Mv-0,Sg-1,Litva,Sorbo,Sp-0,Sq-1,Sq-8,Stw-0,Su-0,Sus-1,Ta-0,Tamm-2,…	1	216	presence	No insertion	0.00462962962962963	Rare	NA
chr1	8036532	8036655	AT1TE42635	Ts-5	Col-0,Ove-0,PHW-2,PHW-34,Per-1,Or-0,Old-1,Pi-0,Pt-0,Pu2-23,Pla-0,Pog-0,Pu2-7,Pu2-8,Pro-0,Rak-2,Ra-0,Ragl-1,Qar-8a,Rennes-1,Ren-1,Rld-1,RMX-A02,Ren-11,Rd-0,Rou-0,RMX-A180,RRS-7,Sap-0,Rome-1,Seattle-0,Ob-0,Rhen-1,Se-0,RRS-10,Np-0,Nw-0,Neo-6,NC-6,NFA-8,NFA-10,Nok-3,Na-1,Ms-0,Mnz-0,Mir-0,Mh-0,Mz-0,Lp2-6,Lp2-2,Lm-2,Nc-1,Mc-0,LL-0,Sei-0,Mv-0,Sg-1,Litva,Sorbo,Sp-0,Sq-1,Sq-8,Stw-0,Su-0,Sus-1,Ta-0,Tamm-2,…	1	216	presence	No insertion	0.00462962962962963	Rare	NA
chr1	8045229	8045331	AT1TE25685	Lan-0	Col-0,Ove-0,PHW-2,PHW-34,Per-1,Or-0,Old-1,Pi-0,Pt-0,Pu2-23,Pla-0,Pog-0,Pu2-7,Pu2-8,Pro-0,Rak-2,Ra-0,Ragl-1,Qar-8a,Rennes-1,Ren-1,Rld-1,RMX-A02,Ren-11,Rd-0,Rou-0,RMX-A180,RRS-7,Sap-0,Rome-1,Seattle-0,Ob-0,Rhen-1,Se-0,RRS-10,Np-0,Nw-0,Neo-6,NC-6,NFA-8,NFA-10,Nok-3,Na-1,Ms-0,Mnz-0,Mir-0,Mh-0,Mz-0,Lp2-6,Lp2-2,Lm-2,Nc-1,Mc-0,LL-0,Sei-0,Mv-0,Sg-1,Litva,Sorbo,Sp-0,Sq-1,Sq-8,Stw-0,Su-0,Sus-1,Ta-0,Tamm-2,…	1	216	presence	No insertion	0.00462962962962963	Rare	NA
chr1	8054164	8054250	AT1TE11380,AT1TE11385	Ak-1,Krot-0,Van-0,Gel-1	Col-0,Ove-0,PHW-2,PHW-34,Per-1,Or-0,Old-1,Pi-0,Pt-0,Pu2-23,Pla-0,Pog-0,Pu2-7,Pu2-8,Pro-0,Rak-2,Ra-0,Ragl-1,Qar-8a,Rennes-1,Ren-1,Rld-1,RMX-A02,Ren-11,Rd-0,Rou-0,RMX-A180,RRS-7,Sap-0,Rome-1,Seattle-0,Ob-0,Rhen-1,Se-0,RRS-10,Np-0,Nw-0,Neo-6,NC-6,NFA-8,NFA-10,Nok-3,Na-1,Ms-0,Mnz-0,Mir-0,Mh-0,Mz-0,Lp2-6,Lp2-2,Lm-2,Nc-1,Mc-0,LL-0,Sei-0,Mv-0,Sg-1,Litva,Sorbo,Sp-0,Sq-1,Sq-8,Stw-0,Su-0,Sus-1,Ta-0,Tamm-2,…	4	213	presence	No insertion	0.0185185185185185	Rare	NA
chr1	8074268	8074336	AT3TE79240	Kas-2,Zal-1	Col-0,Ove-0,PHW-2,PHW-34,Per-1,Or-0,Old-1,Pi-0,Pt-0,Pu2-23,Pla-0,Pog-0,Pu2-7,Pu2-8,Pro-0,Rak-2,Ra-0,Ragl-1,Qar-8a,Rennes-1,Ren-1,Rld-1,RMX-A02,Ren-11,Rd-0,Rou-0,RMX-A180,RRS-7,Sap-0,Rome-1,Seattle-0,Ob-0,Rhen-1,Se-0,RRS-10,Np-0,Nw-0,Neo-6,NC-6,NFA-8,NFA-10,Nok-3,Na-1,Ms-0,Mnz-0,Mir-0,Mh-0,Mz-0,Lp2-6,Lp2-2,Lm-2,Nc-1,Mc-0,LL-0,Sei-0,Mv-0,Sg-1,Litva,Sorbo,Sp-0,Sq-1,Sq-8,Stw-0,Su-0,Sus-1,Ta-0,Tamm-2,…	2	215	presence	No insertion	0.00925925925925926	Rare	NA
chr1	8102627	8102702	AT4TE40120	Ann-1	Col-0,Ove-0,PHW-2,PHW-34,Per-1,Or-0,Old-1,Pi-0,Pt-0,Pu2-23,Pla-0,Pog-0,Pu2-7,Pu2-8,Pro-0,Rak-2,Ra-0,Ragl-1,Qar-8a,Rennes-1,Ren-1,Rld-1,RMX-A02,Ren-11,Rd-0,Rou-0,RMX-A180,RRS-7,Sap-0,Rome-1,Seattle-0,Ob-0,Rhen-1,Se-0,RRS-10,Np-0,Nw-0,Neo-6,NC-6,NFA-8,NFA-10,Nok-3,Na-1,Ms-0,Mnz-0,Mir-0,Mh-0,Mz-0,Lp2-6,Lp2-2,Lm-2,Nc-1,Mc-0,LL-0,Sei-0,Mv-0,Sg-1,Litva,Sorbo,Sp-0,Sq-1,Sq-8,Stw-0,Su-0,Sus-1,Ta-0,Tamm-2,…	1	216	presence	No insertion	0.00462962962962963	Rare	NA
chr1	8114011	8114131	AT2TE40355	Kas-1,Sorbo	Col-0,Ove-0,PHW-2,PHW-34,Per-1,Or-0,Old-1,Pi-0,Pt-0,Pu2-23,Pla-0,Pog-0,Pu2-7,Pu2-8,Pro-0,Rak-2,Ra-0,Ragl-1,Qar-8a,Rennes-1,Ren-1,Rld-1,RMX-A02,Ren-11,Rd-0,Rou-0,RMX-A180,RRS-7,Sap-0,Rome-1,Seattle-0,Ob-0,Rhen-1,Se-0,RRS-10,Np-0,Nw-0,Neo-6,NC-6,NFA-8,NFA-10,Nok-3,Na-1,Ms-0,Mnz-0,Mir-0,Mh-0,Mz-0,Lp2-6,Lp2-2,Lm-2,Nc-1,Mc-0,LL-0,Sei-0,Mv-0,Sg-1,Litva,Sp-0,Sq-1,Sq-8,Stw-0,Su-0,Sus-1,Ta-0,Tamm-2,Bla-1,…	2	215	presence	No insertion	0.00925925925925926	Rare	NA
chr1	8132501	8132632	AT3TE92525	Es-0	Col-0,Ove-0,PHW-2,PHW-34,Per-1,Or-0,Old-1,Pi-0,Pt-0,Pu2-23,Pla-0,Pog-0,Pu2-7,Pu2-8,Pro-0,Rak-2,Ra-0,Ragl-1,Qar-8a,Rennes-1,Ren-1,Rld-1,RMX-A02,Ren-11,Rd-0,Rou-0,RMX-A180,RRS-7,Sap-0,Rome-1,Seattle-0,Ob-0,Rhen-1,Se-0,RRS-10,Np-0,Nw-0,Neo-6,NC-6,NFA-8,NFA-10,Nok-3,Na-1,Ms-0,Mnz-0,Mir-0,Mh-0,Mz-0,Lp2-6,Lp2-2,Lm-2,Nc-1,Mc-0,LL-0,Sei-0,Mv-0,Sg-1,Litva,Sorbo,Sp-0,Sq-1,Sq-8,Stw-0,Su-0,Sus-1,Ta-0,Tamm-2,…	1	216	presence	No insertion	0.00462962962962963	Rare	NA
chr1	8137906	8138040	AT1TE81195	An-1,Bd-0,Cal-0	Col-0,Ove-0,PHW-2,PHW-34,Per-1,Or-0,Old-1,Pi-0,Pt-0,Pu2-23,Pla-0,Pog-0,Pu2-7,Pu2-8,Pro-0,Rak-2,Ra-0,Ragl-1,Qar-8a,Rennes-1,Ren-1,Rld-1,RMX-A02,Ren-11,Rd-0,Rou-0,RMX-A180,RRS-7,Sap-0,Rome-1,Seattle-0,Ob-0,Rhen-1,Se-0,RRS-10,Np-0,Nw-0,Neo-6,NC-6,NFA-8,NFA-10,Nok-3,Na-1,Ms-0,Mnz-0,Mir-0,Mh-0,Mz-0,Lp2-6,Lp2-2,Lm-2,Nc-1,Mc-0,LL-0,Sei-0,Mv-0,Sg-1,Litva,Sorbo,Sp-0,Sq-1,Sq-8,Stw-0,Su-0,Sus-1,Ta-0,Tamm-2,…	3	214	presence	No insertion	0.0138888888888889	Rare	NA
chr1	8140588	8140658	AT2TE24675	Sap-0,Anz-0,LL-0,Etna-2	Col-0,Ove-0,PHW-2,PHW-34,Per-1,Or-0,Old-1,Pi-0,Pt-0,Pu2-23,Pla-0,Pog-0,Pu2-7,Pu2-8,Pro-0,Rak-2,Ra-0,Ragl-1,Qar-8a,Rennes-1,Ren-1,Rld-1,RMX-A02,Ren-11,Rd-0,Rou-0,RMX-A180,RRS-7,Rome-1,Seattle-0,Ob-0,Rhen-1,Se-0,RRS-10,Np-0,Nw-0,Neo-6,NC-6,NFA-8,NFA-10,Nok-3,Na-1,Ms-0,Mnz-0,Mir-0,Mh-0,Mz-0,Lp2-6,Lp2-2,Lm-2,Nc-1,Mc-0,Sei-0,Mv-0,Sg-1,Litva,Sorbo,Sp-0,Sq-1,Sq-8,Stw-0,Su-0,Sus-1,Ta-0,Tamm-2,Bla-1,Sf-1,…	4	213	presence	No insertion	0.0185185185185185	Rare	NA
chr1	8164268	8164365	AT4TE19625,AT4TE19630	Anholt-1,Baa-1,LL-0,Bl-1,Fr-2,Bor-1,Krot-0,Ema-1,RMX-A02,Rou-0,Gre-0,Sq-8,Co-1,Kyoto,En-D,Knox-10,Yo-0,Buckhorn-Pass,Gr-1,Gel-1,Rak-2,Hh-0,Ren-1,Gy-0,Kro-0,Ang-0,Tu-0,Wei-0,Gifu-2,Abd-0,En-1,Et-0,Lp2-2,Pla-0,Ove-0,Br-0,Boot-1,Rennes-1,Tamm-27,NC-6,HR-5,NFA-10,CIBC-17,Qar-8a,Ag-0,El-0,Tscha-1,Durh-1,Pu2-7,Sq-1,Cnt-1,Es-0	Col-0,PHW-2,PHW-34,Per-1,Or-0,Old-1,Pi-0,Pt-0,Pu2-23,Pog-0,Pu2-8,Pro-0,Ra-0,Ragl-1,Rld-1,Ren-11,Rd-0,RMX-A180,RRS-7,Sap-0,Rome-1,Seattle-0,Ob-0,Rhen-1,Se-0,RRS-10,Np-0,Nw-0,Neo-6,NFA-8,Nok-3,Na-1,Ms-0,Mnz-0,Mir-0,Mh-0,Mz-0,Lp2-6,Lm-2,Nc-1,Mc-0,Sei-0,Mv-0,Sg-1,Litva,Sorbo,Sp-0,Stw-0,Su-0,Sus-1,Ta-0,Tamm-2,Bla-1,Sf-1,Si-0,Tha-1,Ting-1,Tol-0,Ts-1,Ts-5,Tul-0,Ty-0,Uk-1,Uod-1,Uod-7,Utrecht,Van-0,Ven-1,…	52	165	presence	NA	0.240740740740741	Common	mid
chr1	8164273	8164379	AT2TE71055	An-1	Col-0,Ove-0,PHW-2,PHW-34,Per-1,Or-0,Old-1,Pi-0,Pt-0,Pu2-23,Pla-0,Pog-0,Pu2-7,Pu2-8,Pro-0,Rak-2,Ra-0,Ragl-1,Qar-8a,Rennes-1,Ren-1,Rld-1,RMX-A02,Ren-11,Rd-0,Rou-0,RMX-A180,RRS-7,Sap-0,Rome-1,Seattle-0,Ob-0,Rhen-1,Se-0,RRS-10,Np-0,Nw-0,Neo-6,NC-6,NFA-8,NFA-10,Nok-3,Na-1,Ms-0,Mnz-0,Mir-0,Mh-0,Mz-0,Lp2-6,Lp2-2,Lm-2,Nc-1,Mc-0,LL-0,Sei-0,Mv-0,Sg-1,Litva,Sorbo,Sp-0,Sq-1,Sq-8,Stw-0,Su-0,Sus-1,Ta-0,Tamm-2,…	1	216	presence	No insertion	0.00462962962962963	Rare	NA
chr1	8165547	8165678	AT3TE45035,AT3TE45045	Lan-0	Col-0,Ove-0,PHW-2,PHW-34,Per-1,Or-0,Old-1,Pi-0,Pt-0,Pu2-23,Pla-0,Pog-0,Pu2-7,Pu2-8,Pro-0,Rak-2,Ra-0,Ragl-1,Qar-8a,Rennes-1,Ren-1,Rld-1,RMX-A02,Ren-11,Rd-0,Rou-0,RMX-A180,RRS-7,Sap-0,Rome-1,Seattle-0,Ob-0,Rhen-1,Se-0,RRS-10,Np-0,Nw-0,Neo-6,NC-6,NFA-8,NFA-10,Nok-3,Na-1,Ms-0,Mnz-0,Mir-0,Mh-0,Mz-0,Lp2-6,Lp2-2,Lm-2,Nc-1,Mc-0,LL-0,Sei-0,Mv-0,Sg-1,Litva,Sorbo,Sp-0,Sq-1,Sq-8,Stw-0,Su-0,Sus-1,Ta-0,Tamm-2,…	1	216	presence	No insertion	0.00462962962962963	Rare	NA
chr1	8167783	8167898	AT3TE11850	Gu-0	Col-0,Ove-0,PHW-2,PHW-34,Per-1,Or-0,Old-1,Pi-0,Pt-0,Pu2-23,Pla-0,Pog-0,Pu2-7,Pu2-8,Pro-0,Rak-2,Ra-0,Ragl-1,Qar-8a,Rennes-1,Ren-1,Rld-1,RMX-A02,Ren-11,Rd-0,Rou-0,RMX-A180,RRS-7,Sap-0,Rome-1,Seattle-0,Ob-0,Rhen-1,Se-0,RRS-10,Np-0,Nw-0,Neo-6,NC-6,NFA-8,NFA-10,Nok-3,Na-1,Ms-0,Mnz-0,Mir-0,Mh-0,Mz-0,Lp2-6,Lp2-2,Lm-2,Nc-1,Mc-0,LL-0,Sei-0,Mv-0,Sg-1,Litva,Sorbo,Sp-0,Sq-1,Sq-8,Stw-0,Su-0,Sus-1,Ta-0,Tamm-2,…	1	216	presence	No insertion	0.00462962962962963	Rare	NA
chr1	8169457	8169558	AT1TE26300	Col-0,Ove-0,PHW-2,PHW-34,Per-1,Or-0,Old-1,Pi-0,Pt-0,Pu2-23,Pla-0,Pog-0,Pu2-7,Pu2-8,Pro-0,Rak-2,Ra-0,Qar-8a,Rennes-1,Ren-1,Rld-1,RMX-A02,Ren-11,Rd-0,Rou-0,RMX-A180,RRS-7,Sap-0,Rome-1,Seattle-0,Rhen-1,Se-0,RRS-10,Np-0,Neo-6,NC-6,NFA-8,NFA-10,Nok-3,Na-1,Ms-0,Mnz-0,Mir-0,Mh-0,Lp2-6,Lp2-2,Lm-2,Nc-1,Mc-0,LL-0,Sei-0,Mv-0,Sg-1,Sp-0,Sq-1,Sq-8,Stw-0,Sus-1,Ta-0,Tamm-2,Sf-1,Tamm-27,Tha-1,Ting-1,Tol-0,Ts-1,Tu…	Db-1,Cerv-1,Cvi-0,Litva,Ty-0,Bor-4,Nw-0,Fi-0,Knox-18,Bla-1,Ga-0,Ei-2,Ragl-1,Su-0,Ob-0,Do-0,Je-0,Si-0,Utrecht,Mz-0,Ws-2,DraIII-1,Bs-1,Got-22,Hs-0,Ts-5,Sorbo,Tscha-1	189	28	absence	True deletion	0.12962962962963	Common	mid
chr1	8177213	8177288	AT3TE36760	Sei-0	Col-0,Ove-0,PHW-2,PHW-34,Per-1,Or-0,Old-1,Pi-0,Pt-0,Pu2-23,Pla-0,Pog-0,Pu2-7,Pu2-8,Pro-0,Rak-2,Ra-0,Ragl-1,Qar-8a,Rennes-1,Ren-1,Rld-1,RMX-A02,Ren-11,Rd-0,Rou-0,RMX-A180,RRS-7,Sap-0,Rome-1,Seattle-0,Ob-0,Rhen-1,Se-0,RRS-10,Np-0,Nw-0,Neo-6,NC-6,NFA-8,NFA-10,Nok-3,Na-1,Ms-0,Mnz-0,Mir-0,Mh-0,Mz-0,Lp2-6,Lp2-2,Lm-2,Nc-1,Mc-0,LL-0,Mv-0,Sg-1,Litva,Sorbo,Sp-0,Sq-1,Sq-8,Stw-0,Su-0,Sus-1,Ta-0,Tamm-2,Bla-1,…	1	216	presence	No insertion	0.00462962962962963	Rare	NA
chr1	8177672	8177725	AT3TE36760	Ren-1,Le-0	Col-0,Ove-0,PHW-2,PHW-34,Per-1,Or-0,Old-1,Pi-0,Pt-0,Pu2-23,Pla-0,Pog-0,Pu2-7,Pu2-8,Pro-0,Rak-2,Ra-0,Ragl-1,Qar-8a,Rennes-1,Rld-1,RMX-A02,Ren-11,Rd-0,Rou-0,RMX-A180,RRS-7,Sap-0,Rome-1,Seattle-0,Ob-0,Rhen-1,Se-0,RRS-10,Np-0,Nw-0,Neo-6,NC-6,NFA-8,NFA-10,Nok-3,Na-1,Ms-0,Mnz-0,Mir-0,Mh-0,Mz-0,Lp2-6,Lp2-2,Lm-2,Nc-1,Mc-0,LL-0,Sei-0,Mv-0,Sg-1,Litva,Sorbo,Sp-0,Sq-1,Sq-8,Stw-0,Su-0,Sus-1,Ta-0,Tamm-2,Bla-1,…	2	215	presence	No insertion	0.00925925925925926	Rare	NA
chr1	8177676	8177728	AT4TE36905	Ven-1,Alst-1,Co,Qar-8a,Chat-1,LL-0,Amel-1,Kin-0,Kb-0,Wa-1,Ann-1,Do-0,Kl-5,Gel-1,Abd-0,RMX-A02,Es-0	Col-0,Ove-0,PHW-2,PHW-34,Per-1,Or-0,Old-1,Pi-0,Pt-0,Pu2-23,Pla-0,Pog-0,Pu2-7,Pu2-8,Pro-0,Rak-2,Ra-0,Ragl-1,Rennes-1,Ren-1,Rld-1,Ren-11,Rd-0,Rou-0,RMX-A180,RRS-7,Sap-0,Rome-1,Seattle-0,Ob-0,Rhen-1,Se-0,RRS-10,Np-0,Nw-0,Neo-6,NC-6,NFA-8,NFA-10,Nok-3,Na-1,Ms-0,Mnz-0,Mir-0,Mh-0,Mz-0,Lp2-6,Lp2-2,Lm-2,Nc-1,Mc-0,Sei-0,Mv-0,Sg-1,Litva,Sorbo,Sp-0,Sq-1,Sq-8,Stw-0,Su-0,Sus-1,Ta-0,Tamm-2,Bla-1,Sf-1,Si-0,Tamm…	17	200	presence	No insertion	0.0787037037037037	Common	low
chr1	8178350	8178524	AT1TE26320	Col-0,Ove-0,PHW-2,PHW-34,Per-1,Or-0,Pi-0,Pt-0,Pla-0,Pog-0,Pro-0,Ra-0,Qar-8a,Rennes-1,Ren-1,Rld-1,RMX-A02,Rd-0,Rou-0,RMX-A180,RRS-7,Rome-1,Seattle-0,Ob-0,Rhen-1,RRS-10,Np-0,Nw-0,Neo-6,NC-6,NFA-8,NFA-10,Nok-3,Na-1,Ms-0,Mnz-0,Mir-0,Mh-0,Mz-0,Lp2-6,Lp2-2,Lm-2,Nc-1,Mc-0,LL-0,Sei-0,Mv-0,Sg-1,Litva,Sorbo,Sp-0,Sq-1,Sq-8,Su-0,Sus-1,Ta-0,Tamm-2,Bla-1,Sf-1,Tamm-27,Tha-1,Ting-1,Tol-0,Ts-1,Tscha-1,Tu-0,Tul-0,…	Est,Cvi-0,Pu2-23,Bl-1,HSm,Ty-0,Je-0,Ws-2,Ren-11,Ragl-1,Sap-0,Old-1,Gr-1,Dra-0,Rak-2,Wil-1,DraII-1,Aa-0,Ber,Got-7,En-1,Stw-0,Si-0,Got-22,Bu-0,Bik-1,Chi-0,Hs-0,Ts-5,Pu2-8,Pu2-7	185	31	absence	True deletion	0.143518518518519	Common	high
chr1	8189401	8189544	AT4TE16525	Cal-0,Rome-1	Col-0,Ove-0,PHW-2,PHW-34,Per-1,Or-0,Old-1,Pi-0,Pt-0,Pu2-23,Pla-0,Pog-0,Pu2-7,Pu2-8,Pro-0,Rak-2,Ra-0,Ragl-1,Qar-8a,Rennes-1,Ren-1,Rld-1,RMX-A02,Ren-11,Rd-0,Rou-0,RMX-A180,RRS-7,Sap-0,Seattle-0,Ob-0,Rhen-1,Se-0,RRS-10,Np-0,Nw-0,Neo-6,NC-6,NFA-8,NFA-10,Nok-3,Na-1,Ms-0,Mnz-0,Mir-0,Mh-0,Mz-0,Lp2-6,Lp2-2,Lm-2,Nc-1,Mc-0,LL-0,Sei-0,Mv-0,Sg-1,Litva,Sorbo,Sp-0,Sq-1,Sq-8,Stw-0,Su-0,Sus-1,Ta-0,Tamm-2,Bla-1,S…	2	215	presence	No insertion	0.00925925925925926	Rare	NA
chr1	8189409	8189537	AT1TE25685	Nw-0,Cerv-1	Col-0,Ove-0,PHW-2,PHW-34,Per-1,Or-0,Old-1,Pi-0,Pt-0,Pu2-23,Pla-0,Pog-0,Pu2-7,Pu2-8,Pro-0,Rak-2,Ra-0,Ragl-1,Qar-8a,Rennes-1,Ren-1,Rld-1,RMX-A02,Ren-11,Rd-0,Rou-0,RMX-A180,RRS-7,Sap-0,Rome-1,Seattle-0,Ob-0,Rhen-1,Se-0,RRS-10,Np-0,Neo-6,NC-6,NFA-8,NFA-10,Nok-3,Na-1,Ms-0,Mnz-0,Mir-0,Mh-0,Mz-0,Lp2-6,Lp2-2,Lm-2,Nc-1,Mc-0,LL-0,Sei-0,Mv-0,Sg-1,Litva,Sorbo,Sp-0,Sq-1,Sq-8,Stw-0,Su-0,Sus-1,Ta-0,Tamm-2,Bla-1…	2	215	presence	No insertion	0.00925925925925926	Rare	NA
chr1	8189829	8190549	AT1TE26370	Col-0,PHW-34,Per-1,RRS-7,Rhen-1,Np-0,Neo-6,Na-1,Mz-0,Lp2-6,Sp-0,Stw-0,Ta-0,Uk-1,Ven-1,Vind-1,Wa-1,Zal-1,Bor-4,Co,Com-1,Chat-1,Co-1,Est,Do-0,Ge-0,Hey-1,Hod,Hh-0,Is-0,Jm-0,Kas-1,Kas-2,Kil-0,Ko-2,Kz-9,Le-0,Li-2:1,Alst-1,Altai-5,Anz-0,Appt-1,Baa-1,Bch-1,Bd-0	Ms-0,HR-10,HSm,Ber,La-0,Kent,Pt-0,Krot-0,Amel-1,Fi-0,Gre-0,Knox-18,Yo-0,Ei-2,Mh-0,Nok-3,Gel-1,Rak-2,Jl-3,RMX-A180,Wt-5,Ra-0,Gu-0,Lm-2,Tu-0,Mc-0,Gifu-2,Hn-0,Bs-1,DraIII-1,Ha-0,Pog-0,Ty-0,NC-6,Bu-0,Qar-8a,Rennes-1,Kro-0,Kelsterbach-4,Ba-1,Cnt-1,Anholt-1,Cerv-1,Litva,Kondara,Rome-1,Knox-10,Nw-0,Sorbo,Lan-0,Rd-0,Ema-1,Ren-11,Ragl-1,Gie-0,Ann-1,Gr-1,Wil-1,Di-G,Sus-1,Ren-1,In-0,Sg-1,Utrecht,Aa-0,Kb-0,G…	45	170	presence	NA	0.208333333333333	Common	high
chr1	8190550	8190604	AT1TE26375	Col-0,Ove-0,PHW-34,Per-1,Or-0,Old-1,Pi-0,Pu2-23,Pla-0,Pog-0,Pu2-7,Pu2-8,Pro-0,Rak-2,Ra-0,Ragl-1,Qar-8a,Rennes-1,Ren-1,Rld-1,RMX-A02,Ren-11,Rd-0,RMX-A180,RRS-7,Sap-0,Rome-1,Seattle-0,Ob-0,Rhen-1,RRS-10,Np-0,Nw-0,Neo-6,NC-6,NFA-8,NFA-10,Nok-3,Na-1,Ms-0,Mnz-0,Mir-0,Mh-0,Mz-0,Lp2-6,Lp2-2,Lm-2,Nc-1,Mc-0,LL-0,Sei-0,Mv-0,Sg-1,Litva,Sorbo,Sp-0,Sq-1,Sq-8,Stw-0,Su-0,Sus-1,Ta-0,Tamm-2,Bla-1,Sf-1,Si-0,Tamm-2…	Rou-0,Wc-1,Pt-0,PHW-2	212	4	absence	True deletion	0.0185185185185185	Rare	NA
chr1	8191119	8191179	AT2TE17880,AT2TE17885	Ei-2,Pna-17	Col-0,Ove-0,PHW-2,PHW-34,Per-1,Or-0,Old-1,Pi-0,Pt-0,Pu2-23,Pla-0,Pog-0,Pu2-7,Pu2-8,Pro-0,Rak-2,Ra-0,Ragl-1,Qar-8a,Rennes-1,Ren-1,Rld-1,RMX-A02,Ren-11,Rd-0,Rou-0,RMX-A180,RRS-7,Sap-0,Rome-1,Seattle-0,Ob-0,Rhen-1,Se-0,RRS-10,Np-0,Nw-0,Neo-6,NC-6,NFA-8,NFA-10,Nok-3,Na-1,Ms-0,Mnz-0,Mir-0,Mh-0,Mz-0,Lp2-6,Lp2-2,Lm-2,Nc-1,Mc-0,LL-0,Sei-0,Mv-0,Sg-1,Litva,Sorbo,Sp-0,Sq-1,Sq-8,Stw-0,Su-0,Sus-1,Ta-0,Tamm-2,…	2	215	presence	No insertion	0.00925925925925926	Rare	NA
chr1	8202135	8202199	AT1TE80485	Ty-0,Sus-1	Col-0,Ove-0,PHW-2,PHW-34,Per-1,Or-0,Old-1,Pi-0,Pt-0,Pu2-23,Pla-0,Pog-0,Pu2-7,Pu2-8,Pro-0,Rak-2,Ra-0,Ragl-1,Qar-8a,Rennes-1,Ren-1,Rld-1,RMX-A02,Ren-11,Rd-0,Rou-0,RMX-A180,RRS-7,Sap-0,Rome-1,Seattle-0,Ob-0,Rhen-1,Se-0,RRS-10,Np-0,Nw-0,Neo-6,NC-6,NFA-8,NFA-10,Nok-3,Na-1,Ms-0,Mnz-0,Mir-0,Mh-0,Mz-0,Lp2-6,Lp2-2,Lm-2,Nc-1,Mc-0,LL-0,Sei-0,Mv-0,Sg-1,Litva,Sorbo,Sp-0,Sq-1,Sq-8,Stw-0,Su-0,Ta-0,Tamm-2,Bla-1,…	2	215	presence	No insertion	0.00925925925925926	Rare	NA
chr1	8205557	8205600	AT2TE19810	Sap-0	Col-0,Ove-0,PHW-2,PHW-34,Per-1,Or-0,Old-1,Pi-0,Pt-0,Pu2-23,Pla-0,Pog-0,Pu2-7,Pu2-8,Pro-0,Rak-2,Ra-0,Ragl-1,Qar-8a,Rennes-1,Ren-1,Rld-1,RMX-A02,Ren-11,Rd-0,Rou-0,RMX-A180,RRS-7,Rome-1,Seattle-0,Ob-0,Rhen-1,Se-0,RRS-10,Np-0,Nw-0,Neo-6,NC-6,NFA-8,NFA-10,Nok-3,Na-1,Ms-0,Mnz-0,Mir-0,Mh-0,Mz-0,Lp2-6,Lp2-2,Lm-2,Nc-1,Mc-0,LL-0,Sei-0,Mv-0,Sg-1,Litva,Sorbo,Sp-0,Sq-1,Sq-8,Stw-0,Su-0,Sus-1,Ta-0,Tamm-2,Bla-1,…	1	216	presence	No insertion	0.00462962962962963	Rare	NA
chr1	8212150	8212267	AT3TE58655	Neo-6,Kas-2,Zal-1	Col-0,Ove-0,PHW-2,PHW-34,Per-1,Or-0,Old-1,Pi-0,Pt-0,Pu2-23,Pla-0,Pog-0,Pu2-7,Pu2-8,Pro-0,Rak-2,Ra-0,Ragl-1,Qar-8a,Rennes-1,Ren-1,Rld-1,RMX-A02,Ren-11,Rd-0,Rou-0,RMX-A180,RRS-7,Sap-0,Rome-1,Seattle-0,Ob-0,Rhen-1,Se-0,RRS-10,Np-0,Nw-0,NC-6,NFA-8,NFA-10,Nok-3,Na-1,Ms-0,Mnz-0,Mir-0,Mh-0,Mz-0,Lp2-6,Lp2-2,Lm-2,Nc-1,Mc-0,LL-0,Sei-0,Mv-0,Sg-1,Litva,Sorbo,Sp-0,Sq-1,Sq-8,Stw-0,Su-0,Sus-1,Ta-0,Tamm-2,Bla-1,…	3	214	presence	No insertion	0.0138888888888889	Rare	NA
chr1	8229411	8229546	AT2TE28205	Wa-1	Col-0,Ove-0,PHW-2,PHW-34,Per-1,Or-0,Old-1,Pi-0,Pt-0,Pu2-23,Pla-0,Pog-0,Pu2-7,Pu2-8,Pro-0,Rak-2,Ra-0,Ragl-1,Qar-8a,Rennes-1,Ren-1,Rld-1,RMX-A02,Ren-11,Rd-0,Rou-0,RMX-A180,RRS-7,Sap-0,Rome-1,Seattle-0,Ob-0,Rhen-1,Se-0,RRS-10,Np-0,Nw-0,Neo-6,NC-6,NFA-8,NFA-10,Nok-3,Na-1,Ms-0,Mnz-0,Mir-0,Mh-0,Mz-0,Lp2-6,Lp2-2,Lm-2,Nc-1,Mc-0,LL-0,Sei-0,Mv-0,Sg-1,Litva,Sorbo,Sp-0,Sq-1,Sq-8,Stw-0,Su-0,Sus-1,Ta-0,Tamm-2,…	1	216	presence	No insertion	0.00462962962962963	Rare	NA
chr1	8229643	8229790	AT1TE63255	Do-0	Col-0,Ove-0,PHW-2,PHW-34,Per-1,Or-0,Pi-0,Pt-0,Pu2-23,Pla-0,Pog-0,Pu2-7,Pu2-8,Pro-0,Rak-2,Ra-0,Qar-8a,Rennes-1,Ren-1,Rld-1,RMX-A02,Ren-11,Rd-0,Rou-0,RMX-A180,RRS-7,Sap-0,Rome-1,Seattle-0,Rhen-1,Se-0,RRS-10,Np-0,Nw-0,Neo-6,NC-6,NFA-8,NFA-10,Nok-3,Na-1,Ms-0,Mnz-0,Mir-0,Mh-0,Mz-0,Lp2-6,Lp2-2,Lm-2,Nc-1,Mc-0,LL-0,Sei-0,Mv-0,Sg-1,Litva,Sorbo,Sp-0,Sq-1,Sq-8,Stw-0,Su-0,Sus-1,Ta-0,Tamm-2,Bla-1,Sf-1,Si-0,Ta…	1	212	presence	No insertion	0.00462962962962963	Rare	NA
chr1	8235534	8235851	AT1TE26510	Col-0,Ove-0,PHW-2,PHW-34,Per-1,Or-0,Old-1,Pi-0,Pt-0,Pu2-23,Pla-0,Pog-0,Pu2-7,Pu2-8,Pro-0,Rak-2,Ra-0,Ragl-1,Qar-8a,Rennes-1,Ren-1,Rld-1,RMX-A02,Ren-11,Rd-0,Rou-0,RMX-A180,RRS-7,Sap-0,Rome-1,Seattle-0,Rhen-1,Se-0,RRS-10,Np-0,Nw-0,Neo-6,NC-6,NFA-8,NFA-10,Nok-3,Na-1,Ms-0,Mnz-0,Mir-0,Mh-0,Mz-0,Lp2-6,Lp2-2,Lm-2,Nc-1,Mc-0,Sei-0,Mv-0,Sg-1,Litva,Sorbo,Sp-0,Sq-1,Sq-8,Stw-0,Su-0,Sus-1,Ta-0,Tamm-2,Bla-1,Sf-1…	Buckhorn-Pass,LL-0,Ob-0,Got-22	213	4	absence	True deletion	0.0185185185185185	Rare	NA
chr1	8236375	8236489	AT4TE03595	LL-0	Col-0,Ove-0,PHW-2,PHW-34,Per-1,Or-0,Old-1,Pi-0,Pt-0,Pu2-23,Pla-0,Pog-0,Pu2-7,Pu2-8,Pro-0,Rak-2,Ra-0,Ragl-1,Qar-8a,Rennes-1,Ren-1,Rld-1,RMX-A02,Ren-11,Rd-0,Rou-0,RMX-A180,RRS-7,Sap-0,Rome-1,Seattle-0,Ob-0,Rhen-1,Se-0,RRS-10,Np-0,Nw-0,Neo-6,NC-6,NFA-8,NFA-10,Nok-3,Na-1,Ms-0,Mnz-0,Mir-0,Mh-0,Mz-0,Lp2-6,Lp2-2,Lm-2,Nc-1,Mc-0,Sei-0,Mv-0,Sg-1,Litva,Sorbo,Sp-0,Sq-1,Sq-8,Stw-0,Su-0,Sus-1,Ta-0,Tamm-2,Bla-1…	1	203	presence	No insertion	0.00462962962962963	Rare	NA
chr1	8236953	8237001	AT4TE40700	HR-10	Col-0,Ove-0,PHW-2,PHW-34,Per-1,Or-0,Old-1,Pi-0,Pt-0,Pu2-23,Pla-0,Pog-0,Pu2-7,Pu2-8,Pro-0,Rak-2,Ra-0,Ragl-1,Qar-8a,Rennes-1,Ren-1,Rld-1,RMX-A02,Ren-11,Rd-0,Rou-0,RMX-A180,RRS-7,Sap-0,Rome-1,Seattle-0,Ob-0,Rhen-1,Se-0,RRS-10,Np-0,Nw-0,Neo-6,NC-6,NFA-8,NFA-10,Nok-3,Na-1,Ms-0,Mnz-0,Mir-0,Mh-0,Mz-0,Lp2-6,Lp2-2,Lm-2,Nc-1,Mc-0,LL-0,Sei-0,Mv-0,Sg-1,Litva,Sorbo,Sp-0,Sq-1,Sq-8,Stw-0,Su-0,Sus-1,Ta-0,Tamm-2,…	1	216	presence	No insertion	0.00462962962962963	Rare	NA
chr1	8236954	8237001	AT4TE28030	Abd-0	Col-0,Ove-0,PHW-2,PHW-34,Per-1,Or-0,Old-1,Pi-0,Pt-0,Pu2-23,Pla-0,Pog-0,Pu2-7,Pu2-8,Pro-0,Rak-2,Ra-0,Ragl-1,Qar-8a,Rennes-1,Ren-1,Rld-1,RMX-A02,Ren-11,Rd-0,Rou-0,RMX-A180,RRS-7,Sap-0,Rome-1,Seattle-0,Ob-0,Rhen-1,Se-0,RRS-10,Np-0,Nw-0,Neo-6,NC-6,NFA-8,NFA-10,Nok-3,Na-1,Ms-0,Mnz-0,Mir-0,Mh-0,Mz-0,Lp2-6,Lp2-2,Lm-2,Nc-1,Mc-0,LL-0,Sei-0,Mv-0,Sg-1,Litva,Sorbo,Sp-0,Sq-1,Sq-8,Stw-0,Su-0,Sus-1,Ta-0,Tamm-2,…	1	216	presence	No insertion	0.00462962962962963	Rare	NA
chr1	8237046	8237177	AT2TE69630	Je-0,Sf-1,Ei-2,Ragl-1,Ts-5,Wei-0,Mz-0,Ws-2,Pna-17	Col-0,Ove-0,PHW-2,PHW-34,Per-1,Or-0,Old-1,Pi-0,Pt-0,Pu2-23,Pla-0,Pog-0,Pu2-7,Pu2-8,Pro-0,Rak-2,Ra-0,Qar-8a,Rennes-1,Ren-1,Rld-1,RMX-A02,Ren-11,Rd-0,Rou-0,RMX-A180,RRS-7,Sap-0,Rome-1,Seattle-0,Ob-0,Rhen-1,Se-0,RRS-10,Np-0,Nw-0,Neo-6,NC-6,NFA-8,NFA-10,Nok-3,Na-1,Ms-0,Mnz-0,Mir-0,Mh-0,Lp2-6,Lp2-2,Lm-2,Nc-1,Mc-0,LL-0,Sei-0,Mv-0,Sg-1,Litva,Sorbo,Sp-0,Sq-1,Sq-8,Stw-0,Su-0,Sus-1,Ta-0,Tamm-2,Bla-1,Si-0,T…	9	207	presence	No insertion	0.0416666666666667	Common	low
chr1	8238321	8238385	AT2TE05700	Bu-0,NFA-10,Dem-4	Col-0,Ove-0,PHW-2,PHW-34,Per-1,Or-0,Old-1,Pi-0,Pt-0,Pu2-23,Pla-0,Pog-0,Pu2-7,Pu2-8,Pro-0,Rak-2,Ra-0,Ragl-1,Qar-8a,Rennes-1,Ren-1,Rld-1,RMX-A02,Ren-11,Rd-0,Rou-0,RMX-A180,RRS-7,Sap-0,Rome-1,Seattle-0,Ob-0,Rhen-1,Se-0,RRS-10,Np-0,Nw-0,Neo-6,NC-6,NFA-8,Nok-3,Na-1,Ms-0,Mnz-0,Mir-0,Mh-0,Mz-0,Lp2-6,Lp2-2,Lm-2,Nc-1,Mc-0,LL-0,Sei-0,Mv-0,Sg-1,Litva,Sorbo,Sp-0,Sq-1,Sq-8,Stw-0,Su-0,Sus-1,Ta-0,Tamm-2,Bla-1,S…	3	214	presence	No insertion	0.0138888888888889	Rare	NA
chr1	8238321	8238391	AT3TE89720	Db-1,La-0,LL-0,Fr-2,Ty-0,Pt-0,Bch-1,Fi-0,Rd-0,Nok-3,Di-G,Kz-9,Wil-1,CIBC-5,Tu-0,Kin-0,Tha-1,Np-0,Stw-0,Got-22,Boot-1,Tul-0,Benk-1,Rubezhnoe-1,El-0	Col-0,Ove-0,PHW-2,PHW-34,Per-1,Or-0,Old-1,Pi-0,Pu2-23,Pla-0,Pog-0,Pu2-7,Pu2-8,Pro-0,Rak-2,Ra-0,Ragl-1,Qar-8a,Rennes-1,Ren-1,Rld-1,RMX-A02,Ren-11,Rou-0,RMX-A180,RRS-7,Sap-0,Rome-1,Seattle-0,Ob-0,Rhen-1,Se-0,RRS-10,Nw-0,Neo-6,NC-6,NFA-8,NFA-10,Na-1,Ms-0,Mnz-0,Mir-0,Mh-0,Mz-0,Lp2-6,Lp2-2,Lm-2,Nc-1,Mc-0,Sei-0,Mv-0,Sg-1,Litva,Sorbo,Sp-0,Sq-1,Sq-8,Su-0,Sus-1,Ta-0,Tamm-2,Bla-1,Sf-1,Si-0,Tamm-27,Ting-1,T…	25	192	presence	No insertion	0.115740740740741	Common	low
chr1	8243138	8243170	AT4TE14495	Ann-1	Col-0,Ove-0,PHW-2,PHW-34,Per-1,Or-0,Old-1,Pi-0,Pt-0,Pu2-23,Pla-0,Pog-0,Pu2-7,Pu2-8,Pro-0,Rak-2,Ra-0,Ragl-1,Qar-8a,Rennes-1,Ren-1,Rld-1,RMX-A02,Ren-11,Rd-0,Rou-0,RMX-A180,RRS-7,Sap-0,Rome-1,Seattle-0,Ob-0,Rhen-1,Se-0,RRS-10,Np-0,Nw-0,Neo-6,NC-6,NFA-8,NFA-10,Nok-3,Na-1,Ms-0,Mnz-0,Mir-0,Mh-0,Mz-0,Lp2-6,Lp2-2,Lm-2,Nc-1,Mc-0,LL-0,Sei-0,Mv-0,Sg-1,Litva,Sorbo,Sp-0,Sq-1,Sq-8,Stw-0,Su-0,Sus-1,Ta-0,Tamm-2,…	1	216	presence	No insertion	0.00462962962962963	Rare	NA
chr1	8276495	8277489	AT1TE26665	Col-0,Ove-0,PHW-2,PHW-34,Per-1,Or-0,Old-1,Pi-0,Pt-0,Pu2-23,Pla-0,Pog-0,Pu2-7,Pu2-8,Pro-0,Rak-2,Ra-0,Ragl-1,Qar-8a,Rennes-1,Ren-1,Rld-1,RMX-A02,Ren-11,Rd-0,Rou-0,RMX-A180,RRS-7,Sap-0,Rome-1,Seattle-0,Ob-0,Rhen-1,Se-0,RRS-10,Np-0,Nw-0,Neo-6,NC-6,NFA-8,NFA-10,Nok-3,Na-1,Ms-0,Mnz-0,Mir-0,Mh-0,Mz-0,Lp2-6,Lp2-2,Lm-2,Nc-1,Mc-0,LL-0,Sei-0,Mv-0,Sg-1,Litva,Sorbo,Sp-0,Sq-1,Sq-8,Stw-0,Su-0,Sus-1,Ta-0,Tamm-2,…	DraIII-1	216	1	absence	True deletion	0.00462962962962963	Rare	NA
chr1	8277490	8277588	AT1TE26670	Col-0,Ove-0,PHW-2,PHW-34,Per-1,Or-0,Old-1,Pi-0,Pt-0,Pu2-23,Pla-0,Pog-0,Pu2-7,Pu2-8,Pro-0,Rak-2,Ra-0,Ragl-1,Qar-8a,Rennes-1,Ren-1,Rld-1,RMX-A02,Ren-11,Rd-0,Rou-0,RMX-A180,RRS-7,Sap-0,Rome-1,Seattle-0,Ob-0,Rhen-1,Se-0,RRS-10,Np-0,Nw-0,Neo-6,NC-6,NFA-8,NFA-10,Nok-3,Na-1,Ms-0,Mnz-0,Mir-0,Mh-0,Mz-0,Lp2-6,Lp2-2,Lm-2,Nc-1,Mc-0,LL-0,Sei-0,Mv-0,Sg-1,Litva,Sorbo,Sp-0,Sq-1,Sq-8,Stw-0,Su-0,Sus-1,Ta-0,Tamm-2,…	DraIII-1	216	1	absence	True deletion	0.00462962962962963	Rare	NA
chr1	8279393	8279534	AT2TE34915,AT2TE34910	Krot-0,PHW-2,HR-10,Kent,Kl-5,Ema-1,Sq-8,Rld-1,Van-0,Pro-0,Pog-0,Gel-1,Tol-0,Ren-1,Ak-1,Ca-0,Ra-0,Gy-0,Na-1,Lm-2,Yo-0,Nc-1,Kb-0,Hn-0,Got-7,En-2,Bsch-0,Mnz-0,Et-0,Bs-1,Ha-0,Br-0,Rennes-1,Wt-5,CIBC-17,Ag-0,Koln,Kelsterbach-4,Ba-1	Col-0,Ove-0,PHW-34,Per-1,Or-0,Old-1,Pi-0,Pt-0,Pu2-23,Pla-0,Pu2-7,Pu2-8,Rak-2,Ragl-1,Qar-8a,RMX-A02,Ren-11,Rd-0,Rou-0,RMX-A180,RRS-7,Sap-0,Rome-1,Seattle-0,Ob-0,Rhen-1,Se-0,RRS-10,Np-0,Nw-0,Neo-6,NC-6,NFA-8,NFA-10,Nok-3,Ms-0,Mir-0,Mh-0,Mz-0,Lp2-6,Lp2-2,Mc-0,LL-0,Sei-0,Mv-0,Sg-1,Litva,Sorbo,Sp-0,Sq-1,Stw-0,Su-0,Sus-1,Ta-0,Tamm-2,Bla-1,Sf-1,Si-0,Tamm-27,Tha-1,Ting-1,Ts-1,Ts-5,Tscha-1,Tu-0,Tul-0,Ty-0…	39	178	presence	No insertion	0.180555555555556	Common	high
chr1	8283807	8283906	AT2TE23965	Rak-2,Ge-0,Wl-0,PHW-2,HR-5,Yo-0,Bsch-0,Tol-0,Kent,Pro-0,Sap-0,Sei-0,Ba-1,Gel-1	Col-0,Ove-0,PHW-34,Per-1,Or-0,Old-1,Pi-0,Pt-0,Pu2-23,Pla-0,Pog-0,Pu2-7,Pu2-8,Ra-0,Ragl-1,Qar-8a,Rennes-1,Ren-1,Rld-1,RMX-A02,Ren-11,Rd-0,Rou-0,RMX-A180,RRS-7,Rome-1,Seattle-0,Ob-0,Rhen-1,Se-0,RRS-10,Np-0,Nw-0,Neo-6,NC-6,NFA-8,NFA-10,Nok-3,Na-1,Ms-0,Mnz-0,Mir-0,Mh-0,Mz-0,Lp2-6,Lp2-2,Lm-2,Nc-1,Mc-0,LL-0,Mv-0,Sg-1,Litva,Sorbo,Sp-0,Sq-1,Sq-8,Stw-0,Su-0,Sus-1,Ta-0,Tamm-2,Bla-1,Sf-1,Si-0,Tamm-27,Tha-1,…	14	203	presence	No insertion	0.0648148148148148	Common	low
chr1	8283837	8283906	AT3TE18945	Ak-1	Col-0,Ove-0,PHW-2,PHW-34,Per-1,Or-0,Old-1,Pi-0,Pt-0,Pu2-23,Pla-0,Pog-0,Pu2-7,Pu2-8,Pro-0,Rak-2,Ra-0,Ragl-1,Qar-8a,Rennes-1,Ren-1,Rld-1,RMX-A02,Ren-11,Rd-0,Rou-0,RMX-A180,RRS-7,Sap-0,Rome-1,Seattle-0,Ob-0,Rhen-1,Se-0,RRS-10,Np-0,Nw-0,Neo-6,NC-6,NFA-8,NFA-10,Nok-3,Na-1,Ms-0,Mnz-0,Mir-0,Mh-0,Mz-0,Lp2-6,Lp2-2,Lm-2,Nc-1,Mc-0,LL-0,Sei-0,Mv-0,Sg-1,Litva,Sorbo,Sp-0,Sq-1,Sq-8,Stw-0,Su-0,Sus-1,Ta-0,Tamm-2,…	1	216	presence	No insertion	0.00462962962962963	Rare	NA
chr1	8287385	8288211	AT1TE26700	Col-0,Ove-0,PHW-2,PHW-34,Per-1,Pog-0,Pro-0,Ra-0,Ragl-1,Rennes-1,Ren-1,Rld-1,RMX-A02,Ren-11,Rou-0,RMX-A180,RRS-7,Rome-1,Seattle-0,Ob-0,Rhen-1,RRS-10,Neo-6,NC-6,NFA-8,NFA-10,Na-1,Mnz-0,Mh-0,Mz-0,Lm-2,Nc-1,Mc-0,Sei-0,Mv-0,Litva,Sorbo,Sq-8,Stw-0,Su-0,Bla-1,Sf-1,Si-0,Tha-1,Ting-1,Tol-0,Ts-1,Ts-5,Tu-0,Tul-0,Ty-0,Uk-1,Van-0,Ven-1,Vind-1,Wa-1,Wei-0,Westkar-4,Ws-2,Wt-5,Yo-0,Zal-1,Zdr-1,Pna-17,Rubezhnoe-1,…	Anholt-1,Hod,Duk,Pu2-7,Ms-0,Sq-1,LL-0,Kondara,Uod-7,HSm,Hau-0,Wl-0,La-0,Ge-0,Bd-0,Bor-1,Pt-0,Tamm-2,Nw-0,Bch-1,Amel-1,Np-0,Lan-0,Rak-2,Knox-18,Rd-0,Ga-0,En-D,Gie-0,Dr-0,Nok-3,Ann-1,Do-0,Sap-0,Se-0,Old-1,Gr-1,Etna-2,Dra-0,Pu2-23,Is-0,Di-G,Pi-0,Uod-1,Appt-1,Sus-1,Li-2:1,Lip-0,Sg-1,Wc-1,Ko-2,Utrecht,Mir-0,Sp-0,Da_1_-12,Abd-0,En-1,Lp2-2,Pla-0,Or-0,Lp2-6,Kil-0,HR-5,Bik-1,Ta-0,Chi-0,Wil-1,Hs-0,Jm-0,Pu2…	138	79	absence	NA	0.365740740740741	Common	high
chr1	8287610	8287658	AT2TE25210	Ragl-1	Col-0,Ove-0,PHW-2,PHW-34,Per-1,Or-0,Old-1,Pi-0,Pt-0,Pu2-23,Pla-0,Pog-0,Pu2-7,Pu2-8,Pro-0,Rak-2,Ra-0,Qar-8a,Rennes-1,Ren-1,Rld-1,RMX-A02,Ren-11,Rd-0,Rou-0,RMX-A180,RRS-7,Sap-0,Rome-1,Seattle-0,Ob-0,Rhen-1,Se-0,RRS-10,Np-0,Nw-0,Neo-6,NC-6,NFA-8,NFA-10,Nok-3,Na-1,Ms-0,Mnz-0,Mir-0,Mh-0,Mz-0,Lp2-6,Lp2-2,Lm-2,Nc-1,Mc-0,LL-0,Sei-0,Mv-0,Sg-1,Litva,Sorbo,Sp-0,Sq-1,Sq-8,Stw-0,Su-0,Sus-1,Ta-0,Tamm-2,Bla-1,S…	1	216	presence	No insertion	0.00462962962962963	Rare	NA
chr1	8287653	8287684	AT1TE30770	Ren-1	Col-0,Ove-0,PHW-2,PHW-34,Per-1,Or-0,Old-1,Pi-0,Pt-0,Pu2-23,Pla-0,Pog-0,Pu2-7,Pu2-8,Pro-0,Rak-2,Ra-0,Ragl-1,Qar-8a,Rennes-1,Rld-1,RMX-A02,Ren-11,Rd-0,Rou-0,RMX-A180,RRS-7,Sap-0,Rome-1,Seattle-0,Ob-0,Rhen-1,Se-0,RRS-10,Np-0,Nw-0,Neo-6,NC-6,NFA-8,NFA-10,Nok-3,Na-1,Ms-0,Mnz-0,Mir-0,Mh-0,Mz-0,Lp2-6,Lp2-2,Lm-2,Nc-1,Mc-0,LL-0,Sei-0,Mv-0,Sg-1,Litva,Sorbo,Sp-0,Sq-1,Sq-8,Stw-0,Su-0,Sus-1,Ta-0,Tamm-2,Bla-1,…	1	216	presence	No insertion	0.00462962962962963	Rare	NA
chr1	8287653	8287684	AT2TE42810	Boot-1,Benk-1	Col-0,Ove-0,PHW-2,PHW-34,Per-1,Or-0,Old-1,Pi-0,Pt-0,Pu2-23,Pla-0,Pog-0,Pu2-7,Pu2-8,Pro-0,Rak-2,Ra-0,Ragl-1,Qar-8a,Rennes-1,Ren-1,Rld-1,RMX-A02,Ren-11,Rd-0,Rou-0,RMX-A180,RRS-7,Sap-0,Rome-1,Seattle-0,Ob-0,Rhen-1,Se-0,RRS-10,Np-0,Nw-0,Neo-6,NC-6,NFA-8,NFA-10,Nok-3,Na-1,Ms-0,Mnz-0,Mir-0,Mh-0,Mz-0,Lp2-6,Lp2-2,Lm-2,Nc-1,Mc-0,LL-0,Sei-0,Mv-0,Sg-1,Litva,Sorbo,Sp-0,Sq-1,Sq-8,Stw-0,Su-0,Sus-1,Ta-0,Tamm-2,…	2	215	presence	No insertion	0.00925925925925926	Rare	NA
chr1	8287653	8287684	AT3TE68875	Ei-2,Lip-0,Wl-0	Col-0,Ove-0,PHW-2,PHW-34,Per-1,Or-0,Old-1,Pi-0,Pt-0,Pu2-23,Pla-0,Pog-0,Pu2-7,Pu2-8,Pro-0,Rak-2,Ra-0,Ragl-1,Qar-8a,Rennes-1,Ren-1,Rld-1,RMX-A02,Ren-11,Rd-0,Rou-0,RMX-A180,RRS-7,Sap-0,Rome-1,Seattle-0,Ob-0,Rhen-1,Se-0,RRS-10,Np-0,Nw-0,Neo-6,NC-6,NFA-8,NFA-10,Nok-3,Na-1,Ms-0,Mnz-0,Mir-0,Mh-0,Mz-0,Lp2-6,Lp2-2,Lm-2,Nc-1,Mc-0,LL-0,Sei-0,Mv-0,Sg-1,Litva,Sorbo,Sp-0,Sq-1,Sq-8,Stw-0,Su-0,Sus-1,Ta-0,Tamm-2,…	3	214	presence	No insertion	0.0138888888888889	Rare	NA
chr1	8287653	8287684	AT5TE36965	NFA-8	Col-0,Ove-0,PHW-2,PHW-34,Per-1,Or-0,Old-1,Pi-0,Pt-0,Pu2-23,Pla-0,Pog-0,Pu2-7,Pu2-8,Pro-0,Rak-2,Ra-0,Ragl-1,Qar-8a,Rennes-1,Ren-1,Rld-1,RMX-A02,Ren-11,Rd-0,Rou-0,RMX-A180,RRS-7,Sap-0,Rome-1,Seattle-0,Ob-0,Rhen-1,Se-0,RRS-10,Np-0,Nw-0,Neo-6,NC-6,NFA-10,Nok-3,Na-1,Ms-0,Mnz-0,Mir-0,Mh-0,Mz-0,Lp2-6,Lp2-2,Lm-2,Nc-1,Mc-0,LL-0,Sei-0,Mv-0,Sg-1,Litva,Sorbo,Sp-0,Sq-1,Sq-8,Stw-0,Su-0,Sus-1,Ta-0,Tamm-2,Bla-1,…	1	216	presence	No insertion	0.00462962962962963	Rare	NA
chr1	8288212	8288747	AT1TE26705	Col-0,PHW-2,PHW-34,Per-1,Pog-0,Pro-0,Ra-0,Ragl-1,Rennes-1,Ren-1,Rld-1,RMX-A02,Ren-11,Rou-0,RMX-A180,RRS-7,Rome-1,Seattle-0,Ob-0,Rhen-1,RRS-10,Neo-6,NFA-8,NFA-10,Na-1,Mnz-0,Mh-0,Mz-0,Lm-2,Nc-1,Mc-0,Sei-0,Mv-0,Litva,Sorbo,Sq-8,Stw-0,Su-0,Bla-1,Sf-1,Si-0,Tha-1,Tol-0,Ts-1,Ts-5,Tu-0,Tul-0,Uk-1,Van-0,Ven-1,Vind-1,Wa-1,Wei-0,Westkar-4,Ws-2,Wt-5,Yo-0,Zal-1,Zdr-1,Pna-17,Rubezhnoe-1,Bg-2,Bor-4,Boot-1,Bsch-…	Ms-0,HSm,La-0,Sp-0,Pt-0,Amel-1,Knox-18,Nok-3,Etna-2,Rak-2,Li-2:1,Np-0,Ty-0,NC-6,HR-5,Qar-8a,Kro-0,Le-0,Anholt-1,Kondara,Nw-0,Lan-0,Rd-0,Gie-0,Ann-1,Gr-1,Wil-1,Di-G,Sus-1,Sg-1,Utrecht,Pla-0,Or-0,Ove-0,Tamm-27,Chi-0,Pu2-8,Cnt-1,Pu2-7,Duk,Bl-1,Bd-0,Tamm-2,Ta-0,Sq-1,Sap-0,En-1,Uod-7,Uod-1,Ber,Abd-0,Kil-0,Wc-1,Bik-1,Wl-0,Hod,Ge-0,Dra-0,LL-0,Hau-0,Bor-1,Bch-1,Ko-2,Ga-0,Kyoto,En-D,Dr-0,Do-0,Old-1,Pu2-23…	130	87	absence	NA	0.402777777777778	Common	high
chr1	8288748	8289831	AT1TE26710	Col-0,Ove-0,PHW-2,PHW-34,Per-1,Pog-0,Pro-0,Ra-0,Ragl-1,Rennes-1,Ren-1,Rld-1,RMX-A02,Ren-11,Rou-0,RMX-A180,RRS-7,Rome-1,Seattle-0,Ob-0,Rhen-1,RRS-10,Neo-6,NC-6,NFA-8,NFA-10,Na-1,Mnz-0,Mh-0,Mz-0,Lm-2,Nc-1,Mc-0,Sei-0,Mv-0,Litva,Sorbo,Sq-8,Stw-0,Su-0,Bla-1,Sf-1,Si-0,Tha-1,Ting-1,Tol-0,Ts-1,Ts-5,Tu-0,Tul-0,Ty-0,Uk-1,Van-0,Ven-1,Vind-1,Wa-1,Wei-0,Westkar-4,Ws-2,Wt-5,Yo-0,Zal-1,Zdr-1,Pna-17,Rubezhnoe-1,…	Anholt-1,Hod,Duk,Pu2-7,Ms-0,Sq-1,LL-0,Kondara,Uod-7,HSm,Hau-0,Wl-0,La-0,Ge-0,Bd-0,Bor-1,Pt-0,Tamm-2,Nw-0,Bch-1,Amel-1,Np-0,Lan-0,Rak-2,Knox-18,Rd-0,Ga-0,En-D,Gie-0,Dr-0,Nok-3,Ann-1,Do-0,Sap-0,Se-0,Old-1,Gr-1,Etna-2,Dra-0,Pu2-23,Is-0,Di-G,Pi-0,Uod-1,Appt-1,Sus-1,Li-2:1,Lip-0,Sg-1,Wc-1,Ko-2,Utrecht,Mir-0,Sp-0,Da_1_-12,Abd-0,En-1,Lp2-2,Pla-0,Or-0,Lp2-6,Kil-0,HR-5,Bik-1,Ta-0,Chi-0,Wil-1,Hs-0,Jm-0,Pu2…	138	79	absence	NA	0.365740740740741	Common	high
chr1	8289832	8289870	AT1TE26715	Col-0,Per-1,Pog-0,Pro-0,Ra-0,Ragl-1,Rennes-1,Ren-1,RMX-A02,Rou-0,RMX-A180,RRS-7,Rome-1,Seattle-0,RRS-10,Neo-6,NC-6,NFA-8,Mnz-0,Mh-0,Nc-1,Mc-0,Sei-0,Mv-0,Litva,Sq-8,Stw-0,Bla-1,Tha-1,Tol-0,Ts-5,Tu-0,Uk-1,Van-0,Ven-1,Vind-1,Wa-1,Wei-0,Westkar-4,Ws-2,Wt-5,Zal-1,Zdr-1,Rubezhnoe-1,Bl-1,Bg-2,Ber,Bs-1,Bu-0,Ca-0,Com-1,CIBC-5,Chat-1,Cvi-0,DraIII-1,Gre-0,El-0,Ema-1,Dja-1,En-2,Er-0,Et-0,Fi-0,Fr-2,Gifu-2,Got…	Ms-0,HSm,La-0,Sp-0,Pt-0,Su-0,Amel-1,Knox-18,Appt-1,Ei-2,Nok-3,Gel-1,Rak-2,Li-2:1,Na-1,Lm-2,Mz-0,Np-0,Ty-0,HR-5,Qar-8a,Kro-0,Kelsterbach-4,Le-0,Anholt-1,Cerv-1,Kondara,Nw-0,Sorbo,Lan-0,Rd-0,Co-1,Ren-11,Gie-0,Ann-1,Gr-1,Rhen-1,Di-G,Sus-1,Sg-1,Utrecht,Bsch-0,Pla-0,Or-0,Ove-0,Boot-1,Tamm-27,Chi-0,Pu2-8,Cnt-1,Dem-4,Duk,PHW-2,Est,Bd-0,Tamm-2,Ta-0,Sq-1,Buckhorn-Pass,Sap-0,Se-0,Dra-0,Uod-1,Lisse,Gy-0,Wc-…	92	125	presence	NA	0.425925925925926	Common	high
chr1	8289871	8290484	AT1TE26720	Col-0,Per-1,Pog-0,Pro-0,Ra-0,Ragl-1,Rennes-1,Ren-1,RMX-A02,Rou-0,RMX-A180,RRS-7,Rome-1,Seattle-0,RRS-10,Neo-6,NC-6,NFA-8,Mnz-0,Mh-0,Nc-1,Mc-0,Sei-0,Mv-0,Litva,Sq-8,Stw-0,Bla-1,Tha-1,Tol-0,Ts-5,Tu-0,Uk-1,Van-0,Ven-1,Vind-1,Wa-1,Westkar-4,Ws-2,Wt-5,Zal-1,Zdr-1,Rubezhnoe-1,Bl-1,Bg-2,Ber,Bs-1,Bu-0,Ca-0,Com-1,CIBC-5,Chat-1,Cvi-0,DraIII-1,Gre-0,El-0,Ema-1,Dja-1,En-2,Er-0,Et-0,Fi-0,Fr-2,Gifu-2,Got-22,Gu…	Ms-0,HSm,La-0,Sp-0,Pt-0,Su-0,Amel-1,Knox-18,Appt-1,Ei-2,Nok-3,Gel-1,Rak-2,Li-2:1,Na-1,Lm-2,Mz-0,Np-0,Ty-0,HR-5,Qar-8a,Kro-0,Kelsterbach-4,Le-0,Anholt-1,Cerv-1,Kondara,Nw-0,Sorbo,Lan-0,Rd-0,Co-1,Ren-11,Gie-0,Ann-1,Gr-1,Rhen-1,Di-G,Sus-1,Sg-1,Utrecht,Bsch-0,Pla-0,Or-0,Ove-0,Boot-1,Tamm-27,Chi-0,Pu2-8,Cnt-1,Dem-4,Duk,PHW-2,Est,Bd-0,Tamm-2,Ta-0,Sq-1,Buckhorn-Pass,Sap-0,Se-0,Dra-0,Uod-1,Lisse,Gy-0,Wc-…	91	125	presence	NA	0.421296296296296	Common	high
chr1	8290485	8290535	AT1TE26725	Col-0,Per-1,Pog-0,Pro-0,Ra-0,Ragl-1,Rennes-1,Ren-1,RMX-A02,Rou-0,RMX-A180,RRS-7,Rome-1,Seattle-0,RRS-10,Neo-6,NC-6,NFA-8,Mnz-0,Mh-0,Nc-1,Mc-0,Sei-0,Mv-0,Litva,Sq-8,Stw-0,Bla-1,Tha-1,Tol-0,Ts-5,Tu-0,Uk-1,Van-0,Ven-1,Vind-1,Wa-1,Wei-0,Westkar-4,Ws-2,Wt-5,Zal-1,Zdr-1,Rubezhnoe-1,Bl-1,Bg-2,Ber,Bs-1,Bu-0,Ca-0,Com-1,CIBC-5,Chat-1,Cvi-0,DraIII-1,Gre-0,El-0,Ema-1,Dja-1,En-2,Er-0,Et-0,Fi-0,Fr-2,Gifu-2,Got…	Ms-0,HSm,La-0,Sp-0,Pt-0,Su-0,Amel-1,Knox-18,Appt-1,Ei-2,Nok-3,Gel-1,Rak-2,Li-2:1,Na-1,Lm-2,Mz-0,Np-0,Ty-0,HR-5,Qar-8a,Kro-0,Kelsterbach-4,Le-0,Anholt-1,Cerv-1,Kondara,Nw-0,Sorbo,Lan-0,Rd-0,Co-1,Ren-11,Gie-0,Ann-1,Gr-1,Rhen-1,Di-G,Sus-1,Sg-1,Utrecht,Bsch-0,Pla-0,Or-0,Ove-0,Boot-1,Tamm-27,Chi-0,Pu2-8,Cnt-1,Dem-4,Duk,PHW-2,Est,Bd-0,Tamm-2,Ta-0,Sq-1,Buckhorn-Pass,Sap-0,Se-0,Dra-0,Uod-1,Lisse,Gy-0,Wc-…	92	125	presence	NA	0.425925925925926	Common	high
chr1	8290536	8290584	AT1TE26730	Col-0,Per-1,Pog-0,Pro-0,Ra-0,Ragl-1,Rennes-1,Ren-1,RMX-A02,Rou-0,RMX-A180,RRS-7,Rome-1,Seattle-0,RRS-10,Neo-6,NC-6,NFA-8,Mnz-0,Mh-0,Nc-1,Mc-0,Sei-0,Mv-0,Litva,Sq-8,Stw-0,Bla-1,Tha-1,Tol-0,Ts-5,Tu-0,Uk-1,Van-0,Ven-1,Vind-1,Wa-1,Wei-0,Westkar-4,Ws-2,Wt-5,Zal-1,Zdr-1,Rubezhnoe-1,Bl-1,Bg-2,Ber,Bs-1,Bu-0,Ca-0,Com-1,CIBC-5,Chat-1,Cvi-0,DraIII-1,Gre-0,El-0,Ema-1,Dja-1,En-2,Er-0,Et-0,Fi-0,Fr-2,Gifu-2,Got…	Ms-0,HSm,La-0,Sp-0,Pt-0,Su-0,Amel-1,Knox-18,Appt-1,Ei-2,Nok-3,Gel-1,Rak-2,Li-2:1,Na-1,Lm-2,Mz-0,Np-0,Ty-0,HR-5,Qar-8a,Kro-0,Kelsterbach-4,Le-0,Anholt-1,Cerv-1,Kondara,Nw-0,Sorbo,Lan-0,Rd-0,Co-1,Ren-11,Gie-0,Ann-1,Gr-1,Rhen-1,Di-G,Sus-1,Sg-1,Utrecht,Bsch-0,Pla-0,Or-0,Ove-0,Boot-1,Tamm-27,Chi-0,Pu2-8,Cnt-1,Dem-4,Duk,PHW-2,Est,Bd-0,Tamm-2,Ta-0,Sq-1,Buckhorn-Pass,Sap-0,Se-0,Dra-0,Uod-1,Lisse,Gy-0,Wc-…	92	125	presence	NA	0.425925925925926	Common	high
chr1	8290585	8292025	AT1TE26735	Col-0,Ove-0,PHW-2,PHW-34,Per-1,Pog-0,Pro-0,Ra-0,Ragl-1,Rennes-1,Ren-1,Rld-1,RMX-A02,Ren-11,Rou-0,RMX-A180,RRS-7,Rome-1,Seattle-0,Ob-0,Rhen-1,RRS-10,Neo-6,NC-6,NFA-8,NFA-10,Na-1,Mnz-0,Mh-0,Mz-0,Lm-2,Nc-1,Mc-0,Sei-0,Mv-0,Litva,Sorbo,Sq-8,Stw-0,Su-0,Bla-1,Sf-1,Si-0,Tha-1,Ting-1,Tol-0,Ts-1,Ts-5,Tu-0,Tul-0,Ty-0,Uk-1,Van-0,Ven-1,Vind-1,Wa-1,Westkar-4,Ws-2,Wt-5,Yo-0,Zal-1,Zdr-1,Pna-17,Rubezhnoe-1,Bl-1,B…	Anholt-1,Hod,Duk,Pu2-7,Ms-0,Sq-1,LL-0,Kondara,Uod-7,HSm,Hau-0,Wl-0,La-0,Ge-0,Bd-0,Bor-1,Pt-0,Tamm-2,Nw-0,Bch-1,Amel-1,Np-0,Lan-0,Rak-2,Knox-18,Rd-0,Ga-0,En-D,Gie-0,Dr-0,Nok-3,Ann-1,Do-0,Sap-0,Se-0,Old-1,Gr-1,Etna-2,Dra-0,Pu2-23,Is-0,Di-G,Pi-0,Uod-1,Appt-1,Sus-1,Li-2:1,Lip-0,Sg-1,Wc-1,Ko-2,Utrecht,Mir-0,Sp-0,Da_1_-12,Abd-0,En-1,Lp2-2,Pla-0,Or-0,Lp2-6,Kil-0,HR-5,Bik-1,Ta-0,Chi-0,Wil-1,Hs-0,Jm-0,Pu2…	137	79	absence	NA	0.365740740740741	Common	high
chr1	8308177	8308324	AT4TE32330	Tha-1	Col-0,Ove-0,PHW-2,PHW-34,Per-1,Or-0,Old-1,Pi-0,Pt-0,Pu2-23,Pla-0,Pog-0,Pu2-7,Pu2-8,Pro-0,Rak-2,Ra-0,Ragl-1,Qar-8a,Rennes-1,Ren-1,Rld-1,RMX-A02,Ren-11,Rd-0,Rou-0,RMX-A180,RRS-7,Sap-0,Rome-1,Seattle-0,Ob-0,Rhen-1,Se-0,RRS-10,Np-0,Nw-0,Neo-6,NC-6,NFA-8,NFA-10,Nok-3,Na-1,Ms-0,Mnz-0,Mir-0,Mh-0,Mz-0,Lp2-6,Lp2-2,Lm-2,Nc-1,Mc-0,LL-0,Sei-0,Mv-0,Sg-1,Litva,Sorbo,Sp-0,Sq-1,Sq-8,Stw-0,Su-0,Sus-1,Ta-0,Tamm-2,…	1	216	presence	No insertion	0.00462962962962963	Rare	NA
chr1	8308528	8308664	AT4TE40860	Do-0	Col-0,Ove-0,PHW-2,PHW-34,Per-1,Or-0,Old-1,Pi-0,Pt-0,Pu2-23,Pla-0,Pog-0,Pu2-7,Pu2-8,Pro-0,Rak-2,Ra-0,Ragl-1,Qar-8a,Rennes-1,Ren-1,Rld-1,RMX-A02,Ren-11,Rd-0,Rou-0,RMX-A180,RRS-7,Sap-0,Rome-1,Seattle-0,Ob-0,Rhen-1,Se-0,RRS-10,Np-0,Nw-0,Neo-6,NC-6,NFA-8,NFA-10,Nok-3,Na-1,Ms-0,Mnz-0,Mir-0,Mh-0,Mz-0,Lp2-6,Lp2-2,Lm-2,Nc-1,Mc-0,LL-0,Sei-0,Mv-0,Sg-1,Litva,Sorbo,Sp-0,Sq-1,Sq-8,Stw-0,Su-0,Sus-1,Ta-0,Tamm-2,…	1	216	presence	No insertion	0.00462962962962963	Rare	NA
chr1	8310956	8311020	AT3TE70560	Rd-0	Col-0,Ove-0,PHW-2,PHW-34,Per-1,Or-0,Old-1,Pi-0,Pt-0,Pu2-23,Pla-0,Pog-0,Pu2-7,Pu2-8,Pro-0,Rak-2,Ra-0,Ragl-1,Qar-8a,Rennes-1,Ren-1,Rld-1,RMX-A02,Ren-11,Rou-0,RMX-A180,RRS-7,Sap-0,Rome-1,Seattle-0,Ob-0,Rhen-1,Se-0,RRS-10,Np-0,Nw-0,Neo-6,NC-6,NFA-8,NFA-10,Nok-3,Na-1,Ms-0,Mnz-0,Mir-0,Mh-0,Mz-0,Lp2-6,Lp2-2,Lm-2,Nc-1,Mc-0,LL-0,Sei-0,Mv-0,Sg-1,Litva,Sorbo,Sp-0,Sq-1,Sq-8,Stw-0,Su-0,Sus-1,Ta-0,Tamm-2,Bla-1…	1	216	presence	No insertion	0.00462962962962963	Rare	NA
chr1	8316992	8317051	AT3TE66615	Old-1	Col-0,Ove-0,PHW-2,PHW-34,Per-1,Or-0,Pi-0,Pt-0,Pu2-23,Pla-0,Pog-0,Pu2-7,Pu2-8,Pro-0,Rak-2,Ra-0,Ragl-1,Qar-8a,Rennes-1,Ren-1,Rld-1,RMX-A02,Ren-11,Rd-0,Rou-0,RMX-A180,RRS-7,Sap-0,Rome-1,Seattle-0,Ob-0,Rhen-1,Se-0,RRS-10,Np-0,Nw-0,Neo-6,NC-6,NFA-8,NFA-10,Nok-3,Na-1,Ms-0,Mnz-0,Mir-0,Mh-0,Mz-0,Lp2-6,Lp2-2,Lm-2,Nc-1,Mc-0,LL-0,Sei-0,Mv-0,Sg-1,Litva,Sorbo,Sp-0,Sq-1,Sq-8,Stw-0,Su-0,Sus-1,Ta-0,Tamm-2,Bla-1,…	1	216	presence	No insertion	0.00462962962962963	Rare	NA
chr1	8329918	8330006	AT5TE34730	Kro-0	Col-0,Ove-0,PHW-2,PHW-34,Per-1,Or-0,Old-1,Pi-0,Pt-0,Pu2-23,Pla-0,Pog-0,Pu2-7,Pu2-8,Pro-0,Rak-2,Ra-0,Ragl-1,Qar-8a,Rennes-1,Ren-1,Rld-1,RMX-A02,Ren-11,Rd-0,Rou-0,RMX-A180,RRS-7,Sap-0,Rome-1,Seattle-0,Ob-0,Rhen-1,Se-0,RRS-10,Np-0,Nw-0,Neo-6,NC-6,NFA-8,NFA-10,Nok-3,Na-1,Ms-0,Mnz-0,Mir-0,Mh-0,Mz-0,Lp2-6,Lp2-2,Lm-2,Nc-1,Mc-0,LL-0,Sei-0,Mv-0,Sg-1,Litva,Sorbo,Sp-0,Sq-1,Sq-8,Stw-0,Su-0,Sus-1,Ta-0,Tamm-2,…	1	216	presence	No insertion	0.00462962962962963	Rare	NA
chr1	8340896	8341030	AT2TE37050	Bs-1	Col-0,Ove-0,PHW-2,PHW-34,Per-1,Or-0,Old-1,Pi-0,Pt-0,Pu2-23,Pla-0,Pog-0,Pu2-7,Pu2-8,Pro-0,Rak-2,Ra-0,Ragl-1,Qar-8a,Rennes-1,Ren-1,Rld-1,RMX-A02,Ren-11,Rd-0,Rou-0,RMX-A180,RRS-7,Sap-0,Rome-1,Seattle-0,Ob-0,Rhen-1,Se-0,RRS-10,Np-0,Nw-0,Neo-6,NC-6,NFA-8,NFA-10,Nok-3,Na-1,Ms-0,Mnz-0,Mir-0,Mh-0,Mz-0,Lp2-6,Lp2-2,Lm-2,Nc-1,Mc-0,LL-0,Sei-0,Mv-0,Sg-1,Litva,Sorbo,Sp-0,Sq-1,Sq-8,Stw-0,Su-0,Sus-1,Ta-0,Tamm-2,…	1	216	presence	No insertion	0.00462962962962963	Rare	NA
chr1	8360243	8360316	AT3TE06550	Bl-1	Col-0,Ove-0,PHW-2,PHW-34,Per-1,Or-0,Old-1,Pi-0,Pt-0,Pu2-23,Pla-0,Pog-0,Pu2-7,Pu2-8,Pro-0,Rak-2,Ra-0,Ragl-1,Qar-8a,Rennes-1,Ren-1,Rld-1,RMX-A02,Ren-11,Rd-0,Rou-0,RMX-A180,RRS-7,Sap-0,Rome-1,Seattle-0,Ob-0,Rhen-1,Se-0,RRS-10,Np-0,Nw-0,Neo-6,NC-6,NFA-8,NFA-10,Nok-3,Na-1,Ms-0,Mnz-0,Mir-0,Mh-0,Mz-0,Lp2-6,Lp2-2,Lm-2,Nc-1,Mc-0,LL-0,Sei-0,Mv-0,Sg-1,Litva,Sorbo,Sp-0,Sq-1,Sq-8,Stw-0,Su-0,Sus-1,Ta-0,Tamm-2,…	1	216	presence	No insertion	0.00462962962962963	Rare	NA
chr1	8371093	8371148	AT2TE01080	Uod-7,Sq-8,Kil-0,Na-1,Co-1,Van-0,Hau-0,Fr-2,Jm-0,Gu-0,El-0,Hn-0,Ta-0,Gr-1	Col-0,Ove-0,PHW-2,PHW-34,Per-1,Or-0,Old-1,Pi-0,Pt-0,Pu2-23,Pla-0,Pog-0,Pu2-7,Pu2-8,Pro-0,Rak-2,Ra-0,Ragl-1,Qar-8a,Rennes-1,Ren-1,Rld-1,RMX-A02,Ren-11,Rd-0,Rou-0,RMX-A180,RRS-7,Sap-0,Rome-1,Seattle-0,Ob-0,Rhen-1,Se-0,RRS-10,Np-0,Nw-0,Neo-6,NC-6,NFA-8,NFA-10,Nok-3,Ms-0,Mnz-0,Mir-0,Mh-0,Mz-0,Lp2-6,Lp2-2,Lm-2,Nc-1,Mc-0,LL-0,Sei-0,Mv-0,Sg-1,Litva,Sorbo,Sp-0,Stw-0,Su-0,Sus-1,Tamm-2,Bla-1,Sf-1,Si-0,Tamm…	14	199	presence	No insertion	0.0648148148148148	Common	low
chr1	8371274	8371346	AT3TE51195	Stw-0	Col-0,Ove-0,PHW-2,PHW-34,Per-1,Or-0,Old-1,Pi-0,Pt-0,Pu2-23,Pla-0,Pog-0,Pu2-7,Pu2-8,Pro-0,Rak-2,Ra-0,Ragl-1,Qar-8a,Rennes-1,Ren-1,Rld-1,RMX-A02,Ren-11,Rd-0,Rou-0,RMX-A180,RRS-7,Sap-0,Rome-1,Seattle-0,Ob-0,Rhen-1,Se-0,RRS-10,Np-0,Nw-0,Neo-6,NC-6,NFA-8,NFA-10,Nok-3,Na-1,Ms-0,Mnz-0,Mir-0,Mh-0,Mz-0,Lp2-6,Lp2-2,Lm-2,Nc-1,Mc-0,LL-0,Sei-0,Mv-0,Sg-1,Litva,Sorbo,Sp-0,Sq-1,Sq-8,Su-0,Sus-1,Ta-0,Tamm-2,Bla-1,…	1	216	presence	No insertion	0.00462962962962963	Rare	NA
chr1	8374592	8374611	AT1TE27020	Col-0,Ove-0,PHW-2,Per-1,Or-0,Pu2-7,Pu2-8,Pro-0,Rak-2,Ra-0,Ragl-1,Rennes-1,Ren-1,Rld-1,RMX-A02,Ren-11,Rou-0,RMX-A180,RRS-7,Sap-0,Rome-1,Rhen-1,Se-0,RRS-10,Np-0,Nw-0,NC-6,Na-1,Mnz-0,Mh-0,Mz-0,Lp2-6,Nc-1,Sei-0,Mv-0,Sg-1,Sq-1,Stw-0,Su-0,Sus-1,Tha-1,Tu-0,Tul-0,Uk-1,Uod-7,Van-0,Ven-1,Wa-1,Wc-1,Westkar-4,Wl-0,Wt-5,Zal-1,Pna-17,Rubezhnoe-1,Bik-1,Bg-2,Boot-1,Bor-1,Bsch-0,Bs-1,Bu-0,CIBC-17,Buckhorn-Pass,Ch…	Ms-0,Ber,La-0,Kent,Pt-0,Zdr-1,Fi-0,In-0,Appt-1,Nok-3,Gel-1,Jl-3,Gu-0,Lm-2,Mc-0,DraIII-1,Pog-0,Ty-0,Jm-0,Qar-8a,Cnt-1,Cerv-1,Sp-0,Litva,Rd-0,Seattle-0,Gie-0,Ann-1,Gr-1,An-1,Di-G,Utrecht,Aa-0,Wei-0,Got-7,Si-0,Tamm-27,Anz-0,Ts-5,Ts-1,El-0,Er-0,Bl-1,Ge-0,Bd-0,Tamm-2,Ta-0,Sq-8,Bla-1,Vind-1,Dra-0,Tol-0,Uod-1,Ca-0,Pla-0,Kin-0,NFA-8,Abd-0,Alst-1,Co,Got-22,Br-0,HR-5,Wil-1,Neo-6,Etna-2,Db-1,Hod,Est,Cal-0,L…	118	99	absence	NA	0.458333333333333	Common	high
chr1	8374612	8374634	AT1TE27025	Col-0,Ove-0,PHW-2,Per-1,Or-0,Pu2-7,Pu2-8,Pro-0,Rak-2,Ra-0,Ragl-1,Rennes-1,Ren-1,Rld-1,RMX-A02,Ren-11,Rou-0,RMX-A180,RRS-7,Sap-0,Rome-1,Rhen-1,Se-0,RRS-10,Np-0,Nw-0,NC-6,Na-1,Mnz-0,Mh-0,Mz-0,Lp2-6,Nc-1,Sei-0,Mv-0,Sg-1,Sq-1,Stw-0,Su-0,Sus-1,Tha-1,Tu-0,Tul-0,Uk-1,Uod-7,Van-0,Ven-1,Wa-1,Wc-1,Westkar-4,Wl-0,Wt-5,Zal-1,Pna-17,Rubezhnoe-1,Bik-1,Bg-2,Boot-1,Bor-1,Bsch-0,Bs-1,Bu-0,CIBC-17,Buckhorn-Pass,Ch…	Ms-0,Ber,La-0,Kent,Pt-0,Zdr-1,Fi-0,In-0,Appt-1,Nok-3,Gel-1,Jl-3,Gu-0,Lm-2,Mc-0,DraIII-1,Pog-0,Ty-0,Jm-0,Qar-8a,Cnt-1,Cerv-1,Sp-0,Litva,Rd-0,Seattle-0,Gie-0,Ann-1,Gr-1,An-1,Di-G,Utrecht,Aa-0,Wei-0,Got-7,Si-0,Tamm-27,Anz-0,Ts-5,Ts-1,El-0,Er-0,Bl-1,Ge-0,Bd-0,Tamm-2,Ta-0,Sq-8,Bla-1,Vind-1,Dra-0,Tol-0,Uod-1,Ca-0,Pla-0,Kin-0,NFA-8,Abd-0,Alst-1,Co,Got-22,Br-0,HR-5,Wil-1,Neo-6,Etna-2,Db-1,Hod,Est,Cal-0,L…	118	99	absence	NA	0.458333333333333	Common	high
chr1	8375085	8375153	AT3TE67710	Boot-1	Col-0,Ove-0,PHW-2,PHW-34,Per-1,Or-0,Old-1,Pi-0,Pt-0,Pu2-23,Pla-0,Pu2-7,Pu2-8,Pro-0,Rak-2,Ra-0,Ragl-1,Qar-8a,Rennes-1,Ren-1,Rld-1,RMX-A02,Ren-11,Rd-0,Rou-0,RMX-A180,RRS-7,Sap-0,Rome-1,Ob-0,Rhen-1,Se-0,RRS-10,Np-0,Nw-0,Neo-6,NC-6,NFA-8,NFA-10,Nok-3,Na-1,Ms-0,Mnz-0,Mir-0,Mh-0,Mz-0,Lp2-6,Lp2-2,Lm-2,Nc-1,Mc-0,LL-0,Sei-0,Mv-0,Sg-1,Litva,Sorbo,Sp-0,Sq-1,Sq-8,Stw-0,Su-0,Sus-1,Ta-0,Tamm-2,Bla-1,Sf-1,Si-0,…	1	214	presence	No insertion	0.00462962962962963	Rare	NA
chr1	8383169	8383410	AT1TE27060	Col-0,Ove-0,PHW-2,PHW-34,Per-1,Or-0,Old-1,Pi-0,Pt-0,Pu2-23,Pla-0,Pog-0,Pu2-7,Pu2-8,Pro-0,Rak-2,Ra-0,Qar-8a,Rennes-1,Ren-1,Rld-1,RMX-A02,Ren-11,Rd-0,Rou-0,RMX-A180,RRS-7,Sap-0,Rome-1,Seattle-0,Ob-0,Rhen-1,Se-0,RRS-10,Np-0,Nw-0,Neo-6,NC-6,NFA-8,NFA-10,Nok-3,Na-1,Ms-0,Mnz-0,Mir-0,Mh-0,Mz-0,Lp2-6,Lp2-2,Lm-2,Nc-1,Mc-0,LL-0,Sei-0,Mv-0,Sg-1,Sp-0,Sq-1,Sq-8,Stw-0,Su-0,Ta-0,Tamm-2,Bla-1,Sf-1,Si-0,Tamm-27,T…	Ws-2,Kar-1,Ga-0,Dja-1,Kyoto,Chi-0,Ragl-1,Westkar-4,Sus-1,Litva,Anz-0,Kelsterbach-4,Sorbo	204	13	absence	True deletion	0.0601851851851852	Common	low
chr1	8383597	8383715	AT4TE70790	Kondara,Hey-1,RRS-7,Ko-2,Ting-1,Wa-1,Ms-0,Bu-0,Kz-9,Per-1,Kas-2,Stw-0,Su-0,Kas-1,Bor-4,Bor-1,Sei-0,DraII-1,Zal-1,Mnz-0	Col-0,Ove-0,PHW-2,PHW-34,Or-0,Old-1,Pi-0,Pt-0,Pu2-23,Pla-0,Pog-0,Pu2-7,Pu2-8,Pro-0,Rak-2,Ra-0,Ragl-1,Qar-8a,Rennes-1,Ren-1,Rld-1,RMX-A02,Ren-11,Rd-0,Rou-0,RMX-A180,Sap-0,Rome-1,Seattle-0,Ob-0,Rhen-1,Se-0,RRS-10,Np-0,Nw-0,Neo-6,NC-6,NFA-8,NFA-10,Nok-3,Na-1,Mir-0,Mh-0,Mz-0,Lp2-6,Lp2-2,Lm-2,Nc-1,Mc-0,LL-0,Mv-0,Sg-1,Litva,Sorbo,Sp-0,Sq-1,Sq-8,Sus-1,Ta-0,Tamm-2,Bla-1,Sf-1,Si-0,Tamm-27,Tha-1,Tol-0,Ts-1…	20	197	presence	No insertion	0.0925925925925926	Common	low
chr1	8416161	8416271	AT5TE88075	Bl-1	Col-0,Ove-0,PHW-2,PHW-34,Per-1,Or-0,Old-1,Pi-0,Pt-0,Pu2-23,Pla-0,Pog-0,Pu2-7,Pu2-8,Pro-0,Rak-2,Ra-0,Ragl-1,Qar-8a,Rennes-1,Ren-1,Rld-1,RMX-A02,Ren-11,Rd-0,Rou-0,RMX-A180,RRS-7,Sap-0,Rome-1,Seattle-0,Ob-0,Rhen-1,Se-0,RRS-10,Np-0,Nw-0,Neo-6,NC-6,NFA-8,NFA-10,Nok-3,Na-1,Ms-0,Mnz-0,Mir-0,Mh-0,Mz-0,Lp2-6,Lp2-2,Lm-2,Nc-1,Mc-0,LL-0,Sei-0,Mv-0,Sg-1,Litva,Sorbo,Sp-0,Sq-1,Sq-8,Stw-0,Su-0,Sus-1,Ta-0,Tamm-2,…	1	216	presence	No insertion	0.00462962962962963	Rare	NA
chr1	8419973	8420061	AT2TE22315	Bu-0,Litva	Col-0,Ove-0,PHW-2,PHW-34,Per-1,Or-0,Old-1,Pi-0,Pt-0,Pu2-23,Pla-0,Pog-0,Pu2-7,Pu2-8,Pro-0,Rak-2,Ra-0,Ragl-1,Qar-8a,Rennes-1,Ren-1,Rld-1,RMX-A02,Ren-11,Rd-0,Rou-0,RMX-A180,RRS-7,Sap-0,Rome-1,Seattle-0,Ob-0,Rhen-1,Se-0,RRS-10,Np-0,Nw-0,Neo-6,NC-6,NFA-8,NFA-10,Nok-3,Na-1,Ms-0,Mnz-0,Mir-0,Mh-0,Mz-0,Lp2-6,Lp2-2,Lm-2,Nc-1,Mc-0,LL-0,Sei-0,Mv-0,Sg-1,Sorbo,Sp-0,Sq-1,Sq-8,Stw-0,Su-0,Sus-1,Ta-0,Tamm-2,Bla-1,…	2	215	presence	No insertion	0.00925925925925926	Rare	NA
chr1	8429413	8429531	AT1TE33920	Kas-1,Hey-1,Kas-2,Kondara,Pu2-23	Col-0,Ove-0,PHW-2,PHW-34,Per-1,Or-0,Old-1,Pi-0,Pt-0,Pla-0,Pog-0,Pu2-7,Pu2-8,Pro-0,Rak-2,Ra-0,Ragl-1,Qar-8a,Rennes-1,Ren-1,Rld-1,RMX-A02,Ren-11,Rd-0,Rou-0,RMX-A180,RRS-7,Sap-0,Rome-1,Seattle-0,Ob-0,Rhen-1,Se-0,RRS-10,Np-0,Nw-0,Neo-6,NC-6,NFA-8,NFA-10,Nok-3,Na-1,Ms-0,Mnz-0,Mir-0,Mh-0,Mz-0,Lp2-6,Lp2-2,Lm-2,Nc-1,Mc-0,LL-0,Sei-0,Mv-0,Sg-1,Litva,Sorbo,Sp-0,Sq-1,Sq-8,Stw-0,Su-0,Sus-1,Ta-0,Tamm-2,Bla-1,S…	5	212	presence	No insertion	0.0231481481481481	Rare	NA
chr1	8453486	8461797	AT1TE27295	Col-0,Ove-0,PHW-2,PHW-34,Per-1,Or-0,Old-1,Pla-0,Pog-0,Rak-2,Ra-0,Ragl-1,Qar-8a,Rennes-1,Ren-1,Rld-1,Rou-0,RRS-7,Rome-1,Seattle-0,Ob-0,Se-0,Np-0,Neo-6,NFA-8,Na-1,Ms-0,Mir-0,Mh-0,Mz-0,Lp2-6,Mc-0,LL-0,Sei-0,Litva,Sorbo,Sp-0,Sq-8,Stw-0,Su-0,Sus-1,Ta-0,Tamm-2,Bla-1,Tamm-27,Ting-1,Ts-1,Ts-5,Tscha-1,Tu-0,Ty-0,Uod-1,Utrecht,Van-0,Ven-1,Wa-1,Westkar-4,Wil-1,Ws-2,Zal-1,Pna-17,Rubezhnoe-1,Bl-1,Bor-4,Boot-1,…	Uk-1,HR-10,La-0,Pt-0,Zdr-1,Amel-1,Fi-0,Gre-0,Knox-10,Nok-3,Gel-1,RMX-A180,Pro-0,Lm-2,Gifu-2,Bs-1,Com-1,NC-6,Wc-1,Kelsterbach-4,Ba-1,Le-0,Nw-0,Lan-0,Rd-0,Ren-11,Gie-0,Gr-1,Di-G,Sg-1,Wei-0,Kb-0,Got-7,Bsch-0,Si-0,Pu2-8,Cnt-1,Koln,Pu2-7,Ei-2,Fr-2,Bg-2,RMX-A02,Je-0,Da_1_-12,Sq-1,Buckhorn-Pass,Sap-0,En-1,Vind-1,Dra-0,Tol-0,Ca-0,Ang-0,Tha-1,Abd-0,Alst-1,Got-22,HR-5,Bik-1,Tul-0,Mv-0,Wl-0,Db-1,Cvi-0,Baa-1…	126	90	absence	NA	0.416666666666667	Common	high
chr1	8461419	8461481	AT1TE27300	Col-0,Ove-0,PHW-2,PHW-34,Per-1,Or-0,Old-1,Pla-0,Pog-0,Rak-2,Ra-0,Ragl-1,Qar-8a,Rennes-1,Ren-1,Rld-1,Rou-0,RRS-7,Rome-1,Seattle-0,Ob-0,Se-0,Np-0,Neo-6,NFA-8,Na-1,Ms-0,Mir-0,Mh-0,Mz-0,Lp2-6,Mc-0,LL-0,Sei-0,Litva,Sorbo,Sp-0,Sq-8,Stw-0,Su-0,Sus-1,Ta-0,Tamm-2,Bla-1,Tamm-27,Ting-1,Ts-1,Ts-5,Tscha-1,Ty-0,Uod-1,Utrecht,Van-0,Ven-1,Wa-1,Westkar-4,Wil-1,Ws-2,Zal-1,Pna-17,Rubezhnoe-1,Bl-1,Bor-4,Boot-1,Ber,B…	Uk-1,HR-10,La-0,Pt-0,Zdr-1,Amel-1,Fi-0,Gre-0,Ei-2,Nok-3,Gel-1,RMX-A180,Pro-0,Lm-2,Tu-0,Gifu-2,Bs-1,Com-1,NC-6,Wc-1,Kelsterbach-4,Ba-1,Le-0,Knox-10,Nw-0,Lan-0,Rd-0,Ren-11,Gie-0,Gr-1,Di-G,Sg-1,Wei-0,Kb-0,Got-7,Bsch-0,Si-0,Pu2-8,Cnt-1,Koln,Pu2-7,Duk,Fr-2,Bg-2,RMX-A02,Je-0,Da_1_-12,Sq-1,Buckhorn-Pass,Sap-0,En-1,Vind-1,Dra-0,Tol-0,Ca-0,Ang-0,Tha-1,Abd-0,Alst-1,Got-22,HR-5,Bik-1,Tul-0,Mv-0,Wl-0,Db-1,Cv…	125	92	absence	NA	0.425925925925926	Common	high
chr1	8472826	8472897	AT2TE06025	Hod,Cerv-1,Sorbo,Uod-7,HSm,Bor-4,Kent,Ta-0,Krot-0,Bch-1,Fi-0,Ko-2,Ema-1,En-D,Gie-0,Dr-0,Bg-2,Sap-0,Dra-0,Ting-1,Kar-1,RMX-A180,Hn-0,Got-7,Bsch-0,Stw-0,Got-22,Ove-0,Bu-0,Pu2-7,Altai-5,Kas-2,Chi-0,Westkar-4,Appt-1,DraII-1	Col-0,PHW-2,PHW-34,Per-1,Or-0,Old-1,Pi-0,Pt-0,Pu2-23,Pla-0,Pog-0,Pu2-8,Pro-0,Rak-2,Ra-0,Ragl-1,Qar-8a,Rennes-1,Ren-1,Rld-1,RMX-A02,Ren-11,Rd-0,Rou-0,RRS-7,Rome-1,Seattle-0,Ob-0,Rhen-1,Se-0,RRS-10,Np-0,Nw-0,Neo-6,NC-6,NFA-8,NFA-10,Nok-3,Na-1,Ms-0,Mnz-0,Mir-0,Mh-0,Mz-0,Lp2-6,Lp2-2,Lm-2,Nc-1,Mc-0,LL-0,Sei-0,Mv-0,Sg-1,Litva,Sp-0,Sq-1,Sq-8,Su-0,Sus-1,Tamm-2,Bla-1,Sf-1,Si-0,Tamm-27,Tha-1,Tol-0,Ts-1,Ts-…	36	181	presence	No insertion	0.166666666666667	Common	low
chr1	8473430	8473480	AT3TE54245	Wil-1	Col-0,Ove-0,PHW-2,PHW-34,Per-1,Or-0,Old-1,Pt-0,Pu2-23,Pla-0,Pog-0,Pu2-7,Pu2-8,Pro-0,Rak-2,Ra-0,Ragl-1,Qar-8a,Rennes-1,Ren-1,Rld-1,RMX-A02,Rd-0,Rou-0,RMX-A180,RRS-7,Sap-0,Rome-1,Seattle-0,Ob-0,Rhen-1,Se-0,RRS-10,Np-0,Nw-0,Neo-6,NC-6,NFA-8,NFA-10,Nok-3,Na-1,Ms-0,Mnz-0,Mir-0,Mh-0,Mz-0,Lp2-6,Lp2-2,Lm-2,Nc-1,Mc-0,LL-0,Mv-0,Sg-1,Litva,Sorbo,Sp-0,Sq-1,Sq-8,Stw-0,Su-0,Sus-1,Ta-0,Tamm-2,Bla-1,Sf-1,Si-0,Ta…	1	211	presence	No insertion	0.00462962962962963	Rare	NA
chr1	8475174	8475245	AT3TE70035	Db-1,Hey-1,Bg-2,Kar-1,Kent	Col-0,Ove-0,PHW-2,PHW-34,Per-1,Or-0,Old-1,Pi-0,Pt-0,Pu2-23,Pla-0,Pog-0,Pu2-7,Pu2-8,Pro-0,Rak-2,Ra-0,Ragl-1,Qar-8a,Rennes-1,Ren-1,Rld-1,RMX-A02,Ren-11,Rd-0,Rou-0,RMX-A180,RRS-7,Sap-0,Rome-1,Seattle-0,Ob-0,Rhen-1,Se-0,RRS-10,Np-0,Nw-0,Neo-6,NC-6,NFA-8,NFA-10,Nok-3,Na-1,Ms-0,Mnz-0,Mir-0,Mh-0,Mz-0,Lp2-6,Lp2-2,Lm-2,Nc-1,Mc-0,LL-0,Sei-0,Mv-0,Sg-1,Litva,Sorbo,Sp-0,Sq-1,Sq-8,Stw-0,Su-0,Sus-1,Ta-0,Tamm-2,…	5	212	presence	No insertion	0.0231481481481481	Rare	NA
chr1	8476307	8476353	AT3TE70035	Hey-1,Bla-1,Kar-1,Ove-0,Uod-7,Boot-1,Kz-9,Altai-5,Rld-1,Hs-0,Neo-6,Aa-0,Zal-1	Col-0,PHW-2,PHW-34,Per-1,Or-0,Old-1,Pi-0,Pt-0,Pu2-23,Pla-0,Pog-0,Pu2-7,Pu2-8,Pro-0,Rak-2,Ra-0,Ragl-1,Qar-8a,Rennes-1,Ren-1,RMX-A02,Ren-11,Rd-0,Rou-0,RMX-A180,RRS-7,Sap-0,Rome-1,Seattle-0,Ob-0,Rhen-1,Se-0,RRS-10,Np-0,Nw-0,NFA-8,NFA-10,Nok-3,Na-1,Ms-0,Mnz-0,Mir-0,Mh-0,Mz-0,Lp2-6,Lp2-2,Lm-2,Nc-1,Mc-0,LL-0,Sei-0,Mv-0,Sg-1,Litva,Sorbo,Sp-0,Sq-1,Sq-8,Stw-0,Su-0,Sus-1,Ta-0,Tamm-2,Sf-1,Si-0,Tamm-27,Tha-1…	13	203	presence	No insertion	0.0601851851851852	Common	low
chr1	8476315	8476353	AT5TE27890	Jl-3	Col-0,Ove-0,PHW-2,PHW-34,Per-1,Or-0,Old-1,Pi-0,Pt-0,Pu2-23,Pla-0,Pog-0,Pu2-7,Pu2-8,Pro-0,Rak-2,Ra-0,Ragl-1,Qar-8a,Rennes-1,Ren-1,Rld-1,RMX-A02,Ren-11,Rd-0,Rou-0,RMX-A180,RRS-7,Sap-0,Rome-1,Seattle-0,Ob-0,Rhen-1,Se-0,RRS-10,Np-0,Nw-0,Neo-6,NC-6,NFA-8,NFA-10,Nok-3,Na-1,Ms-0,Mnz-0,Mir-0,Mh-0,Mz-0,Lp2-6,Lp2-2,Lm-2,Nc-1,Mc-0,LL-0,Sei-0,Mv-0,Sg-1,Litva,Sorbo,Sp-0,Sq-1,Sq-8,Stw-0,Su-0,Sus-1,Ta-0,Tamm-2,…	1	216	presence	No insertion	0.00462962962962963	Rare	NA
chr1	8477587	8477686	AT1TE27340	Ms-0	Col-0,Ove-0,PHW-2,PHW-34,Per-1,Or-0,Old-1,Pi-0,Pt-0,Pu2-23,Pla-0,Pog-0,Pu2-7,Pu2-8,Pro-0,Rak-2,Ra-0,Ragl-1,Qar-8a,Rennes-1,Ren-1,Rld-1,RMX-A02,Ren-11,Rd-0,Rou-0,RMX-A180,RRS-7,Sap-0,Rome-1,Seattle-0,Ob-0,Rhen-1,Se-0,RRS-10,Np-0,Nw-0,Neo-6,NC-6,NFA-8,NFA-10,Nok-3,Na-1,Mnz-0,Mir-0,Mh-0,Mz-0,Lp2-6,Lp2-2,Lm-2,Nc-1,Mc-0,LL-0,Sei-0,Mv-0,Sg-1,Litva,Sorbo,Sp-0,Sq-1,Sq-8,Stw-0,Su-0,Sus-1,Ta-0,Tamm-2,Bla-1…	1	215	presence	No insertion	0.00462962962962963	Rare	NA
chr1	8478335	8478441	AT1TE32325	NC-6	Col-0,Ove-0,PHW-2,Per-1,Or-0,Old-1,Pi-0,Pt-0,Pu2-23,Pla-0,Pog-0,Pu2-7,Pu2-8,Pro-0,Rak-2,Ra-0,Ragl-1,Qar-8a,Rennes-1,Ren-1,Rld-1,RMX-A02,Ren-11,Rd-0,Rou-0,RMX-A180,RRS-7,Sap-0,Rome-1,Seattle-0,Ob-0,Rhen-1,Se-0,RRS-10,Np-0,Nw-0,Neo-6,NFA-8,NFA-10,Nok-3,Na-1,Ms-0,Mnz-0,Mir-0,Mh-0,Mz-0,Lp2-6,Lp2-2,Lm-2,Nc-1,Mc-0,LL-0,Sei-0,Mv-0,Sg-1,Litva,Sorbo,Sp-0,Sq-1,Sq-8,Stw-0,Su-0,Sus-1,Ta-0,Tamm-2,Bla-1,Sf-1,S…	1	214	presence	No insertion	0.00462962962962963	Rare	NA
chr1	8478344	8478441	AT1TE65360,AT1TE65365	Ren-11	Col-0,Ove-0,PHW-2,PHW-34,Per-1,Or-0,Old-1,Pi-0,Pt-0,Pu2-23,Pla-0,Pog-0,Pu2-7,Pu2-8,Pro-0,Rak-2,Ra-0,Ragl-1,Qar-8a,Rennes-1,Ren-1,Rld-1,RMX-A02,Rd-0,Rou-0,RMX-A180,RRS-7,Sap-0,Rome-1,Seattle-0,Ob-0,Rhen-1,Se-0,RRS-10,Np-0,Nw-0,Neo-6,NC-6,NFA-8,NFA-10,Nok-3,Na-1,Ms-0,Mnz-0,Mir-0,Mh-0,Mz-0,Lp2-6,Lp2-2,Lm-2,Nc-1,Mc-0,LL-0,Sei-0,Mv-0,Sg-1,Litva,Sorbo,Sp-0,Sq-1,Sq-8,Stw-0,Su-0,Sus-1,Ta-0,Tamm-2,Bla-1,S…	1	216	presence	No insertion	0.00462962962962963	Rare	NA
chr1	8480881	8480948	AT1TE27340	Sq-8,Ren-1,Ge-0,Wa-1,En-2,Np-0	Col-0,Ove-0,PHW-2,PHW-34,Per-1,Or-0,Old-1,Pi-0,Pt-0,Pu2-23,Pla-0,Pog-0,Pu2-7,Pu2-8,Pro-0,Rak-2,Ra-0,Ragl-1,Qar-8a,Rennes-1,Rld-1,RMX-A02,Ren-11,Rd-0,Rou-0,RMX-A180,RRS-7,Sap-0,Rome-1,Seattle-0,Ob-0,Rhen-1,Se-0,RRS-10,Nw-0,Neo-6,NC-6,NFA-8,NFA-10,Nok-3,Na-1,Ms-0,Mnz-0,Mir-0,Mh-0,Mz-0,Lp2-6,Lp2-2,Lm-2,Nc-1,Mc-0,LL-0,Sei-0,Mv-0,Sg-1,Litva,Sorbo,Sp-0,Sq-1,Stw-0,Su-0,Sus-1,Ta-0,Tamm-2,Bla-1,Sf-1,Si-0,…	6	211	presence	No insertion	0.0277777777777778	Rare	low
chr1	8488223	8489149	AT1TE27390	Col-0,Ra-0,Qar-8a,Sei-0,Mv-0,Litva,Et-0,Etna-2,Gu-0,Ag-0,Ann-1	Rubezhnoe-1,Uk-1,Ms-0,HR-10,HSm,Kin-0,La-0,Kent,Pt-0,Krot-0,Amel-1,Fi-0,Gre-0,Knox-18,Yo-0,Ei-2,Mh-0,Nok-3,Wa-1,Gel-1,Rak-2,Jl-3,RMX-A180,Wt-5,Li-2:1,Na-1,Lm-2,Tu-0,Mc-0,Gifu-2,Hn-0,Mz-0,Np-0,Bs-1,Com-1,Ha-0,Pog-0,Ty-0,NC-6,Bu-0,Wl-0,Rennes-1,Kro-0,Kelsterbach-4,Ba-1,Cnt-1,Anholt-1,Cerv-1,Sp-0,Kondara,Rome-1,Knox-10,Nw-0,Sorbo,Koln,Lan-0,Rd-0,Co-1,Ema-1,Ren-11,Seattle-0,Ragl-1,Gie-0,Gr-1,An-1,Di-…	11	204	presence	No insertion	0.0509259259259259	Common	high
chr1	8489150	8490468	AT1TE27395	Col-0,Ra-0,Qar-8a,Sei-0,Mv-0,Litva,Et-0,Etna-2,Gu-0,Ag-0,Ann-1	Rubezhnoe-1,Uk-1,Ms-0,HR-10,HSm,Kin-0,La-0,Kent,Pt-0,Krot-0,Amel-1,Fi-0,Gre-0,Knox-18,Yo-0,Ei-2,Mh-0,Nok-3,Wa-1,Gel-1,Rak-2,Jl-3,RMX-A180,Wt-5,Li-2:1,Na-1,Lm-2,Tu-0,Mc-0,Gifu-2,Hn-0,Mz-0,Np-0,Bs-1,Com-1,Ha-0,Pog-0,Ty-0,NC-6,Bu-0,Wl-0,Rennes-1,Kro-0,Kelsterbach-4,Ba-1,Cnt-1,Anholt-1,Cerv-1,Sp-0,Kondara,Rome-1,Knox-10,Nw-0,Sorbo,Koln,Lan-0,Rd-0,Co-1,Ema-1,Ren-11,Seattle-0,Ragl-1,Gie-0,Gr-1,An-1,Di-…	11	204	presence	No insertion	0.0509259259259259	Common	high
chr1	8490641	8492849	AT1TE27405	Col-0,Or-0,Qar-8a,Sei-0,Litva,Et-0,Gu-0,Ag-0,Ann-1	Rubezhnoe-1,Uk-1,Ms-0,HR-10,HSm,Kin-0,La-0,Kent,Pt-0,Krot-0,Amel-1,Fi-0,Gre-0,Knox-18,Yo-0,Ei-2,Mh-0,Nok-3,Wa-1,Gel-1,Rak-2,Jl-3,RMX-A180,Wt-5,Ra-0,Li-2:1,Na-1,Lm-2,Tu-0,Mc-0,Gifu-2,Hn-0,Mz-0,Np-0,Bs-1,Com-1,Ha-0,Pog-0,Ty-0,NC-6,Bu-0,Wl-0,Rennes-1,Kro-0,Kelsterbach-4,Ba-1,Cnt-1,Anholt-1,Cerv-1,Sp-0,Kondara,Rome-1,Knox-10,Nw-0,Sorbo,Koln,Lan-0,Rd-0,Co-1,Ema-1,Ren-11,Seattle-0,Ragl-1,Gie-0,Wil-1,Gr…	9	208	presence	No insertion	0.0416666666666667	Common	high
chr1	8492758	8492824	AT5TE64505	Dja-1,Bor-1	Col-0,Ove-0,PHW-2,PHW-34,Per-1,Or-0,Old-1,Pi-0,Pt-0,Pu2-23,Pla-0,Pog-0,Pu2-7,Pu2-8,Pro-0,Rak-2,Ra-0,Ragl-1,Qar-8a,Rennes-1,Ren-1,Rld-1,RMX-A02,Ren-11,Rd-0,Rou-0,RMX-A180,RRS-7,Sap-0,Rome-1,Seattle-0,Ob-0,Rhen-1,Se-0,RRS-10,Np-0,Nw-0,Neo-6,NC-6,NFA-8,NFA-10,Nok-3,Na-1,Ms-0,Mnz-0,Mir-0,Mh-0,Mz-0,Lp2-6,Lp2-2,Lm-2,Nc-1,Mc-0,LL-0,Sei-0,Mv-0,Sg-1,Litva,Sorbo,Sp-0,Sq-1,Sq-8,Stw-0,Su-0,Sus-1,Ta-0,Tamm-2,…	2	215	presence	No insertion	0.00925925925925926	Rare	NA
chr1	8496107	8496231	AT4TE49050	Co-1,Er-0,Or-0	Col-0,Ove-0,PHW-2,PHW-34,Per-1,Old-1,Pi-0,Pt-0,Pu2-23,Pla-0,Pog-0,Pu2-7,Pu2-8,Pro-0,Rak-2,Ra-0,Ragl-1,Qar-8a,Rennes-1,Ren-1,Rld-1,RMX-A02,Ren-11,Rd-0,Rou-0,RMX-A180,RRS-7,Sap-0,Rome-1,Seattle-0,Ob-0,Rhen-1,Se-0,RRS-10,Np-0,Nw-0,Neo-6,NC-6,NFA-8,NFA-10,Nok-3,Na-1,Ms-0,Mnz-0,Mir-0,Mh-0,Mz-0,Lp2-6,Lp2-2,Lm-2,Nc-1,Mc-0,LL-0,Sei-0,Mv-0,Sg-1,Litva,Sorbo,Sp-0,Sq-1,Sq-8,Stw-0,Su-0,Sus-1,Ta-0,Tamm-2,Bla-1…	3	210	presence	No insertion	0.0138888888888889	Rare	NA
chr1	8498395	8498465	AT5TE63190	Rhen-1,Rd-0,Kl-5,Baa-1,Pt-0,Mnz-0,Is-0,Nok-3,Gie-0,Lisse,Knox-10,CIBC-5,Ba-1,Kb-0,RRS-10,Tha-1,NFA-8,Lan-0,Abd-0,Gel-1	Col-0,Ove-0,PHW-2,PHW-34,Per-1,Or-0,Old-1,Pi-0,Pu2-23,Pla-0,Pog-0,Pu2-7,Pu2-8,Pro-0,Rak-2,Ra-0,Ragl-1,Qar-8a,Rennes-1,Ren-1,Rld-1,RMX-A02,Ren-11,Rou-0,RMX-A180,RRS-7,Sap-0,Rome-1,Seattle-0,Ob-0,Se-0,Np-0,Nw-0,Neo-6,NC-6,NFA-10,Na-1,Ms-0,Mir-0,Mh-0,Mz-0,Lp2-6,Lp2-2,Lm-2,Nc-1,Mc-0,LL-0,Sei-0,Mv-0,Sg-1,Litva,Sorbo,Sp-0,Sq-1,Sq-8,Stw-0,Su-0,Sus-1,Ta-0,Tamm-2,Bla-1,Sf-1,Si-0,Tamm-27,Ting-1,Tol-0,Ts-1,…	20	197	presence	No insertion	0.0925925925925926	Common	low
chr1	8510972	8511077	AT3TE48455,AT3TE48465	Anholt-1,Pu2-23,In-0,Ko-2,Jl-3,Uod-1,Jm-0,Wil-1,Bl-1,Lp2-2,Bor-4,Aa-0,Bor-1,Tamm-2,Krot-0,Da_1_-12,Bsch-0,Es-0	Col-0,Ove-0,PHW-2,PHW-34,Per-1,Or-0,Old-1,Pi-0,Pt-0,Pla-0,Pog-0,Pu2-7,Pu2-8,Pro-0,Rak-2,Ra-0,Ragl-1,Qar-8a,Rennes-1,Ren-1,Rld-1,RMX-A02,Ren-11,Rd-0,Rou-0,RMX-A180,RRS-7,Sap-0,Rome-1,Seattle-0,Ob-0,Rhen-1,Se-0,RRS-10,Np-0,Nw-0,Neo-6,NC-6,NFA-8,NFA-10,Nok-3,Na-1,Ms-0,Mnz-0,Mir-0,Mh-0,Mz-0,Lp2-6,Lm-2,Nc-1,Mc-0,LL-0,Sei-0,Mv-0,Sg-1,Litva,Sorbo,Sp-0,Sq-1,Sq-8,Stw-0,Su-0,Sus-1,Ta-0,Bla-1,Sf-1,Si-0,Tamm…	18	199	presence	No insertion	0.0833333333333333	Common	low
chr1	8515352	8515706	AT1TE27475	Col-0,PHW-34,Per-1,Or-0,Old-1,Pi-0,Pu2-23,Pla-0,Pu2-7,Pu2-8,Rak-2,Ragl-1,Rennes-1,Ren-1,Rld-1,Ren-11,RRS-7,Rome-1,Ob-0,Se-0,Np-0,Nw-0,Neo-6,NC-6,NFA-10,Na-1,Ms-0,Mir-0,Mh-0,Mz-0,Lp2-6,Lp2-2,Lm-2,Mc-0,LL-0,Sg-1,Litva,Sorbo,Sq-8,Stw-0,Su-0,Sus-1,Ta-0,Tamm-2,Bla-1,Sf-1,Tamm-27,Ting-1,Tol-0,Ts-1,Ts-5,Ty-0,Uk-1,Uod-1,Uod-7,Utrecht,Van-0,Ven-1,Vind-1,Wa-1,Wei-0,Westkar-4,Wil-1,Ws-2,Yo-0,Zal-1,Zdr-1,Pna…	PHW-2,Ge-0,Tu-0,Cal-0,Baa-1,Tha-1,HR-10,Fr-2,La-0,Bd-0,Sp-0,Pt-0,Kl-5,Bch-1,Amel-1,RMX-A02,Lan-0,Gre-0,NFA-8,Rd-0,Ga-0,Bg-2,Sq-1,Knox-10,Kb-0,Seattle-0,Gie-0,Dr-0,Wc-1,Nok-3,Pro-0,Buckhorn-Pass,Sap-0,Pog-0,Gel-1,Rhen-1,Di-G,Lisse,RMX-A180,Wl-0,Ak-1,Is-0,Ra-0,Lip-0,Gy-0,Kin-0,Koln,Ang-0,CIBC-5,Wt-5,Nc-1,Gifu-2,RRS-10,Kyoto,Got-7,En-2,Abd-0,Mnz-0,Si-0,Co,Ove-0,Ha-0,Bu-0,Tul-0,Mv-0,Rou-0,HR-5,Benk-1…	140	77	absence	NA	0.356481481481481	Common	high
chr1	8516599	8516653	AT3TE45200	Is-0	Col-0,Ove-0,PHW-2,PHW-34,Per-1,Or-0,Old-1,Pi-0,Pt-0,Pu2-23,Pla-0,Pog-0,Pu2-7,Pu2-8,Pro-0,Rak-2,Ra-0,Ragl-1,Qar-8a,Rennes-1,Ren-1,Rld-1,RMX-A02,Ren-11,Rd-0,Rou-0,RMX-A180,RRS-7,Sap-0,Rome-1,Seattle-0,Ob-0,Rhen-1,Se-0,RRS-10,Np-0,Nw-0,Neo-6,NC-6,NFA-8,NFA-10,Nok-3,Na-1,Ms-0,Mnz-0,Mir-0,Mh-0,Mz-0,Lp2-6,Lp2-2,Lm-2,Nc-1,Mc-0,LL-0,Sei-0,Mv-0,Sg-1,Litva,Sorbo,Sp-0,Sq-1,Sq-8,Stw-0,Su-0,Sus-1,Ta-0,Tamm-2,…	1	216	presence	No insertion	0.00462962962962963	Rare	NA
chr1	8528954	8529049	AT1TE40265	Ge-0,Appt-1,Si-0,Pro-0,Bg-2,Ba-1,RMX-A02	Col-0,Ove-0,PHW-2,PHW-34,Per-1,Or-0,Old-1,Pi-0,Pt-0,Pu2-23,Pla-0,Pog-0,Pu2-7,Pu2-8,Rak-2,Ra-0,Ragl-1,Qar-8a,Rennes-1,Ren-1,Rld-1,Ren-11,Rd-0,Rou-0,RMX-A180,RRS-7,Sap-0,Rome-1,Seattle-0,Ob-0,Rhen-1,Se-0,RRS-10,Np-0,Nw-0,Neo-6,NC-6,NFA-8,NFA-10,Nok-3,Na-1,Ms-0,Mnz-0,Mir-0,Mh-0,Mz-0,Lp2-6,Lp2-2,Lm-2,Nc-1,Mc-0,LL-0,Sei-0,Mv-0,Sg-1,Litva,Sorbo,Sp-0,Sq-1,Sq-8,Stw-0,Su-0,Sus-1,Ta-0,Tamm-2,Bla-1,Sf-1,Tam…	7	210	presence	No insertion	0.0324074074074074	Common	low
chr1	8528954	8529051	AT4TE19625,AT4TE19630	Etna-2	Col-0,Ove-0,PHW-2,PHW-34,Per-1,Or-0,Old-1,Pi-0,Pt-0,Pu2-23,Pla-0,Pog-0,Pu2-7,Pu2-8,Pro-0,Rak-2,Ra-0,Ragl-1,Qar-8a,Rennes-1,Ren-1,Rld-1,RMX-A02,Ren-11,Rd-0,Rou-0,RMX-A180,RRS-7,Sap-0,Rome-1,Seattle-0,Ob-0,Rhen-1,Se-0,RRS-10,Np-0,Nw-0,Neo-6,NC-6,NFA-8,NFA-10,Nok-3,Na-1,Ms-0,Mnz-0,Mir-0,Mh-0,Mz-0,Lp2-6,Lp2-2,Lm-2,Nc-1,Mc-0,LL-0,Sei-0,Mv-0,Sg-1,Litva,Sorbo,Sp-0,Sq-1,Sq-8,Stw-0,Su-0,Sus-1,Ta-0,Tamm-2,…	1	216	presence	No insertion	0.00462962962962963	Rare	NA
chr1	8528982	8529055	AT2TE71055	Cal-0,PHW-2,Gifu-2,Bd-0,Pt-0,Bch-1,Lan-0,Gre-0,Rd-0,Kro-0,Knox-10,Gie-0,Ann-1,Gel-1,Lisse,Lip-0,Kin-0,Na-1,Kb-0,Mir-0,NFA-8,Ove-0,Ha-0,Bu-0,Tul-0,Seattle-0,El-0,Durh-1,Dem-4	Col-0,PHW-34,Per-1,Or-0,Old-1,Pi-0,Pu2-23,Pla-0,Pog-0,Pu2-7,Pu2-8,Pro-0,Rak-2,Ra-0,Ragl-1,Qar-8a,Rennes-1,Ren-1,Rld-1,RMX-A02,Ren-11,Rou-0,RMX-A180,RRS-7,Sap-0,Rome-1,Ob-0,Rhen-1,Se-0,RRS-10,Np-0,Nw-0,Neo-6,NC-6,NFA-10,Nok-3,Ms-0,Mnz-0,Mh-0,Mz-0,Lp2-6,Lp2-2,Lm-2,Nc-1,Mc-0,LL-0,Sei-0,Mv-0,Sg-1,Litva,Sorbo,Sp-0,Sq-1,Sq-8,Stw-0,Su-0,Sus-1,Ta-0,Tamm-2,Bla-1,Sf-1,Si-0,Tamm-27,Tha-1,Ting-1,Tol-0,Ts-1,T…	29	188	presence	No insertion	0.134259259259259	Common	mid
chr1	8532690	8532804	AT5TE54320,AT5TE54310	Ven-1,NFA-8,Co,Rd-0,Ove-0,Baa-1,Pog-0,Mnz-0,Knox-10,Lisse,Gie-0,Bd-0,Pt-0,Gifu-2,RRS-10,Tha-1,Gy-0,Dem-4,Nok-3	Col-0,PHW-2,PHW-34,Per-1,Or-0,Old-1,Pi-0,Pu2-23,Pla-0,Pu2-7,Pu2-8,Pro-0,Rak-2,Ra-0,Ragl-1,Qar-8a,Rennes-1,Ren-1,Rld-1,RMX-A02,Ren-11,Rou-0,RMX-A180,RRS-7,Sap-0,Rome-1,Seattle-0,Ob-0,Rhen-1,Se-0,Np-0,Nw-0,Neo-6,NC-6,NFA-10,Na-1,Ms-0,Mir-0,Mh-0,Mz-0,Lp2-6,Lp2-2,Lm-2,Nc-1,Mc-0,LL-0,Sei-0,Mv-0,Sg-1,Litva,Sorbo,Sp-0,Sq-1,Sq-8,Stw-0,Su-0,Sus-1,Ta-0,Tamm-2,Bla-1,Sf-1,Si-0,Tamm-27,Ting-1,Tol-0,Ts-1,Ts-5,…	19	198	presence	No insertion	0.087962962962963	Common	low
chr1	8537436	8537572	AT1TE06650	Or-0	Col-0,Ove-0,PHW-2,PHW-34,Per-1,Old-1,Pi-0,Pt-0,Pu2-23,Pla-0,Pog-0,Pu2-7,Pu2-8,Pro-0,Rak-2,Ra-0,Ragl-1,Qar-8a,Rennes-1,Ren-1,Rld-1,RMX-A02,Ren-11,Rd-0,Rou-0,RMX-A180,RRS-7,Sap-0,Rome-1,Seattle-0,Ob-0,Rhen-1,Se-0,RRS-10,Np-0,Nw-0,Neo-6,NC-6,NFA-8,NFA-10,Nok-3,Na-1,Ms-0,Mnz-0,Mir-0,Mh-0,Mz-0,Lp2-6,Lp2-2,Lm-2,Nc-1,Mc-0,LL-0,Sei-0,Mv-0,Sg-1,Litva,Sorbo,Sp-0,Sq-1,Sq-8,Stw-0,Su-0,Sus-1,Ta-0,Tamm-2,Bla-1…	1	216	presence	No insertion	0.00462962962962963	Rare	NA
chr1	8537855	8537981	AT3TE38595	DraIII-1,Et-0,In-0,Knox-18,Bik-1,Kelsterbach-4,Ca-0,Bl-1,Ko-2,Aa-0,Kent,Ber,DraII-1	Col-0,Ove-0,PHW-2,PHW-34,Per-1,Or-0,Old-1,Pi-0,Pt-0,Pu2-23,Pla-0,Pog-0,Pu2-7,Pu2-8,Pro-0,Rak-2,Ra-0,Ragl-1,Qar-8a,Rennes-1,Ren-1,Rld-1,RMX-A02,Ren-11,Rd-0,Rou-0,RMX-A180,RRS-7,Sap-0,Rome-1,Seattle-0,Ob-0,Rhen-1,Se-0,RRS-10,Np-0,Nw-0,Neo-6,NC-6,NFA-8,NFA-10,Nok-3,Na-1,Ms-0,Mnz-0,Mir-0,Mh-0,Mz-0,Lp2-6,Lp2-2,Lm-2,Nc-1,Mc-0,LL-0,Sei-0,Mv-0,Sg-1,Litva,Sorbo,Sp-0,Sq-1,Sq-8,Stw-0,Su-0,Sus-1,Ta-0,Tamm-2,…	13	204	presence	No insertion	0.0601851851851852	Common	low
chr1	8538855	8538889	AT1TE27545	Col-0,Ove-0,PHW-2,PHW-34,Per-1,Or-0,Old-1,Pi-0,Pt-0,Pu2-23,Pla-0,Pog-0,Pu2-7,Pu2-8,Pro-0,Rak-2,Ra-0,Ragl-1,Qar-8a,Rennes-1,Ren-1,Rld-1,RMX-A02,Ren-11,Rd-0,Rou-0,RRS-7,Sap-0,Rome-1,Seattle-0,Se-0,Np-0,Nw-0,Neo-6,NC-6,NFA-8,Nok-3,Na-1,Ms-0,Mnz-0,Mir-0,Mh-0,Mz-0,Lp2-6,Lm-2,Nc-1,Mc-0,LL-0,Sei-0,Mv-0,Sg-1,Litva,Sorbo,Sp-0,Sq-1,Sq-8,Stw-0,Su-0,Sus-1,Ta-0,Tamm-2,Bla-1,Sf-1,Si-0,Tamm-27,Tha-1,Ting-1,Tol-…	Est,Hau-0,Bor-1,Ema-1,Co-1,Bg-2,Ob-0,RRS-10,Gr-1,Etna-2,Dra-0,Di-G,Jl-3,Uod-1,RMX-A180,Rhen-1,Wei-0,Ber,Da_1_-12,Bsch-0,Lp2-2,Jm-0,NFA-10,Dem-4,Le-0	192	25	absence	True deletion	0.115740740740741	Common	low
chr1	8538891	8539819	AT1TE27550	Col-0,Ove-0,PHW-2,PHW-34,Per-1,Or-0,Pi-0,Pu2-23,Pla-0,Pog-0,Pu2-7,Pu2-8,Rak-2,Qar-8a,Rennes-1,Rld-1,Ren-11,Rd-0,RRS-7,Sap-0,Np-0,Nw-0,Neo-6,NFA-8,Nok-3,Na-1,Ms-0,Mir-0,Lp2-6,Nc-1,Mv-0,Litva,Stw-0,Su-0,Bla-1,Sf-1,Si-0,Tha-1,Ting-1,Tol-0,Ts-1,Ts-5,Tscha-1,Tu-0,Tul-0,Uk-1,Ven-1,Vind-1,Westkar-4,Wil-1,Wl-0,Wt-5,Yo-0,Zal-1,Zdr-1,Pna-17,Bik-1,Bl-1,Benk-1,Bor-4,Bu-0,Br-0,Cerv-1,Ca-0,Cal-0,Com-1,CIBC-5,D…	HR-10,HSm,Ber,La-0,Kent,Pt-0,Fi-0,Gre-0,Ei-2,Mh-0,Wa-1,Etna-2,Jl-3,RMX-A180,Li-2:1,Lm-2,Mc-0,Gifu-2,Hn-0,Mz-0,Bs-1,Ha-0,Ty-0,NC-6,Wc-1,Kro-0,Le-0,Sp-0,Kondara,Rome-1,Co-1,Ema-1,Ragl-1,Gr-1,Rhen-1,Di-G,Sus-1,Ren-1,In-0,Sg-1,Utrecht,Wei-0,Bsch-0,Sei-0,Boot-1,Tamm-27,Chi-0,Rou-0,Cnt-1,Dem-4,Knox-10,Chat-1,Ta-0,Bg-2,RMX-A02,Je-0,Sq-8,Sq-1,Buckhorn-Pass,En-1,Dra-0,Uod-1,Dja-1,Kin-0,Co,Got-22,Jm-0,Seat…	117	96	absence	NA	0.444444444444444	Common	low
chr1	8552722	8552842	AT1TE46270	Anz-0	Col-0,Ove-0,PHW-2,PHW-34,Per-1,Or-0,Old-1,Pi-0,Pt-0,Pu2-23,Pla-0,Pog-0,Pu2-7,Pu2-8,Pro-0,Rak-2,Ra-0,Ragl-1,Qar-8a,Rennes-1,Ren-1,Rld-1,RMX-A02,Ren-11,Rd-0,Rou-0,RMX-A180,RRS-7,Sap-0,Rome-1,Seattle-0,Ob-0,Rhen-1,Se-0,RRS-10,Np-0,Nw-0,Neo-6,NC-6,NFA-8,NFA-10,Nok-3,Na-1,Ms-0,Mnz-0,Mir-0,Mh-0,Mz-0,Lp2-6,Lp2-2,Lm-2,Nc-1,Mc-0,LL-0,Sei-0,Mv-0,Sg-1,Litva,Sorbo,Sp-0,Sq-1,Sq-8,Stw-0,Su-0,Sus-1,Ta-0,Tamm-2,…	1	216	presence	No insertion	0.00462962962962963	Rare	NA
chr1	8559578	8559705	AT3TE45035,AT3TE45045	Or-0	Col-0,Ove-0,PHW-2,PHW-34,Per-1,Old-1,Pi-0,Pt-0,Pu2-23,Pla-0,Pog-0,Pu2-7,Pu2-8,Pro-0,Rak-2,Ra-0,Ragl-1,Qar-8a,Rennes-1,Ren-1,Rld-1,RMX-A02,Ren-11,Rd-0,Rou-0,RMX-A180,RRS-7,Sap-0,Rome-1,Seattle-0,Ob-0,Rhen-1,Se-0,RRS-10,Np-0,Nw-0,Neo-6,NC-6,NFA-8,NFA-10,Nok-3,Na-1,Ms-0,Mnz-0,Mir-0,Mh-0,Mz-0,Lp2-6,Lp2-2,Lm-2,Nc-1,Mc-0,LL-0,Sei-0,Mv-0,Sg-1,Litva,Sorbo,Sp-0,Sq-1,Sq-8,Stw-0,Su-0,Sus-1,Ta-0,Tamm-2,Bla-1…	1	216	presence	No insertion	0.00462962962962963	Rare	NA
chr1	8573050	8573190	AT4TE08110,AT4TE08125	Dja-1,Et-0,Uod-1,Pi-0,Ms-0	Col-0,Ove-0,PHW-2,PHW-34,Per-1,Or-0,Old-1,Pt-0,Pu2-23,Pla-0,Pog-0,Pu2-7,Pu2-8,Pro-0,Rak-2,Ra-0,Ragl-1,Qar-8a,Rennes-1,Ren-1,Rld-1,RMX-A02,Ren-11,Rd-0,Rou-0,RMX-A180,RRS-7,Sap-0,Rome-1,Seattle-0,Ob-0,Rhen-1,Se-0,RRS-10,Np-0,Nw-0,Neo-6,NC-6,NFA-8,NFA-10,Nok-3,Na-1,Mnz-0,Mir-0,Mh-0,Mz-0,Lp2-6,Lp2-2,Lm-2,Nc-1,Mc-0,LL-0,Sei-0,Mv-0,Sg-1,Litva,Sorbo,Sp-0,Sq-1,Sq-8,Stw-0,Su-0,Sus-1,Ta-0,Tamm-2,Bla-1,Sf-1…	5	212	presence	No insertion	0.0231481481481481	Rare	NA
chr1	8573502	8573593	AT3TE43615	Dra-0,Da_1_-12,Bor-1	Col-0,Ove-0,PHW-2,PHW-34,Per-1,Or-0,Old-1,Pi-0,Pt-0,Pu2-23,Pla-0,Pog-0,Pu2-7,Pu2-8,Pro-0,Rak-2,Ra-0,Ragl-1,Qar-8a,Rennes-1,Ren-1,Rld-1,RMX-A02,Ren-11,Rd-0,Rou-0,RMX-A180,RRS-7,Sap-0,Rome-1,Seattle-0,Ob-0,Rhen-1,Se-0,RRS-10,Np-0,Nw-0,Neo-6,NC-6,NFA-8,NFA-10,Nok-3,Na-1,Ms-0,Mnz-0,Mir-0,Mh-0,Mz-0,Lp2-6,Lp2-2,Lm-2,Nc-1,Mc-0,LL-0,Sei-0,Mv-0,Sg-1,Litva,Sorbo,Sp-0,Sq-1,Sq-8,Stw-0,Su-0,Sus-1,Ta-0,Tamm-2,…	3	214	presence	No insertion	0.0138888888888889	Rare	NA
[truncated: 22,370 more rows]
