# Supplementary material for: Population scale mapping of transposable element diversity reveals links to gene regulation and epigenomic variation
Source: eLife. 2016 Dec 2;5:e20777. doi: 10.7554/eLife.20777 (PMC5167521; doi:10.7554/eLife.20777)
Supplement: Figure 4—source data 1. — List of genes differentially expressed dependent on the presence/absence of nearby TE variants. DOI: http://dx.doi.org/10.7554/eLife.20777.026 [file elife-20777-fig4-data1.tsv]

pvalue	cor	log2FoldChange	gene	AbsenceClassification	feature	sample_size	qvalue	sig
4.90946525380003e-13	-0.718250236156808	2.38972290426448	AT1G11280	NA	Exon	2838	6.08584068334998e-11	Up
9.42719648022978e-10	0.280610999480351	-2.90931186074762	AT1G31580	No insertion	Exon	2838	4.81191631367664e-08	Down
0.000511440335197652	-0.463570421694212	1.3561057457046	AT1G31600	No insertion	Exon	2838	0.00450550186687614	Up
0.00121359718097107	-0.249988684628598	2.18317776098003	AT1G34418	True deletion	Exon	2838	0.00901990779722795	Up
1.86120815420089e-05	0.271551906498615	-2.65777178360762	AT1G48820	No insertion	Exon	2838	0.000273733129974946	Down
7.19898970442433e-05	0.272332547078698	-1.26541859850951	AT1G52710	No insertion	Exon	2838	0.000847020567796969	Down
7.31845041220217e-06	0.286084699102442	-1.10014624423937	AT1G59670	NA	Exon	2838	0.000118147651786226	Down
4.77924346897445e-05	0.274307586799691	-5.83688495490412	AT2G14285	No insertion	Exon	2838	0.000603213262096097	Down
1.29547294855891e-13	-0.58170813570892	2.00032334431141	AT2G15042	NA	Exon	2838	2.04385502729252e-11	Up
1.75900240375682e-10	-0.528078466880136	3.07343309465117	AT2G16520	No insertion	Exon	2838	1.05264724732677e-08	Up
1.85787631950836e-05	-0.477953517327765	2.36103395052245	AT2G16810	No insertion	Exon	2838	0.000273733129974946	Up
0.00129885117021306	0.108920719999252	-3.20481496484112	AT2G17050	No insertion	Exon	2838	0.00961238079355134	Down
0.000825588462778596	0.142775592925827	-1.46395207677584	AT3G12510	No insertion	Exon	2838	0.00663321826897119	Down
9.97954085868472e-08	0.679026559457439	-2.61184774783934	AT3G19520	No insertion	Exon	2838	3.12055615046611e-06	Down
6.44035589181888e-13	0.532645070020074	-2.40060763191896	AT3G26230	NA	Exon	2838	7.70825882539854e-11	Down
1.24706209204275e-05	0.160013819487106	-3.60813918653396	AT3G28320	No insertion	Exon	2838	0.000194100938170023	Down
0.000314225801302832	0.191383881177128	-5.89755700862391	AT3G45638	No insertion	Exon	2838	0.00304651440169502	Down
0.0013563682871016	-0.447512147794449	1.8536408945681	AT3G45940	No insertion	Exon	2838	0.00997424537897771	Up
5.97629937616215e-07	0.201080249865156	-1.42858806583697	AT3G48630	No insertion	Exon	2838	1.36468738390079e-05	Down
7.81182506236163e-08	0.455865006236232	-1.7452272747515	AT3G50480	True deletion	Exon	2838	2.55794418383609e-06	Down
9.03294073720135e-08	0.203607067618015	-2.56087501994819	AT3G62460	NA	Exon	2838	2.8763854467561e-06	Down
5.32117521151855e-06	-0.355085864998364	2.29902091985907	AT4G07825	NA	Exon	2838	8.75325385493085e-05	Up
0.000616671634279251	0.173047713360129	-2.63628886097012	AT4G11521	No insertion	Exon	2838	0.00522052927143144	Down
1.0689649022146e-20	-0.886858650170188	5.13783914606303	AT4G12990	NA	Exon	2838	3.71029008518171e-17	Up
6.96721369146926e-05	0.245559236921662	-1.80392077250512	AT4G14103	No insertion	Exon	2838	0.000833883830766658	Down
4.24698369490755e-06	-0.60166400841048	4.62671264025153	AT4G15056	No insertion	Exon	2838	7.37046719798686e-05	Up
1.74745928572501e-07	0.280054244108579	-3.77219989536829	AT4G27890	No insertion	Exon	2838	4.77581796239723e-06	Down
3.25576069885783e-05	0.498898335067858	-1.43652267741106	AT4G36840	No insertion	Exon	2838	0.000439707398183805	Down
0.00085596593468029	0.249936237763478	-1.26347014269699	AT5G13790	No insertion	Exon	2838	0.00675224550513991	Down
5.26460473564702e-06	-0.488464470821271	1.02472228642355	AT5G16990	No insertion	Exon	2838	8.75325385493085e-05	Up
5.49676204671767e-07	-0.562253973085193	1.52928963546977	AT5G23770	No insertion	Exon	2838	1.28045726399459e-05	Up
4.50124504348848e-05	0.28919842448184	-1.75529292649764	AT5G38320	No insertion	Exon	2838	0.000585148120666281	Down
2.12765267207648e-06	0.354924052070709	-1.83816446081378	AT5G38565	No insertion	Exon	2838	4.12775932847385e-05	Down
1.50619017403544e-06	0.250232107179374	-3.21653389313564	AT5G45840	No insertion	Exon	2838	3.07521375422269e-05	Down
1.09226934933328e-07	-0.593319162900652	2.06626927756109	AT5G49440	No insertion	Exon	2838	3.21286264616725e-06	Up
1.11746972616839e-10	0.550509331764247	-1.55670547001369	AT1G04425	NA	Intron	535	7.31820071198881e-09	Down
0.00121359718097107	-0.249988684628598	2.18317776098003	AT1G34418	True deletion	Intron	535	0.00901990779722795	Up
1.86120815420089e-05	0.271551906498615	-2.65777178360762	AT1G48820	No insertion	Intron	535	0.000273733129974946	Down
4.85339514434454e-11	-0.599264475213484	3.98523305432147	AT2G14285	NA	Intron	535	3.82857707536091e-09	Up
4.77924346897445e-05	0.274307586799691	-5.83688495490412	AT2G14285	No insertion	Intron	535	0.000603213262096097	Down
1.29547294855891e-13	-0.58170813570892	2.00032334431141	AT2G15042	NA	Intron	535	2.04385502729252e-11	Up
3.67088597375626e-07	-0.467680278283729	1.2779473139242	AT3G13440	True deletion	Intron	535	9.23285952284612e-06	Up
0.0013563682871016	-0.447512147794449	1.8536408945681	AT3G45940	No insertion	Intron	535	0.00997424537897771	Up
4.13034917154514e-09	0.294956147106282	-3.39334862873896	AT3G59190	No insertion	Intron	535	1.88632966681547e-07	Down
9.03294073720135e-08	0.203607067618015	-2.56087501994819	AT3G62460	NA	Intron	535	2.8763854467561e-06	Down
4.24698369490755e-06	-0.60166400841048	4.62671264025153	AT4G15056	No insertion	Intron	535	7.37046719798686e-05	Up
1.74745928572501e-07	0.280054244108579	-3.77219989536829	AT4G27890	No insertion	Intron	535	4.77581796239723e-06	Down
0.00085596593468029	0.249936237763478	-1.26347014269699	AT5G13790	No insertion	Intron	535	0.00675224550513991	Down
7.81182506236163e-08	0.455865006236232	-1.7452272747515	AT3G50480	True deletion	3' UTR	162	2.55794418383609e-06	Down
5.32117521151855e-06	-0.355085864998364	2.29902091985907	AT4G07825	NA	3' UTR	162	8.75325385493085e-05	Up
1.74745928572501e-07	0.280054244108579	-3.77219989536829	AT4G27890	No insertion	3' UTR	162	4.77581796239723e-06	Down
4.50124504348848e-05	0.28919842448184	-1.75529292649764	AT5G38320	No insertion	3' UTR	162	0.000585148120666281	Down
2.12765267207648e-06	0.354924052070709	-1.83816446081378	AT5G38565	No insertion	3' UTR	162	4.12775932847385e-05	Down
1.09226934933328e-07	-0.593319162900652	2.06626927756109	AT5G49440	No insertion	3' UTR	162	3.21286264616725e-06	Up
4.90946525380003e-13	-0.718250236156808	2.38972290426448	AT1G11280	NA	5' UTR	79	6.08584068334998e-11	Up
9.42719648022978e-10	0.280610999480351	-2.90931186074762	AT1G31580	No insertion	5' UTR	79	4.81191631367664e-08	Down
0.000511440335197652	-0.463570421694212	1.3561057457046	AT1G31600	No insertion	5' UTR	79	0.00450550186687614	Up
7.19898970442433e-05	0.272332547078698	-1.26541859850951	AT1G52710	No insertion	5' UTR	79	0.000847020567796969	Down
7.31845041220217e-06	0.286084699102442	-1.10014624423937	AT1G59670	NA	5' UTR	79	0.000118147651786226	Down
4.77924346897445e-05	0.274307586799691	-5.83688495490412	AT2G14285	No insertion	5' UTR	79	0.000603213262096097	Down
1.85787631950836e-05	-0.477953517327765	2.36103395052245	AT2G16810	No insertion	5' UTR	79	0.000273733129974946	Up
0.000825588462778596	0.142775592925827	-1.46395207677584	AT3G12510	No insertion	5' UTR	79	0.00663321826897119	Down
3.67088597375626e-07	-0.467680278283729	1.2779473139242	AT3G13440	True deletion	5' UTR	79	9.23285952284612e-06	Up
1.24706209204275e-05	0.160013819487106	-3.60813918653396	AT3G28320	No insertion	5' UTR	79	0.000194100938170023	Down
5.97629937616215e-07	0.201080249865156	-1.42858806583697	AT3G48630	No insertion	5' UTR	79	1.36468738390079e-05	Down
5.26460473564702e-06	-0.488464470821271	1.02472228642355	AT5G16990	No insertion	5' UTR	79	8.75325385493085e-05	Up
5.49676204671767e-07	-0.562253973085193	1.52928963546977	AT5G23770	No insertion	5' UTR	79	1.28045726399459e-05	Up
1.50619017403544e-06	0.250232107179374	-3.21653389313564	AT5G45840	No insertion	5' UTR	79	3.07521375422269e-05	Down
1.09226934933328e-07	-0.593319162900652	2.06626927756109	AT5G49440	No insertion	5' UTR	79	3.21286264616725e-06	Up
3.71046420113325e-07	-0.458462743568027	1.35831302039	AT1G02770	No insertion	Upstream	2906	9.26526542751588e-06	Up
4.90946525380003e-13	-0.718250236156808	2.38972290426448	AT1G11280	NA	Upstream	2906	6.08584068334998e-11	Up
5.23756056207527e-05	0.453028178596881	-1.76185577409371	AT1G16150	True deletion	Upstream	2906	0.00065392611503293	Down
4.31046289188128e-05	-0.306210285542807	1.92604152657571	AT1G16160	No insertion	Upstream	2906	0.000568869411289369	Up
0.000507594661752519	-0.296759203916245	1.43150219907849	AT1G17240	NA	Upstream	2906	0.00450550186687614	Up
0.00112952387930429	-0.363099170303308	1.06722400774725	AT1G17255	NA	Upstream	2906	0.00852279426264398	Up
0.000116990463635276	-0.316006777487358	1.49441992518451	AT1G17240	NA	Upstream	2906	0.0012931986237713	Up
0.000151103955075773	-0.3941455920716	1.12894310927605	AT1G17255	NA	Upstream	2906	0.00157498353564403	Up
0.00128498854891667	-0.286687624179717	1.39857961229349	AT1G17240	NA	Upstream	2906	0.00953010804074222	Up
7.49113163892103e-11	-0.472221822988709	1.15645654194841	AT1G18940	NA	Upstream	2906	5.48107534370363e-09	Up
4.20835019686274e-12	-0.396956935063958	1.69145247894091	AT1G19394	NA	Upstream	2906	4.05745574216599e-10	Up
1.1719639095979e-12	-0.414492809627038	1.37939458574567	AT1G19396	NA	Upstream	2906	1.31219072525911e-10	Up
2.98053231653148e-11	-0.39717130732243	1.6575612490145	AT1G19397	NA	Upstream	2906	2.46313924799945e-09	Up
1.21036737813979e-13	-0.440120503666318	2.06523712342165	AT1G19394	NA	Upstream	2906	2.04385502729252e-11	Up
6.22620593887868e-15	-0.456658733639015	1.62818143031249	AT1G19396	NA	Upstream	2906	2.70133169427056e-12	Up
9.72597426129899e-14	-0.446724387076019	2.06671421830903	AT1G19397	NA	Upstream	2906	1.98576848642081e-11	Up
4.40698218326968e-05	-0.240025310356183	1.10873216975952	AT1G23052	True deletion	Upstream	2906	0.000577217966555745	Up
3.42678033997905e-10	0.341354505075566	-1.34345030500813	AT1G23935	NA	Upstream	2906	1.98234589573198e-08	Down
8.2495597371591e-11	0.35554460921883	-1.40875495744729	AT1G23935	NA	Upstream	2906	5.72670994837788e-09	Down
0.000150750629733989	-0.517174110700948	2.40747852390309	AT1G27570	NA	Upstream	2906	0.00157498353564403	Up
0.000511440335197652	-0.463570421694212	1.3561057457046	AT1G31600	No insertion	Upstream	2906	0.00450550186687614	Up
0.000101115494451578	-0.27094593124228	1.12777476084833	AT1G32350	NA	Upstream	2906	0.0011367028460093	Up
0.00121359718097107	-0.249988684628598	2.18317776098003	AT1G34418	True deletion	Upstream	2906	0.00901990779722795	Up
0.000471076889108262	-0.406618827506061	1.30115771155991	AT1G35210	No insertion	Upstream	2906	0.00427677967696325	Up
0.000845075116567603	-0.161730814715831	2.25191411746191	AT1G36622	True deletion	Upstream	2906	0.00674295834456568	Up
8.19160056048989e-05	0.288115207369132	-1.66967574007429	AT1G51990	NA	Upstream	2906	0.000947745938723472	Down
1.03398037271559e-07	0.361951638293849	-2.93132897347097	AT1G51990	NA	Upstream	2906	3.17598374649585e-06	Down
7.19898970442433e-05	0.272332547078698	-1.26541859850951	AT1G52710	No insertion	Upstream	2906	0.000847020567796969	Down
0.000130750011584859	0.176025003065528	-3.07101343518442	AT1G52810	NA	Upstream	2906	0.0014080444414796	Down
3.03903063761774e-13	0.277817457676115	-3.2199171721189	AT1G57650	NA	Upstream	2906	4.39509489505395e-11	Down
1.74467955308314e-09	0.313828561321008	-2.53533958877303	AT1G58150	True deletion	Upstream	2906	8.18329809015424e-08	Down
7.31845041220217e-06	0.286084699102442	-1.10014624423937	AT1G59670	NA	Upstream	2906	0.000118147651786226	Down
8.52120307848039e-07	-0.382674542945546	1.89538111168703	AT1G61415	No insertion	Upstream	2906	1.88384723874945e-05	Up
0.000221086383686404	-0.454710246908551	2.19033183847919	AT1G62900	No insertion	Upstream	2906	0.00221693050852071	Up
0.000221086383686404	-0.454710246908551	2.19033183847919	AT1G62900	No insertion	Upstream	2906	0.00221693050852071	Up
0.000156296690308931	0.179935277660802	-4.4671394151637	AT1G65370	No insertion	Upstream	2906	0.00161938232329164	Down
6.27337327945643e-08	-0.185220567013928	1.03943618020065	AT1G66870	NA	Upstream	2906	2.11401626703939e-06	Up
0.000382578083647296	-0.360169050793037	2.62472639274185	AT1G70450	NA	Upstream	2906	0.00357870869398629	Up
6.96721369146926e-05	0.42812868127075	-2.68116529653184	AT1G74180	No insertion	Upstream	2906	0.000833883830766658	Down
7.73779878879138e-11	-0.215415027270965	1.5082606078966	AT1G77765	NA	Upstream	2906	5.48107534370363e-09	Up
4.22201799844094e-06	0.148162073437844	-4.5066313885588	AT1G77960	NA	Upstream	2906	7.37046719798686e-05	Down
4.37614705255611e-05	0.236747564863125	-3.00196457040205	AT1G78450	No insertion	Upstream	2906	0.000575350374515586	Down
3.31344005643145e-08	0.525473444316695	-2.51961717161573	AT1G78740	NA	Upstream	2906	1.19798755044016e-06	Down
4.78784955576493e-08	0.533223765330622	-2.54408991539544	AT1G78740	NA	Upstream	2906	1.66182357337398e-06	Down
4.78784955576493e-08	0.533223765330622	-2.54408991539544	AT1G78740	NA	Upstream	2906	1.66182357337398e-06	Down
1.80323358844277e-07	-0.844407899084509	5.06083400838203	AT2G01360	No insertion	Upstream	2906	4.81057352763084e-06	Up
0.000527566383724744	0.359696487455208	-1.80230215042263	AT2G02250	NA	Upstream	2906	0.0046357973067592	Down
0.000774526304114393	-0.304525154269077	3.8877227407381	AT2G04830	NA	Upstream	2906	0.00634037193300426	Up
7.49223556425099e-05	0.269603062216423	-1.47962524355103	AT2G07000	NA	Upstream	2906	0.000872648967725686	Down
0.000636958565247657	-0.293363452587829	2.64791886743475	AT2G14800	True deletion	Upstream	2906	0.00535310238708752	Up
1.29547294855891e-13	-0.58170813570892	2.00032334431141	AT2G15042	NA	Upstream	2906	2.04385502729252e-11	Up
1.85787631950836e-05	-0.477953517327765	2.36103395052245	AT2G16810	No insertion	Upstream	2906	0.000273733129974946	Up
1.39892581659724e-06	0.422112785183917	-1.54462287783577	AT2G19400	No insertion	Upstream	2906	2.96070581495236e-05	Down
1.28612238454901e-10	-0.513779482010706	1.04876087915113	AT2G21130	NA	Upstream	2906	8.11641093485759e-09	Up
2.51807033093066e-08	0.431860730037349	-2.49058489466817	AT2G25510	NA	Upstream	2906	9.60441424961417e-07	Down
2.95931971044433e-05	0.340613583931365	-1.0134436808472	AT2G26390	NA	Upstream	2906	0.000405990419529511	Down
1.31419256219397e-12	-0.578550042198816	1.24645517914367	AT2G26750	NA	Upstream	2906	1.38225918601569e-10	Up
9.67096673656656e-13	-0.560178545363768	1.27086816446565	AT2G26750	NA	Upstream	2906	1.1189045877455e-10	Up
1.21518499700366e-12	-0.560005731078331	1.2719416902943	AT2G26750	NA	Upstream	2906	1.31806503793515e-10	Up
7.88410504394733e-06	-0.414331353147618	1.19556785804633	AT2G27650	No insertion	Upstream	2906	0.000126690214240613	Up
2.5798366567988e-16	-0.659956675662621	1.25274249530209	AT3G12040	NA	Upstream	2906	2.98480095067621e-13	Up
3.54921005452007e-06	0.626025591787224	-1.84284280947931	AT3G12510	True deletion	Upstream	2906	6.35000976237361e-05	Down
1.20886526580028e-07	0.348741931866862	-1.72699918272705	AT3G12500	True deletion	Upstream	2906	3.52594357081083e-06	Down
0.000825588462778596	0.142775592925827	-1.46395207677584	AT3G12510	No insertion	Upstream	2906	0.00663321826897119	Down
3.67088597375626e-07	-0.467680278283729	1.2779473139242	AT3G13440	True deletion	Upstream	2906	9.23285952284612e-06	Up
1.59149960029505e-15	0.633124081242358	-2.64964903967681	AT3G16590	NA	Upstream	2906	1.10479309008406e-12	Down
0.00014615026586773	-0.330461748620009	4.64530654448513	AT3G18827	No insertion	Upstream	2906	0.00154657215156678	Up
1.4785484050346e-07	-0.544363940603352	1.03881258127006	AT3G22880	No insertion	Upstream	2906	4.24125706942068e-06	Up
6.82573622876293e-11	0.411677521625678	-1.85775743934375	AT3G24360	No insertion	Upstream	2906	5.26479429902025e-09	Down
0.000328726399373887	-0.273364046034381	1.25702070332673	AT3G24929	No insertion	Upstream	2906	0.00316939597311899	Up
0.000369782331057933	0.375609889317174	-1.53180420750794	AT3G26240	True deletion	Upstream	2906	0.00350414925090643	Down
0.00015977499849292	0.310369098128985	-1.93307822212572	AT3G28170	True deletion	Upstream	2906	0.0016504940554333	Down
1.24706209204275e-05	0.160013819487106	-3.60813918653396	AT3G28320	No insertion	Upstream	2906	0.000194100938170023	Down
0.000371170818103639	0.310871872265785	-1.16412103711293	AT3G47250	True deletion	Upstream	2906	0.00350414925090643	Down
0.000344854779500195	0.305049355058075	-1.15040905973787	AT3G47250	True deletion	Upstream	2906	0.00330652719263659	Down
1.6964340438511e-13	0.576880468904489	-1.37832807702186	AT3G47750	NA	Upstream	2906	2.56008015426703e-11	Down
5.97629937616215e-07	0.201080249865156	-1.42858806583697	AT3G48630	No insertion	Upstream	2906	1.36468738390079e-05	Down
1.82788488299632e-06	0.191972281021889	-1.37519001297855	AT3G48630	No insertion	Upstream	2906	3.62539400454958e-05	Down
2.85144386791341e-05	-0.266765837009935	1.76595022282308	AT3G50450	NA	Upstream	2906	0.000394307942370591	Up
2.85144386791341e-05	0.266765837009935	-1.76595022282308	AT3G50450	NA	Upstream	2906	0.000394307942370591	Down
1.16610751930403e-08	0.406293641870655	-2.0123794012893	AT3G59710	NA	Upstream	2906	4.87646288520891e-07	Down
0.000371523247758622	0.2492049755975	-1.06857288653604	AT3G60450	No insertion	Upstream	2906	0.00350414925090643	Down
6.70675620392465e-07	-0.393220437934508	1.26801305724572	AT4G04490	NA	Upstream	2906	1.51159768655093e-05	Up
1.26082193181399e-06	0.404233533992146	-1.03432115433198	AT4G04972	NA	Upstream	2906	2.73513137749983e-05	Down
1.0434284822174e-08	-0.447203102772059	2.85967571736396	AT4G05018	NA	Upstream	2906	4.47117932329308e-07	Up
0.00110392133986915	0.187082453076554	-1.24770551747627	AT4G05130	No insertion	Upstream	2906	0.00838429109916781	Down
1.48005624840282e-06	0.290690909593898	-2.77885002516845	AT4G07820	No insertion	Upstream	2906	3.07521375422269e-05	Down
1.46377344466511e-05	0.22124397638168	-1.12557846136212	AT4G09430	NA	Upstream	2906	0.000225806149791018	Down
8.50192445169733e-16	-0.644068761989628	1.69459595997067	AT4G09680	NA	Upstream	2906	7.3773717763663e-13	Up
1.34747746655188e-14	-0.615388452753806	1.60488541983524	AT4G09680	NA	Upstream	2906	5.1966494501109e-12	Up
2.1484966157426e-06	0.346352096370058	-1.42794379397045	AT4G11290	No insertion	Upstream	2906	4.14292039529777e-05	Down
1.58401340750432e-07	0.209886406049454	-1.87748273892698	AT4G11540	NA	Upstream	2906	4.46990364646884e-06	Down
4.84211691428153e-07	0.202721791318136	-1.82501451823796	AT4G11540	NA	Upstream	2906	1.15907540095835e-05	Down
3.86479758468743e-07	0.201973377727411	-1.83003130204858	AT4G11540	NA	Upstream	2906	9.58171253197e-06	Down
7.37848613641699e-05	-0.247873927558078	1.85122671856864	AT4G14548	True deletion	Upstream	2906	0.000864537291958781	Up
3.28539600491087e-08	0.375953014484476	-1.70047706434026	AT4G15620	No insertion	Upstream	2906	1.19798755044016e-06	Down
0.000178210524799383	-0.328358308678789	1.23214553379281	AT4G15960	No insertion	Upstream	2906	0.00181927709547457	Up
6.52483585645276e-05	0.33430398852327	-1.17132360370989	AT4G15960	True deletion	Upstream	2906	0.00078910012781088	Down
0.000155085057520733	0.327429516116838	-1.02747174491276	AT4G16892	NA	Upstream	2906	0.00161163951978643	Down
7.10039532034816e-05	-0.384445097395025	1.21330404765855	AT4G16970	No insertion	Upstream	2906	0.000846903562733192	Up
3.72922579686705e-06	0.30862393713292	-1.25348130351019	AT4G19520	True deletion	Upstream	2906	6.63786610999984e-05	Down
0.00029056718241812	0.252668057681412	-1.31993570145567	AT4G22470	No insertion	Upstream	2906	0.00283296353136591	Down
0.00071052007458572	0.248456853535034	-1.00019307066995	AT4G37700	No insertion	Upstream	2906	0.00585143807832241	Down
5.99828033493844e-08	0.428574451715469	-1.23174821075726	AT5G01180	No insertion	Upstream	2906	2.04113160317432e-06	Down
3.36333191439046e-06	-0.335354419540351	1.3013318675424	AT5G01330	NA	Upstream	2906	6.06088825781062e-05	Up
0.000587848635398779	0.267384910702039	-2.30790093953125	AT5G03944	NA	Upstream	2906	0.00506296456682868	Down
5.26460473564702e-06	-0.488464470821271	1.02472228642355	AT5G16990	No insertion	Upstream	2906	8.75325385493085e-05	Up
4.51205408236537e-10	0.611282400792084	-1.72020962190322	AT5G17165	NA	Upstream	2906	2.56737247788532e-08	Down
3.87694847720413e-13	-0.393285243073866	4.1466932510558	AT5G18340	NA	Upstream	2906	5.38262892109176e-11	Up
1.04178595664295e-13	-0.376681170846407	3.91991895836234	AT5G18340	NA	Upstream	2906	2.00886343300992e-11	Up
9.15972826988459e-08	0.169717652639302	-1.36080152142766	AT5G20810	No insertion	Upstream	2906	2.89024277872611e-06	Down
0.000221634382999206	-0.377076178483751	1.80601797309739	AT5G21060	True deletion	Upstream	2906	0.00221693050852071	Up
5.49676204671767e-07	-0.562253973085193	1.52928963546977	AT5G23770	No insertion	Upstream	2906	1.28045726399459e-05	Up
0.00113777634864517	-0.395762262442134	1.90891886918628	AT5G24205	No insertion	Upstream	2906	0.00852943630573561	Up
0.000216921756623522	-0.429924690563417	2.23232879926207	AT5G24206	No insertion	Upstream	2906	0.00219509546429285	Up
2.42800270080135e-05	0.270205250830574	-1.01252464182484	AT5G24570	No insertion	Upstream	2906	0.000346806566293599	Down
3.09969669337307e-06	0.350827227923571	-2.72653580613889	AT5G27200	NA	Upstream	2906	5.72276313036625e-05	Down
8.15402960982606e-07	0.59481789511998	-1.10533375396021	AT5G27630	True deletion	Upstream	2906	1.81509105920876e-05	Down
8.15790410893265e-07	0.589733186691844	-1.09741897239862	AT5G27630	True deletion	Upstream	2906	1.81509105920876e-05	Down
9.69447799650108e-10	0.384293306440596	-1.75554303823311	AT5G28010	No insertion	Upstream	2906	4.87662946378189e-08	Down
2.04881829910165e-05	0.417599451322381	-1.53823028721057	AT5G39150	True deletion	Upstream	2906	0.000297543154620869	Down
0.000434040337096394	-0.419393137006825	1.22456687933712	AT5G40700	No insertion	Upstream	2906	0.00398549906891643	Up
5.52959189796376e-18	0.526288761601603	-5.46690201605371	AT5G45080	True deletion	Upstream	2906	9.59638148624514e-15	Down
1.94754320275917e-08	0.463141803161464	-1.05152015557796	AT5G45150	NA	Upstream	2906	7.59524021021341e-07	Down
1.50619017403544e-06	0.250232107179374	-3.21653389313564	AT5G45840	No insertion	Upstream	2906	3.07521375422269e-05	Down
7.68660687261892e-12	-0.613949644993844	1.32315096861081	AT5G47810	NA	Upstream	2906	7.21069897670445e-10	Up
0.000903618270621613	-0.207530807968015	1.80733595907963	AT5G59340	NA	Upstream	2906	0.0070474819663941	Up
8.90972184217314e-09	-0.436223472887813	2.43023810111884	AT5G59340	NA	Upstream	2906	3.91454666124727e-07	Up
0.000506043368505911	0.296424105717161	-1.82647575126966	AT1G11370	NA	Downstream	2493	0.00450550186687614	Down
4.23850269525283e-05	-0.386994608381878	1.79549476017877	AT1G24010	No insertion	Downstream	2493	0.000561507539585259	Up
3.57192800708111e-15	0.553782198767844	-2.61491463403345	AT1G33930	NA	Downstream	2493	1.87660371780442e-12	Down
0.00121359718097107	-0.249988684628598	2.18317776098003	AT1G34418	True deletion	Downstream	2493	0.00901990779722795	Up
4.30890259659005e-07	-0.420013065042001	1.55766274382452	AT1G48700	No insertion	Downstream	2493	1.05322886331511e-05	Up
0.000162787982894373	0.323139810856227	-1.06180926073017	AT1G68540	No insertion	Downstream	2493	0.00167662856382796	Down
1.03321117075364e-09	-0.373901049293796	1.93776038918096	AT1G78750	NA	Downstream	2493	5.12313113742655e-08	Up
9.90471715880784e-11	-0.395312733975267	2.23407580242123	AT1G78750	NA	Downstream	2493	6.61124351998393e-09	Up
9.90471715880784e-11	-0.395312733975267	2.23407580242123	AT1G78750	NA	Downstream	2493	6.61124351998393e-09	Up
2.12874175459877e-06	0.247738534123332	-3.65535844977569	AT2G15555	No insertion	Downstream	2493	4.12775932847385e-05	Down
1.75900240375682e-10	-0.528078466880136	3.07343309465117	AT2G16520	No insertion	Downstream	2493	1.05264724732677e-08	Up
1.05092937410965e-07	0.424259556178456	-1.01475825333804	AT2G16530	No insertion	Downstream	2493	3.1836014224225e-06	Down
1.14599420123053e-08	-0.493200081062781	2.64891450070852	AT2G17080	No insertion	Downstream	2493	4.85079573945953e-07	Up
9.42484254349512e-06	-0.285070738294026	1.75158908060002	AT2G26400	NA	Downstream	2493	0.000150058993625571	Up
3.2695151451357e-05	-0.310767007870353	1.26473841784287	AT2G43670	NA	Downstream	2493	0.000439853515339377	Up
1.38370639477311e-07	0.548364764969155	-2.2669258300455	AT3G12502	True deletion	Downstream	2493	4.00227680276895e-06	Down
4.56978288910568e-06	-0.297907379984637	2.54246751161585	AT3G13437	True deletion	Downstream	2493	7.85215054456985e-05	Up
0.000571468885495924	0.269868172561227	-1.17116812195712	AT3G26250	True deletion	Downstream	2493	0.00499627693452263	Down
0.000482211974657652	0.266900290835955	-1.19992812645991	AT3G26250	True deletion	Downstream	2493	0.00435436882124818	Down
0.000271403278392007	0.296427878358874	-2.08757223562694	AT3G29750	True deletion	Downstream	2493	0.00266106968250785	Down
0.000271403278392007	0.296427878358874	-2.08757223562694	AT3G29750	True deletion	Downstream	2493	0.00266106968250785	Down
1.34454872087392e-08	0.849968910158306	-3.78142533853028	AT3G32920	True deletion	Downstream	2493	5.55573698507327e-07	Down
0.000150778530034489	-0.290277928968849	1.83171196205065	AT3G44970	NA	Downstream	2493	0.00157498353564403	Up
0.000905574974289568	0.210418875385051	-2.44036120057334	AT3G46480	No insertion	Downstream	2493	0.0070474819663941	Down
2.55282007331381e-06	0.350360668726286	-1.16232246432801	AT3G47740	NA	Downstream	2493	4.78952999558901e-05	Down
9.60112331242814e-07	-0.313644821854181	2.29723346512204	AT3G50450	NA	Downstream	2493	2.10915929097748e-05	Up
7.81182506236163e-08	0.455865006236232	-1.7452272747515	AT3G50480	True deletion	Downstream	2493	2.55794418383609e-06	Down
7.39768374334959e-05	0.514472766501501	-3.1888405121585	AT3G59180	True deletion	Downstream	2493	0.000864537291958781	Down
7.86909976657181e-10	-0.54123954788257	1.82676035258933	AT4G01593	NA	Downstream	2493	4.13833396677389e-08	Up
4.81970707345703e-07	-0.38049975665978	2.38505894766774	AT4G03050	No insertion	Downstream	2493	1.15907540095835e-05	Up
3.03024272659782e-08	-0.455070037063825	3.38308505714949	AT4G03292	NA	Downstream	2493	1.11890698137718e-06	Up
0.000452764186334081	0.305423610890763	-Inf	AT4G07786	True deletion	Downstream	2493	0.004124691872153	Down
5.32117521151855e-06	-0.355085864998364	2.29902091985907	AT4G07825	NA	Downstream	2493	8.75325385493085e-05	Up
0.000507246498089517	0.200057042852399	-2.39913181160936	AT4G08670	True deletion	Downstream	2493	0.00450550186687614	Down
0.000545848558299266	-0.286761627232933	1.01359304343375	AT4G09680	NA	Downstream	2493	0.0047843330167624	Up
1.60987886514803e-05	0.333121056387192	-1.28115110260961	AT4G12280	NA	Downstream	2493	0.000245077121988367	Down
5.37065634667548e-05	-0.236804438610919	1.50690733011933	AT4G22460	NA	Downstream	2493	0.000668140165688918	Up
2.9183164459718e-05	0.441489287968531	-1.50086151853368	AT4G27220	True deletion	Downstream	2493	0.000401953913639635	Down
0.000379025394144524	0.286563987859417	-1.32151223116364	AT4G32230	NA	Downstream	2493	0.00356348849116375	Down
0.00084484697014229	0.277025856421177	-1.28023902293337	AT4G32230	NA	Downstream	2493	0.00674295834456568	Down
0.000383552544755685	-0.142005559673823	1.55339434454152	AT5G22490	NA	Downstream	2493	0.00357870869398629	Up
4.76290407073192e-07	0.330182997112836	-1.93953351577238	AT5G22608	NA	Downstream	2493	1.15605957954837e-05	Down
1.81410236898283e-10	-0.416549570174439	1.40521981250926	AT5G28010	NA	Downstream	2493	1.0672205974078e-08	Up
0.000201678465959958	0.350683902526017	-1.30382895916606	AT5G38000	True deletion	Downstream	2493	0.00205281385412395	Down
2.12765267207648e-06	0.354924052070709	-1.83816446081378	AT5G38565	No insertion	Downstream	2493	4.12775932847385e-05	Down
0.000865242535461326	0.176610531737069	-1.24271188888649	AT5G39090	No insertion	Downstream	2493	0.00679205239523652	Down
0.000120515542517019	-0.323265983070964	1.90640017153014	AT5G44569	No insertion	Downstream	2493	0.00132793533164601	Up
1.0037676942965e-08	0.364496349219072	-2.38698778962075	AT5G45090	True deletion	Downstream	2493	4.35499486028301e-07	Down
1.77806826621577e-11	0.464515485211541	-2.00955635820399	AT5G45730	NA	Downstream	2493	1.5052512414053e-09	Down
4.26109346206406e-11	0.460375865046904	-1.95303068429685	AT5G45730	NA	Downstream	2493	3.43951354609931e-09	Down
1.77806826621577e-11	0.464515485211541	-2.00955635820399	AT5G45730	NA	Downstream	2493	1.5052512414053e-09	Down
2.28525401485819e-05	-0.407175123637927	1.61869023236281	AT5G49500	NA	Downstream	2493	0.000329125746971211	Up
5.54818569586492e-05	-0.344535971955358	Inf	AT5G56365	No insertion	Downstream	2493	0.000687760733219164	Up
1.00875892487423e-07	-0.308054431331323	2.7763609263322	AT5G56910	True deletion	Downstream	2493	3.12617860974785e-06	Up
1.54826054720748e-05	-0.386684555372373	1.02981106866484	AT5G66660	NA	Downstream	2493	0.000236735075767102	Up
